# Supplementary material for: Lessons from single cell omics: admixed American ancestry and sex confer cardiometabolic disease risk in Mexicans
Source: Genome Med. 2026 Mar 28;18:57. doi: 10.1186/s13073-026-01633-x (PMC13151335; doi:10.1186/s13073-026-01633-x)
Supplement: Supplementary file 1 — Additional file 1: Tables S1 and 2. Excel-formatted files for Tables S1 and 2. Table S1: Clinical characteristics of the Mexican subcutaneous adipose single nucleus RNA-sequencing cohort (n=49). Table S2: The estimated global AMR ancestry is higher in the Mexican snRNA-seq cohort than in most admixed American populations from the 1000 Genomes Project (1000G). [file 13073_2026_1633_MOESM1_ESM.xlsx]

## Sheet: Table S1
Table S1. Clinical characteristics of the Mexican subcutaneous adipose single nucleus RNA-sequencing cohort (n=49).
Quantitative phenotypes
	Mean	SD	Minimum	Maximum	Mean ± SD in Females	Mean ± SD in Males	Wilcoxon p-valueA	Mean ± SD in Normal BMI individuals	Mean ± SD in Overweight individuals	Mean ± SD in Individuals with obesity	Kruskal-Wallis p-valueB
Age (years)	45	11.9	23	70	43.54 ± 10.81	49.58 ± 14.17	0.146	40.00 ± 11.02	41.47 ± 8.83	53.62 ± 11.51	0.0022
BMI (kg/m2)	30	7.63	20.2	52.5	31.16 ± 8.38	26.55 ± 2.67	0.087	22.63 ± 1.23	37.51 ± 6.79	27.63 ± 1.34	6.12e-10
TGs (mg/dL)	298	407	35	2197	263.41 ± 387.74	404.08 ± 461.31	0.34	176.36 ± 172.48	343.37 ± 514.62	350.12 ± 407.34	0.167
TC (mg/dL)	183	45.4	120	376	180.43 ± 29.55	192.50 ± 77.66	0.569	173.86 ± 31.43	181.37 ± 23.55	194.12 ± 69.80	0.808
HDL-C (mg/dL)	43.5	17.6	15	107	45.92 ± 19.19	36.17 ± 7.86	0.087	47.64 ± 18.30	43.84 ± 19.90	39.56 ± 13.71	0.38
AST (U/L)	28.6	11.7	16	62	27.24 ± 11.55	32.67 ± 11.77	0.085	28.00 ± 11.71	27.05 ± 11.83	30.88 ± 11.98	0.379
ALT (U/L)	28.6	19.2	5	96	26.86 ± 17.64	33.83 ± 23.38	0.323	25.50 ± 16.14	29.95 ± 20.27	29.62 ± 21.11	0.82
GGT (U/L)	24.9	24.3	4	148	21.84 ± 17.57	34.25 ± 37.84	0.146	19.93 ± 17.23	27.47 ± 19.27	26.12 ± 33.88	0.191
Estimated global AMR %	0.65	0.16	0.31	0.98	0.65 ± 0.15	0.63 ± 0.19	0.972	0.67 ± 0.16	0.65 ± 0.14	0.63 ± 0.19	0.813
Categorical phenotypes
	N (all)	N (Females only)	N (Males only)	N (T2D cases only)	N (Normal BMI only)	N (Overweight only)	N (Obese only)	N (Normal TGs only)	N (Elevated TGs only)	N (Very high TGs only)
Females	37	37	0	5	11	8	18	22	10	5
Males	12	0	12	3	3	8	1	5	4	3
Normal BMI (BMI<25)	14	11	3	0	14	0	0	10	2	2
Overweight (25<BMI<30)	16	8	8	5	0	16	0	6	7	3
Obese (BMI>30)	19	18	1	3	0	0	19	11	5	3
T2D cases	8	5	3	8	0	5	3	2	3	3
High TC (TC>=200)	13	10	3	3	2	7	4	10	1	2
Low HDL-C	30	23	7	7	7	10	13	8	14	8
Elevated TGs (150<TGs<500)	14	10	4	3	2	7	5	0	14	0
Very high TGs (TGs>500)	8	5	3	3	2	3	3	0	0	8
BMI indicates body mass index, TGs serum triglycerides, TC serum total cholesterol, HDL-C serum high-density lipoprotein cholesterol, ALT alanine aminotransferase, AST aspartate aminotransferase, GGT gamma-glutamyl transferase, T2D type 2 diabetes, and AMR global admixed American ancestry.
Definitions of the categorical traits are described in the Methods.
A: P-value of Wilcoxon test comparing phenotype between females and males.
B: P-value of Kruskal-Wallis test comparing phenotype between BMI groups.

## Sheet: Table S2
Table S2. The estimated global AMR ancestry is higher in the Mexican snRNA-seq cohort than in most admixed American populations from the 1000 Genomes Project (1000G).
PopulationA	African (AFR)B	East and South Asian (E/SAS)C	Europeans (EUR)D	Admixed American (AMR)E	N
1000G CLM	9.2 (8.0)	0.4 (0.6)	59.7 (13.5)	30.7 (9.8)	94
1000G MXL	4.8 (2.3)	2.3 (1.5)	40.5 (19.6)	52.4 (19.4)	64
1000G PEL	3.1 (6.2)	1.4 (4.2)	14.9 (12.0)	80.6 (15.3)	85
1000G PUR	15.1 (9.9)	0.2 (0.4)	67.2 (10.0)	17.5 (4.1)	104
Mexican snRNA-seq cohort	3.9 (2.4)	2.5 (1.5)	28.6 (15.0)	65.0 (15.8)	49
A: Abbreviations are as follows: 1000G indicates the 1000 Genomes Project; CLM Colombian in Medellín, Colombia; MXL Mexican Ancestry in Los Angeles, USA; PEL Peruvian in Lima, Peru; and PUR Puerto Rican in Puerto Rico.
B: Mean (Standard deviation) of estimated AFR component (%).
C: Mean (Standard deviation) of estimated E/SAS component (%).
D: Mean (Standard deviation) of estimated EUR component (%).
E: Mean (Standard deviation) of estimated AMR component (%).
