# Supplementary material for: Lessons from single cell omics: admixed American ancestry and sex confer cardiometabolic disease risk in Mexicans
Source: Genome Med. 2026 Mar 28;18:57. doi: 10.1186/s13073-026-01633-x (PMC13151335; doi:10.1186/s13073-026-01633-x)
Supplement: Supplementary file 3 — Additional file 3: Tables S3 to 12. Excel-formatted files for Tables S3 to 12. Table S3: Summary of the prediction confidence scores per cell-type in the Mexican SAT snRNA-seq data (n=49). Table S4: Summary of the proportions of nuclei from each identified cell-type in the SAT snRNA-seq data (n=49). Table S5: The cell-type proportions in the Mexican SAT snRNA-seq cohort of the four main cell-types are comparable to those of previously published SAT snRNA-seq cohorts. Table S6: Unique marker genes identified in each cell-type. Table S7: Unique marker genes show significant overrepresentation (FDR<0.05) of functional pathways related to their cell-type functions. Table S8: Comparisons of the proportions of the four main cell-types by contexts and CMD traits. Table S9: CNA detects significant heterogeneity (p<0.05) by contexts and CMD traits at the tissue and cell-type level resolutions. Table S10. Multi-cellular factor analysis (MOFAcell) reveals transcriptomic variability in SAT cell-types associated with sex, BMI, and HDL-cholesterol. Table S11: Differential expression patterns at the cell-type level are strongest by the outcomes of BMI and sex. Table S12: Genes differentially expressed in each cell-type by contexts and CMD traits show significant (FDR<0.05) functional enrichments. [file 13073_2026_1633_MOESM3_ESM.xlsx]

## Sheet: Table S3
Table S3. Summary of the prediction confidence scores per cell-type in the Mexican SAT snRNA-seq data (n=49).
Cell-type	Mean prediction scoreA	Standard deviation
Adipocytes	0.658209	0.0950752
ASPCs	0.481768	0.0860352
B cells	0.292248	0.0894479
Dendritic cells	0.29709	0.0658413
Endometrium	0.189508	0.127164
Endothelial cells	0.411429	0.0798922
LEC	0.276558	0.0548465
Macrophages	0.466395	0.100951
Mast cells	0.333261	0.0833415
Monocytes	0.340436	0.0818319
Neutrophils	0.220067	0.0751291
NK cells	0.266488	0.0707144
Pericytes	0.396653	0.0866284
SMCs	0.316414	0.0688729
T cells	0.288113	0.0571086
A: Prediction score for the cell-type label as computed by SingleR (Aran et al., Nature Immunology 2019).
ASPCs indicates adipose stem and precursor cells, LECs lymphatic endothelial cells, NK natural killer cells, and SMCs smooth muscle cells.

## Sheet: Table S4
Table S4. Summary of the proportions of nuclei from each identified cell-type in the SAT snRNA-seq data (n=49).
Cell-type of proportions	Minimum	1st quartile	Median	Mean	3rd quartile	Maximum	Standard deviation
Adipocytes	0.0625	0.162868	0.271138	0.270593	0.346954	0.600683	0.123424
ASPCs	0.0784983	0.152866	0.18963	0.198385	0.233309	0.456604	0.0740679
B cells	0	0.00140384	0.0049505	0.0100558	0.0133025	0.0612528	0.013311
Dendritic cells	0	0.000944733	0.00251572	0.00458521	0.00552486	0.0283251	0.00569926
Endometrium	0	0	0	2.73295e-05	0	0.000626959	0.000113305
Endothelial cells	0.0386831	0.0856245	0.143665	0.164574	0.226333	0.402715	0.0959783
LECs	0	0	0.000251699	0.00336413	0.00226244	0.0663058	0.0100042
Macrophages	0.0239114	0.0884831	0.135849	0.132566	0.168831	0.237886	0.0542739
Mast cells	0	0.000467946	0.00611995	0.0136069	0.0217845	0.0557868	0.0149787
Monocytes	0.00226244	0.0123625	0.0280899	0.0306133	0.0382166	0.109375	0.0243966
Neutrophils	0	0	0	0.00105486	0	0.0290652	0.00432674
NK cells	0	0.0113265	0.0348189	0.0539605	0.0744795	0.286458	0.056194
Pericytes	0	0.0188947	0.0307882	0.0303372	0.0429864	0.0580205	0.0148344
SMCs	0	0.00429415	0.00675676	0.010197	0.012987	0.0542986	0.0103266
T cells	0.00341297	0.0264151	0.0475592	0.0760806	0.102202	0.291358	0.069275
ASPCs indicates adipose stem and precursor cells, LECs lymphatic endothelial cells, NK natural killer cells, and SMCs smooth muscle cells.

## Sheet: Table S5
Table S5. The cell-type proportions in the Mexican SAT snRNA-seq cohort of the four main cell-types are comparable to those of previously published SAT snRNA-seq cohorts.
Cohort	ASPCs	Adipocytes	Endothelial cells	Macrophages
Mexican SAT snRNA-seq cohort	0.198 ± 0.074	0.271 ± 0.123	0.165 ± 0.096	0.133 ± 0.054
Emont et al., Nature 2022	0.271 ± 0.076	0.248 ± 0.100	0.146 ± 0.088	0.145 ± 0.068
Hinte et al., Nature 2025 (NEFA cohort)	0.214 ± 0.048	0.335 ± 0.065	0.205 ± 0.071	0.165 ± 0.063
Hinte et al., Nature 2024 (LTSS cohort)	0.245 ± 0.077	0.170 ± 0.058	0.330 ± 0.110	0.105 ± 0.072
Miranda et al., Nature 2025	0.176 ± 0.073	0.371 ± 0.161	0.114 ± 0.084	0.201 ± 0.138
Lazarescu et al., Nature Genetics 2025	0.274 ± 0.067	0.323 ± 0.054	0.103 ± 0.026	0.210 ± 0.067
Reinisch et al., Cell Metabolism 2025	0.279 ± 0.071	0.137 ± 0.046	0.290 ± 0.077	0.127 ± 0.039
ASPCs indicates adipose stem and precursor cells.

## Sheet: Table S6
Table S6. Unique marker genes identified in each cell-type.
Cell-typeA	Gene nameB	Gene IDC	avg_log2FCD	pct.1E	pct.2F	Adjusted p-valueG
ASPC	NEGR1	ENSG00000172260	4.357	0.907	0.12	<1E-308
ASPC	DCLK1	ENSG00000133083	4.196	0.915	0.105	<1E-308
ASPC	NOVA1	ENSG00000139910	3.669	0.909	0.305	<1E-308
ASPC	LAMA2	ENSG00000196569	3.65	0.83	0.231	<1E-308
ASPC	KAZN	ENSG00000189337	3.598	0.823	0.248	<1E-308
ASPC	LINC02511	ENSG00000248869	3.486	0.648	0.056	<1E-308
ASPC	BICC1	ENSG00000122870	3.242	0.739	0.078	<1E-308
ASPC	PDZRN4	ENSG00000165966	3.144	0.324	0.022	<1E-308
ASPC	FBN1	ENSG00000166147	3.103	0.784	0.304	<1E-308
ASPC	KCND2	ENSG00000184408	2.92	0.621	0.139	<1E-308
ASPC	ABCA10	ENSG00000154263	2.915	0.742	0.269	<1E-308
ASPC	ROBO2	ENSG00000185008	2.871	0.577	0.094	<1E-308
ASPC	CCDC80	ENSG00000091986	2.87	0.748	0.166	<1E-308
ASPC	ADAMTSL1	ENSG00000178031	2.639	0.496	0.085	<1E-308
ASPC	FGF14	ENSG00000102466	2.571	0.506	0.059	<1E-308
ASPC	FBLN1	ENSG00000077942	2.508	0.512	0.011	<1E-308
ASPC	UST	ENSG00000111962	2.494	0.708	0.138	<1E-308
ASPC	SLIT2	ENSG00000145147	2.308	0.513	0.113	<1E-308
ASPC	SCARA5	ENSG00000168079	2.294	0.473	0.012	<1E-308
ASPC	NOX4	ENSG00000086991	2.239	0.418	0.09	<1E-308
ASPC	MFAP5	ENSG00000197614	2.212	0.484	0.097	<1E-308
ASPC	CHL1	ENSG00000134121	2.164	0.454	0.035	<1E-308
ASPC	RORA	ENSG00000069667	2.131	0.928	0.579	<1E-308
ASPC	C3	ENSG00000125730	2.117	0.431	0.011	<1E-308
ASPC	PTGIS	ENSG00000124212	2.103	0.405	0.021	<1E-308
ASPC	ITGA11	ENSG00000137809	2.099	0.449	0.081	<1E-308
ASPC	ENSG00000258081	ENSG00000258081	2.099	0.259	0.018	<1E-308
ASPC	FSTL1	ENSG00000163430	2.075	0.622	0.218	<1E-308
ASPC	PRICKLE1	ENSG00000139174	2.034	0.458	0.097	<1E-308
ASPC	ADGRD1	ENSG00000111452	2.01	0.384	0.017	<1E-308
ASPC	MRC2	ENSG00000011028	1.948	0.497	0.057	<1E-308
ASPC	VIT	ENSG00000205221	1.939	0.442	0.039	<1E-308
ASPC	SH3PXD2B	ENSG00000174705	1.918	0.519	0.105	<1E-308
ASPC	GFPT2	ENSG00000131459	1.88	0.387	0.024	<1E-308
ASPC	ABCA9-AS1	ENSG00000231749	1.87	0.414	0.107	<1E-308
ASPC	ITGBL1	ENSG00000198542	1.867	0.291	0.013	<1E-308
ASPC	PODN	ENSG00000174348	1.826	0.423	0.019	<1E-308
ASPC	MEG3	ENSG00000214548	1.822	0.425	0.019	<1E-308
ASPC	MEG8	ENSG00000225746	1.767	0.354	0.015	<1E-308
ASPC	KCNT2	ENSG00000162687	1.756	0.366	0.043	<1E-308
ASPC	ENSG00000254366	ENSG00000254366	1.755	0.297	0.032	<1E-308
ASPC	USP53	ENSG00000145390	1.744	0.629	0.318	<1E-308
ASPC	ENSG00000253496	ENSG00000253496	1.736	0.32	0.043	<1E-308
ASPC	PPL	ENSG00000118898	1.697	0.377	0.064	<1E-308
ASPC	PAK3	ENSG00000077264	1.697	0.309	0.019	<1E-308
ASPC	ADAM33	ENSG00000149451	1.634	0.378	0.036	<1E-308
ASPC	CXCL14	ENSG00000145824	1.624	0.262	0.008	<1E-308
ASPC	COL5A1	ENSG00000130635	1.623	0.512	0.167	<1E-308
ASPC	CCN5	ENSG00000064205	1.608	0.353	0.039	<1E-308
ASPC	TENM1	ENSG00000009694	1.603	0.445	0.153	<1E-308
ASPC	PLAGL1	ENSG00000118495	1.582	0.599	0.292	<1E-308
ASPC	SPOCK1	ENSG00000152377	1.572	0.303	0.05	<1E-308
ASPC	C1S	ENSG00000182326	1.56	0.47	0.128	<1E-308
ASPC	FBLN2	ENSG00000163520	1.542	0.524	0.191	<1E-308
ASPC	GALNT13	ENSG00000144278	1.53	0.328	0.118	<1E-308
ASPC	GSN	ENSG00000148180	1.518	0.776	0.433	<1E-308
ASPC	MGP	ENSG00000111341	1.476	0.313	0.016	<1E-308
ASPC	BMPER	ENSG00000164619	1.473	0.291	0.101	<1E-308
ASPC	FBLN5	ENSG00000140092	1.416	0.355	0.064	<1E-308
ASPC	ENSG00000248994	ENSG00000248994	1.398	0.341	0.103	<1E-308
ASPC	OPHN1	ENSG00000079482	1.396	0.604	0.312	<1E-308
ASPC	PTGFR	ENSG00000122420	1.376	0.264	0.01	<1E-308
ASPC	THBS2	ENSG00000186340	1.354	0.267	0.013	<1E-308
ASPC	FGFR1	ENSG00000077782	1.351	0.57	0.28	<1E-308
ASPC	SPAG17	ENSG00000155761	1.342	0.283	0.091	<1E-308
ASPC	GPC3	ENSG00000147257	1.342	0.288	0.11	<1E-308
ASPC	FAP	ENSG00000078098	1.342	0.261	0.014	<1E-308
ASPC	C1R	ENSG00000159403	1.312	0.303	0.008	<1E-308
ASPC	LINC00882	ENSG00000242759	1.307	0.257	0.077	<1E-308
ASPC	MMP2	ENSG00000087245	1.305	0.287	0.022	<1E-308
ASPC	HTRA3	ENSG00000170801	1.296	0.25	0.006	<1E-308
ASPC	LSP1P5.1	ENSG00000291150	1.279	0.315	0.082	<1E-308
ASPC	NAALADL2	ENSG00000177694	1.27	0.794	0.538	<1E-308
ASPC	CAB39L	ENSG00000102547	1.256	0.365	0.125	<1E-308
ASPC	SMURF2	ENSG00000108854	1.251	0.499	0.363	<1E-308
ASPC	COL16A1	ENSG00000084636	1.24	0.278	0.046	<1E-308
ASPC	ANKRD36C	ENSG00000174501	1.227	0.522	0.318	<1E-308
ASPC	GLI2	ENSG00000074047	1.215	0.253	0.016	<1E-308
ASPC	MEDAG	ENSG00000102802	1.215	0.27	0.017	<1E-308
ASPC	PROCR	ENSG00000101000	1.206	0.369	0.161	<1E-308
ASPC	PTPRD	ENSG00000153707	1.205	0.272	0.07	<1E-308
ASPC	EVC2	ENSG00000173040	1.186	0.309	0.059	<1E-308
ASPC	LTBP4	ENSG00000090006	1.171	0.31	0.081	<1E-308
ASPC	PLPP3	ENSG00000162407	1.159	0.383	0.183	<1E-308
ASPC	FN1	ENSG00000115414	1.158	0.304	0.068	<1E-308
ASPC	LINC00342	ENSG00000232931	1.146	0.527	0.335	<1E-308
ASPC	LRIG3	ENSG00000139263	1.136	0.351	0.131	<1E-308
ASPC	C1QTNF7	ENSG00000163145	1.12	0.264	0.087	<1E-308
ASPC	ENSG00000290846	ENSG00000290846	1.109	0.297	0.09	<1E-308
ASPC	PLAC9	ENSG00000189129	1.075	0.371	0.139	<1E-308
ASPC	IL16	ENSG00000172349	1.06	0.392	0.209	<1E-308
ASPC	DNM3OS	ENSG00000230630	1.031	0.289	0.087	<1E-308
ASPC	FAM114A1	ENSG00000197712	1.017	0.376	0.19	<1E-308
ASPC	CYBRD1	ENSG00000071967	0.996	0.431	0.237	<1E-308
ASPC	SPATA6	ENSG00000132122	0.992	0.439	0.242	<1E-308
ASPC	MAGI3	ENSG00000081026	0.988	0.456	0.271	<1E-308
ASPC	LINC02614	ENSG00000241288	0.947	0.258	0.085	<1E-308
ASPC	TRIP10	ENSG00000125733	0.944	0.321	0.146	<1E-308
ASPC	UAP1	ENSG00000117143	0.933	0.266	0.124	<1E-308
ASPC	ASPA	ENSG00000108381	0.919	0.285	0.119	<1E-308
ASPC	KITLG	ENSG00000049130	0.902	0.252	0.058	<1E-308
ASPC	ASAP3	ENSG00000088280	0.892	0.253	0.082	<1E-308
ASPC	SERPING1	ENSG00000149131	0.852	0.263	0.071	<1E-308
ASPC	MYO9A	ENSG00000066933	0.845	0.667	0.504	<1E-308
ASPC	SMAD3	ENSG00000166949	0.841	0.521	0.363	<1E-308
ASPC	SULF1	ENSG00000137573	0.84	0.311	0.092	<1E-308
ASPC	RFX2	ENSG00000087903	0.833	0.277	0.167	<1E-308
ASPC	RASSF8	ENSG00000123094	0.811	0.301	0.165	<1E-308
ASPC	TASP1	ENSG00000089123	0.805	0.394	0.239	<1E-308
ASPC	CTTN	ENSG00000085733	0.794	0.343	0.198	<1E-308
ASPC	ARHGAP12	ENSG00000165322	0.791	0.481	0.33	<1E-308
ASPC	PRDM5	ENSG00000138738	0.775	0.267	0.109	<1E-308
ASPC	STK3	ENSG00000104375	0.768	0.654	0.53	<1E-308
ASPC	BBS9	ENSG00000122507	0.749	0.66	0.53	<1E-308
ASPC	GPSM2	ENSG00000121957	0.744	0.261	0.129	<1E-308
ASPC	ZC2HC1A	ENSG00000104427	0.736	0.303	0.154	<1E-308
ASPC	SEC24D	ENSG00000150961	0.716	0.311	0.174	<1E-308
ASPC	TULP3	ENSG00000078246	0.71	0.289	0.165	<1E-308
ASPC	TRAM2	ENSG00000065308	0.695	0.251	0.118	<1E-308
ASPC	FKBP9	ENSG00000122642	0.685	0.268	0.142	<1E-308
ASPC	C1RL	ENSG00000139178	0.668	0.259	0.128	<1E-308
ASPC	MPZL1	ENSG00000197965	0.648	0.322	0.219	<1E-308
ASPC	BMERB1	ENSG00000166780	0.643	0.301	0.202	<1E-308
ASPC	MUC20-OT1	ENSG00000242086	0.636	0.679	0.566	<1E-308
ASPC	FAXDC2	ENSG00000170271	0.617	0.324	0.229	<1E-308
ASPC	SETD7	ENSG00000145391	0.609	0.288	0.193	<1E-308
ASPC	SMG6	ENSG00000070366	0.605	0.535	0.454	<1E-308
ASPC	RRBP1	ENSG00000125844	0.603	0.319	0.22	<1E-308
ASPC	MAST2	ENSG00000086015	0.583	0.292	0.188	<1E-308
ASPC	KATNAL1	ENSG00000102781	0.576	0.329	0.24	<1E-308
ASPC	RAB28	ENSG00000157869	0.564	0.351	0.258	<1E-308
ASPC	FTO	ENSG00000140718	0.517	0.597	0.512	<1E-308
ASPC	ZNF638	ENSG00000075292	0.497	0.712	0.635	<1E-308
ASPC	STAG1	ENSG00000118007	0.485	0.785	0.72	<1E-308
ASPC	UBE2E3	ENSG00000170035	0.602	0.408	0.326	3.63e-300
ASPC	SAMD4B	ENSG00000179134	0.512	0.326	0.235	5.12e-290
ASPC	KCTD3	ENSG00000136636	0.555	0.285	0.199	5.6e-286
ASPC	SEC31A	ENSG00000138674	0.456	0.518	0.453	1.3e-254
ASPC	CALU	ENSG00000128595	0.514	0.268	0.188	1.06e-251
ASPC	PKD1	ENSG00000008710	0.534	0.256	0.177	2.25e-244
ASPC	CHPT1	ENSG00000111666	0.541	0.325	0.247	8.63e-244
ASPC	AP3S1	ENSG00000177879	0.51	0.291	0.213	2.25e-237
ASPC	EFCAB2	ENSG00000203666	0.6	0.351	0.277	3.72e-227
ASPC	MAP4	ENSG00000047849	0.359	0.638	0.574	5.89e-225
ASPC	HIBADH	ENSG00000106049	0.515	0.391	0.325	2.14e-196
ASPC	EFCAB13	ENSG00000178852	0.459	0.25	0.178	4.36e-195
ASPC	SLC25A43	ENSG00000077713	0.515	0.306	0.237	8.61e-193
ASPC	FAM85B	ENSG00000253893	0.51	0.257	0.189	5.4e-192
ASPC	SMC5	ENSG00000198887	0.398	0.406	0.336	1.76e-188
ASPC	TRANK1	ENSG00000168016	0.311	0.266	0.186	1.63e-185
ASPC	ZNF83	ENSG00000167766	0.43	0.356	0.289	6.46e-173
ASPC	DYNC1H1	ENSG00000197102	0.427	0.446	0.391	7.08e-171
ASPC	CPLANE1	ENSG00000197603	0.453	0.401	0.343	4.03e-167
ASPC	RAD9A	ENSG00000172613	0.457	0.262	0.196	7.66e-166
ASPC	KIAA1328	ENSG00000150477	0.424	0.444	0.385	1.21e-164
ASPC	MAILR	ENSG00000253320	0.526	0.277	0.216	8.4e-161
ASPC	DCAF6	ENSG00000143164	0.395	0.466	0.414	1.28e-158
ASPC	SPART	ENSG00000133104	0.459	0.269	0.209	1.71e-156
ASPC	AGL	ENSG00000162688	0.466	0.251	0.192	2.97e-152
ASPC	TRMT11	ENSG00000066651	0.477	0.33	0.272	2.48e-151
ASPC	ANAPC5	ENSG00000089053	0.372	0.351	0.288	2.47e-147
ASPC	TBC1D19	ENSG00000109680	0.379	0.314	0.257	1.21e-130
ASPC	DTWD1	ENSG00000104047	0.443	0.325	0.274	3.56e-129
ASPC	ACVR1	ENSG00000115170	0.391	0.275	0.219	9.14e-127
ASPC	SCP2	ENSG00000116171	0.431	0.348	0.299	1.76e-126
ASPC	UBE2Q2P1	ENSG00000291027	0.431	0.269	0.218	3.11e-120
ASPC	PRKAA1	ENSG00000132356	0.351	0.258	0.203	9.04e-118
ASPC	SHLD2	ENSG00000122376	0.397	0.447	0.407	1.8e-117
ASPC	NEK1	ENSG00000137601	0.389	0.347	0.296	2.99e-117
ASPC	ERGIC1	ENSG00000113719	0.351	0.291	0.237	3.15e-116
ASPC	MON2	ENSG00000061987	0.273	0.614	0.592	3.92e-115
ASPC	STK24	ENSG00000102572	0.371	0.347	0.294	9.51e-114
ASPC	SLC16A1-AS1	ENSG00000226419	0.451	0.341	0.293	1.33e-113
ASPC	FOCAD	ENSG00000188352	0.444	0.359	0.315	1.09e-112
ASPC	KIZ	ENSG00000088970	0.363	0.25	0.199	3.34e-107
ASPC	KIDINS220	ENSG00000134313	0.317	0.443	0.406	3.13e-104
ASPC	SGCE	ENSG00000127990	0.37	0.259	0.21	7.15e-101
ASPC	MAP4K5	ENSG00000012983	0.333	0.382	0.338	8.18e-100
ASPC	SDHAP4	ENSG00000291091	0.379	0.333	0.293	3.49e-91
ASPC	CC2D2A	ENSG00000048342	0.404	0.258	0.215	7.61e-89
ASPC	ARNT	ENSG00000143437	0.347	0.332	0.291	8.17e-86
ASPC	ATXN10	ENSG00000130638	0.303	0.391	0.352	1.67e-82
ASPC	HGSNAT	ENSG00000165102	0.327	0.391	0.355	6.81e-81
ASPC	PDXDC1	ENSG00000179889	0.317	0.481	0.456	8.55e-77
ASPC	RNF19A	ENSG00000034677	0.295	0.463	0.436	3.36e-74
ASPC	CCNL2	ENSG00000221978	0.368	0.33	0.294	1.85e-73
ASPC	ANKAR	ENSG00000151687	0.335	0.398	0.368	2.81e-73
ASPC	SLC25A12	ENSG00000115840	0.339	0.272	0.235	3.91e-69
ASPC	GNA12	ENSG00000146535	0.347	0.287	0.252	6.51e-66
ASPC	TRPM7	ENSG00000092439	0.28	0.422	0.396	4.75e-65
ASPC	LINC01004	ENSG00000228393	0.314	0.409	0.384	1.01e-64
ASPC	ATL3	ENSG00000184743	0.323	0.25	0.217	1.33e-59
ASPC	CPSF6	ENSG00000111605	0.256	0.371	0.342	4.12e-59
ASPC	SCFD1	ENSG00000092108	0.272	0.438	0.42	8.27e-55
ASPC	RB1CC1	ENSG00000023287	0.26	0.436	0.419	2.74e-52
ASPC	ABL2	ENSG00000143322	0.313	0.347	0.321	7.21e-52
ASPC	SNTB2	ENSG00000168807	0.324	0.254	0.222	1.2e-50
ASPC	DDHD2	ENSG00000085788	0.315	0.259	0.23	1.69e-50
ASPC	ARFIP1	ENSG00000164144	0.267	0.361	0.338	7.62e-48
ASPC	TERF2IP	ENSG00000166848	0.353	0.282	0.254	2.55e-47
ASPC	PURA	ENSG00000185129	0.27	0.252	0.222	9.9e-47
ASPC	ENSG00000259972	ENSG00000259972	0.282	0.294	0.266	9.79e-43
ASPC	UBXN2A	ENSG00000173960	0.314	0.292	0.27	2.55e-38
ASPC	TTLL5	ENSG00000119685	0.27	0.26	0.234	3.17e-36
ASPC	PMM2	ENSG00000140650	0.282	0.298	0.279	1.65e-32
ASPC	TTC27	ENSG00000018699	0.273	0.256	0.24	1.1e-23
ASPC	WRN	ENSG00000165392	0.281	0.305	0.295	1.03e-21
ASPC	CFDP1	ENSG00000153774	0.254	0.296	0.284	8.08e-21
ASPC	WDR41	ENSG00000164253	0.273	0.259	0.247	2.13e-17
ASPC	LATS2	ENSG00000150457	0.265	0.281	0.278	8.06e-12
Adipocyte	GPAM	ENSG00000119927	4.312	0.908	0.019	<1E-308
Adipocyte	PLIN1	ENSG00000166819	3.645	0.959	0.012	<1E-308
Adipocyte	SORBS1	ENSG00000095637	3.588	0.96	0.139	<1E-308
Adipocyte	ENSG00000287231	ENSG00000287231	3.567	0.791	0.011	<1E-308
Adipocyte	WDPCP	ENSG00000143951	3.462	0.942	0.464	<1E-308
Adipocyte	PLIN4	ENSG00000167676	3.39	0.92	0.012	<1E-308
Adipocyte	PDE3B	ENSG00000152270	3.357	0.956	0.194	<1E-308
Adipocyte	TRHDE-AS1	ENSG00000236333	3.264	0.891	0.023	<1E-308
Adipocyte	PCDH9	ENSG00000184226	3.229	0.917	0.161	<1E-308
Adipocyte	ACACB	ENSG00000076555	3.07	0.977	0.366	<1E-308
Adipocyte	ENSG00000230333	ENSG00000230333	3.022	0.874	0.096	<1E-308
Adipocyte	MGST1	ENSG00000008394	2.941	0.937	0.158	<1E-308
Adipocyte	GYG2	ENSG00000056998	2.898	0.835	0.007	<1E-308
Adipocyte	DIRC3	ENSG00000231672	2.841	0.891	0.168	<1E-308
Adipocyte	PNPLA2	ENSG00000177666	2.751	0.879	0.039	<1E-308
Adipocyte	ENSG00000237813	ENSG00000237813	2.728	0.76	0.049	<1E-308
Adipocyte	GHR	ENSG00000112964	2.716	0.965	0.333	<1E-308
Adipocyte	G0S2	ENSG00000123689	2.701	0.817	0.009	<1E-308
Adipocyte	AQP7	ENSG00000165269	2.686	0.912	0.095	<1E-308
Adipocyte	PCLO	ENSG00000186472	2.674	0.603	0.013	<1E-308
Adipocyte	SLC19A3	ENSG00000135917	2.623	0.764	0.01	<1E-308
Adipocyte	TENM3	ENSG00000218336	2.569	0.802	0.054	<1E-308
Adipocyte	PPP2R1B	ENSG00000137713	2.511	0.806	0.1	<1E-308
Adipocyte	MLXIPL	ENSG00000009950	2.5	0.845	0.044	<1E-308
Adipocyte	ADIPOQ	ENSG00000181092	2.491	0.807	0.008	<1E-308
Adipocyte	PFKFB1	ENSG00000158571	2.477	0.752	0.008	<1E-308
Adipocyte	SIK2	ENSG00000170145	2.468	0.915	0.347	<1E-308
Adipocyte	GPC6	ENSG00000183098	2.457	0.833	0.119	<1E-308
Adipocyte	TRHDE	ENSG00000072657	2.404	0.796	0.07	<1E-308
Adipocyte	LPL	ENSG00000175445	2.37	0.782	0.092	<1E-308
Adipocyte	VLDLR-AS1	ENSG00000236404	2.369	0.632	0.012	<1E-308
Adipocyte	PTPRF	ENSG00000142949	2.317	0.794	0.027	<1E-308
Adipocyte	DGKI	ENSG00000157680	2.316	0.609	0.013	<1E-308
Adipocyte	LINC00598	ENSG00000215483	2.307	0.666	0.055	<1E-308
Adipocyte	ASPH	ENSG00000198363	2.305	0.944	0.424	<1E-308
Adipocyte	LINC02607	ENSG00000228971	2.279	0.672	0.004	<1E-308
Adipocyte	ENSG00000283240	ENSG00000283240	2.24	0.673	0.026	<1E-308
Adipocyte	LAMA4	ENSG00000112769	2.237	0.964	0.386	<1E-308
Adipocyte	CTIF	ENSG00000134030	2.232	0.859	0.197	<1E-308
Adipocyte	KCNIP2-AS1	ENSG00000226009	2.203	0.629	0.013	<1E-308
Adipocyte	DGAT2	ENSG00000062282	2.201	0.609	0.004	<1E-308
Adipocyte	TNS1	ENSG00000079308	2.198	0.956	0.44	<1E-308
Adipocyte	COBLL1	ENSG00000082438	2.188	0.912	0.321	<1E-308
Adipocyte	PRKAR2B	ENSG00000005249	2.177	0.724	0.055	<1E-308
Adipocyte	TENM4	ENSG00000149256	2.165	0.647	0.059	<1E-308
Adipocyte	TMEM132C	ENSG00000181234	2.163	0.793	0.122	<1E-308
Adipocyte	CAV2	ENSG00000105971	2.159	0.704	0.07	<1E-308
Adipocyte	PDZRN3	ENSG00000121440	2.151	0.86	0.227	<1E-308
Adipocyte	HOOK2	ENSG00000095066	2.132	0.812	0.078	<1E-308
Adipocyte	GPD1	ENSG00000167588	2.132	0.73	0.005	<1E-308
Adipocyte	ACSS2	ENSG00000131069	2.113	0.815	0.128	<1E-308
Adipocyte	LIPE	ENSG00000079435	2.11	0.816	0.084	<1E-308
Adipocyte	GABRE	ENSG00000102287	2.096	0.806	0.074	<1E-308
Adipocyte	MAST4	ENSG00000069020	2.064	0.898	0.271	<1E-308
Adipocyte	LIMCH1	ENSG00000064042	2.057	0.896	0.304	<1E-308
Adipocyte	PECR	ENSG00000115425	2.056	0.724	0.04	<1E-308
Adipocyte	PLAAT3	ENSG00000176485	2.047	0.776	0.059	<1E-308
Adipocyte	LVRN	ENSG00000172901	2.034	0.703	0.036	<1E-308
Adipocyte	GLYAT	ENSG00000149124	2.031	0.681	0.005	<1E-308
Adipocyte	ELMOD3	ENSG00000115459	2.024	0.817	0.155	<1E-308
Adipocyte	ENSG00000259616	ENSG00000259616	1.972	0.374	0.009	<1E-308
Adipocyte	RETSAT	ENSG00000042445	1.97	0.725	0.016	<1E-308
Adipocyte	PLXNA4	ENSG00000221866	1.951	0.734	0.109	<1E-308
Adipocyte	MAOA	ENSG00000189221	1.948	0.657	0.057	<1E-308
Adipocyte	VKORC1L1	ENSG00000196715	1.937	0.828	0.203	<1E-308
Adipocyte	PLOD2	ENSG00000152952	1.894	0.669	0.069	<1E-308
Adipocyte	KLB	ENSG00000134962	1.883	0.619	0.004	<1E-308
Adipocyte	ACVR1C	ENSG00000123612	1.875	0.61	0.01	<1E-308
Adipocyte	CIDEC	ENSG00000187288	1.856	0.666	0.004	<1E-308
Adipocyte	NPY1R	ENSG00000164128	1.819	0.637	0.018	<1E-308
Adipocyte	EHBP1	ENSG00000115504	1.813	0.94	0.516	<1E-308
Adipocyte	MMD	ENSG00000108960	1.781	0.636	0.027	<1E-308
Adipocyte	COL8A1	ENSG00000144810	1.779	0.546	0.058	<1E-308
Adipocyte	MIR193BHG	ENSG00000262454	1.747	0.709	0.06	<1E-308
Adipocyte	HK2	ENSG00000159399	1.726	0.589	0.012	<1E-308
Adipocyte	CDH20	ENSG00000101542	1.715	0.447	0.009	<1E-308
Adipocyte	PXDN	ENSG00000130508	1.714	0.78	0.133	<1E-308
Adipocyte	LINC00968	ENSG00000246430	1.708	0.424	0.029	<1E-308
Adipocyte	AGPAT2	ENSG00000169692	1.7	0.63	0.007	<1E-308
Adipocyte	HACD2	ENSG00000206527	1.695	0.636	0.079	<1E-308
Adipocyte	ENSG00000259347	ENSG00000259347	1.649	0.598	0.014	<1E-308
Adipocyte	KANK4	ENSG00000132854	1.647	0.508	0.005	<1E-308
Adipocyte	ENSG00000290007	ENSG00000290007	1.623	0.612	0.006	<1E-308
Adipocyte	PC	ENSG00000173599	1.623	0.6	0.035	<1E-308
Adipocyte	PRICKLE2	ENSG00000163637	1.61	0.835	0.223	<1E-308
Adipocyte	SLC16A7	ENSG00000118596	1.61	0.784	0.245	<1E-308
Adipocyte	PDXK	ENSG00000160209	1.601	0.721	0.114	<1E-308
Adipocyte	CIDEA	ENSG00000176194	1.593	0.464	0.003	<1E-308
Adipocyte	ABCD2	ENSG00000173208	1.593	0.585	0.047	<1E-308
Adipocyte	ADCY5	ENSG00000173175	1.586	0.552	0.009	<1E-308
Adipocyte	DAPK2	ENSG00000035664	1.584	0.687	0.108	<1E-308
Adipocyte	ZNF117	ENSG00000152926	1.578	0.738	0.127	<1E-308
Adipocyte	KCNIP2	ENSG00000120049	1.573	0.569	0.015	<1E-308
Adipocyte	SLC7A6	ENSG00000103064	1.569	0.789	0.17	<1E-308
Adipocyte	ADAM12	ENSG00000148848	1.558	0.608	0.044	<1E-308
Adipocyte	RMEL3	ENSG00000250961	1.555	0.451	0.008	<1E-308
Adipocyte	PTPRQ	ENSG00000139304	1.549	0.501	0.011	<1E-308
Adipocyte	ENSG00000286739	ENSG00000286739	1.531	0.492	0.013	<1E-308
Adipocyte	ENSG00000230490	ENSG00000230490	1.527	0.652	0.094	<1E-308
Adipocyte	ATP9A	ENSG00000054793	1.517	0.693	0.089	<1E-308
Adipocyte	ADRA1A	ENSG00000120907	1.504	0.481	0.025	<1E-308
Adipocyte	ENSG00000229618	ENSG00000229618	1.492	0.36	0.05	<1E-308
Adipocyte	FERMT2	ENSG00000073712	1.47	0.792	0.199	<1E-308
Adipocyte	MEST	ENSG00000106484	1.467	0.524	0.025	<1E-308
Adipocyte	ENSG00000284418	ENSG00000284418	1.455	0.461	0.047	<1E-308
Adipocyte	IRS1	ENSG00000169047	1.441	0.528	0.05	<1E-308
Adipocyte	ALDH2	ENSG00000111275	1.438	0.608	0.033	<1E-308
Adipocyte	EPB41L4B	ENSG00000095203	1.436	0.518	0.008	<1E-308
Adipocyte	PLIN5	ENSG00000214456	1.431	0.473	0.006	<1E-308
Adipocyte	ATP1A2	ENSG00000018625	1.425	0.417	0.004	<1E-308
Adipocyte	MRAS	ENSG00000158186	1.41	0.591	0.047	<1E-308
Adipocyte	NEDD4L	ENSG00000049759	1.407	0.593	0.077	<1E-308
Adipocyte	MREG	ENSG00000118242	1.406	0.559	0.034	<1E-308
Adipocyte	AIFM2	ENSG00000042286	1.406	0.603	0.039	<1E-308
Adipocyte	ENSG00000289965	ENSG00000289965	1.402	0.441	0.004	<1E-308
Adipocyte	RTN3	ENSG00000133318	1.398	0.777	0.234	<1E-308
Adipocyte	TRARG1	ENSG00000184811	1.392	0.523	0.002	<1E-308
Adipocyte	LINC02615	ENSG00000251432	1.39	0.6	0.072	<1E-308
Adipocyte	ACO1	ENSG00000122729	1.39	0.681	0.116	<1E-308
Adipocyte	EHBP1-AS1	ENSG00000231609	1.39	0.578	0.118	<1E-308
Adipocyte	CAT	ENSG00000121691	1.366	0.776	0.199	<1E-308
Adipocyte	LINC00632	ENSG00000203930	1.365	0.548	0.043	<1E-308
Adipocyte	AKR1C2	ENSG00000151632	1.364	0.554	0.028	<1E-308
Adipocyte	C8orf34	ENSG00000165084	1.361	0.437	0.027	<1E-308
Adipocyte	APCDD1	ENSG00000154856	1.355	0.488	0.025	<1E-308
Adipocyte	FASN	ENSG00000169710	1.338	0.479	0.005	<1E-308
Adipocyte	GRIA4	ENSG00000152578	1.334	0.303	0.013	<1E-308
Adipocyte	ACADL	ENSG00000115361	1.329	0.574	0.037	<1E-308
Adipocyte	TMEM164	ENSG00000157600	1.314	0.584	0.156	<1E-308
Adipocyte	DAAM1	ENSG00000100592	1.302	0.774	0.27	<1E-308
Adipocyte	SGCG	ENSG00000102683	1.295	0.495	0.025	<1E-308
Adipocyte	ENSG00000285664	ENSG00000285664	1.294	0.62	0.128	<1E-308
Adipocyte	C2CD2	ENSG00000157617	1.287	0.686	0.178	<1E-308
Adipocyte	ENSG00000237234	ENSG00000237234	1.286	0.51	0.065	<1E-308
Adipocyte	CSAD	ENSG00000139631	1.277	0.763	0.197	<1E-308
Adipocyte	ABCA5	ENSG00000154265	1.275	0.764	0.193	<1E-308
Adipocyte	HSDL2	ENSG00000119471	1.275	0.74	0.188	<1E-308
Adipocyte	ENSG00000236283	ENSG00000236283	1.274	0.414	0.02	<1E-308
Adipocyte	SPON1	ENSG00000262655	1.274	0.468	0.024	<1E-308
Adipocyte	LINC01301	ENSG00000251396	1.269	0.48	0.03	<1E-308
Adipocyte	NRCAM	ENSG00000091129	1.268	0.368	0.012	<1E-308
Adipocyte	ENSG00000257322	ENSG00000257322	1.263	0.37	0.029	<1E-308
Adipocyte	ENPP1	ENSG00000197594	1.262	0.446	0.029	<1E-308
Adipocyte	MALAT1	ENSG00000251562	1.261	1	1	<1E-308
Adipocyte	GPT2	ENSG00000166123	1.26	0.453	0.006	<1E-308
Adipocyte	IRS2	ENSG00000185950	1.26	0.541	0.066	<1E-308
Adipocyte	NLGN1	ENSG00000169760	1.255	0.571	0.099	<1E-308
Adipocyte	PCDH9-AS2	ENSG00000228842	1.252	0.394	0.016	<1E-308
Adipocyte	LGR4	ENSG00000205213	1.235	0.603	0.089	<1E-308
Adipocyte	ANKRD30A	ENSG00000148513	1.225	0.349	0.004	<1E-308
Adipocyte	TSGA10	ENSG00000135951	1.223	0.539	0.078	<1E-308
Adipocyte	FADS3	ENSG00000221968	1.21	0.554	0.05	<1E-308
Adipocyte	ANO6	ENSG00000177119	1.204	0.847	0.413	<1E-308
Adipocyte	PSMA1	ENSG00000129084	1.191	0.598	0.088	<1E-308
Adipocyte	LRIG1	ENSG00000144749	1.182	0.557	0.093	<1E-308
Adipocyte	PRSS23-AS1	ENSG00000255471	1.18	0.741	0.206	<1E-308
Adipocyte	BHMT2	ENSG00000132840	1.172	0.548	0.05	<1E-308
Adipocyte	DHDDS	ENSG00000117682	1.172	0.631	0.115	<1E-308
Adipocyte	ABCC6	ENSG00000091262	1.172	0.465	0.012	<1E-308
Adipocyte	C19orf12	ENSG00000131943	1.171	0.612	0.089	<1E-308
Adipocyte	EMP1	ENSG00000134531	1.167	0.704	0.218	<1E-308
Adipocyte	PNPLA3	ENSG00000100344	1.162	0.327	0.011	<1E-308
Adipocyte	NRIP1	ENSG00000180530	1.158	0.68	0.188	<1E-308
Adipocyte	LINCADL	ENSG00000287148	1.148	0.427	0.003	<1E-308
Adipocyte	LINC02240	ENSG00000260192	1.139	0.316	0.011	<1E-308
Adipocyte	AKR1C1	ENSG00000187134	1.123	0.529	0.045	<1E-308
Adipocyte	TMEM135	ENSG00000166575	1.114	0.833	0.409	<1E-308
Adipocyte	LEP	ENSG00000174697	1.108	0.427	0.005	<1E-308
Adipocyte	PRKAR2B-AS1	ENSG00000243193	1.101	0.38	0.019	<1E-308
Adipocyte	ENSG00000243415	ENSG00000243415	1.1	0.366	0.029	<1E-308
Adipocyte	ESR1	ENSG00000091831	1.092	0.629	0.168	<1E-308
Adipocyte	OGA	ENSG00000198408	1.092	0.872	0.466	<1E-308
Adipocyte	AQP7B	ENSG00000259916	1.086	0.382	0.012	<1E-308
Adipocyte	SLC25A16	ENSG00000122912	1.085	0.656	0.158	<1E-308
Adipocyte	LRRIQ3	ENSG00000162620	1.081	0.399	0.005	<1E-308
Adipocyte	YWHAG	ENSG00000170027	1.074	0.614	0.129	<1E-308
Adipocyte	FGF2	ENSG00000138685	1.065	0.508	0.093	<1E-308
Adipocyte	IDH1	ENSG00000138413	1.064	0.499	0.067	<1E-308
Adipocyte	KCNB1	ENSG00000158445	1.063	0.437	0.044	<1E-308
Adipocyte	MIR3936HG	ENSG00000233006	1.06	0.516	0.048	<1E-308
Adipocyte	TMEM170B	ENSG00000205269	1.054	0.405	0.045	<1E-308
Adipocyte	LINC02613	ENSG00000231367	1.053	0.38	0.017	<1E-308
Adipocyte	ENSG00000266877	ENSG00000266877	1.053	0.412	0.024	<1E-308
Adipocyte	AIG1	ENSG00000146416	1.048	0.655	0.173	<1E-308
Adipocyte	USP33	ENSG00000077254	1.044	0.85	0.393	<1E-308
Adipocyte	HSPA12A	ENSG00000165868	1.042	0.51	0.065	<1E-308
Adipocyte	ENSG00000285520	ENSG00000285520	1.033	0.328	0.025	<1E-308
Adipocyte	ENSG00000280241	ENSG00000280241	1.032	0.29	0.036	<1E-308
Adipocyte	SOS1	ENSG00000115904	1.031	0.881	0.533	<1E-308
Adipocyte	PLAAT5	ENSG00000168004	1.025	0.42	0.008	<1E-308
Adipocyte	APOL6	ENSG00000221963	1.022	0.552	0.082	<1E-308
Adipocyte	WASF3	ENSG00000132970	1.021	0.533	0.088	<1E-308
Adipocyte	HADH	ENSG00000138796	1.018	0.517	0.06	<1E-308
Adipocyte	SLC14A2-AS1	ENSG00000267097	1.013	0.265	0.009	<1E-308
Adipocyte	TRDN	ENSG00000186439	1.011	0.276	0.008	<1E-308
Adipocyte	SLC14A2	ENSG00000132874	1.008	0.307	0.017	<1E-308
Adipocyte	LGALS12	ENSG00000133317	1.006	0.369	0.002	<1E-308
Adipocyte	MACROH2A2	ENSG00000099284	1.006	0.451	0.06	<1E-308
Adipocyte	ENSG00000273184	ENSG00000273184	1.006	0.402	0.011	<1E-308
Adipocyte	PRSS23	ENSG00000150687	1.004	0.717	0.274	<1E-308
Adipocyte	NPR3	ENSG00000113389	0.999	0.326	0.009	<1E-308
Adipocyte	ENSG00000291181	ENSG00000291181	0.997	0.506	0.081	<1E-308
Adipocyte	TACC2	ENSG00000138162	0.994	0.566	0.1	<1E-308
Adipocyte	CYB5A	ENSG00000166347	0.991	0.488	0.056	<1E-308
Adipocyte	SLC7A6OS	ENSG00000103061	0.989	0.615	0.135	<1E-308
Adipocyte	TMEM120B	ENSG00000188735	0.977	0.513	0.097	<1E-308
Adipocyte	LINC01564	ENSG00000235899	0.972	0.333	0.004	<1E-308
Adipocyte	C14orf39	ENSG00000179008	0.971	0.31	0.013	<1E-308
Adipocyte	FAH	ENSG00000103876	0.963	0.413	0.016	<1E-308
Adipocyte	C14orf180	ENSG00000184601	0.963	0.398	0.004	<1E-308
Adipocyte	DHRS3	ENSG00000162496	0.962	0.677	0.205	<1E-308
Adipocyte	ADIPOR2	ENSG00000006831	0.956	0.684	0.24	<1E-308
Adipocyte	C4orf19	ENSG00000154274	0.955	0.462	0.061	<1E-308
Adipocyte	LARP1	ENSG00000155506	0.946	0.716	0.251	<1E-308
Adipocyte	ADIPOQ-AS1	ENSG00000226482	0.946	0.378	0.003	<1E-308
Adipocyte	SPATA9	ENSG00000145757	0.944	0.317	0.02	<1E-308
Adipocyte	OTUD7B	ENSG00000264522	0.942	0.607	0.135	<1E-308
Adipocyte	BLCAP	ENSG00000166619	0.933	0.608	0.152	<1E-308
Adipocyte	KLHL31	ENSG00000124743	0.926	0.349	0.002	<1E-308
Adipocyte	TKT	ENSG00000163931	0.926	0.429	0.03	<1E-308
Adipocyte	PGM1	ENSG00000079739	0.921	0.417	0.042	<1E-308
Adipocyte	LIMS1	ENSG00000169756	0.918	0.787	0.343	<1E-308
Adipocyte	RRAGC-DT	ENSG00000228436	0.917	0.599	0.17	<1E-308
Adipocyte	ACOX1	ENSG00000161533	0.917	0.546	0.125	<1E-308
Adipocyte	ENSG00000287616	ENSG00000287616	0.914	0.288	0.004	<1E-308
Adipocyte	FMNL2	ENSG00000157827	0.911	0.786	0.364	<1E-308
Adipocyte	ALDH1L1	ENSG00000144908	0.901	0.33	0.004	<1E-308
Adipocyte	SLC7A10	ENSG00000130876	0.899	0.291	0.002	<1E-308
Adipocyte	ENSG00000257252	ENSG00000257252	0.896	0.355	0.02	<1E-308
Adipocyte	SKI	ENSG00000157933	0.89	0.65	0.216	<1E-308
Adipocyte	CLMAT3	ENSG00000249035	0.89	0.427	0.044	<1E-308
Adipocyte	SPAG16	ENSG00000144451	0.885	0.498	0.117	<1E-308
Adipocyte	LURAP1L	ENSG00000153714	0.885	0.494	0.081	<1E-308
Adipocyte	EPM2A	ENSG00000112425	0.884	0.479	0.086	<1E-308
Adipocyte	UPP2	ENSG00000007001	0.882	0.342	0.038	<1E-308
Adipocyte	ALPK3	ENSG00000136383	0.881	0.295	0.014	<1E-308
Adipocyte	ENSG00000286480	ENSG00000286480	0.872	0.363	0.041	<1E-308
Adipocyte	MDH1	ENSG00000014641	0.865	0.448	0.051	<1E-308
Adipocyte	IHO1	ENSG00000173421	0.858	0.498	0.089	<1E-308
Adipocyte	AACS	ENSG00000081760	0.856	0.369	0.041	<1E-308
Adipocyte	VEGFA	ENSG00000112715	0.855	0.458	0.059	<1E-308
Adipocyte	PDE11A	ENSG00000128655	0.851	0.27	0.02	<1E-308
Adipocyte	LINC02202	ENSG00000245812	0.851	0.465	0.069	<1E-308
Adipocyte	STEAP2-AS1	ENSG00000227646	0.85	0.324	0.019	<1E-308
Adipocyte	PPP2R5A	ENSG00000066027	0.846	0.709	0.259	<1E-308
Adipocyte	MAPT	ENSG00000186868	0.84	0.374	0.026	<1E-308
Adipocyte	CHRDL1	ENSG00000101938	0.838	0.425	0.05	<1E-308
Adipocyte	GSDMB	ENSG00000073605	0.834	0.391	0.043	<1E-308
Adipocyte	EMC3	ENSG00000125037	0.832	0.577	0.14	<1E-308
Adipocyte	SREBF1	ENSG00000072310	0.83	0.43	0.081	<1E-308
Adipocyte	BOK	ENSG00000176720	0.825	0.365	0.017	<1E-308
Adipocyte	DLG1	ENSG00000075711	0.821	0.804	0.405	<1E-308
Adipocyte	SLC22A3	ENSG00000146477	0.82	0.315	0.016	<1E-308
Adipocyte	RGS22	ENSG00000132554	0.812	0.347	0.025	<1E-308
Adipocyte	MIR22HG	ENSG00000186594	0.81	0.424	0.044	<1E-308
Adipocyte	DGAT1	ENSG00000185000	0.807	0.378	0.032	<1E-308
Adipocyte	ABHD5	ENSG00000011198	0.806	0.453	0.092	<1E-308
Adipocyte	ENSG00000279956	ENSG00000279956	0.804	0.318	0.014	<1E-308
Adipocyte	ENSG00000286153	ENSG00000286153	0.803	0.409	0.08	<1E-308
Adipocyte	SLC25A33	ENSG00000171612	0.8	0.396	0.049	<1E-308
Adipocyte	GDPD5	ENSG00000158555	0.799	0.43	0.061	<1E-308
Adipocyte	FOXO1	ENSG00000150907	0.798	0.775	0.387	<1E-308
Adipocyte	CNTN3	ENSG00000113805	0.789	0.408	0.049	<1E-308
Adipocyte	ENSG00000290876	ENSG00000290876	0.787	0.631	0.164	<1E-308
Adipocyte	PRDX6	ENSG00000117592	0.785	0.414	0.034	<1E-308
Adipocyte	HSD11B1-AS1	ENSG00000227591	0.784	0.345	0.014	<1E-308
Adipocyte	COL24A1	ENSG00000171502	0.783	0.341	0.038	<1E-308
Adipocyte	SMAD6	ENSG00000137834	0.78	0.481	0.089	<1E-308
Adipocyte	ENSG00000279317	ENSG00000279317	0.779	0.359	0.022	<1E-308
Adipocyte	OLFM2	ENSG00000105088	0.776	0.319	0.042	<1E-308
Adipocyte	ENSG00000258603	ENSG00000258603	0.773	0.382	0.035	<1E-308
Adipocyte	SLTM	ENSG00000137776	0.771	0.798	0.368	<1E-308
Adipocyte	C1QTNF7-AS1	ENSG00000249252	0.769	0.455	0.131	<1E-308
Adipocyte	GCLC	ENSG00000001084	0.763	0.472	0.097	<1E-308
Adipocyte	AOC3	ENSG00000131471	0.763	0.37	0.013	<1E-308
Adipocyte	NNMT	ENSG00000166741	0.76	0.43	0.105	<1E-308
Adipocyte	ENSG00000253811	ENSG00000253811	0.758	0.399	0.061	<1E-308
Adipocyte	PEMT	ENSG00000133027	0.758	0.296	0.041	<1E-308
Adipocyte	TULP4	ENSG00000130338	0.757	0.577	0.165	<1E-308
Adipocyte	TYRO3	ENSG00000092445	0.755	0.321	0.008	<1E-308
Adipocyte	AKT2	ENSG00000105221	0.753	0.514	0.109	<1E-308
Adipocyte	PLEKHG6	ENSG00000008323	0.746	0.312	0.018	<1E-308
Adipocyte	HSDL2-AS1	ENSG00000230185	0.743	0.407	0.053	<1E-308
Adipocyte	CLIP4	ENSG00000115295	0.741	0.59	0.15	<1E-308
Adipocyte	ENSG00000229425	ENSG00000229425	0.741	0.251	0.01	<1E-308
Adipocyte	CALB2	ENSG00000172137	0.738	0.318	0.005	<1E-308
Adipocyte	CRY2	ENSG00000121671	0.736	0.525	0.125	<1E-308
Adipocyte	CHP1	ENSG00000187446	0.735	0.417	0.073	<1E-308
Adipocyte	HEPACAM	ENSG00000165478	0.73	0.303	0.002	<1E-308
Adipocyte	ECHDC3	ENSG00000134463	0.729	0.32	0.007	<1E-308
Adipocyte	AMOTL2	ENSG00000114019	0.724	0.403	0.061	<1E-308
Adipocyte	THRSP	ENSG00000151365	0.723	0.287	0.003	<1E-308
Adipocyte	GASK1B-AS1	ENSG00000248429	0.723	0.423	0.083	<1E-308
Adipocyte	PTGR1	ENSG00000106853	0.723	0.507	0.115	<1E-308
Adipocyte	TMEM144	ENSG00000164124	0.717	0.407	0.066	<1E-308
Adipocyte	RTN4	ENSG00000115310	0.713	0.84	0.461	<1E-308
Adipocyte	ACSM5	ENSG00000183549	0.713	0.365	0.039	<1E-308
Adipocyte	STAT5A	ENSG00000126561	0.713	0.458	0.086	<1E-308
Adipocyte	VGLL3	ENSG00000206538	0.712	0.363	0.055	<1E-308
Adipocyte	PIR	ENSG00000087842	0.711	0.414	0.072	<1E-308
Adipocyte	DIXDC1	ENSG00000150764	0.709	0.473	0.093	<1E-308
Adipocyte	RAD23B	ENSG00000119318	0.705	0.667	0.231	<1E-308
Adipocyte	SPTBN1-AS2	ENSG00000238018	0.704	0.467	0.105	<1E-308
Adipocyte	HEBP2	ENSG00000051620	0.7	0.382	0.037	<1E-308
Adipocyte	GTF2IRD1	ENSG00000006704	0.697	0.433	0.091	<1E-308
Adipocyte	TNRC6A	ENSG00000090905	0.695	0.906	0.582	<1E-308
Adipocyte	MTHFD1	ENSG00000100714	0.695	0.409	0.059	<1E-308
Adipocyte	VLDLR	ENSG00000147852	0.69	0.282	0.006	<1E-308
Adipocyte	AKR1C3	ENSG00000196139	0.688	0.394	0.051	<1E-308
Adipocyte	TENM3-AS1	ENSG00000177822	0.684	0.263	0.008	<1E-308
Adipocyte	NRXN3	ENSG00000021645	0.683	0.308	0.055	<1E-308
Adipocyte	ENSG00000246090	ENSG00000246090	0.683	0.328	0.045	<1E-308
Adipocyte	ZNRF3	ENSG00000183579	0.676	0.404	0.077	<1E-308
Adipocyte	ENSG00000250240	ENSG00000250240	0.671	0.25	0.013	<1E-308
Adipocyte	SUCLG2-DT	ENSG00000241316	0.67	0.398	0.079	<1E-308
Adipocyte	BTD	ENSG00000169814	0.668	0.626	0.215	<1E-308
Adipocyte	RARRES2	ENSG00000106538	0.667	0.315	0.006	<1E-308
Adipocyte	ECHDC1	ENSG00000093144	0.666	0.581	0.193	<1E-308
Adipocyte	PKDCC	ENSG00000162878	0.665	0.385	0.059	<1E-308
Adipocyte	MIR29B2CHG	ENSG00000203709	0.658	0.705	0.276	<1E-308
Adipocyte	MSH3	ENSG00000113318	0.657	0.684	0.255	<1E-308
Adipocyte	ASS1	ENSG00000130707	0.655	0.333	0.038	<1E-308
Adipocyte	FSTL3	ENSG00000070404	0.654	0.33	0.028	<1E-308
Adipocyte	ENSG00000248752	ENSG00000248752	0.653	0.257	0.028	<1E-308
Adipocyte	SIX1	ENSG00000126778	0.65	0.275	0.008	<1E-308
Adipocyte	MAD2L1-DT	ENSG00000250938	0.649	0.407	0.101	<1E-308
Adipocyte	DMGDH	ENSG00000132837	0.647	0.461	0.088	<1E-308
Adipocyte	MYH14	ENSG00000105357	0.645	0.29	0.013	<1E-308
Adipocyte	TSKU	ENSG00000182704	0.641	0.268	0.006	<1E-308
Adipocyte	SNX21	ENSG00000124104	0.641	0.418	0.07	<1E-308
Adipocyte	CD46	ENSG00000117335	0.64	0.743	0.323	<1E-308
Adipocyte	LINC01376	ENSG00000236204	0.639	0.522	0.149	<1E-308
Adipocyte	LINC02082	ENSG00000242268	0.638	0.254	0.004	<1E-308
Adipocyte	GPX4	ENSG00000167468	0.637	0.328	0.024	<1E-308
Adipocyte	TSPAN3	ENSG00000140391	0.637	0.48	0.11	<1E-308
Adipocyte	GTF2I	ENSG00000263001	0.636	0.715	0.289	<1E-308
Adipocyte	CFAP70	ENSG00000156042	0.635	0.335	0.042	<1E-308
Adipocyte	EIF2B3	ENSG00000070785	0.635	0.645	0.224	<1E-308
Adipocyte	GLRX	ENSG00000173221	0.631	0.454	0.114	<1E-308
Adipocyte	ENSG00000291136	ENSG00000291136	0.629	0.717	0.288	<1E-308
Adipocyte	SUCLA2	ENSG00000136143	0.627	0.602	0.208	<1E-308
Adipocyte	KIF21A	ENSG00000139116	0.626	0.409	0.067	<1E-308
Adipocyte	RNPC3	ENSG00000185946	0.625	0.675	0.258	<1E-308
Adipocyte	TTPA	ENSG00000137561	0.621	0.254	0.003	<1E-308
Adipocyte	ACACA	ENSG00000278540	0.614	0.593	0.26	<1E-308
Adipocyte	PGD	ENSG00000142657	0.614	0.326	0.038	<1E-308
Adipocyte	RHBDL2	ENSG00000158315	0.613	0.318	0.045	<1E-308
Adipocyte	MAP3K13	ENSG00000073803	0.613	0.416	0.098	<1E-308
Adipocyte	STEAP2	ENSG00000157214	0.612	0.345	0.04	<1E-308
Adipocyte	CCDC146	ENSG00000135205	0.608	0.545	0.172	<1E-308
Adipocyte	GPLD1	ENSG00000112293	0.608	0.279	0.014	<1E-308
Adipocyte	ZNF827	ENSG00000151612	0.608	0.475	0.109	<1E-308
Adipocyte	MCCC1	ENSG00000078070	0.606	0.549	0.163	<1E-308
Adipocyte	MAP7D1	ENSG00000116871	0.606	0.406	0.083	<1E-308
Adipocyte	EHHADH	ENSG00000113790	0.601	0.326	0.041	<1E-308
Adipocyte	PRR5	ENSG00000186654	0.598	0.395	0.077	<1E-308
Adipocyte	CD164	ENSG00000135535	0.597	0.478	0.119	<1E-308
Adipocyte	PNPLA7	ENSG00000130653	0.596	0.457	0.133	<1E-308
Adipocyte	TSEN2	ENSG00000154743	0.593	0.495	0.139	<1E-308
Adipocyte	LURAP1L-AS1	ENSG00000235448	0.592	0.296	0.034	<1E-308
Adipocyte	FBXO17	ENSG00000269190	0.592	0.33	0.046	<1E-308
Adipocyte	PCBP3	ENSG00000183570	0.59	0.332	0.061	<1E-308
Adipocyte	SOX5-AS1	ENSG00000256120	0.589	0.281	0.024	<1E-308
Adipocyte	DDI2	ENSG00000197312	0.588	0.55	0.167	<1E-308
Adipocyte	CEBPB	ENSG00000172216	0.587	0.341	0.04	<1E-308
Adipocyte	POR	ENSG00000127948	0.587	0.431	0.107	<1E-308
Adipocyte	BCL2L13	ENSG00000099968	0.583	0.583	0.188	<1E-308
Adipocyte	DZIP1L	ENSG00000158163	0.58	0.345	0.056	<1E-308
Adipocyte	CNTFR	ENSG00000122756	0.578	0.271	0.02	<1E-308
Adipocyte	TMEM64	ENSG00000180694	0.578	0.284	0.037	<1E-308
Adipocyte	KATNAL2	ENSG00000167216	0.574	0.382	0.08	<1E-308
Adipocyte	ENSG00000234091	ENSG00000234091	0.569	0.328	0.043	<1E-308
Adipocyte	INTU	ENSG00000164066	0.566	0.417	0.084	<1E-308
Adipocyte	CFAP69	ENSG00000105792	0.566	0.325	0.059	<1E-308
Adipocyte	ARHGEF40	ENSG00000165801	0.566	0.423	0.1	<1E-308
Adipocyte	TNIP1	ENSG00000145901	0.565	0.43	0.106	<1E-308
Adipocyte	H2AJ	ENSG00000246705	0.565	0.332	0.035	<1E-308
Adipocyte	OXCT1	ENSG00000083720	0.564	0.429	0.107	<1E-308
Adipocyte	APMAP	ENSG00000101474	0.564	0.387	0.068	<1E-308
Adipocyte	RNLS	ENSG00000184719	0.563	0.425	0.118	<1E-308
Adipocyte	ENSG00000226605	ENSG00000226605	0.562	0.279	0.031	<1E-308
Adipocyte	TET1	ENSG00000138336	0.556	0.418	0.111	<1E-308
Adipocyte	EEA1	ENSG00000102189	0.553	0.746	0.388	<1E-308
Adipocyte	TXLNG	ENSG00000086712	0.551	0.419	0.105	<1E-308
Adipocyte	RCL1	ENSG00000120158	0.548	0.441	0.111	<1E-308
Adipocyte	JADE1	ENSG00000077684	0.546	0.444	0.103	<1E-308
Adipocyte	HOXA3	ENSG00000105997	0.545	0.349	0.06	<1E-308
Adipocyte	USP40	ENSG00000085982	0.544	0.601	0.205	<1E-308
Adipocyte	DSEL	ENSG00000171451	0.541	0.271	0.022	<1E-308
Adipocyte	UBR3	ENSG00000144357	0.541	0.826	0.467	<1E-308
Adipocyte	ETFDH	ENSG00000171503	0.54	0.55	0.166	<1E-308
Adipocyte	AAMDC	ENSG00000087884	0.537	0.585	0.202	<1E-308
Adipocyte	F3	ENSG00000117525	0.537	0.293	0.036	<1E-308
Adipocyte	ME3	ENSG00000151376	0.536	0.528	0.168	<1E-308
Adipocyte	ATP13A3	ENSG00000133657	0.535	0.609	0.218	<1E-308
Adipocyte	CCT6P3	ENSG00000290860	0.535	0.432	0.097	<1E-308
Adipocyte	PEX11A	ENSG00000166821	0.533	0.266	0.016	<1E-308
Adipocyte	GPR180	ENSG00000152749	0.532	0.371	0.066	<1E-308
Adipocyte	RHOXF1-AS1	ENSG00000258545	0.532	0.275	0.032	<1E-308
Adipocyte	PPA1	ENSG00000180817	0.53	0.309	0.049	<1E-308
Adipocyte	ENSG00000257759	ENSG00000257759	0.53	0.351	0.061	<1E-308
Adipocyte	INF2	ENSG00000203485	0.529	0.371	0.076	<1E-308
Adipocyte	RGN	ENSG00000130988	0.527	0.255	0.016	<1E-308
Adipocyte	QDPR	ENSG00000151552	0.526	0.343	0.056	<1E-308
Adipocyte	ENSG00000255229	ENSG00000255229	0.526	0.299	0.032	<1E-308
Adipocyte	ADAMTS15	ENSG00000166106	0.526	0.262	0.041	<1E-308
Adipocyte	MAP3K20-AS1	ENSG00000238133	0.525	0.314	0.058	<1E-308
Adipocyte	CCDC107	ENSG00000159884	0.52	0.301	0.027	<1E-308
Adipocyte	SFRP4	ENSG00000106483	0.52	0.287	0.032	<1E-308
Adipocyte	ENSG00000289130	ENSG00000289130	0.52	0.341	0.076	<1E-308
Adipocyte	SUGCT	ENSG00000175600	0.519	0.353	0.076	<1E-308
Adipocyte	LINC02391	ENSG00000277851	0.514	0.254	0.038	<1E-308
Adipocyte	PRKN	ENSG00000185345	0.513	0.864	0.515	<1E-308
Adipocyte	GIPC1	ENSG00000123159	0.512	0.398	0.09	<1E-308
Adipocyte	GRIK2	ENSG00000164418	0.511	0.342	0.082	<1E-308
Adipocyte	STEAP1	ENSG00000164647	0.509	0.251	0.01	<1E-308
Adipocyte	BDNF-AS	ENSG00000245573	0.508	0.357	0.079	<1E-308
Adipocyte	BNIP3	ENSG00000176171	0.508	0.292	0.034	<1E-308
Adipocyte	NMT2	ENSG00000152465	0.506	0.547	0.18	<1E-308
Adipocyte	MTARC2	ENSG00000117791	0.506	0.344	0.06	<1E-308
Adipocyte	ACYP2	ENSG00000170634	0.506	0.801	0.422	<1E-308
Adipocyte	ENSG00000291203	ENSG00000291203	0.505	0.663	0.298	<1E-308
Adipocyte	SIL1	ENSG00000120725	0.505	0.645	0.252	<1E-308
Adipocyte	BPHL	ENSG00000137274	0.502	0.327	0.056	<1E-308
Adipocyte	NHLRC3	ENSG00000188811	0.499	0.522	0.159	<1E-308
Adipocyte	CLCA4-AS1	ENSG00000236915	0.498	0.251	0.032	<1E-308
Adipocyte	DCUN1D4	ENSG00000109184	0.498	0.508	0.156	<1E-308
Adipocyte	ENSG00000228804	ENSG00000228804	0.498	0.271	0.029	<1E-308
Adipocyte	ENSG00000234915	ENSG00000234915	0.498	0.391	0.095	<1E-308
Adipocyte	ADGRA3	ENSG00000152990	0.492	0.399	0.089	<1E-308
Adipocyte	MNAT1	ENSG00000020426	0.489	0.548	0.181	<1E-308
Adipocyte	CCDC125	ENSG00000183323	0.489	0.402	0.095	<1E-308
Adipocyte	VEGFB	ENSG00000173511	0.488	0.353	0.073	<1E-308
Adipocyte	TOB2	ENSG00000183864	0.487	0.361	0.09	<1E-308
Adipocyte	PDHX	ENSG00000110435	0.486	0.512	0.152	<1E-308
Adipocyte	NNT	ENSG00000112992	0.486	0.588	0.217	<1E-308
Adipocyte	SLC29A1	ENSG00000112759	0.484	0.338	0.065	<1E-308
Adipocyte	SCRN2	ENSG00000141295	0.482	0.255	0.021	<1E-308
Adipocyte	PALS2	ENSG00000105926	0.482	0.328	0.058	<1E-308
Adipocyte	RGCC	ENSG00000102760	0.479	0.326	0.062	<1E-308
Adipocyte	PLA2G6	ENSG00000184381	0.478	0.317	0.054	<1E-308
Adipocyte	TAPT1-AS1	ENSG00000263327	0.478	0.481	0.146	<1E-308
Adipocyte	RAB2A	ENSG00000104388	0.476	0.754	0.422	<1E-308
Adipocyte	GPATCH11	ENSG00000152133	0.475	0.319	0.055	<1E-308
Adipocyte	ENSG00000288061	ENSG00000288061	0.474	0.328	0.052	<1E-308
Adipocyte	LRRN3	ENSG00000173114	0.474	0.276	0.038	<1E-308
Adipocyte	SPTBN1-AS1	ENSG00000228108	0.47	0.377	0.092	<1E-308
Adipocyte	TNKS1BP1	ENSG00000149115	0.47	0.381	0.091	<1E-308
Adipocyte	AKAP1	ENSG00000121057	0.468	0.318	0.067	<1E-308
Adipocyte	BCKDHB	ENSG00000083123	0.468	0.542	0.19	<1E-308
Adipocyte	LINC01252	ENSG00000247157	0.466	0.25	0.033	<1E-308
Adipocyte	NOL3	ENSG00000140939	0.461	0.287	0.038	<1E-308
Adipocyte	ENSG00000275119	ENSG00000275119	0.461	0.383	0.095	<1E-308
Adipocyte	ENSG00000290999	ENSG00000290999	0.459	0.269	0.035	<1E-308
Adipocyte	HPSE2	ENSG00000172987	0.458	0.301	0.077	<1E-308
Adipocyte	ENSG00000288018	ENSG00000288018	0.456	0.338	0.077	<1E-308
Adipocyte	ENSG00000259628	ENSG00000259628	0.455	0.649	0.299	<1E-308
Adipocyte	ADAM22	ENSG00000008277	0.454	0.342	0.078	<1E-308
Adipocyte	PRDX6-AS1	ENSG00000203739	0.452	0.505	0.147	<1E-308
Adipocyte	PHKA2	ENSG00000044446	0.452	0.381	0.09	<1E-308
Adipocyte	CYP2U1-AS1	ENSG00000245293	0.452	0.261	0.041	<1E-308
Adipocyte	GYS1	ENSG00000104812	0.451	0.35	0.087	<1E-308
Adipocyte	POLI	ENSG00000101751	0.45	0.409	0.104	<1E-308
Adipocyte	SUCLG1	ENSG00000163541	0.45	0.357	0.081	<1E-308
Adipocyte	FAM89A	ENSG00000182118	0.446	0.265	0.031	<1E-308
Adipocyte	CS	ENSG00000062485	0.446	0.33	0.062	<1E-308
Adipocyte	ENSG00000254733	ENSG00000254733	0.445	0.362	0.095	<1E-308
Adipocyte	SMIM3	ENSG00000256235	0.444	0.272	0.042	<1E-308
Adipocyte	PLA2G4A	ENSG00000116711	0.444	0.334	0.085	<1E-308
Adipocyte	LRRC8B	ENSG00000197147	0.443	0.358	0.084	<1E-308
Adipocyte	ENSG00000290879	ENSG00000290879	0.443	0.386	0.083	<1E-308
Adipocyte	SELENBP1	ENSG00000143416	0.442	0.27	0.042	<1E-308
Adipocyte	PMS2P4	ENSG00000291154	0.441	0.677	0.278	<1E-308
Adipocyte	ENSG00000290569	ENSG00000290569	0.44	0.427	0.104	<1E-308
Adipocyte	TMEM232	ENSG00000186952	0.435	0.26	0.052	<1E-308
Adipocyte	GPR135	ENSG00000181619	0.435	0.283	0.046	<1E-308
Adipocyte	ENSG00000290960	ENSG00000290960	0.434	0.272	0.047	<1E-308
Adipocyte	LSS	ENSG00000160285	0.433	0.381	0.101	<1E-308
Adipocyte	STS	ENSG00000101846	0.431	0.292	0.075	<1E-308
Adipocyte	GTF2I-AS1	ENSG00000232729	0.43	0.392	0.095	<1E-308
Adipocyte	ZNF717	ENSG00000227124	0.43	0.399	0.106	<1E-308
Adipocyte	PYGB	ENSG00000100994	0.429	0.328	0.072	<1E-308
Adipocyte	NEO1	ENSG00000067141	0.429	0.341	0.083	<1E-308
Adipocyte	HIBCH	ENSG00000198130	0.426	0.688	0.311	<1E-308
Adipocyte	MTCH2	ENSG00000109919	0.424	0.413	0.112	<1E-308
Adipocyte	C2orf88	ENSG00000187699	0.423	0.268	0.052	<1E-308
Adipocyte	ENSG00000291185	ENSG00000291185	0.423	0.256	0.038	<1E-308
Adipocyte	LINC02987	ENSG00000267575	0.423	0.312	0.066	<1E-308
Adipocyte	NOS1AP	ENSG00000198929	0.422	0.273	0.06	<1E-308
Adipocyte	NPLOC4	ENSG00000182446	0.421	0.549	0.192	<1E-308
Adipocyte	ANOS1	ENSG00000011201	0.419	0.257	0.043	<1E-308
Adipocyte	SNHG22	ENSG00000267322	0.418	0.426	0.11	<1E-308
Adipocyte	ENSG00000260618	ENSG00000260618	0.417	0.288	0.052	<1E-308
Adipocyte	ALDH3A2	ENSG00000072210	0.415	0.416	0.123	<1E-308
Adipocyte	SLC19A2	ENSG00000117479	0.414	0.271	0.048	<1E-308
Adipocyte	TOM1L1	ENSG00000141198	0.414	0.386	0.086	<1E-308
Adipocyte	CMSS1	ENSG00000184220	0.413	0.586	0.259	<1E-308
Adipocyte	WDR19	ENSG00000157796	0.412	0.37	0.098	<1E-308
Adipocyte	ERI2	ENSG00000196678	0.412	0.295	0.051	<1E-308
Adipocyte	FBXO32	ENSG00000156804	0.412	0.271	0.052	<1E-308
Adipocyte	JHY	ENSG00000109944	0.409	0.277	0.054	<1E-308
Adipocyte	VWA8	ENSG00000102763	0.408	0.691	0.316	<1E-308
Adipocyte	EOLA2-DT	ENSG00000235703	0.406	0.488	0.18	<1E-308
Adipocyte	ZFAND6	ENSG00000086666	0.405	0.672	0.313	<1E-308
Adipocyte	PCYOX1	ENSG00000116005	0.405	0.267	0.032	<1E-308
Adipocyte	LINC02256.1	ENSG00000261064	0.402	0.479	0.138	<1E-308
Adipocyte	SMARCA2	ENSG00000080503	0.401	0.765	0.445	<1E-308
Adipocyte	PGRMC2	ENSG00000164040	0.4	0.364	0.09	<1E-308
Adipocyte	ENSG00000203546	ENSG00000203546	0.398	0.289	0.052	<1E-308
Adipocyte	ZNF680	ENSG00000173041	0.397	0.467	0.149	<1E-308
Adipocyte	MKRN2OS	ENSG00000225526	0.396	0.296	0.058	<1E-308
Adipocyte	SERPINF1	ENSG00000132386	0.393	0.312	0.057	<1E-308
Adipocyte	NIPSNAP3B	ENSG00000165028	0.392	0.274	0.056	<1E-308
Adipocyte	MAMLD1	ENSG00000013619	0.391	0.262	0.06	<1E-308
Adipocyte	LINC00960	ENSG00000242516	0.391	0.278	0.056	<1E-308
Adipocyte	SLC35G2	ENSG00000168917	0.387	0.388	0.112	<1E-308
Adipocyte	PISD	ENSG00000241878	0.387	0.415	0.115	<1E-308
Adipocyte	VSIG10	ENSG00000176834	0.387	0.405	0.119	<1E-308
Adipocyte	ZRANB2-DT	ENSG00000229956	0.384	0.305	0.089	<1E-308
Adipocyte	ENSG00000272508	ENSG00000272508	0.383	0.332	0.088	<1E-308
Adipocyte	ILRUN	ENSG00000196821	0.383	0.577	0.23	<1E-308
Adipocyte	RBM28	ENSG00000106344	0.382	0.422	0.114	<1E-308
Adipocyte	OSGIN2	ENSG00000164823	0.381	0.276	0.061	<1E-308
Adipocyte	EOGT	ENSG00000163378	0.38	0.31	0.068	<1E-308
Adipocyte	ETFA	ENSG00000140374	0.379	0.629	0.285	<1E-308
Adipocyte	CAPS2	ENSG00000180881	0.378	0.456	0.148	<1E-308
Adipocyte	ANXA5	ENSG00000164111	0.377	0.417	0.128	<1E-308
Adipocyte	ZNF248	ENSG00000198105	0.375	0.501	0.174	<1E-308
Adipocyte	LINC01128	ENSG00000228794	0.374	0.262	0.044	<1E-308
Adipocyte	BAG4	ENSG00000156735	0.372	0.338	0.083	<1E-308
Adipocyte	NCKAP5L	ENSG00000167566	0.37	0.317	0.079	<1E-308
Adipocyte	TTC38	ENSG00000075234	0.37	0.314	0.074	<1E-308
Adipocyte	STAG3L4	ENSG00000291153	0.369	0.474	0.152	<1E-308
Adipocyte	FSIP2-AS1	ENSG00000231646	0.368	0.271	0.06	<1E-308
Adipocyte	SQSTM1	ENSG00000161011	0.366	0.597	0.283	<1E-308
Adipocyte	ADGRG2	ENSG00000173698	0.365	0.299	0.076	<1E-308
Adipocyte	ENSG00000251600	ENSG00000251600	0.363	0.315	0.083	<1E-308
Adipocyte	GCLM	ENSG00000023909	0.363	0.278	0.055	<1E-308
Adipocyte	HOXB-AS1	ENSG00000230148	0.362	0.289	0.056	<1E-308
Adipocyte	UBE2H	ENSG00000186591	0.36	0.726	0.385	<1E-308
Adipocyte	ATXN1L	ENSG00000224470	0.359	0.306	0.071	<1E-308
Adipocyte	STARD13-AS	ENSG00000236581	0.358	0.362	0.114	<1E-308
Adipocyte	SH2B1	ENSG00000178188	0.356	0.391	0.109	<1E-308
Adipocyte	SLC27A1	ENSG00000130304	0.354	0.452	0.162	<1E-308
Adipocyte	ANKDD1A	ENSG00000166839	0.352	0.357	0.104	<1E-308
Adipocyte	CORO2B	ENSG00000103647	0.352	0.301	0.083	<1E-308
Adipocyte	TBC1D2B	ENSG00000167202	0.35	0.559	0.248	<1E-308
Adipocyte	ENSG00000284052	ENSG00000284052	0.349	0.252	0.054	<1E-308
Adipocyte	DTX2P1-UPK3BP1-PMS2P11	ENSG00000265479	0.348	0.358	0.106	<1E-308
Adipocyte	ZNF429	ENSG00000197013	0.347	0.414	0.122	<1E-308
Adipocyte	DAB1	ENSG00000173406	0.347	0.382	0.124	<1E-308
Adipocyte	UBTD1	ENSG00000165886	0.345	0.256	0.062	<1E-308
Adipocyte	COPG2	ENSG00000158623	0.343	0.366	0.104	<1E-308
Adipocyte	BPNT2	ENSG00000104331	0.342	0.298	0.068	<1E-308
Adipocyte	ZRANB3	ENSG00000121988	0.342	0.496	0.178	<1E-308
Adipocyte	SLC25A27	ENSG00000153291	0.34	0.36	0.099	<1E-308
Adipocyte	LENG8	ENSG00000167615	0.339	0.655	0.292	<1E-308
Adipocyte	RETREG1	ENSG00000154153	0.335	0.291	0.064	<1E-308
Adipocyte	KLHDC1	ENSG00000197776	0.335	0.501	0.18	<1E-308
Adipocyte	STXBP1	ENSG00000136854	0.334	0.444	0.147	<1E-308
Adipocyte	ENSG00000258561	ENSG00000258561	0.333	0.296	0.082	<1E-308
Adipocyte	ENSG00000255872	ENSG00000255872	0.33	0.35	0.093	<1E-308
Adipocyte	MTERF1	ENSG00000127989	0.33	0.481	0.184	<1E-308
Adipocyte	GTF2E2	ENSG00000197265	0.327	0.438	0.143	<1E-308
Adipocyte	HACL1	ENSG00000131373	0.326	0.373	0.112	<1E-308
Adipocyte	ACADVL	ENSG00000072778	0.324	0.346	0.106	<1E-308
Adipocyte	EIF4EBP2	ENSG00000148730	0.323	0.388	0.126	<1E-308
Adipocyte	TXNRD1	ENSG00000198431	0.322	0.417	0.153	<1E-308
Adipocyte	LINC00571	ENSG00000223685	0.322	0.252	0.059	<1E-308
Adipocyte	PGM3	ENSG00000013375	0.318	0.355	0.1	<1E-308
Adipocyte	CCDC69	ENSG00000198624	0.317	0.368	0.092	<1E-308
Adipocyte	GASK1B	ENSG00000164125	0.316	0.323	0.093	<1E-308
Adipocyte	EPB41L5	ENSG00000115109	0.315	0.375	0.112	<1E-308
Adipocyte	TSTD3	ENSG00000279170	0.315	0.528	0.202	<1E-308
Adipocyte	KANSL1L	ENSG00000144445	0.315	0.701	0.356	<1E-308
Adipocyte	TK2	ENSG00000166548	0.315	0.35	0.102	<1E-308
Adipocyte	ATP2C1	ENSG00000017260	0.314	0.587	0.27	<1E-308
Adipocyte	PRKAR2A	ENSG00000114302	0.314	0.59	0.253	<1E-308
Adipocyte	TTC3	ENSG00000182670	0.312	0.739	0.403	<1E-308
Adipocyte	ENSG00000242588	ENSG00000242588	0.311	0.795	0.462	<1E-308
Adipocyte	LINC01697	ENSG00000232079	0.311	0.457	0.085	<1E-308
Adipocyte	WDR20	ENSG00000140153	0.31	0.598	0.258	<1E-308
Adipocyte	PTPN11	ENSG00000179295	0.309	0.462	0.166	<1E-308
Adipocyte	TAF8	ENSG00000137413	0.308	0.329	0.086	<1E-308
Adipocyte	LINC00667	ENSG00000263753	0.308	0.305	0.074	<1E-308
Adipocyte	FAM219B	ENSG00000178761	0.306	0.279	0.06	<1E-308
Adipocyte	ENSG00000260851	ENSG00000260851	0.305	0.324	0.091	<1E-308
Adipocyte	ENSG00000268797	ENSG00000268797	0.304	0.379	0.122	<1E-308
Adipocyte	SCGB2B2	ENSG00000205209	0.303	0.335	0.094	<1E-308
Adipocyte	APIP	ENSG00000149089	0.301	0.329	0.091	<1E-308
Adipocyte	ALG14	ENSG00000172339	0.301	0.285	0.071	<1E-308
Adipocyte	LINC01619	ENSG00000257242	0.301	0.35	0.106	<1E-308
Adipocyte	ENSG00000254459	ENSG00000254459	0.3	0.355	0.102	<1E-308
Adipocyte	ENSG00000286724	ENSG00000286724	0.3	0.285	0.077	<1E-308
Adipocyte	MCCC2	ENSG00000131844	0.299	0.367	0.106	<1E-308
Adipocyte	RNF111	ENSG00000157450	0.299	0.713	0.394	<1E-308
Adipocyte	ENSG00000223727	ENSG00000223727	0.298	0.285	0.089	<1E-308
Adipocyte	MATN2	ENSG00000132561	0.293	0.307	0.092	<1E-308
Adipocyte	ANKRD17-DT	ENSG00000250220	0.292	0.395	0.127	<1E-308
Adipocyte	BTF3L4	ENSG00000134717	0.291	0.405	0.138	<1E-308
Adipocyte	ARHGAP28	ENSG00000088756	0.29	0.36	0.104	<1E-308
Adipocyte	PTPN21	ENSG00000070778	0.288	0.383	0.122	<1E-308
Adipocyte	CAPN7	ENSG00000131375	0.287	0.644	0.296	<1E-308
Adipocyte	PSMD11	ENSG00000108671	0.286	0.382	0.121	<1E-308
Adipocyte	ENSG00000232611	ENSG00000232611	0.284	0.272	0.067	<1E-308
Adipocyte	MTA3	ENSG00000057935	0.283	0.52	0.204	<1E-308
Adipocyte	ZBTB20-AS5	ENSG00000242290	0.282	0.42	0.153	<1E-308
Adipocyte	AZI2	ENSG00000163512	0.281	0.401	0.132	<1E-308
Adipocyte	ATF4	ENSG00000128272	0.278	0.37	0.121	<1E-308
Adipocyte	FDFT1	ENSG00000079459	0.278	0.342	0.1	<1E-308
Adipocyte	NUDT5	ENSG00000165609	0.278	0.375	0.11	<1E-308
Adipocyte	FAM126B	ENSG00000155744	0.276	0.566	0.26	<1E-308
Adipocyte	ADGRL1	ENSG00000072071	0.276	0.255	0.064	<1E-308
Adipocyte	KIF9-AS1	ENSG00000227398	0.276	0.322	0.096	<1E-308
Adipocyte	LRIG2-DT	ENSG00000238198	0.274	0.272	0.067	<1E-308
Adipocyte	NQO2	ENSG00000124588	0.273	0.324	0.09	<1E-308
Adipocyte	TRIM66	ENSG00000166436	0.272	0.408	0.131	<1E-308
Adipocyte	BMP1	ENSG00000168487	0.272	0.25	0.062	<1E-308
Adipocyte	TMEM138	ENSG00000149483	0.271	0.281	0.068	<1E-308
Adipocyte	ENSG00000291224	ENSG00000291224	0.271	0.277	0.065	<1E-308
Adipocyte	GLDN	ENSG00000186417	0.271	0.259	0.058	<1E-308
Adipocyte	KLHL24	ENSG00000114796	0.269	0.556	0.256	<1E-308
Adipocyte	SHOC1	ENSG00000165181	0.269	0.376	0.136	<1E-308
Adipocyte	SPDYE3	ENSG00000214300	0.269	0.298	0.074	<1E-308
Adipocyte	ENSG00000244055	ENSG00000244055	0.268	0.353	0.111	<1E-308
Adipocyte	LAMTOR5-AS1	ENSG00000224699	0.267	0.442	0.154	<1E-308
Adipocyte	HSP90AA1	ENSG00000080824	0.267	0.474	0.198	<1E-308
Adipocyte	DYNC2LI1	ENSG00000138036	0.265	0.355	0.112	<1E-308
Adipocyte	HEXIM2-AS1	ENSG00000224505	0.264	0.467	0.17	<1E-308
Adipocyte	SYNPO	ENSG00000171992	0.264	0.261	0.059	<1E-308
Adipocyte	EPM2A-DT	ENSG00000235652	0.262	0.399	0.137	<1E-308
Adipocyte	MECR	ENSG00000116353	0.262	0.257	0.06	<1E-308
Adipocyte	MAP7D3	ENSG00000129680	0.262	0.291	0.089	<1E-308
Adipocyte	PAPSS1	ENSG00000138801	0.262	0.35	0.129	<1E-308
Adipocyte	C3orf62	ENSG00000188315	0.262	0.251	0.061	<1E-308
Adipocyte	TLE3	ENSG00000140332	0.262	0.252	0.071	<1E-308
Adipocyte	PALS1	ENSG00000072415	0.26	0.432	0.155	<1E-308
Adipocyte	GKAP1	ENSG00000165113	0.26	0.295	0.077	<1E-308
Adipocyte	ZNF133	ENSG00000125846	0.26	0.399	0.136	<1E-308
Adipocyte	TNS2-AS1	ENSG00000257337	0.259	0.394	0.127	<1E-308
Adipocyte	ARHGEF35-AS1	ENSG00000244198	0.259	0.311	0.089	<1E-308
Adipocyte	TOM1	ENSG00000100284	0.259	0.307	0.084	<1E-308
Adipocyte	ADH5	ENSG00000197894	0.259	0.313	0.092	<1E-308
Adipocyte	NDFIP2	ENSG00000102471	0.258	0.252	0.059	<1E-308
Adipocyte	ENSG00000285667	ENSG00000285667	0.258	0.261	0.073	<1E-308
Adipocyte	ACAT1	ENSG00000075239	0.254	0.381	0.13	<1E-308
Adipocyte	TBCK	ENSG00000145348	0.254	0.699	0.363	<1E-308
Adipocyte	NDUFAF5	ENSG00000101247	0.251	0.289	0.075	<1E-308
Adipocyte	TMEM72-AS1	ENSG00000224812	0.251	0.329	0.113	<1E-308
Adipocyte	ATG10	ENSG00000152348	0.25	0.539	0.234	<1E-308
Adipocyte	XPNPEP3	ENSG00000196236	0.25	0.424	0.148	<1E-308
B cell	RALGPS2	ENSG00000116191	4.278	0.902	0.118	<1E-308
B cell	FCRL1	ENSG00000163534	4.09	0.754	0.004	<1E-308
B cell	MS4A1	ENSG00000156738	3.708	0.708	0.003	<1E-308
B cell	PAX5	ENSG00000196092	3.459	0.651	0.006	<1E-308
B cell	IGHM	ENSG00000211899	3.216	0.502	0.002	<1E-308
B cell	BLK	ENSG00000136573	2.995	0.556	0.005	<1E-308
B cell	NIBAN3	ENSG00000167483	2.984	0.546	0.009	<1E-308
B cell	LINC00926	ENSG00000247982	2.982	0.555	0.02	<1E-308
B cell	COL19A1	ENSG00000082293	2.917	0.469	0.021	<1E-308
B cell	ENSG00000251309	ENSG00000251309	2.541	0.365	0.029	<1E-308
B cell	TPD52	ENSG00000076554	2.432	0.499	0.066	<1E-308
B cell	FCRL2	ENSG00000132704	2.43	0.4	0.002	<1E-308
B cell	STRBP	ENSG00000165209	2.407	0.568	0.143	<1E-308
B cell	TMEM156	ENSG00000121895	2.393	0.453	0.037	<1E-308
B cell	ENSG00000258760	ENSG00000258760	2.388	0.316	0.01	<1E-308
B cell	SP140	ENSG00000079263	2.388	0.507	0.061	<1E-308
B cell	IFNG-AS1	ENSG00000255733	2.247	0.339	0.032	<1E-308
B cell	HVCN1	ENSG00000122986	2.112	0.387	0.061	<1E-308
B cell	FCMR	ENSG00000162894	2.045	0.381	0.028	<1E-308
B cell	CNR2	ENSG00000188822	2.016	0.328	0.01	<1E-308
B cell	STEAP1B	ENSG00000105889	1.989	0.251	0.048	<1E-308
B cell	BTLA	ENSG00000186265	1.941	0.291	0.009	<1E-308
B cell	ENSG00000255240	ENSG00000255240	1.863	0.26	0.019	<1E-308
B cell	ANGPTL1	ENSG00000116194	1.805	0.276	0.051	<1E-308
B cell	TSBP1-AS1	ENSG00000225914	1.762	0.262	0.042	<1E-308
B cell	EAF2	ENSG00000145088	1.696	0.303	0.067	<1E-308
B cell	C12orf42	ENSG00000179088	1.669	0.254	0.021	<1E-308
B cell	POU2AF1	ENSG00000110777	1.625	0.261	0.004	<1E-308
B cell	ATP2A3	ENSG00000074370	1.55	0.315	0.06	<1E-308
B cell	SEMA4B	ENSG00000185033	1.536	0.262	0.045	<1E-308
B cell	SELL	ENSG00000188404	1.514	0.253	0.019	<1E-308
B cell	TCTN1	ENSG00000204852	1.772	0.311	0.084	1.2e-288
B cell	RABEP2	ENSG00000177548	1.48	0.277	0.076	2.35e-239
B cell	RHBDF2	ENSG00000129667	1.308	0.275	0.076	2.27e-224
B cell	USP6NL	ENSG00000148429	1.663	0.408	0.187	1.07e-187
B cell	LINC01588	ENSG00000214900	1.412	0.276	0.099	2.62e-156
B cell	C11orf80	ENSG00000173715	1.388	0.313	0.13	3.54e-144
B cell	ZNF594-DT	ENSG00000261879	1.445	0.285	0.127	1.25e-111
B cell	NUP88	ENSG00000108559	1.127	0.311	0.198	1.38e-54
B cell	EIF2AK3	ENSG00000172071	1.099	0.268	0.166	5.68e-45
B cell	LINC00486	ENSG00000230876	0.361	0.97	0.978	8.19e-44
B cell	C1GALT1	ENSG00000106392	0.888	0.306	0.234	2.69e-25
B cell	SEC62	ENSG00000008952	0.98	0.292	0.23	5.23e-23
B cell	NGLY1	ENSG00000151092	0.809	0.285	0.239	1.37e-13
B cell	SREBF2	ENSG00000198911	0.884	0.318	0.281	3.88e-13
B cell	ZDHHC21	ENSG00000175893	0.83	0.331	0.32	8.32e-08
B cell	PNISR	ENSG00000132424	0.526	0.537	0.604	5.5e-07
B cell	TTC37	ENSG00000198677	0.252	0.231	0.341	0.000394
B cell	LUC7L	ENSG00000007392	0.255	0.23	0.337	0.000961
B cell	ATG5	ENSG00000057663	0.252	0.189	0.278	0.00186
B cell	ZNF800	ENSG00000048405	0.284	0.176	0.253	0.04
Dendritic cell	CLNK	ENSG00000109684	3.519	0.315	0.017	<1E-308
Dendritic cell	FLT3	ENSG00000122025	3.223	0.699	0.016	<1E-308
Dendritic cell	HLA-DQB1	ENSG00000179344	2.598	0.704	0.032	<1E-308
Dendritic cell	CD83	ENSG00000112149	2.395	0.477	0.044	<1E-308
Dendritic cell	HLA-DRB5	ENSG00000198502	2.197	0.616	0.044	<1E-308
Dendritic cell	CD1C	ENSG00000158481	2.009	0.437	0.006	<1E-308
Dendritic cell	ST18	ENSG00000147488	1.901	0.424	0.021	<1E-308
Dendritic cell	MCOLN2	ENSG00000153898	1.888	0.469	0.033	<1E-308
Dendritic cell	ENSG00000291230	ENSG00000291230	1.847	0.424	0.009	<1E-308
Dendritic cell	FGL2	ENSG00000127951	1.819	0.517	0.051	<1E-308
Dendritic cell	CLEC10A	ENSG00000132514	1.793	0.416	0.031	<1E-308
Dendritic cell	ENSG00000262151	ENSG00000262151	1.702	0.413	0.021	<1E-308
Dendritic cell	HLA-DRB6	ENSG00000290878	1.457	0.397	0.025	<1E-308
Dendritic cell	FCER1A	ENSG00000179639	1.417	0.272	0.004	<1E-308
Dendritic cell	KCNK13	ENSG00000152315	1.362	0.344	0.025	<1E-308
Dendritic cell	TSPAN33	ENSG00000158457	1.308	0.355	0.021	<1E-308
Dendritic cell	LGALS2	ENSG00000100079	1.183	0.309	0.013	<1E-308
Dendritic cell	HLA-DQA2	ENSG00000237541	1.002	0.253	0.006	<1E-308
Dendritic cell	SLAMF7	ENSG00000026751	1.569	0.331	0.026	2.03e-290
Dendritic cell	ENSG00000231873	ENSG00000231873	2.49	0.261	0.018	5.55e-274
Dendritic cell	C1orf162	ENSG00000143110	1.312	0.36	0.034	2.3e-253
Dendritic cell	SLC24A4	ENSG00000140090	1.807	0.304	0.025	6.73e-252
Dendritic cell	RGS18	ENSG00000150681	1.018	0.283	0.022	1.44e-243
Dendritic cell	KCNK6	ENSG00000099337	1.759	0.485	0.064	1.55e-242
Dendritic cell	ACP3	ENSG00000014257	0.962	0.275	0.023	1.84e-216
Dendritic cell	LINC00877	ENSG00000241163	1.051	0.256	0.021	2.74e-210
Dendritic cell	CCDC26	ENSG00000229140	2.614	0.331	0.04	1.84e-187
Dendritic cell	C1orf54	ENSG00000118292	1.32	0.323	0.038	2.69e-180
Dendritic cell	RGS10	ENSG00000148908	1.157	0.411	0.061	2.13e-166
Dendritic cell	FPR1	ENSG00000171051	1.333	0.328	0.042	1.31e-163
Dendritic cell	SH3BGRL3	ENSG00000142669	0.974	0.259	0.029	1.37e-148
Dendritic cell	CASS4	ENSG00000087589	1.027	0.299	0.038	1.83e-144
Dendritic cell	FCER1G	ENSG00000158869	1.071	0.277	0.033	3.69e-144
Dendritic cell	IRF8	ENSG00000140968	2.275	0.379	0.065	3.62e-142
Dendritic cell	MIR142HG	ENSG00000265206	0.875	0.363	0.055	6.05e-138
Dendritic cell	FCGR2B	ENSG00000072694	1.009	0.275	0.034	4.35e-137
Dendritic cell	CPB2-AS1	ENSG00000235903	1.275	0.416	0.075	4.95e-132
Dendritic cell	GRN	ENSG00000030582	0.962	0.309	0.045	1.65e-127
Dendritic cell	HPS5	ENSG00000110756	1.194	0.432	0.087	2.31e-125
Dendritic cell	CPVL-AS2	ENSG00000272568	1.088	0.269	0.037	3.37e-120
Dendritic cell	PTPRO	ENSG00000151490	0.987	0.299	0.045	3.3e-119
Dendritic cell	ANPEP	ENSG00000166825	1.206	0.352	0.065	2.42e-109
Dendritic cell	LAPTM5	ENSG00000162511	1.041	0.307	0.05	6.02e-107
Dendritic cell	SLC8A1-AS1	ENSG00000227028	1.393	0.368	0.076	3.85e-101
Dendritic cell	FMNL1-DT	ENSG00000267121	1.27	0.427	0.099	7.71e-101
Dendritic cell	RPS9	ENSG00000170889	0.864	0.317	0.058	6.93e-98
Dendritic cell	SMCO4	ENSG00000166002	0.801	0.264	0.042	2.06e-97
Dendritic cell	CTSH	ENSG00000103811	1.051	0.323	0.063	1.47e-92
Dendritic cell	PFN1	ENSG00000108518	0.691	0.291	0.05	3.52e-92
Dendritic cell	EDEM1	ENSG00000134109	1.023	0.368	0.082	2.88e-89
Dendritic cell	DEXI	ENSG00000182108	0.792	0.272	0.049	9.9e-86
Dendritic cell	ID2	ENSG00000115738	1.155	0.312	0.064	4.45e-84
Dendritic cell	RPS2	ENSG00000140988	0.634	0.28	0.051	1.33e-82
Dendritic cell	RPS24	ENSG00000138326	0.824	0.36	0.082	2.41e-79
Dendritic cell	EMP3	ENSG00000142227	0.746	0.299	0.061	1.12e-75
Dendritic cell	RPL28	ENSG00000108107	0.679	0.285	0.058	5.15e-73
Dendritic cell	PPT1	ENSG00000131238	0.798	0.277	0.057	2.62e-72
Dendritic cell	CMTM6	ENSG00000091317	0.838	0.331	0.08	1e-68
Dendritic cell	INPP5F	ENSG00000198825	1.283	0.456	0.151	2.89e-66
Dendritic cell	HOMER2	ENSG00000103942	0.883	0.272	0.059	6.94e-66
Dendritic cell	SINHCAF	ENSG00000139146	0.849	0.277	0.061	1.21e-63
Dendritic cell	MIR181A1HG	ENSG00000229989	1.146	0.432	0.139	1.26e-60
Dendritic cell	VAC14	ENSG00000103043	1.724	0.448	0.161	1.34e-60
Dendritic cell	ARHGAP45	ENSG00000180448	0.678	0.301	0.073	6.56e-57
Dendritic cell	UCP2	ENSG00000175567	0.721	0.288	0.07	5.13e-56
Dendritic cell	MAN2B1	ENSG00000104774	0.782	0.323	0.087	7.81e-55
Dendritic cell	ZNF641	ENSG00000167528	0.749	0.309	0.083	2.41e-54
Dendritic cell	CLIC2	ENSG00000155962	0.81	0.344	0.098	4.27e-54
Dendritic cell	ENO4	ENSG00000188316	0.772	0.256	0.061	8.28e-54
Dendritic cell	PRCP	ENSG00000137509	0.878	0.373	0.12	3.9e-50
Dendritic cell	CSK	ENSG00000103653	0.782	0.261	0.064	1.26e-49
Dendritic cell	GLIPR2	ENSG00000122694	0.896	0.395	0.142	9.08e-45
Dendritic cell	CEP128	ENSG00000100629	1.163	0.464	0.192	3.92e-44
Dendritic cell	RAB7B	ENSG00000276600	1.474	0.285	0.087	9e-44
Dendritic cell	CLCN5	ENSG00000171365	0.932	0.328	0.105	1.06e-43
Dendritic cell	TAGLN2	ENSG00000158710	0.566	0.251	0.065	4.66e-43
Dendritic cell	DYNC1LI1	ENSG00000144635	0.819	0.392	0.141	1.12e-42
Dendritic cell	PKM	ENSG00000067225	0.609	0.299	0.088	2.77e-42
Dendritic cell	NOPCHAP1	ENSG00000151131	0.801	0.301	0.094	6.12e-41
Dendritic cell	CCDC6	ENSG00000108091	1.017	0.464	0.198	7.16e-41
Dendritic cell	AMD1	ENSG00000123505	0.796	0.347	0.116	1.97e-40
Dendritic cell	GALNT7	ENSG00000109586	0.781	0.371	0.13	5.44e-40
Dendritic cell	SLC12A9	ENSG00000146828	0.622	0.277	0.082	1.07e-38
Dendritic cell	RCC2	ENSG00000179051	0.563	0.307	0.098	1.31e-38
Dendritic cell	ST3GAL2	ENSG00000157350	0.874	0.427	0.174	1.81e-37
Dendritic cell	YBX1	ENSG00000065978	0.717	0.288	0.094	5.33e-36
Dendritic cell	PTTG1IP	ENSG00000183255	0.714	0.371	0.14	3.96e-34
Dendritic cell	M6PR	ENSG00000003056	0.593	0.331	0.12	3.32e-32
Dendritic cell	DBNL	ENSG00000136279	0.636	0.349	0.137	1.76e-30
Dendritic cell	SLC25A25	ENSG00000148339	0.701	0.283	0.098	3.46e-30
Dendritic cell	ENSG00000270099	ENSG00000270099	0.658	0.283	0.098	1.07e-29
Dendritic cell	SLC46A3	ENSG00000139508	0.714	0.283	0.101	1.1e-29
Dendritic cell	PDE4A	ENSG00000065989	0.665	0.283	0.099	1.27e-29
Dendritic cell	ATG3	ENSG00000144848	0.508	0.261	0.088	1.74e-28
Dendritic cell	ENSG00000265987	ENSG00000265987	0.681	0.323	0.125	8.84e-28
Dendritic cell	ENSG00000287195	ENSG00000287195	0.693	0.283	0.102	1.03e-27
Dendritic cell	SUB1	ENSG00000113387	0.971	0.365	0.168	1.24e-26
Dendritic cell	ZFAS1	ENSG00000177410	0.547	0.256	0.09	3.72e-26
Dendritic cell	CDKL5	ENSG00000008086	0.573	0.307	0.119	1.19e-25
Dendritic cell	MOB1A	ENSG00000114978	0.57	0.304	0.12	2.22e-24
Dendritic cell	N4BP2	ENSG00000078177	0.642	0.328	0.138	9.08e-24
Dendritic cell	PITPNA	ENSG00000174238	0.667	0.411	0.196	1.36e-23
Dendritic cell	FAM102B	ENSG00000162636	0.609	0.341	0.142	1.8e-23
Dendritic cell	PNRC1	ENSG00000146278	0.534	0.259	0.096	7.28e-23
Dendritic cell	PABPC4	ENSG00000090621	0.612	0.259	0.097	1.25e-22
Dendritic cell	ZFP36	ENSG00000128016	0.603	0.259	0.096	1.55e-22
Dendritic cell	E2F3	ENSG00000112242	0.503	0.328	0.138	3.61e-22
Dendritic cell	TYK2	ENSG00000105397	0.562	0.307	0.127	5.33e-22
Dendritic cell	COX10-DT	ENSG00000236088	0.867	0.4	0.202	6.71e-21
Dendritic cell	HINT1	ENSG00000169567	0.564	0.277	0.118	1.25e-19
Dendritic cell	PDIA3	ENSG00000167004	0.601	0.323	0.147	1.76e-19
Dendritic cell	ABCC4	ENSG00000125257	0.566	0.256	0.099	2.89e-19
Dendritic cell	PON2	ENSG00000105854	0.675	0.344	0.172	4.78e-18
Dendritic cell	VRK1	ENSG00000100749	0.623	0.264	0.111	1.07e-17
Dendritic cell	NUP93	ENSG00000102900	0.411	0.28	0.118	2.49e-17
Dendritic cell	GPAT4	ENSG00000158669	0.425	0.269	0.113	3.36e-17
Dendritic cell	TMEM123	ENSG00000152558	0.514	0.32	0.147	4.38e-17
Dendritic cell	ENSG00000240401	ENSG00000240401	0.718	0.331	0.163	4.66e-17
Dendritic cell	PLEC	ENSG00000178209	0.411	0.296	0.129	6.97e-17
Dendritic cell	SNX3	ENSG00000112335	0.782	0.352	0.185	1.21e-16
Dendritic cell	HMGN1	ENSG00000205581	0.46	0.253	0.106	3.69e-16
Dendritic cell	ZMIZ2	ENSG00000122515	0.599	0.315	0.151	3.97e-16
Dendritic cell	CEP83	ENSG00000173588	0.438	0.368	0.186	1.57e-15
Dendritic cell	UGCG	ENSG00000148154	0.766	0.296	0.141	2.77e-15
Dendritic cell	DCLRE1C	ENSG00000152457	0.499	0.285	0.132	3.79e-15
Dendritic cell	GRK2	ENSG00000173020	0.405	0.251	0.105	3.99e-15
Dendritic cell	HERPUD1	ENSG00000051108	0.545	0.285	0.133	4.87e-15
Dendritic cell	WDR1	ENSG00000071127	0.466	0.256	0.11	8.93e-15
Dendritic cell	ZNF124	ENSG00000196418	0.496	0.288	0.134	1.22e-14
Dendritic cell	TARBP1	ENSG00000059588	0.591	0.371	0.202	1.95e-14
Dendritic cell	FLOT2	ENSG00000132589	0.442	0.251	0.109	2.09e-14
Dendritic cell	PPTC7	ENSG00000196850	0.522	0.309	0.152	2.26e-14
Dendritic cell	ZRSR2	ENSG00000169249	0.48	0.277	0.126	2.28e-14
Dendritic cell	HIF1A	ENSG00000100644	0.519	0.309	0.152	5.33e-14
Dendritic cell	OS9	ENSG00000135506	0.449	0.291	0.139	1.01e-13
Dendritic cell	FAM118A	ENSG00000100376	0.539	0.253	0.114	1.33e-13
Dendritic cell	ZNF577	ENSG00000161551	0.746	0.275	0.134	1.48e-13
Dendritic cell	ENSG00000236449	ENSG00000236449	0.583	0.323	0.163	6.06e-13
Dendritic cell	SIRT1	ENSG00000096717	0.552	0.32	0.169	6.41e-13
Dendritic cell	SYMPK	ENSG00000125755	0.44	0.373	0.202	1.52e-12
Dendritic cell	LONRF1	ENSG00000154359	0.592	0.288	0.146	3.16e-12
Dendritic cell	ZNF562	ENSG00000171466	0.555	0.296	0.15	4.59e-12
Dendritic cell	KIAA0100	ENSG00000007202	0.394	0.317	0.162	8.1e-12
Dendritic cell	GRAMD4	ENSG00000075240	0.531	0.275	0.138	1.27e-11
Dendritic cell	DPP9	ENSG00000142002	0.397	0.275	0.136	3.79e-11
Dendritic cell	UBE2Z	ENSG00000159202	0.384	0.267	0.131	7.81e-11
Dendritic cell	CHD6	ENSG00000124177	0.646	0.52	0.358	1.18e-10
Dendritic cell	NUP50-DT	ENSG00000226328	0.443	0.285	0.147	1.38e-10
Dendritic cell	FARP2	ENSG00000006607	0.665	0.4	0.248	1.46e-10
Dendritic cell	EIF1	ENSG00000173812	0.379	0.253	0.127	5.08e-10
Dendritic cell	TRIM26	ENSG00000234127	0.287	0.251	0.122	6.85e-10
Dendritic cell	TNKS2	ENSG00000107854	0.442	0.451	0.287	1.64e-09
Dendritic cell	DHX36	ENSG00000174953	0.413	0.453	0.285	2.12e-09
Dendritic cell	RNF34	ENSG00000170633	0.456	0.32	0.179	2.81e-09
Dendritic cell	ERAP2	ENSG00000164308	0.421	0.253	0.128	5.4e-09
Dendritic cell	TGOLN2	ENSG00000152291	0.326	0.309	0.169	8.85e-09
Dendritic cell	IPO7	ENSG00000205339	0.394	0.325	0.186	9.08e-09
Dendritic cell	PPP1CB	ENSG00000213639	0.432	0.325	0.187	1.09e-08
Dendritic cell	LPXN	ENSG00000110031	0.433	0.275	0.147	1.2e-08
Dendritic cell	RPE	ENSG00000197713	0.412	0.251	0.132	2.2e-08
Dendritic cell	DDX21	ENSG00000165732	0.412	0.272	0.146	2.31e-08
Dendritic cell	DNM1L	ENSG00000087470	0.447	0.427	0.273	2.64e-08
Dendritic cell	PRMT3	ENSG00000185238	0.404	0.288	0.159	2.78e-08
Dendritic cell	RALY	ENSG00000125970	0.418	0.432	0.275	3.12e-08
Dendritic cell	ZNF561-AS1	ENSG00000267106	0.624	0.333	0.199	3.59e-08
Dendritic cell	MRE11	ENSG00000020922	0.444	0.341	0.204	3.85e-08
Dendritic cell	MTPN	ENSG00000105887	0.326	0.269	0.143	4.91e-08
Dendritic cell	RNF4	ENSG00000063978	0.367	0.267	0.144	6.58e-08
Dendritic cell	USP12	ENSG00000152484	0.548	0.373	0.234	8.62e-08
Dendritic cell	PRKAR1A	ENSG00000108946	0.429	0.275	0.151	8.74e-08
Dendritic cell	HNRNPLL	ENSG00000143889	0.564	0.301	0.177	9.24e-08
Dendritic cell	MIR23AHG	ENSG00000267519	0.656	0.264	0.146	9.84e-08
Dendritic cell	NBPF14	ENSG00000270629	0.461	0.264	0.146	1.1e-07
Dendritic cell	BTBD1	ENSG00000064726	0.434	0.312	0.18	1.33e-07
Dendritic cell	DNAJC15	ENSG00000120675	0.315	0.299	0.17	2.09e-07
Dendritic cell	ATP6V0E1	ENSG00000113732	0.432	0.323	0.194	2.75e-07
Dendritic cell	HSP90B1	ENSG00000166598	0.283	0.264	0.144	3.61e-07
Dendritic cell	CANX	ENSG00000127022	0.324	0.299	0.176	1.27e-06
Dendritic cell	PKN1	ENSG00000123143	0.377	0.267	0.148	2.76e-06
Dendritic cell	HEATR5B	ENSG00000008869	0.503	0.491	0.361	4.9e-06
Dendritic cell	ZNF736	ENSG00000234444	0.314	0.259	0.145	5.76e-06
Dendritic cell	MTMR1	ENSG00000063601	0.451	0.304	0.185	5.87e-06
Dendritic cell	POLK	ENSG00000122008	0.427	0.509	0.368	6.51e-06
Dendritic cell	KLHL22	ENSG00000099910	0.43	0.365	0.239	7.9e-06
Dendritic cell	PPHLN1	ENSG00000134283	0.385	0.451	0.314	8.05e-06
Dendritic cell	SAMD9L	ENSG00000177409	0.575	0.251	0.141	1.13e-05
Dendritic cell	ENSG00000287555	ENSG00000287555	0.359	0.296	0.176	1.33e-05
Dendritic cell	OTULIN	ENSG00000154124	0.314	0.291	0.172	1.44e-05
Dendritic cell	MINK1	ENSG00000141503	0.322	0.275	0.16	1.62e-05
Dendritic cell	ENSG00000259564	ENSG00000259564	0.448	0.299	0.184	2.01e-05
Dendritic cell	PCBD2	ENSG00000132570	0.466	0.317	0.203	2.41e-05
Dendritic cell	GTF2H1	ENSG00000110768	0.384	0.312	0.195	3.55e-05
Dendritic cell	MFSD14B	ENSG00000148110	0.444	0.267	0.159	4.34e-05
Dendritic cell	CCNI	ENSG00000118816	0.387	0.435	0.31	4.8e-05
Dendritic cell	SAMD8	ENSG00000156671	0.36	0.355	0.231	5.62e-05
Dendritic cell	TRAPPC8	ENSG00000153339	0.381	0.44	0.312	6.04e-05
Dendritic cell	ATP1B3	ENSG00000069849	0.349	0.275	0.164	6.21e-05
Dendritic cell	STX18	ENSG00000168818	0.413	0.349	0.23	8.7e-05
Dendritic cell	SPOP	ENSG00000121067	0.326	0.456	0.322	9.31e-05
Dendritic cell	NUB1	ENSG00000013374	0.63	0.267	0.164	9.66e-05
Dendritic cell	CNOT10	ENSG00000182973	0.36	0.333	0.214	0.000109
Dendritic cell	HIF1A-AS3	ENSG00000258667	0.308	0.261	0.154	0.000132
Dendritic cell	BORCS5	ENSG00000165714	0.327	0.275	0.166	0.000142
Dendritic cell	CCDC12	ENSG00000160799	0.302	0.283	0.174	0.000152
Dendritic cell	GLYR1	ENSG00000140632	0.345	0.363	0.243	0.000218
Dendritic cell	MED13	ENSG00000108510	0.397	0.605	0.484	0.000244
Dendritic cell	CSTF3	ENSG00000176102	0.342	0.333	0.218	0.000407
Dendritic cell	GPR107	ENSG00000148358	0.307	0.363	0.246	0.000568
Dendritic cell	ENSG00000286145	ENSG00000286145	0.437	0.293	0.189	0.000675
Dendritic cell	BTG1	ENSG00000133639	0.455	0.275	0.179	0.00112
Dendritic cell	LRRFIP2	ENSG00000093167	0.422	0.488	0.376	0.00125
Dendritic cell	LYPLA1	ENSG00000120992	0.284	0.277	0.172	0.00132
Dendritic cell	BOD1L1	ENSG00000038219	0.336	0.437	0.319	0.00163
Dendritic cell	EIF4G2	ENSG00000110321	0.364	0.32	0.216	0.00258
Dendritic cell	SUCO	ENSG00000094975	0.28	0.309	0.201	0.00288
Dendritic cell	MED14	ENSG00000180182	0.293	0.28	0.177	0.00297
Dendritic cell	CNBP	ENSG00000169714	0.266	0.317	0.212	0.00303
Dendritic cell	ZSWIM7	ENSG00000214941	0.346	0.275	0.175	0.00371
Dendritic cell	EIF3H	ENSG00000147677	0.334	0.341	0.232	0.00399
Dendritic cell	PRPF4B	ENSG00000112739	0.282	0.56	0.442	0.00617
Dendritic cell	RAB22A	ENSG00000124209	0.292	0.251	0.156	0.00746
Dendritic cell	CSNK2A1	ENSG00000101266	0.304	0.371	0.263	0.0087
Dendritic cell	DSE	ENSG00000111817	0.294	0.296	0.195	0.0093
Dendritic cell	UBE2L3	ENSG00000185651	0.27	0.283	0.185	0.012
Dendritic cell	LYRM4	ENSG00000214113	0.473	0.261	0.173	0.013
Dendritic cell	USP37	ENSG00000135913	0.307	0.269	0.175	0.017
Dendritic cell	TMEM260	ENSG00000070269	0.34	0.341	0.246	0.024
Dendritic cell	RPRD1A	ENSG00000141425	0.422	0.384	0.286	0.049
Dendritic cell	PDS5A	ENSG00000121892	0.265	0.613	0.507	0.049
Endometrium	LINC00494	ENSG00000235621	1.535	0.333	0.001	4.85e-58
Endometrium	ENSG00000258064	ENSG00000258064	3.84	0.333	0.002	5.15e-32
Endometrium	PENK	ENSG00000181195	2.323	0.333	0.002	1.03e-28
Endometrium	CDH10	ENSG00000040731	1.526	0.333	0.003	8.97e-19
Endometrium	GRIA2	ENSG00000120251	1.529	0.333	0.003	5.13e-18
Endometrium	MYO18B	ENSG00000133454	5.546	0.667	0.018	5.31e-14
Endometrium	MATN4	ENSG00000124159	2.303	0.333	0.005	4.09e-12
Endometrium	FAM180B	ENSG00000196666	2.304	0.333	0.005	5.39e-12
Endometrium	ISLR	ENSG00000129009	3.357	0.667	0.02	1.09e-11
Endometrium	SLC25A34-AS1	ENSG00000224459	1.522	0.333	0.005	1.74e-11
Endometrium	TNFAIP8L3	ENSG00000183578	2.306	0.333	0.005	1.82e-11
Endometrium	RBM38-AS1	ENSG00000218018	1.511	0.333	0.006	9.1e-09
Endometrium	FAM9B	ENSG00000177138	2.771	0.333	0.006	2.03e-08
Endometrium	LINC02739	ENSG00000255008	2.73	0.333	0.007	1.21e-07
Endometrium	FZD1	ENSG00000157240	2.299	0.333	0.007	2.87e-07
Endometrium	ENSG00000287420	ENSG00000287420	1.488	0.333	0.007	8.32e-07
Endometrium	MARCHF10	ENSG00000173838	1.508	0.333	0.008	1.65e-06
Endometrium	ADAMTS16-DT	ENSG00000250579	2.286	0.333	0.008	4.59e-06
Endometrium	SCUBE1	ENSG00000159307	1.515	0.333	0.008	6.59e-06
Endometrium	ENSG00000287154	ENSG00000287154	1.493	0.333	0.008	7.64e-06
Endometrium	SUSD5	ENSG00000173705	1.501	0.333	0.008	8.48e-06
Endometrium	ENSG00000257191	ENSG00000257191	2.759	0.333	0.008	1.2e-05
Endometrium	LINC02156	ENSG00000257906	1.513	0.333	0.009	1.62e-05
Endometrium	KIF2C	ENSG00000142945	2.289	0.333	0.009	1.77e-05
Endometrium	ATP2C2	ENSG00000064270	3.362	0.333	0.009	1.85e-05
Endometrium	RN7SL832P	ENSG00000243819	2.24	0.333	0.009	3.65e-05
Endometrium	ENSG00000287339	ENSG00000287339	2.276	0.333	0.01	0.000144
Endometrium	ENSG00000257222	ENSG00000257222	2.289	0.333	0.01	0.000158
Endometrium	EPIC1	ENSG00000224271	1.5	0.333	0.01	0.000158
Endometrium	HAND2	ENSG00000164107	2.281	0.333	0.01	0.000181
Endometrium	ENSG00000283959	ENSG00000283959	1.499	0.333	0.01	0.000221
Endometrium	TMEM74	ENSG00000164841	1.504	0.333	0.01	0.00026
Endometrium	GABBR2	ENSG00000136928	2.284	0.333	0.01	0.000451
Endometrium	ENSG00000233928	ENSG00000233928	3.649	0.333	0.01	0.000452
Endometrium	TEKT3	ENSG00000125409	1.493	0.333	0.01	0.000609
Endometrium	LINC02211	ENSG00000245662	1.473	0.333	0.01	0.000685
Endometrium	MALL	ENSG00000144063	2.744	0.333	0.011	0.00072
Endometrium	ZNF624	ENSG00000197566	3.276	0.667	0.044	0.000813
Endometrium	P3H3	ENSG00000110811	2.271	0.333	0.011	0.000887
Endometrium	FLNC	ENSG00000128591	2.268	0.333	0.011	0.00215
Endometrium	ENSG00000289605	ENSG00000289605	1.469	0.333	0.012	0.00389
Endometrium	ENSG00000287126	ENSG00000287126	1.501	0.333	0.012	0.00391
Endometrium	PLEKHG7	ENSG00000187510	2.287	0.333	0.012	0.00562
Endometrium	DACT2	ENSG00000164488	2.246	0.333	0.012	0.00804
Endometrium	PXN-AS1	ENSG00000255857	3.654	0.667	0.052	0.0082
Endometrium	NT5DC2	ENSG00000168268	2.735	0.333	0.013	0.011
Endometrium	CSMD3	ENSG00000164796	1.493	0.333	0.013	0.016
Endometrium	PDE6C	ENSG00000095464	6.364	0.333	0.013	0.021
Endometrium	AEBP1	ENSG00000106624	2.825	0.667	0.055	0.025
Endometrium	ENSG00000286475	ENSG00000286475	3.601	0.333	0.014	0.03
Endometrium	AK1	ENSG00000106992	2.256	0.333	0.014	0.034
Endometrium	TPPP	ENSG00000171368	1.49	0.333	0.014	0.037
Endometrium	CLDN14-AS1	ENSG00000233818	1.461	0.333	0.014	0.049
Endothelial	MECOM	ENSG00000085276	4.316	0.859	0.042	<1E-308
Endothelial	ADGRL4	ENSG00000162618	3.945	0.823	0.052	<1E-308
Endothelial	CADM2	ENSG00000175161	3.766	0.507	0.09	<1E-308
Endothelial	CYYR1	ENSG00000166265	2.948	0.648	0.02	<1E-308
Endothelial	DACH1	ENSG00000276644	2.78	0.57	0.044	<1E-308
Endothelial	FLT1	ENSG00000102755	2.578	0.569	0.023	<1E-308
Endothelial	LNX1	ENSG00000072201	2.431	0.483	0.033	<1E-308
Endothelial	ADAMTS18	ENSG00000140873	2.403	0.353	0.025	<1E-308
Endothelial	BMP6	ENSG00000153162	2.345	0.41	0.017	<1E-308
Endothelial	MYRIP	ENSG00000170011	2.272	0.494	0.138	<1E-308
Endothelial	LIFR	ENSG00000113594	2.203	0.56	0.156	<1E-308
Endothelial	NOSTRIN	ENSG00000163072	2.185	0.474	0.028	<1E-308
Endothelial	CCDC178	ENSG00000166960	2.161	0.424	0.027	<1E-308
Endothelial	TACR1	ENSG00000115353	2.117	0.409	0.068	<1E-308
Endothelial	JAM2	ENSG00000154721	2.114	0.463	0.033	<1E-308
Endothelial	NOTCH4	ENSG00000204301	2.076	0.454	0.016	<1E-308
Endothelial	TPO	ENSG00000115705	2.059	0.331	0.012	<1E-308
Endothelial	MCF2L	ENSG00000126217	1.997	0.442	0.033	<1E-308
Endothelial	MEOX1	ENSG00000005102	1.923	0.395	0.014	<1E-308
Endothelial	ENPP2	ENSG00000136960	1.806	0.471	0.247	<1E-308
Endothelial	LINC01695	ENSG00000236532	1.795	0.26	0.04	<1E-308
Endothelial	ENSG00000231482	ENSG00000231482	1.781	0.275	0.018	<1E-308
Endothelial	PKD1L1	ENSG00000158683	1.776	0.286	0.042	<1E-308
Endothelial	SHROOM4	ENSG00000158352	1.754	0.424	0.035	<1E-308
Endothelial	RBP7	ENSG00000162444	1.747	0.33	0.012	<1E-308
Endothelial	XAF1	ENSG00000132530	1.743	0.589	0.155	<1E-308
Endothelial	CYYR1-AS1	ENSG00000197934	1.69	0.337	0.013	<1E-308
Endothelial	RAPGEF3	ENSG00000079337	1.685	0.385	0.016	<1E-308
Endothelial	CLDN5	ENSG00000184113	1.661	0.351	0.01	<1E-308
Endothelial	LIMS2	ENSG00000072163	1.612	0.426	0.058	<1E-308
Endothelial	DISC1FP1	ENSG00000261645	1.605	0.304	0.058	<1E-308
Endothelial	DNM3	ENSG00000197959	1.603	0.525	0.219	<1E-308
Endothelial	CD300LG	ENSG00000161649	1.602	0.318	0.01	<1E-308
Endothelial	MGLL	ENSG00000074416	1.586	0.634	0.358	<1E-308
Endothelial	CMTM8	ENSG00000170293	1.538	0.393	0.072	<1E-308
Endothelial	CHN1	ENSG00000128656	1.532	0.381	0.077	<1E-308
Endothelial	CLIC5	ENSG00000112782	1.522	0.276	0.019	<1E-308
Endothelial	PLVAP	ENSG00000130300	1.517	0.297	0.01	<1E-308
Endothelial	ID1	ENSG00000125968	1.498	0.304	0.01	<1E-308
Endothelial	TPD52L1	ENSG00000111907	1.494	0.301	0.026	<1E-308
Endothelial	SHANK2	ENSG00000162105	1.474	0.257	0.03	<1E-308
Endothelial	CA4	ENSG00000167434	1.453	0.25	0.01	<1E-308
Endothelial	RNF220	ENSG00000187147	1.44	0.322	0.069	<1E-308
Endothelial	JCAD	ENSG00000165757	1.434	0.325	0.019	<1E-308
Endothelial	PDE2A	ENSG00000186642	1.409	0.322	0.026	<1E-308
Endothelial	SPC25	ENSG00000152253	1.406	0.264	0.017	<1E-308
Endothelial	IFI44L	ENSG00000137959	1.398	0.3	0.05	<1E-308
Endothelial	SPAAR	ENSG00000235387	1.383	0.308	0.067	<1E-308
Endothelial	ARHGEF15	ENSG00000198844	1.355	0.301	0.008	<1E-308
Endothelial	EPHA4	ENSG00000116106	1.349	0.326	0.085	<1E-308
Endothelial	CTNNBIP1	ENSG00000178585	1.321	0.363	0.122	<1E-308
Endothelial	ENSG00000282278	ENSG00000282278	1.32	0.449	0.223	<1E-308
Endothelial	ADCY4	ENSG00000129467	1.274	0.28	0.012	<1E-308
Endothelial	RASIP1	ENSG00000105538	1.265	0.276	0.008	<1E-308
Endothelial	ENSG00000286150	ENSG00000286150	1.24	0.257	0.017	<1E-308
Endothelial	CPD	ENSG00000108582	1.237	0.379	0.15	<1E-308
Endothelial	ESAM	ENSG00000149564	1.236	0.284	0.012	<1E-308
Endothelial	PCAT19	ENSG00000267107	1.205	0.264	0.007	<1E-308
Endothelial	SH3BGRL2	ENSG00000198478	1.203	0.256	0.056	<1E-308
Endothelial	PDE9A	ENSG00000160191	1.196	0.296	0.04	<1E-308
Endothelial	GNG11	ENSG00000127920	1.185	0.283	0.013	<1E-308
Endothelial	TNFSF10	ENSG00000121858	1.164	0.358	0.115	<1E-308
Endothelial	MMRN2	ENSG00000173269	1.143	0.266	0.024	<1E-308
Endothelial	CRYBG3	ENSG00000080200	1.139	0.541	0.332	<1E-308
Endothelial	IL33	ENSG00000137033	1.06	0.252	0.046	<1E-308
Endothelial	ABHD6	ENSG00000163686	1.05	0.283	0.107	<1E-308
Endothelial	ADAM15	ENSG00000143537	1.018	0.257	0.043	<1E-308
Endothelial	RNF144A	ENSG00000151692	1.004	0.393	0.194	<1E-308
Endothelial	TBCD	ENSG00000141556	0.992	0.443	0.242	<1E-308
Endothelial	RANBP17	ENSG00000204764	0.962	0.281	0.123	<1E-308
Endothelial	RDX	ENSG00000137710	0.949	0.474	0.311	<1E-308
Endothelial	CRYZL2P-SEC16B	ENSG00000254154	0.936	0.263	0.104	<1E-308
Endothelial	SCARF1	ENSG00000074660	0.933	0.265	0.081	<1E-308
Endothelial	CFAP298-TCP10L	ENSG00000265590	0.869	0.313	0.119	<1E-308
Endothelial	DCLK2	ENSG00000170390	0.866	0.252	0.121	<1E-308
Endothelial	SELENOW	ENSG00000178980	0.861	0.253	0.077	<1E-308
Endothelial	XPR1	ENSG00000143324	0.846	0.461	0.292	<1E-308
Endothelial	IFI44	ENSG00000137965	0.82	0.289	0.119	<1E-308
Endothelial	CD2AP	ENSG00000198087	0.813	0.4	0.233	<1E-308
Endothelial	CDC37	ENSG00000105401	0.802	0.306	0.139	<1E-308
Endothelial	RIMKLB	ENSG00000166532	0.801	0.361	0.238	<1E-308
Endothelial	SCAMP1	ENSG00000085365	0.795	0.318	0.171	<1E-308
Endothelial	CDR2	ENSG00000140743	0.773	0.446	0.302	<1E-308
Endothelial	PRKD2	ENSG00000105287	0.754	0.298	0.125	<1E-308
Endothelial	CASP10	ENSG00000003400	0.722	0.269	0.093	<1E-308
Endothelial	TRIM25	ENSG00000121060	0.649	0.277	0.137	<1E-308
Endothelial	ARGLU1	ENSG00000134884	0.622	0.626	0.523	<1E-308
Endothelial	MFSD6	ENSG00000151690	0.612	0.274	0.143	<1E-308
Endothelial	LUZP1	ENSG00000169641	0.609	0.332	0.23	<1E-308
Endothelial	HOXB3	ENSG00000120093	0.597	0.268	0.166	<1E-308
Endothelial	NDST1	ENSG00000070614	0.667	0.259	0.17	1.28e-292
Endothelial	PIK3C2A	ENSG00000011405	0.562	0.48	0.408	8.14e-273
Endothelial	KIAA1109	ENSG00000138688	0.485	0.589	0.535	4.87e-265
Endothelial	EXD3	ENSG00000187609	0.523	0.258	0.172	4.89e-250
Endothelial	ZBTB47-AS1	ENSG00000230084	0.571	0.324	0.238	1.74e-237
Endothelial	STAT3	ENSG00000168610	0.472	0.463	0.39	8.22e-212
Endothelial	SPAG9	ENSG00000008294	0.408	0.531	0.476	5.05e-189
Endothelial	CCDC50	ENSG00000152492	0.512	0.348	0.282	6.05e-185
Endothelial	HADHB	ENSG00000138029	0.441	0.316	0.261	3.29e-123
Endothelial	FBXL2	ENSG00000153558	0.531	0.253	0.2	4.35e-113
Endothelial	TMEM245	ENSG00000106771	0.398	0.353	0.307	7.21e-101
Endothelial	CDC27	ENSG00000004897	0.372	0.395	0.355	1.45e-94
Endothelial	MGMT	ENSG00000170430	0.405	0.395	0.354	6.39e-94
Endothelial	MOSMO	ENSG00000185716	0.362	0.286	0.234	5.49e-93
Endothelial	CALCOCO2	ENSG00000136436	0.399	0.299	0.253	4.08e-91
Endothelial	HERC2	ENSG00000128731	0.362	0.38	0.344	4.37e-83
Endothelial	FAM120B	ENSG00000112584	0.313	0.464	0.443	9.78e-71
Endothelial	TBC1D15	ENSG00000121749	0.349	0.287	0.248	1.8e-70
Endothelial	EIF2AK2	ENSG00000055332	0.348	0.283	0.243	1.43e-67
Endothelial	SRSF4	ENSG00000116350	0.293	0.476	0.464	1.61e-56
Endothelial	ADAR	ENSG00000160710	0.257	0.255	0.214	4.69e-56
Endothelial	RAB6A	ENSG00000175582	0.3	0.388	0.361	4.24e-52
Endothelial	SNHG14	ENSG00000224078	0.299	0.387	0.364	1.22e-48
Endothelial	TMLHE	ENSG00000185973	0.476	0.31	0.29	5.04e-43
Endothelial	PITPNB	ENSG00000180957	0.288	0.312	0.287	3.59e-38
Endothelial	ARMH4	ENSG00000139971	0.325	0.305	0.283	4.13e-36
Endothelial	MTF2	ENSG00000143033	0.255	0.265	0.238	6.82e-34
Endothelial	PCBP1-AS1	ENSG00000179818	0.285	0.352	0.336	1.75e-31
Endothelial	AKAP11	ENSG00000023516	0.277	0.257	0.236	2.61e-27
Endothelial	SH3GLB1	ENSG00000097033	0.284	0.345	0.34	9.82e-22
Endothelial	NDUFAF6	ENSG00000156170	0.294	0.257	0.241	6.23e-21
Endothelial	STAU2	ENSG00000040341	0.278	0.349	0.342	2.33e-20
Endothelial	RYK	ENSG00000163785	0.268	0.333	0.332	4.63e-14
Endothelial	CSPP1	ENSG00000104218	0.266	0.275	0.266	9.49e-14
Endothelial	VEZT	ENSG00000028203	0.256	0.307	0.306	1.21e-10
Endothelial	SH3BP5	ENSG00000131370	0.251	0.346	0.349	2.67e-09
Endothelial	DPH6	ENSG00000134146	0.266	0.365	0.372	3.58e-06
LEC	PKHD1L1	ENSG00000205038	4.723	0.916	0.006	<1E-308
LEC	NRG3	ENSG00000185737	4.433	0.801	0.017	<1E-308
LEC	ENSG00000223786	ENSG00000223786	4.375	0.659	0.052	<1E-308
LEC	DLGAP2	ENSG00000198010	3.764	0.728	0.066	<1E-308
LEC	MMRN1	ENSG00000138722	3.633	0.766	0.005	<1E-308
LEC	GPM6A	ENSG00000150625	3.465	0.668	0.016	<1E-308
LEC	TSPAN5	ENSG00000168785	3.3	0.737	0.071	<1E-308
LEC	KLHL4	ENSG00000102271	3.226	0.671	0.037	<1E-308
LEC	ENSG00000287923	ENSG00000287923	3.032	0.37	0.003	<1E-308
LEC	PROX1	ENSG00000117707	2.914	0.607	0.008	<1E-308
LEC	ENSG00000285876	ENSG00000285876	2.891	0.399	0.005	<1E-308
LEC	PARD6G	ENSG00000178184	2.818	0.668	0.018	<1E-308
LEC	RELN	ENSG00000189056	2.804	0.425	0.021	<1E-308
LEC	SEMA3D	ENSG00000153993	2.793	0.604	0.051	<1E-308
LEC	STAB2	ENSG00000136011	2.644	0.436	0.014	<1E-308
LEC	NTN1	ENSG00000065320	2.62	0.598	0.062	<1E-308
LEC	TBX1	ENSG00000184058	2.455	0.604	0.027	<1E-308
LEC	FAM189A2	ENSG00000135063	2.359	0.575	0.045	<1E-308
LEC	ENSG00000285744	ENSG00000285744	2.216	0.543	0.038	<1E-308
LEC	CCL21	ENSG00000137077	2.201	0.28	0.001	<1E-308
LEC	FLT4	ENSG00000037280	2.073	0.52	0.022	<1E-308
LEC	ITGB4	ENSG00000132470	1.577	0.405	0.033	<1E-308
LEC	ENSG00000231252	ENSG00000231252	1.56	0.257	0.006	<1E-308
LEC	DKK3	ENSG00000050165	1.555	0.329	0.014	<1E-308
LEC	KCNN3	ENSG00000143603	1.535	0.347	0.02	<1E-308
LEC	ART4	ENSG00000111339	1.484	0.321	0.007	<1E-308
LEC	PROX1-AS1	ENSG00000230461	1.48	0.257	0.003	<1E-308
LEC	POF1B	ENSG00000124429	1.293	0.277	0.004	<1E-308
LEC	CELSR1	ENSG00000075275	1.458	0.37	0.03	6.4e-296
LEC	THSD4	ENSG00000187720	2.847	0.578	0.077	2.12e-292
LEC	SCNN1B	ENSG00000168447	1.718	0.338	0.026	3.67e-282
LEC	PRKCZ	ENSG00000067606	1.213	0.289	0.019	4.07e-274
LEC	CD9	ENSG00000010278	1.609	0.419	0.043	5.42e-258
LEC	ENSG00000279686	ENSG00000279686	1.272	0.254	0.016	1.1e-253
LEC	CGNL1	ENSG00000128849	1.486	0.289	0.023	4.49e-234
LEC	PIEZO2	ENSG00000154864	1.947	0.457	0.058	2.33e-220
LEC	PRKAA2	ENSG00000162409	1.29	0.324	0.031	3.49e-211
LEC	LINC01515	ENSG00000228065	1.986	0.506	0.075	8.14e-206
LEC	LRRC1	ENSG00000137269	1.582	0.41	0.052	1.19e-196
LEC	RAI14	ENSG00000039560	1.845	0.529	0.089	7.33e-190
LEC	RASSF9	ENSG00000198774	1.705	0.396	0.052	1.16e-187
LEC	KCNIP1	ENSG00000182132	1.595	0.327	0.037	3.8e-174
LEC	KIF26B	ENSG00000162849	1.805	0.379	0.051	4.61e-173
LEC	C6orf141	ENSG00000197261	1.254	0.303	0.033	2.14e-170
LEC	PODXL	ENSG00000128567	1.373	0.373	0.054	1.18e-149
LEC	PALD1	ENSG00000107719	1.773	0.454	0.081	9.01e-149
LEC	SNCAIP	ENSG00000064692	1.774	0.439	0.079	1.33e-139
LEC	GRAPL	ENSG00000189152	1.448	0.353	0.055	2.84e-130
LEC	RBM20	ENSG00000203867	1.627	0.251	0.03	1.55e-126
LEC	EPHB4	ENSG00000196411	1.12	0.292	0.04	2.66e-122
LEC	DNAJC18	ENSG00000170464	1.372	0.338	0.055	2.46e-117
LEC	KLHL3	ENSG00000146021	1.47	0.439	0.096	2.64e-110
LEC	NALF1	ENSG00000204442	1.521	0.312	0.051	1.13e-103
LEC	OSBP2	ENSG00000184792	1.492	0.335	0.06	6.19e-103
LEC	ALDH1A2	ENSG00000128918	1.4	0.327	0.056	2.64e-102
LEC	SMAD9	ENSG00000120693	1.142	0.306	0.05	2.74e-102
LEC	DYNC1I1	ENSG00000158560	1.656	0.422	0.096	4.95e-100
LEC	PRKAR1B	ENSG00000188191	1.364	0.338	0.065	4.24e-96
LEC	TRMT9B	ENSG00000250305	1.241	0.286	0.049	1.33e-91
LEC	LMO2	ENSG00000135363	1.188	0.283	0.05	1.77e-87
LEC	SPATA6L	ENSG00000106686	1.074	0.298	0.054	4.57e-87
LEC	BCAR1	ENSG00000050820	1.206	0.324	0.064	1.61e-86
LEC	TMOD1	ENSG00000136842	1.341	0.361	0.082	3.76e-83
LEC	SHC2	ENSG00000129946	1.079	0.289	0.055	4.25e-79
LEC	LINC01237	ENSG00000233806	0.976	0.277	0.052	1.3e-74
LEC	IL7	ENSG00000104432	1.734	0.471	0.146	2.46e-74
LEC	RADIL	ENSG00000157927	1.179	0.318	0.068	2.53e-74
LEC	ABCG1	ENSG00000160179	1.105	0.344	0.08	1.47e-70
LEC	PCSK6	ENSG00000140479	1.283	0.283	0.058	1.54e-70
LEC	GRIN2B	ENSG00000273079	1.484	0.306	0.069	7.28e-70
LEC	TDRP	ENSG00000180190	1.022	0.28	0.057	1.36e-69
LEC	DPP4	ENSG00000197635	0.89	0.277	0.055	4.44e-68
LEC	NUDT4	ENSG00000173598	1.475	0.376	0.104	1.34e-67
LEC	PAPLN	ENSG00000100767	1.059	0.266	0.055	4.98e-65
LEC	THSD1	ENSG00000136114	0.928	0.275	0.059	7.84e-63
LEC	ARHGAP23	ENSG00000275832	0.982	0.324	0.08	3.55e-62
LEC	FAM102A	ENSG00000167106	0.855	0.26	0.056	5.31e-58
LEC	MEGF6	ENSG00000162591	1.045	0.283	0.065	8.54e-58
LEC	BAALC-AS1	ENSG00000247081	0.997	0.277	0.073	1.13e-46
LEC	DANT2	ENSG00000235244	1.247	0.358	0.119	1.36e-43
LEC	FZD6	ENSG00000164930	1.096	0.338	0.113	6.88e-40
LEC	F8	ENSG00000185010	1.081	0.312	0.1	3.26e-39
LEC	PGM5P2	ENSG00000290923	0.973	0.344	0.12	2.94e-38
LEC	NFATC1	ENSG00000131196	1.136	0.367	0.135	5.16e-37
LEC	USP31	ENSG00000103404	1.004	0.335	0.124	2.74e-33
LEC	ZNF420	ENSG00000197050	0.952	0.318	0.12	2.35e-29
LEC	SMYD2	ENSG00000143499	0.971	0.257	0.087	3.79e-28
LEC	HERC2P3	ENSG00000290376	1.586	0.303	0.119	8.98e-27
LEC	ITGA9-AS1	ENSG00000235257	0.849	0.332	0.138	1.29e-24
LEC	C2orf27A	ENSG00000287151	0.969	0.306	0.123	1.36e-24
LEC	GNA14	ENSG00000156049	1.089	0.28	0.108	1.44e-24
LEC	ENOSF1	ENSG00000132199	0.863	0.523	0.332	1.15e-18
LEC	CYB5R3	ENSG00000100243	0.812	0.26	0.108	2.7e-18
LEC	ABHD17B	ENSG00000107362	0.742	0.269	0.113	4e-18
LEC	ANKRD6	ENSG00000135299	0.877	0.301	0.137	1.97e-17
LEC	FAM174B	ENSG00000185442	0.786	0.277	0.122	1.36e-16
LEC	C1QTNF3-AMACR	ENSG00000273294	0.918	0.327	0.159	1.56e-16
LEC	ZNF33B	ENSG00000196693	0.773	0.286	0.129	3.79e-15
LEC	FDPS	ENSG00000160752	0.71	0.301	0.156	8.79e-12
LEC	PRPSAP1	ENSG00000161542	0.722	0.257	0.124	9.38e-12
LEC	GUSBP1	ENSG00000291102	0.785	0.607	0.491	8.99e-11
LEC	PPM1F	ENSG00000100034	0.59	0.272	0.135	1.65e-10
LEC	ENSG00000259363	ENSG00000259363	0.555	0.312	0.168	2.29e-09
LEC	MTHFD1L	ENSG00000120254	0.572	0.28	0.15	4.27e-09
LEC	IPO11	ENSG00000086200	0.653	0.292	0.163	8.21e-09
LEC	HMBOX1	ENSG00000147421	0.766	0.514	0.402	9.59e-09
LEC	ENSG00000290548	ENSG00000290548	0.59	0.332	0.208	3.04e-06
LEC	ARFGEF2	ENSG00000124198	0.513	0.428	0.335	0.00186
LEC	UBAP2	ENSG00000137073	0.577	0.387	0.294	0.00232
LEC	FAF1	ENSG00000185104	0.384	0.668	0.624	0.02
LEC	TNPO1	ENSG00000083312	0.584	0.419	0.34	0.024
LEC	FANCC	ENSG00000158169	0.495	0.292	0.206	0.043
Macrophage	F13A1	ENSG00000124491	4.521	0.831	0.065	<1E-308
Macrophage	LGMN	ENSG00000100600	3.515	0.739	0.064	<1E-308
Macrophage	NAV2	ENSG00000166833	3.392	0.767	0.219	<1E-308
Macrophage	SELENOP	ENSG00000250722	3.298	0.782	0.135	<1E-308
Macrophage	SCN9A	ENSG00000169432	3.284	0.687	0.03	<1E-308
Macrophage	CD163L1	ENSG00000177675	3.202	0.668	0.029	<1E-308
Macrophage	RGL1	ENSG00000143344	2.807	0.743	0.234	<1E-308
Macrophage	HRH1	ENSG00000196639	2.679	0.643	0.092	<1E-308
Macrophage	ENSG00000234147	ENSG00000234147	2.623	0.524	0.029	<1E-308
Macrophage	SIGLEC1	ENSG00000088827	2.55	0.592	0.016	<1E-308
Macrophage	LYVE1	ENSG00000133800	2.531	0.489	0.011	<1E-308
Macrophage	PDGFC	ENSG00000145431	2.52	0.726	0.262	<1E-308
Macrophage	STAB1	ENSG00000010327	2.5	0.57	0.032	<1E-308
Macrophage	LILRB5	ENSG00000105609	2.461	0.561	0.01	<1E-308
Macrophage	CD163	ENSG00000177575	2.42	0.566	0.014	<1E-308
Macrophage	DNAAF9	ENSG00000088854	2.295	0.883	0.438	<1E-308
Macrophage	NPL	ENSG00000135838	2.282	0.577	0.043	<1E-308
Macrophage	WWP1	ENSG00000123124	2.245	0.823	0.433	<1E-308
Macrophage	MAN1A1	ENSG00000111885	2.231	0.79	0.45	<1E-308
Macrophage	BCAT1	ENSG00000060982	2.214	0.519	0.036	<1E-308
Macrophage	ENSG00000227531	ENSG00000227531	2.186	0.346	0.011	<1E-308
Macrophage	STARD13	ENSG00000133121	2.085	0.811	0.437	<1E-308
Macrophage	SLC40A1	ENSG00000138449	1.982	0.458	0.09	<1E-308
Macrophage	RNASE1	ENSG00000129538	1.953	0.413	0.019	<1E-308
Macrophage	WLS	ENSG00000116729	1.948	0.543	0.147	<1E-308
Macrophage	SCN1A-AS1	ENSG00000236107	1.879	0.372	0.037	<1E-308
Macrophage	DISP1	ENSG00000154309	1.863	0.652	0.247	<1E-308
Macrophage	CMKLR1	ENSG00000174600	1.853	0.473	0.041	<1E-308
Macrophage	RYR1	ENSG00000196218	1.798	0.419	0.038	<1E-308
Macrophage	LINC02798	ENSG00000227082	1.795	0.361	0.049	<1E-308
Macrophage	GFRA2	ENSG00000168546	1.781	0.392	0.022	<1E-308
Macrophage	ITPR2	ENSG00000123104	1.777	0.83	0.472	<1E-308
Macrophage	FOXO3	ENSG00000118689	1.728	0.71	0.423	<1E-308
Macrophage	MERTK	ENSG00000153208	1.712	0.414	0.038	<1E-308
Macrophage	SGMS1	ENSG00000198964	1.703	0.733	0.399	<1E-308
Macrophage	BLVRB	ENSG00000090013	1.534	0.47	0.122	<1E-308
Macrophage	GAS2L3	ENSG00000139354	1.531	0.355	0.027	<1E-308
Macrophage	SNX6	ENSG00000129515	1.529	0.675	0.333	<1E-308
Macrophage	MPPED2	ENSG00000066382	1.519	0.352	0.081	<1E-308
Macrophage	ENSG00000223725	ENSG00000223725	1.51	0.338	0.058	<1E-308
Macrophage	RCN3	ENSG00000142552	1.499	0.364	0.052	<1E-308
Macrophage	SLC38A6	ENSG00000139974	1.494	0.572	0.265	<1E-308
Macrophage	ABCC5	ENSG00000114770	1.457	0.487	0.149	<1E-308
Macrophage	DSCAML1	ENSG00000177103	1.442	0.3	0.07	<1E-308
Macrophage	TPCN1	ENSG00000186815	1.436	0.577	0.25	<1E-308
Macrophage	MAFB	ENSG00000204103	1.433	0.375	0.058	<1E-308
Macrophage	GAS6	ENSG00000183087	1.382	0.4	0.081	<1E-308
Macrophage	ENSG00000236120	ENSG00000236120	1.378	0.277	0.004	<1E-308
Macrophage	SLC49A4	ENSG00000138463	1.341	0.452	0.162	<1E-308
Macrophage	TRPM2	ENSG00000142185	1.323	0.343	0.055	<1E-308
Macrophage	SNX24	ENSG00000064652	1.301	0.467	0.184	<1E-308
Macrophage	MFHAS1	ENSG00000147324	1.298	0.407	0.116	<1E-308
Macrophage	NCF4	ENSG00000100365	1.281	0.3	0.013	<1E-308
Macrophage	DAB2	ENSG00000153071	1.266	0.285	0.024	<1E-308
Macrophage	ENSG00000281593	ENSG00000281593	1.256	0.433	0.147	<1E-308
Macrophage	MAMDC2-AS1	ENSG00000204706	1.247	0.257	0.051	<1E-308
Macrophage	MKNK1	ENSG00000079277	1.245	0.504	0.217	<1E-308
Macrophage	TENT2	ENSG00000164329	1.215	0.752	0.527	<1E-308
Macrophage	ENSG00000251034	ENSG00000251034	1.214	0.433	0.211	<1E-308
Macrophage	IL12RB2	ENSG00000081985	1.205	0.27	0.05	<1E-308
Macrophage	SLC18B1	ENSG00000146409	1.197	0.317	0.058	<1E-308
Macrophage	RNF135	ENSG00000181481	1.153	0.347	0.086	<1E-308
Macrophage	NCEH1	ENSG00000144959	1.131	0.297	0.083	<1E-308
Macrophage	LY96	ENSG00000154589	1.125	0.305	0.051	<1E-308
Macrophage	EPS15	ENSG00000085832	1.117	0.762	0.562	<1E-308
Macrophage	TMEM106A	ENSG00000184988	1.083	0.296	0.045	<1E-308
Macrophage	GPR34	ENSG00000171659	1.079	0.263	0.054	<1E-308
Macrophage	COLGALT1	ENSG00000130309	1.059	0.372	0.116	<1E-308
Macrophage	ATP6V0A1	ENSG00000033627	1.031	0.425	0.177	<1E-308
Macrophage	C2CD5	ENSG00000111731	1.005	0.508	0.275	<1E-308
Macrophage	TMCC1	ENSG00000172765	0.995	0.695	0.497	<1E-308
Macrophage	TTYH3	ENSG00000136295	0.981	0.257	0.031	<1E-308
Macrophage	ZCCHC2	ENSG00000141664	0.966	0.395	0.193	<1E-308
Macrophage	TCF12	ENSG00000140262	0.962	0.83	0.693	<1E-308
Macrophage	CLTC	ENSG00000141367	0.957	0.567	0.344	<1E-308
Macrophage	PDK4	ENSG00000004799	0.957	0.501	0.324	<1E-308
Macrophage	ARID3A	ENSG00000116017	0.944	0.342	0.153	<1E-308
Macrophage	NLN	ENSG00000123213	0.927	0.277	0.09	<1E-308
Macrophage	CRYL1	ENSG00000165475	0.912	0.342	0.131	<1E-308
Macrophage	BLVRA	ENSG00000106605	0.89	0.27	0.084	<1E-308
Macrophage	PDK3	ENSG00000067992	0.881	0.309	0.078	<1E-308
Macrophage	LTBP2	ENSG00000119681	0.872	0.26	0.08	<1E-308
Macrophage	RAP2B	ENSG00000181467	0.864	0.257	0.053	<1E-308
Macrophage	SPIRE1	ENSG00000134278	0.86	0.428	0.255	<1E-308
Macrophage	DENND4C	ENSG00000137145	0.845	0.656	0.525	<1E-308
Macrophage	PPFIBP2	ENSG00000166387	0.845	0.289	0.115	<1E-308
Macrophage	SESN1	ENSG00000080546	0.841	0.498	0.328	<1E-308
Macrophage	PEPD	ENSG00000124299	0.809	0.294	0.159	<1E-308
Macrophage	WDR36	ENSG00000134987	0.805	0.297	0.136	<1E-308
Macrophage	SIRPA	ENSG00000198053	0.798	0.279	0.082	<1E-308
Macrophage	ATG4C	ENSG00000125703	0.787	0.34	0.155	<1E-308
Macrophage	NT5DC1	ENSG00000178425	0.785	0.368	0.241	<1E-308
Macrophage	WDR26	ENSG00000162923	0.776	0.528	0.358	<1E-308
Macrophage	NBPF1	ENSG00000219481	0.77	0.353	0.176	<1E-308
Macrophage	ARMC2	ENSG00000118690	0.761	0.303	0.165	<1E-308
Macrophage	PLD3	ENSG00000105223	0.751	0.419	0.27	<1E-308
Macrophage	RELL1	ENSG00000181826	0.721	0.356	0.212	<1E-308
Macrophage	P4HA1	ENSG00000122884	0.719	0.34	0.185	<1E-308
Macrophage	NCOA4	ENSG00000266412	0.697	0.254	0.121	<1E-308
Macrophage	ERO1B	ENSG00000086619	0.695	0.329	0.163	<1E-308
Macrophage	RHOBTB1	ENSG00000072422	0.693	0.269	0.126	<1E-308
Macrophage	SUFU	ENSG00000107882	0.69	0.341	0.182	<1E-308
Macrophage	SPIN1	ENSG00000106723	0.687	0.412	0.273	<1E-308
Macrophage	GYPC	ENSG00000136732	0.685	0.258	0.143	<1E-308
Macrophage	PIAS2	ENSG00000078043	0.675	0.403	0.272	<1E-308
Macrophage	GOLIM4	ENSG00000173905	0.662	0.297	0.153	<1E-308
Macrophage	CREB1	ENSG00000118260	0.655	0.479	0.346	<1E-308
Macrophage	SERPINB6	ENSG00000124570	0.642	0.353	0.214	<1E-308
Macrophage	PLEKHM2	ENSG00000116786	0.629	0.343	0.202	<1E-308
Macrophage	DNMT3A	ENSG00000119772	0.622	0.345	0.204	<1E-308
Macrophage	ARHGEF11	ENSG00000132694	0.62	0.37	0.254	<1E-308
Macrophage	SOAT1	ENSG00000057252	0.597	0.25	0.109	<1E-308
Macrophage	TNFRSF1A	ENSG00000067182	0.593	0.297	0.179	<1E-308
Macrophage	PLEKHA1	ENSG00000107679	0.589	0.331	0.2	<1E-308
Macrophage	BRI3	ENSG00000164713	0.542	0.323	0.214	<1E-308
Macrophage	DUSP22	ENSG00000112679	0.514	0.25	0.147	<1E-308
Macrophage	STX2	ENSG00000111450	0.493	0.252	0.134	<1E-308
Macrophage	GNAI3	ENSG00000065135	0.482	0.307	0.197	<1E-308
Macrophage	CLTA	ENSG00000122705	0.535	0.367	0.264	3.58e-274
Macrophage	EIF2AK4	ENSG00000128829	0.521	0.315	0.215	8.74e-267
Macrophage	TSPAN4	ENSG00000214063	0.518	0.279	0.185	7.92e-244
Macrophage	SDCCAG8	ENSG00000054282	0.442	0.572	0.496	4.02e-228
Macrophage	OXR1	ENSG00000164830	0.576	0.506	0.43	6.37e-226
Macrophage	NSL1	ENSG00000117697	0.458	0.268	0.177	3.79e-224
Macrophage	DERA	ENSG00000023697	0.471	0.342	0.249	2.81e-220
Macrophage	ZNF644	ENSG00000122482	0.43	0.544	0.464	3.38e-218
Macrophage	RAB1A	ENSG00000138069	0.397	0.571	0.499	5.94e-198
Macrophage	CCDC93	ENSG00000125633	0.387	0.293	0.205	1.02e-190
Macrophage	SCARB2	ENSG00000138760	0.498	0.325	0.248	7.05e-184
Macrophage	UHRF1BP1	ENSG00000065060	0.469	0.252	0.175	2.42e-182
Macrophage	USP36	ENSG00000055483	0.431	0.257	0.179	8.8e-171
Macrophage	USP9X	ENSG00000124486	0.398	0.464	0.391	8.44e-168
Macrophage	GPATCH2	ENSG00000092978	0.442	0.379	0.309	2.31e-147
Macrophage	GARS1-DT	ENSG00000196295	0.39	0.391	0.322	1.1e-140
Macrophage	ABHD18	ENSG00000164074	0.339	0.35	0.276	2.6e-128
Macrophage	RUFY1	ENSG00000176783	0.375	0.305	0.237	1.37e-126
Macrophage	QSER1	ENSG00000060749	0.327	0.256	0.188	2.17e-121
Macrophage	YTHDC2	ENSG00000047188	0.364	0.37	0.307	4.91e-118
Macrophage	ANKUB1	ENSG00000206199	0.48	0.367	0.307	2.96e-114
Macrophage	ZNF706	ENSG00000120963	0.385	0.289	0.228	2.86e-112
Macrophage	PPIP5K2	ENSG00000145725	0.304	0.376	0.31	1.29e-109
Macrophage	ZNF518A	ENSG00000177853	0.348	0.397	0.337	1.21e-106
Macrophage	SLF2	ENSG00000119906	0.324	0.356	0.294	7.61e-104
Macrophage	VAPA	ENSG00000101558	0.344	0.357	0.301	6.27e-99
Macrophage	PDCD6IP	ENSG00000170248	0.309	0.449	0.397	1.56e-98
Macrophage	VPS41	ENSG00000006715	0.324	0.351	0.291	2.64e-98
Macrophage	TM7SF3	ENSG00000064115	0.329	0.27	0.21	2.74e-98
Macrophage	SETD3	ENSG00000183576	0.305	0.28	0.222	4.08e-90
Macrophage	PPCDC	ENSG00000138621	0.41	0.283	0.229	1.1e-86
Macrophage	ABL1	ENSG00000097007	0.358	0.47	0.431	1.17e-85
Macrophage	APC	ENSG00000134982	0.301	0.34	0.285	2.16e-84
Macrophage	GALNT11	ENSG00000178234	0.325	0.323	0.269	9.78e-84
Macrophage	EPC2	ENSG00000135999	0.288	0.403	0.35	1.69e-83
Macrophage	STX8	ENSG00000170310	0.285	0.5	0.458	2.37e-81
Macrophage	ATP6V1C1	ENSG00000155097	0.335	0.25	0.199	2.88e-80
Macrophage	ENSG00000290921	ENSG00000290921	0.341	0.259	0.208	8.22e-79
Macrophage	VPS50	ENSG00000004766	0.296	0.356	0.306	4.37e-76
Macrophage	CLOCK	ENSG00000134852	0.303	0.329	0.277	2.48e-75
Macrophage	ATP6V1H	ENSG00000047249	0.324	0.286	0.239	4.73e-73
Macrophage	REV1	ENSG00000135945	0.301	0.351	0.305	3.15e-69
Macrophage	DAP3	ENSG00000132676	0.278	0.269	0.22	2.29e-68
Macrophage	TRA2B	ENSG00000136527	0.26	0.311	0.261	9.39e-68
Macrophage	FRS2	ENSG00000166225	0.286	0.391	0.348	1.77e-67
Macrophage	NSMCE2	ENSG00000156831	0.268	0.554	0.525	4.46e-66
Macrophage	TOP1	ENSG00000198900	0.288	0.375	0.333	4.85e-64
Macrophage	DHX9	ENSG00000135829	0.254	0.255	0.208	2.34e-62
Macrophage	SPG7	ENSG00000197912	0.276	0.394	0.35	6.76e-62
Macrophage	NFX1	ENSG00000086102	0.288	0.37	0.328	6.09e-61
Macrophage	PSME4	ENSG00000068878	0.267	0.392	0.351	3.14e-59
Macrophage	PSMD1	ENSG00000173692	0.306	0.333	0.293	1.35e-58
Macrophage	TRIM44	ENSG00000166326	0.273	0.371	0.331	4.5e-58
Macrophage	CHM	ENSG00000188419	0.255	0.274	0.229	2.09e-56
Macrophage	THOC1	ENSG00000079134	0.283	0.288	0.246	8.31e-53
Macrophage	LATS1	ENSG00000131023	0.263	0.347	0.308	2.56e-52
Macrophage	CCDC14	ENSG00000175455	0.293	0.344	0.308	1.71e-50
Macrophage	ACIN1	ENSG00000100813	0.251	0.351	0.312	4.66e-50
Macrophage	POU2F1	ENSG00000143190	0.281	0.428	0.399	5.89e-48
Macrophage	YPEL2	ENSG00000175155	0.331	0.305	0.273	1.65e-43
Macrophage	COMMD1	ENSG00000173163	0.258	0.442	0.416	7.72e-41
Macrophage	DCTN4	ENSG00000132912	0.264	0.268	0.237	2.97e-35
Macrophage	RHOT1	ENSG00000126858	0.257	0.361	0.334	1.97e-33
Mast cell	CPA3	ENSG00000163751	4.571	0.832	0.005	<1E-308
Mast cell	HPGD	ENSG00000164120	4.16	0.751	0.02	<1E-308
Mast cell	KIT	ENSG00000157404	4.011	0.778	0.01	<1E-308
Mast cell	CLEC4OP	ENSG00000291059	3.893	0.652	0.005	<1E-308
Mast cell	RAB27B	ENSG00000041353	3.76	0.738	0.022	<1E-308
Mast cell	ENSG00000240521	ENSG00000240521	3.626	0.562	0.005	<1E-308
Mast cell	HDC	ENSG00000140287	3.607	0.675	0.005	<1E-308
Mast cell	MS4A2	ENSG00000149534	3.524	0.679	0.003	<1E-308
Mast cell	SLC8A3	ENSG00000100678	3.522	0.645	0.005	<1E-308
Mast cell	SLC18A2	ENSG00000165646	3.479	0.653	0.025	<1E-308
Mast cell	ST8SIA1	ENSG00000111728	3.368	0.745	0.094	<1E-308
Mast cell	CDK15	ENSG00000138395	3.363	0.644	0.021	<1E-308
Mast cell	VWA5A	ENSG00000110002	3.184	0.647	0.036	<1E-308
Mast cell	RGS13	ENSG00000127074	3.146	0.579	0.006	<1E-308
Mast cell	TPSB2	ENSG00000197253	2.85	0.482	0.001	<1E-308
Mast cell	GATA2	ENSG00000179348	2.821	0.52	0.018	<1E-308
Mast cell	ENSG00000285534	ENSG00000285534	2.8	0.327	0.036	<1E-308
Mast cell	P2RX1	ENSG00000108405	2.702	0.509	0.016	<1E-308
Mast cell	ENPP3	ENSG00000154269	2.631	0.46	0.036	<1E-308
Mast cell	ENSG00000289203	ENSG00000289203	2.543	0.449	0.002	<1E-308
Mast cell	ENSG00000259033	ENSG00000259033	2.481	0.327	0.029	<1E-308
Mast cell	RHEX	ENSG00000263961	2.34	0.422	0.01	<1E-308
Mast cell	PPM1H	ENSG00000111110	2.336	0.484	0.084	<1E-308
Mast cell	PIK3R6	ENSG00000276231	2.327	0.428	0.026	<1E-308
Mast cell	ATP6V0A2	ENSG00000185344	2.323	0.517	0.126	<1E-308
Mast cell	KIAA1549	ENSG00000122778	2.309	0.428	0.029	<1E-308
Mast cell	EXTL3	ENSG00000012232	2.249	0.437	0.085	<1E-308
Mast cell	ENSG00000285280	ENSG00000285280	2.247	0.447	0.132	<1E-308
Mast cell	SIGLEC6	ENSG00000105492	2.2	0.375	0.002	<1E-308
Mast cell	MLPH	ENSG00000115648	2.149	0.395	0.024	<1E-308
Mast cell	LINC03002	ENSG00000232310	2.127	0.359	0.007	<1E-308
Mast cell	ENSG00000243797	ENSG00000243797	2.04	0.339	0.064	<1E-308
Mast cell	HS6ST1	ENSG00000136720	2.039	0.392	0.074	<1E-308
Mast cell	LINC02197	ENSG00000250387	2.015	0.29	0.015	<1E-308
Mast cell	CAVIN2-AS1	ENSG00000233766	2.008	0.304	0.054	<1E-308
Mast cell	COL13A1	ENSG00000197467	2.001	0.309	0.009	<1E-308
Mast cell	INTS6L	ENSG00000165359	2	0.477	0.125	<1E-308
Mast cell	EVPL	ENSG00000167880	1.941	0.303	0.007	<1E-308
Mast cell	PAQR5	ENSG00000137819	1.931	0.308	0.016	<1E-308
Mast cell	ENSG00000284606	ENSG00000284606	1.93	0.389	0.115	<1E-308
Mast cell	NIBAN2	ENSG00000136830	1.897	0.356	0.058	<1E-308
Mast cell	RYR3	ENSG00000198838	1.861	0.359	0.058	<1E-308
Mast cell	BTK	ENSG00000010671	1.859	0.344	0.043	<1E-308
Mast cell	TPSAB1	ENSG00000172236	1.834	0.271	0.001	<1E-308
Mast cell	LINC00987	ENSG00000237248	1.773	0.347	0.059	<1E-308
Mast cell	CPNE5	ENSG00000124772	1.716	0.261	0.014	<1E-308
Mast cell	CD82	ENSG00000085117	1.637	0.272	0.03	<1E-308
Mast cell	PRKG2	ENSG00000138669	1.541	0.283	0.056	<1E-308
Mast cell	ST8SIA6	ENSG00000148488	1.524	0.26	0.04	<1E-308
Mast cell	KREMEN1	ENSG00000183762	1.573	0.312	0.096	1.39e-267
Mast cell	TTC39B	ENSG00000155158	1.479	0.346	0.117	1.92e-256
Mast cell	PAQR3	ENSG00000163291	1.516	0.262	0.078	2.07e-228
Mast cell	SERPINB1	ENSG00000021355	1.553	0.293	0.095	2.66e-228
Mast cell	HS2ST1	ENSG00000153936	1.57	0.377	0.169	4.14e-188
Mast cell	ANKRD27	ENSG00000105186	1.525	0.368	0.169	1.09e-176
Mast cell	ALS2	ENSG00000003393	1.511	0.372	0.193	1.71e-146
Mast cell	ENSG00000288075	ENSG00000288075	1.017	0.267	0.158	2.41e-56
Mast cell	CDH12	ENSG00000154162	1.176	0.26	0.163	1.52e-47
Mast cell	MARCHF8	ENSG00000165406	1.033	0.263	0.173	2.05e-41
Mast cell	CRBN	ENSG00000113851	0.971	0.314	0.234	5.28e-36
Mast cell	PIK3CA	ENSG00000121879	0.896	0.407	0.374	4.08e-27
Mast cell	NUTM2A-AS1	ENSG00000223482	0.811	0.465	0.473	5.04e-23
Mast cell	TDRD3	ENSG00000083544	0.968	0.392	0.38	9.52e-19
Mast cell	TTC17	ENSG00000052841	0.601	0.552	0.62	1.62e-14
Mast cell	NMT1	ENSG00000136448	0.258	0.22	0.345	2.76e-08
Mast cell	NBAS	ENSG00000151779	0.694	0.412	0.438	1.36e-07
Mast cell	CCNH	ENSG00000134480	0.51	0.49	0.544	0.00015
Mast cell	CDK8	ENSG00000132964	0.718	0.288	0.286	0.00704
Mast cell	CDC16	ENSG00000130177	0.306	0.183	0.265	0.00769
Mast cell	MGA	ENSG00000174197	0.277	0.205	0.287	0.03
Monocyte	FCN1	ENSG00000085265	2.969	0.552	0.007	<1E-308
Monocyte	S100Z	ENSG00000171643	2.484	0.444	0.016	<1E-308
Monocyte	PRAM1	ENSG00000133246	2.007	0.381	0.018	<1E-308
Monocyte	LILRB2	ENSG00000131042	1.876	0.355	0.027	<1E-308
Monocyte	LILRB1	ENSG00000104972	1.831	0.332	0.031	<1E-308
Monocyte	PILRA	ENSG00000085514	1.811	0.4	0.066	<1E-308
Monocyte	ENSG00000249988	ENSG00000249988	1.561	0.277	0.028	<1E-308
Monocyte	PSTPIP2	ENSG00000152229	1.355	0.331	0.098	<1E-308
Monocyte	NFKBIZ	ENSG00000144802	1.335	0.286	0.09	<1E-308
Monocyte	KIAA0513	ENSG00000135709	1.314	0.268	0.051	<1E-308
Monocyte	SCIMP	ENSG00000161929	1.291	0.275	0.053	<1E-308
Monocyte	SIRPB2	ENSG00000196209	1.214	0.25	0.035	<1E-308
Monocyte	LTA4H	ENSG00000111144	1.197	0.283	0.09	<1E-308
Monocyte	ANKRD13D	ENSG00000172932	1.088	0.331	0.143	3.97e-270
Monocyte	TNK2	ENSG00000061938	0.828	0.253	0.126	5.08e-139
Monocyte	RXRA	ENSG00000186350	1.081	0.296	0.174	1.06e-124
Monocyte	FBXL5	ENSG00000118564	0.838	0.437	0.343	5.3e-86
Monocyte	MAPK14	ENSG00000112062	0.611	0.446	0.385	1.35e-47
Monocyte	TFCP2	ENSG00000135457	0.552	0.478	0.427	4.19e-43
Monocyte	GAK	ENSG00000178950	0.602	0.295	0.22	1.12e-41
Monocyte	STAT2	ENSG00000170581	0.721	0.321	0.254	2.22e-40
Monocyte	TMEM165	ENSG00000134851	0.54	0.476	0.439	2.52e-35
Monocyte	SRRM2	ENSG00000167978	0.48	0.545	0.526	5.08e-30
Monocyte	SNAPC3	ENSG00000164975	0.586	0.27	0.219	1.97e-24
Monocyte	EIF3A	ENSG00000107581	0.575	0.339	0.302	7.02e-22
Monocyte	SPEN	ENSG00000065526	0.457	0.401	0.368	3.43e-18
Monocyte	ULK2	ENSG00000083290	0.602	0.262	0.223	1.69e-16
Monocyte	ZBTB7A	ENSG00000178951	0.563	0.306	0.269	3.01e-16
Monocyte	TAOK1	ENSG00000160551	0.388	0.506	0.502	9.54e-16
Monocyte	USP25	ENSG00000155313	0.39	0.471	0.46	1.63e-14
Monocyte	BRWD3	ENSG00000165288	0.333	0.255	0.217	5.15e-10
Monocyte	ATR	ENSG00000175054	0.36	0.396	0.38	1.66e-07
Monocyte	SHOC2	ENSG00000108061	0.401	0.357	0.348	6.05e-06
Monocyte	BRD4	ENSG00000141867	0.387	0.334	0.324	0.000111
Monocyte	KDM3B	ENSG00000120733	0.4	0.35	0.345	0.0002
Monocyte	CRK	ENSG00000167193	0.412	0.324	0.315	0.000228
Monocyte	ADAM17	ENSG00000151694	0.367	0.307	0.293	0.000531
Monocyte	MARK3	ENSG00000075413	0.292	0.494	0.519	0.00117
Monocyte	MICU1	ENSG00000107745	0.431	0.358	0.365	0.042
NK cell	GNLY	ENSG00000115523	3.72	0.626	0.012	<1E-308
NK cell	MYBL1	ENSG00000185697	2.896	0.582	0.032	<1E-308
NK cell	KLRD1	ENSG00000134539	2.74	0.59	0.093	<1E-308
NK cell	KLRF1	ENSG00000150045	2.624	0.422	0.01	<1E-308
NK cell	PPP2R2B	ENSG00000156475	2.559	0.485	0.041	<1E-308
NK cell	NKG7	ENSG00000105374	2.367	0.342	0.004	<1E-308
NK cell	KLRK1-AS1	ENSG00000245648	2.306	0.4	0.031	<1E-308
NK cell	LINC00299	ENSG00000236790	2.285	0.364	0.03	<1E-308
NK cell	ADGRG5	ENSG00000159618	2.229	0.361	0.011	<1E-308
NK cell	ENSG00000276241	ENSG00000276241	2.187	0.268	0.009	<1E-308
NK cell	LINC02384	ENSG00000251301	2.173	0.371	0.04	<1E-308
NK cell	RUNX3	ENSG00000020633	2.061	0.379	0.03	<1E-308
NK cell	NCAM1	ENSG00000149294	2.058	0.325	0.049	<1E-308
NK cell	PTGDR	ENSG00000168229	2.039	0.37	0.034	<1E-308
NK cell	DTHD1	ENSG00000197057	1.974	0.277	0.01	<1E-308
NK cell	CCL5	ENSG00000271503	1.897	0.285	0.012	<1E-308
NK cell	CX3CR1	ENSG00000168329	1.816	0.285	0.009	<1E-308
NK cell	ARL4C	ENSG00000188042	1.756	0.332	0.042	<1E-308
NK cell	ZAP70	ENSG00000115085	1.742	0.308	0.024	<1E-308
NK cell	JAKMIP2	ENSG00000176049	1.713	0.307	0.031	<1E-308
NK cell	MIR646HG	ENSG00000228340	1.678	0.283	0.081	<1E-308
NK cell	PRR5L	ENSG00000135362	1.61	0.351	0.125	<1E-308
NK cell	LLGL2	ENSG00000073350	1.522	0.261	0.043	<1E-308
NK cell	RAB27A	ENSG00000069974	1.296	0.322	0.157	<1E-308
NK cell	ZFYVE28	ENSG00000159733	1.266	0.295	0.146	<1E-308
NK cell	BTN3A2	ENSG00000186470	1.255	0.268	0.087	<1E-308
NK cell	KLF2	ENSG00000127528	1.125	0.261	0.101	<1E-308
NK cell	GK5	ENSG00000175066	1.278	0.312	0.182	2.5e-272
NK cell	NPC1	ENSG00000141458	1.15	0.322	0.216	4.72e-190
NK cell	SSBP3	ENSG00000157216	1.13	0.395	0.32	2.11e-160
NK cell	MLLT6	ENSG00000275023	0.939	0.272	0.187	3.41e-121
NK cell	KLF13	ENSG00000169926	1.025	0.273	0.197	6.76e-112
NK cell	TTC13	ENSG00000143643	0.881	0.253	0.195	3.9e-71
NK cell	SACM1L	ENSG00000211456	0.935	0.26	0.208	1.41e-66
NK cell	ZNF718	ENSG00000250312	0.801	0.264	0.24	1.92e-31
NK cell	FBXW4	ENSG00000107829	0.252	0.208	0.321	2.27e-29
NK cell	SLAIN2	ENSG00000109171	0.256	0.174	0.27	2.71e-28
NK cell	YTHDC1	ENSG00000083896	0.261	0.216	0.329	4.44e-28
NK cell	HNRNPM	ENSG00000099783	0.258	0.199	0.305	5.82e-28
NK cell	POM121	ENSG00000196313	0.281	0.185	0.283	1.34e-26
NK cell	RIPK1	ENSG00000137275	0.259	0.179	0.273	6.65e-26
NK cell	AQR	ENSG00000021776	0.254	0.18	0.274	1.9e-25
NK cell	ZC3H13	ENSG00000123200	0.264	0.197	0.298	4.28e-25
NK cell	TM9SF3	ENSG00000077147	0.268	0.193	0.295	6.01e-25
NK cell	CREBZF	ENSG00000137504	0.288	0.174	0.265	1.46e-23
NK cell	ACBD6	ENSG00000230124	0.253	0.231	0.343	1.72e-23
NK cell	DDX24	ENSG00000089737	0.314	0.18	0.273	3.9e-23
NK cell	PHF20L1	ENSG00000129292	0.265	0.215	0.321	1.41e-22
NK cell	FBXW11	ENSG00000072803	0.255	0.259	0.382	5.94e-22
NK cell	EHMT1	ENSG00000181090	0.28	0.277	0.404	2.67e-20
NK cell	ZBTB38	ENSG00000177311	0.295	0.198	0.292	1.1e-19
NK cell	XIAP	ENSG00000101966	0.302	0.204	0.301	2.38e-19
NK cell	MCPH1	ENSG00000147316	0.289	0.243	0.352	4.39e-19
NK cell	TAF1	ENSG00000147133	0.278	0.254	0.37	4.94e-19
NK cell	MIA2	ENSG00000150527	0.731	0.278	0.273	1.92e-18
NK cell	RBM33	ENSG00000184863	0.279	0.296	0.431	4.81e-17
NK cell	SRSF10	ENSG00000188529	0.278	0.186	0.269	6.34e-17
NK cell	PNN	ENSG00000100941	0.308	0.209	0.301	1.22e-16
NK cell	GON4L	ENSG00000116580	0.299	0.215	0.309	3.75e-16
NK cell	PPP4R3B	ENSG00000275052	0.3	0.256	0.372	5.24e-16
NK cell	HNRNPDL	ENSG00000152795	0.299	0.291	0.421	1.18e-15
NK cell	UBXN4	ENSG00000144224	0.337	0.224	0.325	1.51e-15
NK cell	TBCA	ENSG00000171530	0.345	0.233	0.341	1.6e-15
NK cell	EIF4A2	ENSG00000156976	0.309	0.183	0.264	3.64e-15
NK cell	ENSG00000272368	ENSG00000272368	0.334	0.194	0.277	4.28e-14
NK cell	FNBP4	ENSG00000109920	0.256	0.334	0.479	6.79e-14
NK cell	EMSY	ENSG00000158636	0.32	0.18	0.255	9.6e-14
NK cell	ANKIB1	ENSG00000001629	0.268	0.313	0.446	1.4e-13
NK cell	TAF1D	ENSG00000166012	0.336	0.214	0.303	3.32e-13
NK cell	HNRNPU	ENSG00000153187	0.262	0.338	0.487	2.17e-11
NK cell	ZMYND11	ENSG00000015171	0.326	0.26	0.365	6.26e-11
NK cell	SMAP1	ENSG00000112305	0.337	0.226	0.316	8.62e-11
NK cell	CNOT4	ENSG00000080802	0.315	0.304	0.431	1.06e-10
NK cell	SUGP2	ENSG00000064607	0.377	0.204	0.285	2.33e-10
NK cell	EPG5	ENSG00000152223	0.358	0.189	0.264	4.1e-10
NK cell	SECISBP2	ENSG00000187742	0.307	0.233	0.32	8.95e-10
NK cell	CWF19L2	ENSG00000152404	0.355	0.237	0.327	2.94e-09
NK cell	ZNF407	ENSG00000215421	0.282	0.326	0.453	3.54e-09
NK cell	PPP3CB	ENSG00000107758	0.337	0.315	0.445	6.81e-09
NK cell	PCGF3-AS1	ENSG00000249592	0.325	0.22	0.3	1.17e-08
NK cell	RPTOR	ENSG00000141564	0.401	0.256	0.357	1.6e-08
NK cell	HUWE1	ENSG00000086758	0.358	0.272	0.378	3.23e-08
NK cell	ATXN7L1	ENSG00000146776	0.369	0.301	0.419	4.42e-08
NK cell	TTC14	ENSG00000163728	0.359	0.275	0.382	1.48e-07
NK cell	WDR7	ENSG00000091157	0.304	0.302	0.417	1.53e-07
NK cell	ATXN7	ENSG00000163635	0.363	0.24	0.327	2.81e-07
NK cell	CUL3	ENSG00000036257	0.305	0.297	0.408	6.96e-07
NK cell	STAU1	ENSG00000124214	0.362	0.191	0.258	7.98e-07
NK cell	ARIH2	ENSG00000177479	0.426	0.229	0.314	2.68e-06
NK cell	CHFR	ENSG00000072609	0.383	0.206	0.277	3.62e-06
NK cell	CRADD	ENSG00000169372	0.365	0.247	0.332	3.99e-06
NK cell	TIAL1	ENSG00000151923	0.368	0.19	0.256	4.16e-06
NK cell	PSPC1	ENSG00000121390	0.361	0.289	0.397	9.07e-06
NK cell	SPATA5	ENSG00000145375	0.352	0.258	0.345	1.89e-05
NK cell	DPP8	ENSG00000074603	0.415	0.223	0.3	8.44e-05
NK cell	LSM14A	ENSG00000257103	0.325	0.347	0.476	0.000988
NK cell	CDYL	ENSG00000153046	0.403	0.249	0.331	0.00241
NK cell	PCNX4	ENSG00000126773	0.411	0.258	0.34	0.015
NK cell	DYM	ENSG00000141627	0.309	0.376	0.512	0.019
NK cell	TCF25	ENSG00000141002	0.603	0.338	0.386	0.025
NK cell	PRKDC	ENSG00000253729	0.377	0.276	0.365	0.043
Neutrophil	KCNJ15	ENSG00000157551	4.441	0.722	0.007	<1E-308
Neutrophil	LUCAT1	ENSG00000248323	4.133	0.707	0.042	<1E-308
Neutrophil	GLT1D1	ENSG00000151948	3.839	0.624	0.015	<1E-308
Neutrophil	S100A8	ENSG00000143546	3.683	0.376	0.003	<1E-308
Neutrophil	S100A9	ENSG00000163220	3.518	0.361	0.003	<1E-308
Neutrophil	HBB	ENSG00000244734	2.975	0.436	0.015	<1E-308
Neutrophil	CXCR2	ENSG00000180871	2.73	0.383	0.004	<1E-308
Neutrophil	AQP9	ENSG00000103569	2.721	0.361	0.006	<1E-308
Neutrophil	HBA2	ENSG00000188536	2.605	0.316	0.009	1.6e-290
Neutrophil	ENSG00000286076	ENSG00000286076	2.91	0.361	0.019	4.53e-187
Neutrophil	RGS2	ENSG00000116741	2.6	0.263	0.01	2.38e-180
Neutrophil	LGALS1	ENSG00000100097	2.186	0.308	0.017	2.25e-142
Neutrophil	ENSG00000288700	ENSG00000288700	3.981	0.564	0.063	2.83e-136
Neutrophil	VNN2	ENSG00000112303	2.293	0.263	0.015	1.05e-122
Neutrophil	ATP5F1E	ENSG00000124172	2.196	0.286	0.019	1.39e-109
Neutrophil	SLC25A37	ENSG00000147454	3.675	0.805	0.212	8.92e-95
Neutrophil	MXD1	ENSG00000059728	3.164	0.564	0.092	1.57e-91
Neutrophil	RPL35A	ENSG00000182899	1.994	0.278	0.022	1.4e-86
Neutrophil	RPL34	ENSG00000109475	2.207	0.353	0.04	2.69e-77
Neutrophil	ADGRE3	ENSG00000131355	2.304	0.278	0.025	1.45e-76
Neutrophil	LILRB3	ENSG00000204577	2.033	0.286	0.028	9.86e-70
Neutrophil	S100A6	ENSG00000197956	2.419	0.368	0.051	3.19e-64
Neutrophil	S100A11	ENSG00000163191	2.08	0.256	0.025	4.52e-62
Neutrophil	ENSG00000188897	ENSG00000188897	2.945	0.316	0.045	3.32e-52
Neutrophil	GK	ENSG00000198814	2.605	0.316	0.045	1.4e-51
Neutrophil	MBOAT7	ENSG00000125505	2.116	0.301	0.042	7.68e-50
Neutrophil	RPS28	ENSG00000233927	2.148	0.316	0.047	5.56e-49
Neutrophil	TPT1	ENSG00000133112	2.216	0.368	0.067	4.73e-46
Neutrophil	RPS14	ENSG00000164587	1.97	0.271	0.042	7.13e-38
Neutrophil	RPS6	ENSG00000137154	1.842	0.263	0.044	2.81e-33
Neutrophil	RPL37A	ENSG00000197756	2.015	0.293	0.055	7.85e-33
Neutrophil	UBC	ENSG00000150991	2.013	0.263	0.046	3.35e-32
Neutrophil	RPL37	ENSG00000145592	1.91	0.286	0.057	4.29e-29
Neutrophil	IL1R1	ENSG00000115594	2.226	0.376	0.107	1.73e-25
Neutrophil	S100A4	ENSG00000196154	2.063	0.323	0.08	2.64e-25
Neutrophil	VASP	ENSG00000125753	1.79	0.293	0.074	3.29e-21
Neutrophil	RPLP2	ENSG00000177600	1.981	0.286	0.081	1.82e-17
Neutrophil	SOD2	ENSG00000291237	2.091	0.526	0.354	2.87e-11
Neutrophil	DENND3	ENSG00000105339	1.842	0.308	0.132	1.24e-08
Neutrophil	TECPR2	ENSG00000196663	2.036	0.383	0.201	1.32e-08
Neutrophil	FBXL13	ENSG00000161040	2.159	0.256	0.105	9.83e-07
Neutrophil	CASP4	ENSG00000196954	1.51	0.293	0.162	0.00177
Pericyte	POSTN	ENSG00000133110	3.136	0.648	0.02	<1E-308
Pericyte	IL1RAPL1	ENSG00000169306	2.437	0.491	0.051	<1E-308
Pericyte	PDE1C	ENSG00000154678	2.293	0.515	0.054	<1E-308
Pericyte	DCBLD1	ENSG00000164465	2.222	0.58	0.089	<1E-308
Pericyte	ENSG00000228113	ENSG00000228113	2.216	0.491	0.037	<1E-308
Pericyte	MT2A	ENSG00000125148	2.056	0.473	0.022	<1E-308
Pericyte	SLC12A2	ENSG00000064651	2.043	0.509	0.096	<1E-308
Pericyte	VIPR1	ENSG00000114812	2.043	0.499	0.035	<1E-308
Pericyte	CASC15	ENSG00000272168	1.97	0.522	0.086	<1E-308
Pericyte	ENPEP	ENSG00000138792	1.872	0.436	0.032	<1E-308
Pericyte	SLC35F1	ENSG00000196376	1.603	0.281	0.024	<1E-308
Pericyte	TNN	ENSG00000120332	1.587	0.344	0.006	<1E-308
Pericyte	LIN7A	ENSG00000111052	1.541	0.386	0.056	<1E-308
Pericyte	FAM162B	ENSG00000183807	1.532	0.351	0.01	<1E-308
Pericyte	ENSG00000257022	ENSG00000257022	1.508	0.327	0.056	<1E-308
Pericyte	GPR176	ENSG00000166073	1.508	0.322	0.021	<1E-308
Pericyte	NID2	ENSG00000087303	1.49	0.455	0.082	<1E-308
Pericyte	ENSG00000287134	ENSG00000287134	1.406	0.416	0.127	<1E-308
Pericyte	VSTM4	ENSG00000165633	1.365	0.411	0.092	<1E-308
Pericyte	ENSG00000237596	ENSG00000237596	1.346	0.353	0.069	<1E-308
Pericyte	CNR1	ENSG00000118432	1.345	0.29	0.011	<1E-308
Pericyte	ENSG00000282218	ENSG00000282218	1.335	0.295	0.027	<1E-308
Pericyte	SHISA6	ENSG00000188803	1.306	0.379	0.092	<1E-308
Pericyte	NDUFA4L2	ENSG00000185633	1.246	0.271	0.005	<1E-308
Pericyte	KCNAB1	ENSG00000169282	1.218	0.279	0.007	<1E-308
Pericyte	NLGN4X	ENSG00000146938	1.197	0.274	0.029	<1E-308
Pericyte	H19	ENSG00000130600	1.186	0.307	0.039	<1E-308
Pericyte	GIPR	ENSG00000010310	1.178	0.252	0.015	<1E-308
Pericyte	AMOTL1	ENSG00000166025	1.17	0.431	0.173	<1E-308
Pericyte	GGT5	ENSG00000099998	1.164	0.29	0.028	<1E-308
Pericyte	IFITM3	ENSG00000142089	1.157	0.337	0.04	<1E-308
Pericyte	SCN4B	ENSG00000177098	1.122	0.272	0.006	<1E-308
Pericyte	KCNJ8	ENSG00000121361	1.081	0.254	0.022	<1E-308
Pericyte	ZNF697	ENSG00000143067	1.065	0.277	0.035	<1E-308
Pericyte	THY1	ENSG00000154096	1.044	0.278	0.025	<1E-308
Pericyte	TBX3	ENSG00000135111	1.036	0.293	0.068	<1E-308
Pericyte	PRR16	ENSG00000184838	1.011	0.261	0.059	<1E-308
Pericyte	PDE10A	ENSG00000112541	0.987	0.288	0.077	<1E-308
Pericyte	KHDRBS3	ENSG00000131773	0.962	0.307	0.118	<1E-308
Pericyte	SCN4A	ENSG00000007314	0.951	0.264	0.029	<1E-308
Pericyte	PEAR1	ENSG00000187800	0.919	0.269	0.039	<1E-308
Pericyte	RPS21	ENSG00000171858	0.891	0.302	0.047	<1E-308
Pericyte	SOX4	ENSG00000124766	0.878	0.29	0.081	<1E-308
Pericyte	NDRG2	ENSG00000165795	0.842	0.283	0.093	<1E-308
Pericyte	SMTN	ENSG00000183963	0.83	0.258	0.053	<1E-308
Pericyte	RPL8	ENSG00000161016	0.822	0.29	0.038	<1E-308
Pericyte	PTMS	ENSG00000159335	0.821	0.265	0.038	<1E-308
Pericyte	RPS8	ENSG00000142937	0.755	0.282	0.051	<1E-308
Pericyte	RPL3	ENSG00000100316	0.751	0.277	0.043	<1E-308
Pericyte	FABP5	ENSG00000164687	0.737	0.281	0.062	<1E-308
Pericyte	RPS7	ENSG00000171863	0.725	0.262	0.034	<1E-308
Pericyte	MARCKS	ENSG00000277443	0.613	0.257	0.072	<1E-308
Pericyte	SMIM12	ENSG00000163866	0.748	0.266	0.098	3.81e-303
Pericyte	SPRY1	ENSG00000164056	0.691	0.313	0.133	5.61e-273
Pericyte	NR1H3	ENSG00000025434	0.771	0.299	0.131	9.69e-252
Pericyte	PKIG	ENSG00000168734	0.678	0.314	0.147	1.62e-212
Pericyte	EHD2	ENSG00000024422	0.531	0.267	0.131	7.91e-164
Pericyte	PDE8A	ENSG00000073417	0.628	0.62	0.466	2.26e-156
Pericyte	KLF8	ENSG00000102349	0.606	0.274	0.148	4.92e-136
Pericyte	SOX13	ENSG00000143842	0.496	0.269	0.141	3.02e-128
Pericyte	KPNA5	ENSG00000196911	0.629	0.332	0.21	1.19e-106
Pericyte	MKLN1	ENSG00000128585	0.474	0.708	0.61	1.41e-106
Pericyte	KSR1	ENSG00000141068	0.47	0.257	0.14	1.6e-106
Pericyte	ARHGAP1	ENSG00000175220	0.473	0.257	0.148	7.31e-93
Pericyte	PDS5B	ENSG00000083642	0.425	0.505	0.38	1.69e-84
Pericyte	DIAPH2-AS1	ENSG00000236256	0.51	0.29	0.2	3.77e-55
Pericyte	DYNC1I2	ENSG00000077380	0.342	0.355	0.263	6.79e-50
Pericyte	DPYD-AS1	ENSG00000232878	0.361	0.257	0.177	1.49e-42
Pericyte	CUL1	ENSG00000055130	0.321	0.417	0.338	7.86e-38
Pericyte	SEM1	ENSG00000127922	0.332	0.32	0.244	1.2e-35
Pericyte	RIF1	ENSG00000080345	0.281	0.394	0.316	1.26e-33
Pericyte	FOXK1	ENSG00000164916	0.291	0.308	0.234	6.43e-33
Pericyte	ZCCHC14	ENSG00000140948	0.273	0.258	0.19	6.7e-29
Pericyte	PPP2CB	ENSG00000104695	0.336	0.301	0.235	2.5e-28
Pericyte	CCDC92	ENSG00000119242	0.33	0.275	0.213	4.39e-27
Pericyte	C9orf85	ENSG00000155621	0.317	0.261	0.204	1.62e-23
Pericyte	ANKRD10	ENSG00000088448	0.272	0.436	0.379	5.36e-23
SMC	MYH11	ENSG00000133392	3.475	0.587	0.057	<1E-308
SMC	CTNNA3	ENSG00000183230	3.363	0.692	0.1	<1E-308
SMC	RYR2	ENSG00000198626	3.323	0.653	0.032	<1E-308
SMC	CACNB2	ENSG00000165995	2.353	0.398	0.08	<1E-308
SMC	ITGA8	ENSG00000077943	2.304	0.3	0.023	<1E-308
SMC	COL4A5	ENSG00000188153	2.274	0.476	0.046	<1E-308
SMC	NTRK3	ENSG00000140538	2.197	0.337	0.033	<1E-308
SMC	AKAP6	ENSG00000151320	2.118	0.352	0.056	<1E-308
SMC	FHL5	ENSG00000112214	2.063	0.369	0.008	<1E-308
SMC	NFASC	ENSG00000163531	1.96	0.408	0.017	<1E-308
SMC	DGKB	ENSG00000136267	1.917	0.277	0.025	<1E-308
SMC	MYOCD	ENSG00000141052	1.911	0.332	0.007	<1E-308
SMC	NTN4	ENSG00000074527	1.72	0.429	0.096	<1E-308
SMC	COL27A1	ENSG00000196739	1.683	0.375	0.043	<1E-308
SMC	CASQ2	ENSG00000118729	1.6	0.273	0.011	<1E-308
SMC	ANGPT4	ENSG00000101280	1.491	0.26	0.02	<1E-308
SMC	LDB3	ENSG00000122367	1.402	0.252	0.015	<1E-308
SMC	TPM2	ENSG00000198467	1.393	0.272	0.032	<1E-308
SMC	COL21A1	ENSG00000124749	1.358	0.268	0.031	<1E-308
SMC	LBH	ENSG00000213626	1.267	0.264	0.025	<1E-308
SMC	ITGA3	ENSG00000005884	1.162	0.271	0.037	<1E-308
SMC	CACNA1A	ENSG00000141837	1.53	0.284	0.048	2.96e-303
SMC	PRDM16	ENSG00000142611	1.353	0.267	0.051	7.57e-238
SMC	WTIP	ENSG00000142279	1.56	0.364	0.11	1.27e-188
SMC	TBX18	ENSG00000112837	1.366	0.385	0.125	1.04e-176
SMC	CNTN4	ENSG00000144619	1.614	0.268	0.067	6.8e-159
SMC	NMNAT2	ENSG00000157064	1.173	0.252	0.06	5.57e-157
SMC	C1QTNF1	ENSG00000173918	1.112	0.258	0.068	2.26e-148
SMC	SMOC2	ENSG00000112562	1.067	0.257	0.075	5.57e-117
SMC	INPP5A	ENSG00000068383	1.152	0.364	0.16	2.67e-91
SMC	ENSG00000290989	ENSG00000290989	0.966	0.303	0.126	1.83e-81
SMC	FAM27C	ENSG00000231527	0.996	0.26	0.101	2.27e-74
SMC	LCLAT1	ENSG00000172954	0.984	0.316	0.143	1.99e-65
SMC	CNNM2	ENSG00000148842	1.25	0.33	0.16	2.15e-63
SMC	STAMBPL1	ENSG00000138134	0.618	0.262	0.151	4.02e-26
SMC	VPS13D	ENSG00000048707	0.506	0.538	0.481	1.83e-12
SMC	ILK	ENSG00000166333	0.514	0.253	0.173	2.93e-12
SMC	CDS2	ENSG00000101290	0.526	0.263	0.182	5.01e-12
SMC	SMURF1	ENSG00000198742	0.594	0.439	0.384	9.12e-10
SMC	BCAS3	ENSG00000141376	0.472	0.627	0.602	3.1e-08
SMC	LUC7L3	ENSG00000108848	0.323	0.6	0.582	1.34e-06
SMC	OSBPL9	ENSG00000117859	0.398	0.476	0.432	3.17e-05
SMC	MLH3	ENSG00000119684	0.446	0.25	0.201	0.000976
T cell	IL7R	ENSG00000168685	3.551	0.635	0.015	<1E-308
T cell	CAMK4	ENSG00000152495	3.442	0.684	0.031	<1E-308
T cell	THEMIS	ENSG00000172673	3.351	0.67	0.03	<1E-308
T cell	LEF1	ENSG00000138795	3.098	0.471	0.016	<1E-308
T cell	NELL2	ENSG00000184613	2.204	0.291	0.041	<1E-308
T cell	TCF7	ENSG00000081059	2.163	0.411	0.062	<1E-308
T cell	CD6	ENSG00000013725	2.08	0.386	0.018	<1E-308
T cell	ENSG00000249806	ENSG00000249806	1.988	0.255	0.021	<1E-308
T cell	ENSG00000290067	ENSG00000290067	1.944	0.31	0.09	<1E-308
T cell	CD2	ENSG00000116824	1.906	0.367	0.02	<1E-308
T cell	DGKA	ENSG00000065357	1.851	0.366	0.051	<1E-308
T cell	PRKCQ-AS1	ENSG00000237943	1.827	0.298	0.013	<1E-308
[truncated: 91 more rows]

## Sheet: Table S7
Table S7. Unique marker genes show significant overrepresentation (FDR<0.05) of functional pathways related to their cell-type functions.
Cell-type	Pathway ID	Pathway description	Number of genes in pathway	Number of overlapping genes	Enrichment ratio	FDRA	Overlapping genes
Adipocyte	GO:0032787	monocarboxylic acid metabolic process	377	65	3.82419	0	PGD;MECR;PGM1;PLA2G4A;HK2;HIBCH;IDH1;ACADL;PECR;IRS1;HACL1;BTD;ABHD5;HACD2;MCCC1;EHHADH;ADIPOQ;HADH;ETFDH;MCCC2;ECHDC1;AIG1;MLXIPL;POR;PRKAR2B;LEP;LPL;PTGR1;AKR1C1;AKR1C2;AKR1C3;GPAM;PDHX;GLYAT;FADS3;PC;DGAT2;ME3;ACAT1;ADIPOR2;MGST1;ABCD2;GPD1;ACACB;AACS;IRS2;ETFA;FAH;ACSM5;ACADVL;SREBF1;ALDH3A2;ACACA;ACOX1;FASN;DSEL;GPX4;PLIN5;SLC27A1;AKT2;LIPE;ACSS2;PNPLA3;RGN;PFKFB1
Adipocyte	GO:0006631	fatty acid metabolic process	248	49	4.3824	0	MECR;PLA2G4A;HIBCH;ACADL;PECR;IRS1;HACL1;ABHD5;HACD2;EHHADH;ADIPOQ;HADH;ETFDH;ECHDC1;AIG1;MLXIPL;POR;PRKAR2B;LEP;LPL;PTGR1;AKR1C2;AKR1C3;GPAM;FADS3;DGAT2;ACAT1;ADIPOR2;MGST1;ABCD2;ACACB;AACS;IRS2;ETFA;ACSM5;ACADVL;SREBF1;ALDH3A2;ACACA;ACOX1;FASN;GPX4;PLIN5;SLC27A1;AKT2;LIPE;ACSS2;PNPLA3;RGN
Adipocyte	GO:0016042	lipid catabolic process	203	41	4.47976	5.1692e-13	MECR;PRDX6;PLA2G4A;HIBCH;IDH1;ACADL;PECR;IRS1;HACL1;ABHD5;EHHADH;ADIPOQ;HADH;ETFDH;GPLD1;ECHDC1;AIG1;LEP;RARRES2;LPL;PNPLA7;AKR1C3;PNPLA2;PDE3B;LGALS12;ACAT1;ABCD2;ACACB;IRS2;ETFA;PLIN1;ACADVL;ALDH3A2;ACOX1;CIDEA;PLIN5;AKT2;LIPE;PLA2G6;PNPLA3;STS
Adipocyte	GO:0044242	cellular lipid catabolic process	143	33	5.11853	6.20304e-12	MECR;PRDX6;PLA2G4A;HIBCH;IDH1;ACADL;PECR;IRS1;HACL1;ABHD5;EHHADH;ADIPOQ;HADH;ETFDH;GPLD1;ECHDC1;AIG1;LEP;LPL;AKR1C3;PNPLA2;ACAT1;ABCD2;ACACB;IRS2;ETFA;ACADVL;ALDH3A2;ACOX1;PLIN5;AKT2;LIPE;PNPLA3
Adipocyte	GO:0006091	generation of precursor metabolites and energy	305	48	3.49067	2.4502e-11	SLC25A33;DHRS3;PGM1;MDH1;HK2;SUCLG1;IDH1;IRS1;ADIPOQ;QDPR;ADH5;ETFDH;OXCT1;NNT;DMGDH;GLRX;NQO2;ENPP1;MLXIPL;POR;LEP;ASPH;ACO1;AQP7;AIFM2;SORBS1;BNIP3;CAT;ME3;ACAT1;GPD1;CS;TXNRD1;ALDH2;AACS;SUCLA2;IRS2;ETFA;ACADVL;ACOX1;CYB5A;AKT2;GYS1;PYGB;ACSS2;GYG2;PHKA2;PFKFB1
Adipocyte	GO:0019395	fatty acid oxidation	86	25	6.44776	3.34706e-11	MECR;HIBCH;ACADL;PECR;IRS1;HACL1;EHHADH;ADIPOQ;HADH;ETFDH;ECHDC1;POR;LEP;DGAT2;ACAT1;ADIPOR2;ABCD2;ACACB;IRS2;ETFA;ACADVL;ALDH3A2;ACOX1;PLIN5;AKT2
Adipocyte	GO:0034440	lipid oxidation	87	25	6.37365	3.85475e-11	MECR;HIBCH;ACADL;PECR;IRS1;HACL1;EHHADH;ADIPOQ;HADH;ETFDH;ECHDC1;POR;LEP;DGAT2;ACAT1;ADIPOR2;ABCD2;ACACB;IRS2;ETFA;ACADVL;ALDH3A2;ACOX1;PLIN5;AKT2
Adipocyte	GO:0051186	cofactor metabolic process	375	52	3.07567	2.20596e-10	PGD;PGM1;GCLM;PRDX6;PXDN;MDH1;HK2;SUCLG1;IDH1;BTD;TKT;HACD2;ALDH1L1;MCCC1;QDPR;NNT;MCCC2;BHMT2;GCLC;MLXIPL;DGAT1;AKR1C1;AKR1C2;AKR1C3;SLC25A16;RNLS;GPAM;CAT;APIP;PDHX;GLYAT;PC;DGAT2;ACAT1;NNMT;MGST1;GPD1;ACACB;SUCLA2;MTHFD1;HSP90AA1;ACSM5;GPT2;PEMT;ACACA;FASN;CYB5A;GPX4;ACSS2;PDXK;RGN;PFKFB1
Adipocyte	GO:0017144	drug metabolic process	446	57	2.8347	4.31111e-10	SLC25A33;PGM1;ATP1A2;NOS1AP;SLC19A2;PRDX6;PLA2G4A;PXDN;MDH1;HK2;SUCLG1;IDH1;PECR;SLC19A3;BTD;ALDH1L1;MCCC1;QDPR;ADH5;OXCT1;NNT;MCCC2;BHMT2;BPHL;ENPP1;PRKN;MLXIPL;POR;ACO1;ASS1;AKR1C1;AKR1C2;AKR1C3;NUDT5;CAT;APIP;GLYAT;PC;ME3;ACAT1;GPD1;CS;ALDH2;AACS;SUCLA2;MTHFD1;HSP90AA1;FAH;PEMT;ALDH3A2;ACOX1;DSEL;ACSS2;PDXK;MAOA;RGN;PFKFB1
Adipocyte	GO:0016054	organic acid catabolic process	192	35	4.04328	5.77002e-10	MECR;PCYOX1;HIBCH;ACADL;PECR;IRS1;HACL1;ALDH1L1;MCCC1;EHHADH;ADIPOQ;QDPR;HADH;FGF2;ETFDH;MCCC2;BCKDHB;ECHDC1;AIG1;LEP;ACAT1;ABCD2;CSAD;ACACB;IRS2;CHP1;ETFA;FAH;GPT2;ACADVL;ALDH3A2;ACOX1;PLIN5;AKT2;LIPE
Adipocyte	GO:0046395	carboxylic acid catabolic process	192	35	4.04328	5.77002e-10	MECR;PCYOX1;HIBCH;ACADL;PECR;IRS1;HACL1;ALDH1L1;MCCC1;EHHADH;ADIPOQ;QDPR;HADH;FGF2;ETFDH;MCCC2;BCKDHB;ECHDC1;AIG1;LEP;ACAT1;ABCD2;CSAD;ACACB;IRS2;CHP1;ETFA;FAH;GPT2;ACADVL;ALDH3A2;ACOX1;PLIN5;AKT2;LIPE
Adipocyte	GO:0009062	fatty acid catabolic process	91	24	5.84975	5.77002e-10	MECR;HIBCH;ACADL;PECR;IRS1;HACL1;EHHADH;ADIPOQ;HADH;ETFDH;ECHDC1;AIG1;LEP;ACAT1;ABCD2;ACACB;IRS2;ETFA;ACADVL;ALDH3A2;ACOX1;PLIN5;AKT2;LIPE
Adipocyte	GO:0016491	oxidoreductase activity	453	57	2.7909	5.77002e-10	PGD;DHRS3;MECR;SELENBP1;PRDX6;PXDN;MDH1;PCYOX1;RETSAT;IDH1;ACADL;PECR;ALDH1L1;PLOD2;EHHADH;QDPR;ADH5;HADH;ETFDH;NNT;DMGDH;GLRX;NQO2;BCKDHB;VKORC1L1;POR;STEAP1;STEAP2;ASPH;PTGR1;HSDL2;AKR1C1;AKR1C2;AKR1C3;TET1;AIFM2;RNLS;CAT;PDHX;FADS3;ME3;MGST1;GPD1;TXNRD1;ALDH2;MTHFD1;ETFA;ACADVL;ALDH3A2;AOC3;ACOX1;FASN;CYB5A;GPX4;NDUFAF5;PIR;MAOA
Adipocyte	GO:0044282	small molecule catabolic process	286	43	3.3348	1.08819e-09	MECR;PGM1;PCYOX1;HK2;UPP2;HIBCH;ACADL;PECR;IRS1;HACL1;ALDH1L1;MCCC1;EHHADH;ADIPOQ;QDPR;ADH5;HADH;FGF2;ETFDH;OXCT1;MCCC2;BCKDHB;ECHDC1;AIG1;LEP;AKR1C3;NUDT5;ACAT1;ABCD2;CSAD;ACACB;ALDH2;IRS2;CHP1;ETFA;FAH;GPT2;ACADVL;ALDH3A2;ACOX1;PLIN5;AKT2;LIPE
Adipocyte	GO:0006732	coenzyme metabolic process	264	41	3.44467	1.15935e-09	PGD;PGM1;MDH1;HK2;SUCLG1;IDH1;BTD;TKT;HACD2;ALDH1L1;MCCC1;QDPR;NNT;MCCC2;BHMT2;GCLC;MLXIPL;DGAT1;SLC25A16;RNLS;GPAM;APIP;PDHX;GLYAT;PC;DGAT2;ACAT1;NNMT;GPD1;ACACB;SUCLA2;MTHFD1;ACSM5;PEMT;ACACA;FASN;CYB5A;ACSS2;PDXK;RGN;PFKFB1
Adipocyte	GO:0072329	monocarboxylic acid catabolic process	105	25	5.28102	1.78492e-09	MECR;HIBCH;ACADL;PECR;IRS1;HACL1;EHHADH;ADIPOQ;HADH;ETFDH;ECHDC1;AIG1;LEP;ACAT1;ABCD2;ACACB;IRS2;ETFA;FAH;ACADVL;ALDH3A2;ACOX1;PLIN5;AKT2;LIPE
Adipocyte	GO:0019216	regulation of lipid metabolic process	271	40	3.27384	9.75393e-09	G0S2;PPP2R5A;IDH1;ACADL;IRS1;ABHD5;ADIPOQ;FGF2;GPLD1;MLXIPL;POR;LEP;RARRES2;FDFT1;AKR1C3;SORBS1;GPAM;PNPLA2;PDE3B;LGALS12;DGAT2;THRSP;ADIPOR2;ABCD2;TXNRD1;ACACB;IRS2;PEX11A;ACADVL;SREBF1;ACACA;ACOX1;FASN;CIDEA;PLIN5;SLC27A1;AKT2;LSS;PLA2G6;RGN
Adipocyte	GO:0044283	small molecule biosynthetic process	489	57	2.58543	9.75393e-09	PGD;DHDDS;MECR;PGM1;PLA2G4A;MDH1;HK2;UPP2;ACADL;PECR;TKT;HACD2;PLOD2;ADIPOQ;QDPR;FGF2;BHMT2;ENPP1;MLXIPL;POR;LEP;FDFT1;LPL;ASS1;AKR1C3;NUDT5;GPAM;APIP;FADS3;PC;DGAT2;ACAT1;ADIPOR2;MGST1;ABCD2;GPD1;CSAD;ACACB;AACS;FOXO1;SUCLA2;MTHFD1;ACSM5;GPT2;TK2;ACADVL;SREBF1;ACACA;FASN;DSEL;GPX4;ACSS2;PDXK;LSS;ATF4;RGN;PFKFB1
Adipocyte	GO:0006635	fatty acid beta-oxidation	66	19	6.38524	1.66382e-08	MECR;HIBCH;ACADL;IRS1;EHHADH;ADIPOQ;HADH;ETFDH;ECHDC1;LEP;ACAT1;ABCD2;ACACB;IRS2;ETFA;ACADVL;ACOX1;PLIN5;AKT2
Adipocyte	GO:0050662	coenzyme binding	210	34	3.5911	2.18189e-08	PGD;MDH1;IDH1;ACADL;HACL1;PLOD2;MCCC1;QDPR;HADH;ETFDH;NNT;NQO2;GCLC;POR;AIFM2;RNLS;CAT;CRY2;PC;ME3;ACAT1;GPD1;CSAD;TXNRD1;ACACB;ALDH2;ETFA;GPT2;ACADVL;ACOX1;FASN;PYGB;PDXK;PNPLA3
Adipocyte	GO:0048037	cofactor binding	322	43	2.96196	3.89631e-08	PGD;PXDN;MDH1;SUCLG1;IDH1;ACADL;HACL1;TKT;PLOD2;MCCC1;QDPR;HADH;ETFDH;NNT;NQO2;GCLC;HEBP2;VKORC1L1;POR;ACO1;AIFM2;RNLS;CAT;CRY2;PC;ME3;ACAT1;MGST1;GPD1;CSAD;TXNRD1;ACACB;ALDH2;ETFA;GPT2;ACADVL;AOC3;ACOX1;FASN;CYB5A;PYGB;PDXK;PNPLA3
Adipocyte	GO:0046890	regulation of lipid biosynthetic process	125	25	4.43606	7.46531e-08	IDH1;ACADL;ADIPOQ;GPLD1;MLXIPL;POR;LEP;FDFT1;AKR1C3;SORBS1;GPAM;DGAT2;THRSP;ADIPOR2;ABCD2;ACACB;ACADVL;SREBF1;ACACA;FASN;PLIN5;SLC27A1;LSS;PLA2G6;RGN
Adipocyte	GO:0050994	regulation of lipid catabolic process	38	14	8.17169	1.28718e-07	IDH1;IRS1;ABHD5;GPLD1;RARRES2;PNPLA2;PDE3B;LGALS12;ABCD2;ACACB;IRS2;CIDEA;PLIN5;AKT2
Adipocyte	GO:0006790	sulfur compound metabolic process	255	36	3.13134	2.56604e-07	GCLM;SLC19A2;PCYOX1;SUCLG1;IDH1;SLC19A3;BTD;HACD2;MCCC1;PAPSS1;GHR;MCCC2;BHMT2;GCLC;ENPP1;DGAT1;GPAM;APIP;PDHX;GLYAT;PC;DGAT2;ACAT1;MGST1;CSAD;ACACB;SUCLA2;MTHFD1;ACSM5;PEMT;ACACA;STAT5A;FASN;DSEL;GPX4;ACSS2
Adipocyte	GO:0043434	response to peptide hormone	269	37	3.05082	2.999e-07	SLC25A33;EIF2B3;SOS1;ACVR1C;IRS1;PRKAR2A;ADCY5;ADIPOQ;QDPR;HADH;ANXA5;GHR;GPLD1;GCLC;ENPP1;POR;YWHAG;PRKAR2B;CAV2;LEP;RARRES2;GKAP1;ASS1;EIF4EBP2;SORBS1;PDE3B;CAT;SIK2;PTPN11;FOXO1;IRS2;TRARG1;SREBF1;STAT5A;SLC27A1;AKT2;PFKFB1
Adipocyte	GO:0005811	lipid droplet	55	16	6.45245	3.56616e-07	DHRS3;PLA2G4A;G0S2;CIDEC;ABHD5;AIFM2;PNPLA2;DGAT2;TMEM135;PLIN1;CIDEA;PLIN4;PLIN5;LIPE;LSS;PNPLA3
Adipocyte	hsa01200	Carbon metabolism	80	19	5.26782	4.35651e-07	PGD;MDH1;HK2;SUCLG1;HIBCH;IDH1;TKT;EHHADH;ADH5;ACO1;CAT;PC;ME3;ACAT1;CS;SUCLA2;GPT2;ACSS2;RGN
Adipocyte	GO:0030258	lipid modification	213	31	3.22812	1.61367e-06	MECR;HIBCH;FAM126B;ACADL;PECR;IRS1;HACL1;EHHADH;ADIPOQ;KLB;HADH;FGF2;ETFDH;ECHDC1;ESR1;POR;LEP;DGKI;DGAT2;ACAT1;ADIPOR2;ABCD2;ACACB;PTPN11;IRS2;ETFA;ACADVL;ALDH3A2;ACOX1;PLIN5;AKT2
Adipocyte	GO:0006641	triglyceride metabolic process	62	16	5.72395	2.1924e-06	ABHD5;GPLD1;LPL;DGAT1;GPAM;PNPLA2;CAT;DGAT2;THRSP;PTPN11;SREBF1;PLIN5;SLC27A1;LIPE;PNPLA3;RGN
Adipocyte	GO:0071375	cellular response to peptide hormone stimulus	208	30	3.19908	3.29045e-06	SLC25A33;SOS1;IRS1;PRKAR2A;ADCY5;ADIPOQ;ANXA5;GHR;GPLD1;GCLC;ENPP1;POR;YWHAG;PRKAR2B;CAV2;LEP;RARRES2;GKAP1;ASS1;EIF4EBP2;SORBS1;PDE3B;SIK2;PTPN11;FOXO1;IRS2;TRARG1;SREBF1;STAT5A;AKT2
Adipocyte	GO:0032868	response to insulin	174	27	3.44177	3.53129e-06	SLC25A33;SOS1;ACVR1C;IRS1;ADIPOQ;HADH;GPLD1;GCLC;ENPP1;YWHAG;CAV2;LEP;RARRES2;GKAP1;EIF4EBP2;SORBS1;PDE3B;CAT;SIK2;PTPN11;FOXO1;IRS2;TRARG1;SREBF1;SLC27A1;AKT2;PFKFB1
Adipocyte	GO:0006633	fatty acid biosynthetic process	101	20	4.39214	3.95848e-06	MECR;ACADL;PECR;HACD2;ADIPOQ;MLXIPL;LPL;AKR1C3;FADS3;ADIPOR2;MGST1;ABCD2;ACACB;ACSM5;ACADVL;ACACA;FASN;GPX4;ACSS2;RGN
Adipocyte	GO:0016053	organic acid biosynthetic process	262	34	2.87836	4.93523e-06	MECR;PGM1;PLA2G4A;HK2;ACADL;PECR;HACD2;PLOD2;ADIPOQ;BHMT2;MLXIPL;LPL;ASS1;AKR1C3;APIP;FADS3;ADIPOR2;MGST1;ABCD2;GPD1;CSAD;ACACB;SUCLA2;MTHFD1;ACSM5;GPT2;ACADVL;ACACA;FASN;DSEL;GPX4;ACSS2;RGN;PFKFB1
Adipocyte	GO:0034308	primary alcohol metabolic process	43	13	6.70567	5.86921e-06	DHRS3;RETSAT;PECR;ADH5;DGAT1;AKR1C1;AKR1C2;AKR1C3;DGAT2;GPD1;ALDH2;ALDH3A2;ACSS2
Adipocyte	GO:0032870	cellular response to hormone stimulus	456	48	2.33477	5.99681e-06	SLC25A33;GCLM;ATP1A2;SOS1;IRS1;PRKAR2A;ADCY5;ADIPOQ;ANXA5;PGRMC2;GHR;GPLD1;GCLC;ENPP1;ESR1;POR;YWHAG;PRKAR2B;CAV2;LEP;RARRES2;FBXO32;GKAP1;ASS1;AKR1C1;AKR1C2;AKR1C3;EIF4EBP2;SORBS1;GPAM;PDE3B;LGR4;CRY2;SIK2;ADIPOR2;PTPN11;AACS;FOXO1;IRS2;SIX1;TRARG1;SERPINF1;SREBF1;ACACA;STAT5A;SLC27A1;AKT2;NRIP1
Adipocyte	GO:0016614	oxidoreductase activity, acting on CH-OH group of donors	76	17	4.96138	6.23192e-06	PGD;DHRS3;MDH1;IDH1;EHHADH;ADH5;HADH;VKORC1L1;PTGR1;AKR1C1;AKR1C2;AKR1C3;ME3;GPD1;ALDH3A2;FASN;CYB5A
Adipocyte	GO:0008610	lipid biosynthetic process	473	49	2.29775	6.72285e-06	DHDDS;MECR;PLA2G4A;IDH1;ACADL;PECR;IRS1;ABHD5;HACD2;ADIPOQ;KLB;FGF2;GPLD1;MLXIPL;POR;LEP;FDFT1;LPL;DGAT1;AGPAT2;AKR1C3;SORBS1;GPAM;FADS3;DGAT2;THRSP;ADIPOR2;MGST1;ABCD2;GPD1;ACACB;PTPN11;IRS2;ACSM5;ACADVL;PEMT;SREBF1;ALDH3A2;ACACA;FASN;GPX4;PLIN5;SLC27A1;ACSS2;LSS;PISD;PLA2G6;PNPLA3;RGN
Adipocyte	GO:0090208	positive regulation of triglyceride metabolic process	14	8	12.6745	6.99746e-06	ABHD5;GPLD1;PNPLA2;DGAT2;SREBF1;PLIN5;SLC27A1;RGN
Adipocyte	GO:0045834	positive regulation of lipid metabolic process	87	18	4.58903	8.26118e-06	IRS1;ABHD5;ADIPOQ;FGF2;GPLD1;MLXIPL;POR;SORBS1;PNPLA2;DGAT2;ABCD2;IRS2;SREBF1;PLIN5;SLC27A1;AKT2;PLA2G6;RGN
Adipocyte	GO:0019432	triglyceride biosynthetic process	31	11	7.87043	9.08587e-06	GPLD1;LPL;DGAT1;GPAM;DGAT2;THRSP;SREBF1;PLIN5;SLC27A1;PNPLA3;RGN
Adipocyte	GO:0006066	alcohol metabolic process	221	30	3.0109	9.8296e-06	DHRS3;DHDDS;RETSAT;ACADL;PECR;QDPR;ADH5;FGF2;POR;LEP;FDFT1;DGAT1;VLDLR;AKR1C1;AKR1C2;AKR1C3;GPAM;CAT;DGAT2;GPD1;ACACB;ALDH2;ACADVL;SREBF1;ALDH3A2;ACACA;FASN;LIPE;ACSS2;LSS
Adipocyte	GO:0006639	acylglycerol metabolic process	79	17	4.77297	9.85158e-06	ABHD5;GPLD1;DGKI;LPL;DGAT1;GPAM;PNPLA2;CAT;DGAT2;THRSP;PTPN11;SREBF1;PLIN5;SLC27A1;LIPE;PNPLA3;RGN
Adipocyte	GO:0010876	lipid localization	222	30	2.99734	1.03898e-05	PLA2G4A;ACVR1C;ABHD5;ADIPOQ;ENPP1;PRKN;LEP;MEST;LPL;TTPA;DGAT1;VLDLR;AKR1C1;PNPLA2;DGAT2;THRSP;ABCD2;ACACB;PTPN11;IRS2;ACACA;ABCA5;CIDEA;PLIN5;SLC27A1;AKT2;ATP9A;NRIP1;APOL6;PLA2G6
Adipocyte	GO:0046394	carboxylic acid biosynthetic process	261	33	2.8044	1.11976e-05	MECR;PGM1;PLA2G4A;HK2;ACADL;PECR;HACD2;PLOD2;ADIPOQ;BHMT2;MLXIPL;LPL;ASS1;AKR1C3;APIP;FADS3;ADIPOR2;MGST1;ABCD2;GPD1;ACACB;SUCLA2;MTHFD1;ACSM5;GPT2;ACADVL;ACACA;FASN;DSEL;GPX4;ACSS2;RGN;PFKFB1
Adipocyte	GO:0006638	neutral lipid metabolic process	80	17	4.71331	1.11976e-05	ABHD5;GPLD1;DGKI;LPL;DGAT1;GPAM;PNPLA2;CAT;DGAT2;THRSP;PTPN11;SREBF1;PLIN5;SLC27A1;LIPE;PNPLA3;RGN
Adipocyte	GO:0046460	neutral lipid biosynthetic process	32	11	7.62448	1.1309e-05	GPLD1;LPL;DGAT1;GPAM;DGAT2;THRSP;SREBF1;PLIN5;SLC27A1;PNPLA3;RGN
Adipocyte	GO:0046463	acylglycerol biosynthetic process	32	11	7.62448	1.1309e-05	GPLD1;LPL;DGAT1;GPAM;DGAT2;THRSP;SREBF1;PLIN5;SLC27A1;PNPLA3;RGN
Adipocyte	GO:1901652	response to peptide	315	37	2.6053	1.15342e-05	SLC25A33;EIF2B3;SOS1;ACVR1C;IRS1;PRKAR2A;ADCY5;ADIPOQ;QDPR;HADH;ANXA5;GHR;GPLD1;GCLC;ENPP1;POR;YWHAG;PRKAR2B;CAV2;LEP;RARRES2;GKAP1;ASS1;EIF4EBP2;SORBS1;PDE3B;CAT;SIK2;PTPN11;FOXO1;IRS2;TRARG1;SREBF1;STAT5A;SLC27A1;AKT2;PFKFB1
Adipocyte	GO:0019915	lipid storage	48	13	6.00716	1.74621e-05	ACVR1C;ABHD5;ENPP1;LEP;MEST;LPL;DGAT1;PNPLA2;DGAT2;ACACB;CIDEA;PLIN5;NRIP1
Adipocyte	GO:0016999	antibiotic metabolic process	84	17	4.48887	2.14617e-05	PRDX6;PXDN;MDH1;SUCLG1;IDH1;ADH5;NNT;ACO1;AKR1C1;AKR1C2;AKR1C3;CAT;ME3;CS;ALDH2;SUCLA2;ACSS2
Adipocyte	hsa04152	AMPK signaling pathway	94	18	4.24729	2.20615e-05	PPP2R5A;IRS1;ADIPOQ;LEP;ADRA1A;RAB2A;PPP2R1B;ADIPOR2;ACACB;FOXO1;IRS2;SREBF1;ACACA;FASN;AKT2;LIPE;GYS1;PFKFB1
Adipocyte	GO:0062012	regulation of small molecule metabolic process	232	30	2.86814	2.31931e-05	SLC25A33;ACADL;IRS1;ADIPOQ;GPLD1;ENPP1;PRKN;MLXIPL;POR;LEP;FDFT1;AKR1C3;SORBS1;GPAM;DGAT2;ADIPOR2;ABCD2;GPD1;ACACB;FOXO1;IRS2;ACADVL;SREBF1;ACACA;FASN;PLIN5;AKT2;LSS;RGN;PFKFB1
Adipocyte	GO:0005996	monosaccharide metabolic process	184	26	3.13417	2.64826e-05	PGD;PGM1;MDH1;HK2;IRS1;TKT;ADIPOQ;NPY1R;GPLD1;GCLC;ENPP1;PRKN;LEP;NUDT5;SORBS1;PC;DGAT2;GPD1;ACACB;FOXO1;IRS2;CYB5A;AKT2;ATF4;RGN;PFKFB1
Adipocyte	GO:0090207	regulation of triglyceride metabolic process	22	9	9.07376	2.71741e-05	ABHD5;GPLD1;PNPLA2;DGAT2;THRSP;SREBF1;PLIN5;SLC27A1;RGN
Adipocyte	hsa04910	Insulin signaling pathway	106	19	3.97571	2.7709e-05	PTPRF;SOS1;HK2;IRS1;PRKAR2A;PRKAR2B;SORBS1;PDE3B;ACACB;FOXO1;IRS2;SREBF1;ACACA;FASN;AKT2;LIPE;GYS1;PYGB;PHKA2
Adipocyte	GO:0006766	vitamin metabolic process	78	16	4.5498	3.6624e-05	SLC19A2;SLC19A3;BTD;ALDH1L1;MCCC1;MCCC2;GCLC;ENPP1;VKORC1L1;TTPA;AKR1C3;PC;MTHFD1;CYB5A;PDXK;RGN
Adipocyte	GO:1901653	cellular response to peptide	240	30	2.77254	4.47138e-05	SLC25A33;SOS1;IRS1;PRKAR2A;ADCY5;ADIPOQ;ANXA5;GHR;GPLD1;GCLC;ENPP1;POR;YWHAG;PRKAR2B;CAV2;LEP;RARRES2;GKAP1;ASS1;EIF4EBP2;SORBS1;PDE3B;SIK2;PTPN11;FOXO1;IRS2;TRARG1;SREBF1;STAT5A;AKT2
Adipocyte	GO:0019217	regulation of fatty acid metabolic process	61	14	5.09056	4.56711e-05	ACADL;IRS1;ADIPOQ;MLXIPL;DGAT2;ADIPOR2;ABCD2;ACACB;IRS2;ACADVL;SREBF1;PLIN5;AKT2;RGN
Adipocyte	hsa00640	Propanoate metabolism	30	10	7.39343	4.97549e-05	SUCLG1;HIBCH;EHHADH;BCKDHB;ECHDC1;ACAT1;ACACB;SUCLA2;ACACA;ACSS2
Adipocyte	GO:0015980	energy derivation by oxidation of organic compounds	179	25	3.09781	5.0441e-05	PGM1;MDH1;SUCLG1;IDH1;IRS1;ETFDH;NNT;ENPP1;LEP;ACO1;AIFM2;SORBS1;BNIP3;CAT;ME3;GPD1;CS;SUCLA2;IRS2;ACADVL;AKT2;GYS1;PYGB;GYG2;PHKA2
Adipocyte	GO:0046323	glucose import	45	12	5.91474	5.19496e-05	HK2;IRS1;ADIPOQ;SLC25A27;ENPP1;LEP;SORBS1;ADIPOR2;PTPN11;IRS2;TRARG1;AKT2
Adipocyte	GO:0032869	cellular response to insulin stimulus	145	22	3.36529	5.73926e-05	SLC25A33;SOS1;IRS1;ADIPOQ;GPLD1;GCLC;ENPP1;YWHAG;CAV2;LEP;RARRES2;GKAP1;EIF4EBP2;SORBS1;PDE3B;SIK2;PTPN11;FOXO1;IRS2;TRARG1;SREBF1;AKT2
Adipocyte	GO:0006767	water-soluble vitamin metabolic process	54	13	5.3397	6.08594e-05	SLC19A2;SLC19A3;BTD;ALDH1L1;MCCC1;MCCC2;GCLC;ENPP1;PC;MTHFD1;CYB5A;PDXK;RGN
Adipocyte	GO:0016616	oxidoreductase activity, acting on the CH-OH group of donors, NAD or NADP as acceptor	72	15	4.62089	6.10197e-05	PGD;DHRS3;MDH1;IDH1;EHHADH;ADH5;HADH;PTGR1;AKR1C1;AKR1C2;AKR1C3;ME3;GPD1;FASN;CYB5A
Adipocyte	GO:0072330	monocarboxylic acid biosynthetic process	182	25	3.04674	6.4098e-05	MECR;PGM1;HK2;ACADL;PECR;HACD2;ADIPOQ;MLXIPL;LPL;AKR1C3;FADS3;ADIPOR2;MGST1;ABCD2;GPD1;ACACB;ACSM5;ACADVL;ACACA;FASN;DSEL;GPX4;ACSS2;RGN;PFKFB1
Adipocyte	GO:0009055	electron transfer activity	64	14	4.85194	7.53291e-05	DHRS3;QDPR;ADH5;ETFDH;DMGDH;GLRX;NQO2;POR;ASPH;AIFM2;TXNRD1;ALDH2;ETFA;CYB5A
Adipocyte	hsa04923	Regulation of lipolysis in adipocytes	39	11	6.25598	7.6524e-05	IRS1;ABHD5;ADCY5;NPY1R;AQP7;PNPLA2;PDE3B;IRS2;PLIN1;AKT2;LIPE
Adipocyte	GO:1901615	organic hydroxy compound metabolic process	316	35	2.45668	7.6524e-05	DHRS3;DHDDS;RETSAT;ACADL;PECR;QDPR;ADH5;FGF2;PRKN;POR;LEP;FDFT1;TTPA;DGAT1;VLDLR;AKR1C1;AKR1C2;AKR1C3;GPAM;CAT;DGAT2;GPD1;ACACB;ALDH2;FAH;ACADVL;SREBF1;ALDH3A2;ACACA;FASN;LIPE;ACSS2;PDXK;LSS;MAOA
Adipocyte	GO:0062013	positive regulation of small molecule metabolic process	84	16	4.22482	8.59491e-05	IRS1;ADIPOQ;GPLD1;MLXIPL;POR;SORBS1;DGAT2;ABCD2;GPD1;FOXO1;IRS2;SREBF1;PLIN5;AKT2;RGN;PFKFB1
Adipocyte	GO:0046324	regulation of glucose import	40	11	6.09958	9.79907e-05	HK2;IRS1;ADIPOQ;SLC25A27;ENPP1;LEP;SORBS1;ADIPOR2;PTPN11;IRS2;AKT2
Adipocyte	GO:0046320	regulation of fatty acid oxidation	26	9	7.67779	0.00011043	ACADL;IRS1;DGAT2;ABCD2;ACACB;IRS2;ACADVL;PLIN5;AKT2
Adipocyte	GO:0006006	glucose metabolic process	141	21	3.30345	0.000122651	PGM1;MDH1;HK2;IRS1;ADIPOQ;NPY1R;GPLD1;ENPP1;PRKN;LEP;SORBS1;PC;DGAT2;GPD1;ACACB;FOXO1;IRS2;AKT2;ATF4;RGN;PFKFB1
Adipocyte	hsa00280	Valine, leucine and isoleucine degradation	41	11	5.95081	0.000123262	HIBCH;MCCC1;EHHADH;HADH;OXCT1;MCCC2;BCKDHB;ACAT1;ALDH2;AACS;ALDH3A2
Adipocyte	hsa00620	Pyruvate metabolism	34	10	6.52362	0.0001471	ACYP2;MDH1;PC;ME3;ACAT1;ACACB;ALDH2;ALDH3A2;ACACA;ACSS2
Adipocyte	hsa01212	Fatty acid metabolism	42	11	5.80912	0.000154004	MECR;ACADL;PECR;HACD2;EHHADH;HADH;ACAT1;ACADVL;ACACA;ACOX1;FASN
Adipocyte	GO:0050996	positive regulation of lipid catabolic process	15	7	10.3508	0.000154004	IRS1;ABHD5;PNPLA2;ABCD2;IRS2;PLIN5;AKT2
Adipocyte	GO:0010866	regulation of triglyceride biosynthetic process	15	7	10.3508	0.000154004	GPLD1;DGAT2;THRSP;SREBF1;PLIN5;SLC27A1;RGN
Adipocyte	GO:0034284	response to monosaccharide	132	20	3.36065	0.000154004	EIF2B3;GCLM;ACVR1C;ADCY5;ADIPOQ;OXCT1;GPLD1;SLC29A1;GCLC;MLXIPL;LEP;LPL;GPAM;CAT;AACS;IRS2;SERPINF1;SREBF1;KCNB1;PLA2G6
Adipocyte	GO:0042180	cellular ketone metabolic process	122	19	3.45431	0.000180931	ACADL;IRS1;ADIPOQ;OXCT1;MLXIPL;AKR1C1;AKR1C2;AKR1C3;DGAT2;ADIPOR2;ABCD2;GPD1;ACACB;IRS2;ACADVL;SREBF1;PLIN5;AKT2;RGN
Adipocyte	GO:0090278	negative regulation of peptide hormone secretion	28	9	7.12938	0.00019983	ACVR1C;IRS1;HADH;ANXA5;PRKN;LEP;PTPN11;SREBF1;KCNB1
Adipocyte	GO:0006721	terpenoid metabolic process	52	12	5.11853	0.000209797	DHRS3;RETSAT;PECR;ADH5;RARRES2;FDFT1;DGAT1;AKR1C1;AKR1C3;DGAT2;GPC6;ALDH3A2
Adipocyte	GO:0016051	carbohydrate biosynthetic process	135	20	3.28597	0.000209797	PGD;PGM1;MDH1;IRS1;TKT;ADIPOQ;ENPP1;LEP;SORBS1;PC;DGAT2;GPD1;FOXO1;IRS2;AKT2;GYS1;ATF4;GYG2;RGN;PFKFB1
Adipocyte	GO:0045923	positive regulation of fatty acid metabolic process	22	8	8.06556	0.0002476	IRS1;ADIPOQ;MLXIPL;ABCD2;IRS2;PLIN5;AKT2;RGN
Adipocyte	GO:0010867	positive regulation of triglyceride biosynthetic process	11	6	12.0983	0.000257732	GPLD1;DGAT2;SREBF1;PLIN5;SLC27A1;RGN
Adipocyte	GO:0008286	insulin receptor signaling pathway	93	16	3.81596	0.000282088	SOS1;IRS1;GPLD1;ENPP1;CAV2;LEP;RARRES2;GKAP1;EIF4EBP2;SORBS1;SIK2;PTPN11;FOXO1;IRS2;SREBF1;AKT2
Adipocyte	GO:0016101	diterpenoid metabolic process	45	11	5.42185	0.000282088	DHRS3;RETSAT;PECR;ADH5;RARRES2;DGAT1;AKR1C1;AKR1C3;DGAT2;GPC6;ALDH3A2
Adipocyte	GO:0016627	oxidoreductase activity, acting on the CH-CH group of donors	45	11	5.42185	0.000282088	MECR;RETSAT;ACADL;PECR;PTGR1;AKR1C1;AKR1C2;AKR1C3;ACADVL;ACOX1;FASN
Adipocyte	GO:0005975	carbohydrate metabolic process	370	37	2.21803	0.00033408	PGD;PGM1;MDH1;HK2;IDH1;IRS1;TKT;ADIPOQ;KLB;NPY1R;BPHL;GPLD1;GCLC;PGM3;ENPP1;PRKN;MLXIPL;LEP;NUDT5;SORBS1;PC;DGAT2;GPD1;CS;ACACB;ALDH2;FOXO1;IRS2;CYB5A;AKT2;GYS1;PYGB;ATF4;GYG2;PHKA2;RGN;PFKFB1
Adipocyte	GO:0006720	isoprenoid metabolic process	64	13	4.50537	0.00033408	DHRS3;DHDDS;RETSAT;PECR;ADH5;RARRES2;FDFT1;DGAT1;AKR1C1;AKR1C3;DGAT2;GPC6;ALDH3A2
Adipocyte	GO:0046364	monosaccharide biosynthetic process	64	13	4.50537	0.00033408	PGD;PGM1;MDH1;TKT;ADIPOQ;LEP;PC;DGAT2;GPD1;FOXO1;ATF4;RGN;PFKFB1
Adipocyte	GO:0046888	negative regulation of hormone secretion	38	10	5.83692	0.000366478	ACVR1C;IRS1;ADIPOQ;HADH;ANXA5;PRKN;LEP;PTPN11;SREBF1;KCNB1
Adipocyte	GO:0010565	regulation of cellular ketone metabolic process	85	15	3.91417	0.000384865	ACADL;IRS1;ADIPOQ;MLXIPL;AKR1C3;DGAT2;ADIPOR2;ABCD2;ACACB;IRS2;ACADVL;SREBF1;PLIN5;AKT2;RGN
Adipocyte	GO:0090181	regulation of cholesterol metabolic process	47	11	5.19113	0.000417228	ACADL;POR;FDFT1;GPAM;DGAT2;ACACB;ACADVL;SREBF1;ACACA;FASN;LSS
Adipocyte	GO:0006575	cellular modified amino acid metabolic process	119	18	3.355	0.000431363	GCLM;PLA2G4A;PCYOX1;IDH1;ACADL;ALDH1L1;PLOD2;DMGDH;BHMT2;GCLC;POR;ASS1;APIP;MGST1;MTHFD1;PEMT;GPX4;SLC27A1
Adipocyte	GO:1901568	fatty acid derivative metabolic process	86	15	3.86866	0.00043309	PLA2G4A;HACD2;OXCT1;DGAT1;PTGR1;AKR1C2;AKR1C3;DGAT2;ACAT1;MGST1;AACS;ACACA;ACOX1;FASN;GPX4
Adipocyte	GO:0030730	sequestering of triglyceride	12	6	11.0901	0.000433875	ABHD5;ENPP1;LPL;PNPLA2;CIDEA;PLIN5
Adipocyte	GO:0033865	nucleoside bisphosphate metabolic process	109	17	3.45931	0.000483211	SUCLG1;HACD2;PAPSS1;MCCC2;ENPP1;DGAT1;GPAM;PDHX;GLYAT;DGAT2;ACAT1;ACACB;SUCLA2;ACSM5;ACACA;FASN;ACSS2
Adipocyte	GO:0033875	ribonucleoside bisphosphate metabolic process	109	17	3.45931	0.000483211	SUCLG1;HACD2;PAPSS1;MCCC2;ENPP1;DGAT1;GPAM;PDHX;GLYAT;DGAT2;ACAT1;ACACB;SUCLA2;ACSM5;ACACA;FASN;ACSS2
Adipocyte	GO:0034032	purine nucleoside bisphosphate metabolic process	109	17	3.45931	0.000483211	SUCLG1;HACD2;PAPSS1;MCCC2;ENPP1;DGAT1;GPAM;PDHX;GLYAT;DGAT2;ACAT1;ACACB;SUCLA2;ACSM5;ACACA;FASN;ACSS2
Adipocyte	GO:0046889	positive regulation of lipid biosynthetic process	48	11	5.08298	0.000483211	GPLD1;MLXIPL;POR;SORBS1;DGAT2;ABCD2;SREBF1;PLIN5;SLC27A1;PLA2G6;RGN
Adipocyte	GO:0019433	triglyceride catabolic process	18	7	8.62567	0.00051695	ABHD5;GPLD1;LPL;PNPLA2;PLIN5;LIPE;PNPLA3
Adipocyte	GO:0071417	cellular response to organonitrogen compound	380	37	2.15966	0.000536295	SLC25A33;GCLM;SOS1;IRS1;PRKAR2A;ADCY5;ADIPOQ;ANXA5;GHR;LARP1;GPLD1;GCLC;ENPP1;PRKN;POR;YWHAG;PRKAR2B;CAV2;LEP;RARRES2;GKAP1;ASS1;EIF4EBP2;SORBS1;PDE3B;SIK2;GPD1;PTPN11;FOXO1;IRS2;SIX1;TRARG1;SREBF1;STAT5A;AKT2;CEBPB;ATF4
Adipocyte	GO:0072350	tricarboxylic acid metabolic process	32	9	6.23821	0.000536346	MDH1;SUCLG1;IDH1;NNT;ACO1;ASS1;ME3;CS;SUCLA2
Adipocyte	GO:0009743	response to carbohydrate	146	20	3.0384	0.000561687	EIF2B3;GCLM;ACVR1C;ADCY5;ADIPOQ;OXCT1;GPLD1;SLC29A1;GCLC;MLXIPL;LEP;LPL;GPAM;CAT;AACS;IRS2;SERPINF1;SREBF1;KCNB1;PLA2G6
Adipocyte	GO:1905952	regulation of lipid localization	78	14	3.98108	0.000561687	ABHD5;ADIPOQ;PRKN;LEP;MEST;LPL;PNPLA2;ACACB;PTPN11;IRS2;CIDEA;PLIN5;AKT2;PLA2G6
Adipocyte	GO:0010906	regulation of glucose metabolic process	78	14	3.98108	0.000561687	IRS1;ADIPOQ;GPLD1;ENPP1;PRKN;LEP;SORBS1;DGAT2;ACACB;FOXO1;IRS2;AKT2;RGN;PFKFB1
Adipocyte	GO:0055082	cellular chemical homeostasis	429	40	2.06809	0.000620486	GCLM;ATP1A2;HK2;BOK;ADCY5;ATP2C1;ATP13A3;ANXA5;FGF2;OXCT1;SYNPO;GPLD1;SLC29A1;SLC25A27;GCLC;GRIK2;TRDN;ENPP1;ESR1;MLXIPL;GTF2I;ADRA1A;TTPA;TMEM64;ACO1;BNIP3;DGAT2;AACS;FOXO1;IRS2;CHP1;NOL3;CALB2;SERPINF1;NEDD4L;C19orf12;KCNB1;PLA2G6;ATF4;RGN
Adipocyte	GO:0044070	regulation of anion transport	50	11	4.87966	0.000669204	ATP1A2;SFRP4;LEP;STXBP1;CRY2;IRS2;AKT2;CEBPB;PLA2G6;ATF4;GABRE
Adipocyte	GO:0051881	regulation of mitochondrial membrane potential	50	11	4.87966	0.000669204	SLC25A33;GCLM;BOK;NNT;SLC25A27;GCLC;HEBP2;PRKN;BNIP3;MAPT;AKT2
Adipocyte	GO:0045833	negative regulation of lipid metabolic process	50	11	4.87966	0.000669204	PPP2R5A;ACADL;GPLD1;AKR1C3;PDE3B;DGAT2;ACACB;ACADVL;CIDEA;PLIN5;SLC27A1
Adipocyte	GO:0016628	oxidoreductase activity, acting on the CH-CH group of donors, NAD or NADP as acceptor	19	7	8.17169	0.000715982	MECR;PECR;PTGR1;AKR1C1;AKR1C2;AKR1C3;FASN
Adipocyte	GO:0001659	temperature homeostasis	125	18	3.19396	0.00073135	G0S2;ACADL;ADIPOQ;HADH;NPR3;VEGFA;LAMA4;LEP;LGR4;ADIPOR2;FOXO1;TLE3;ACADVL;PEMT;CIDEA;SLC27A1;CEBPB;ATF4
Adipocyte	GO:0042593	glucose homeostasis	150	20	2.95737	0.00078003	GCLM;HK2;IRS1;ADCY5;ADIPOQ;OXCT1;GPLD1;SLC29A1;GCLC;MLXIPL;LEP;CRY2;ADIPOR2;PTPN11;AACS;FOXO1;IRS2;SERPINF1;KCNB1;PLA2G6
Adipocyte	GO:1904950	negative regulation of establishment of protein localization	114	17	3.30759	0.000782819	PKDCC;ACVR1C;IRS1;ADIPOQ;HADH;ANXA5;PRKN;BAG4;LGR4;PTPN11;RGCC;NDFIP2;CHP1;SREBF1;MAPT;CIDEA;KCNB1
Adipocyte	GO:0010827	regulation of glucose transmembrane transport	51	11	4.78398	0.000783466	HK2;IRS1;ADIPOQ;SLC25A27;ENPP1;LEP;SORBS1;ADIPOR2;PTPN11;IRS2;AKT2
Adipocyte	GO:0009749	response to glucose	126	18	3.16861	0.000790129	EIF2B3;GCLM;ACVR1C;ADCY5;ADIPOQ;OXCT1;GPLD1;SLC29A1;GCLC;MLXIPL;LPL;GPAM;AACS;IRS2;SERPINF1;SREBF1;KCNB1;PLA2G6
Adipocyte	GO:0046503	glycerolipid catabolic process	34	9	5.87125	0.000807671	PRDX6;PLA2G4A;ABHD5;GPLD1;LPL;PNPLA2;PLIN5;LIPE;PNPLA3
Adipocyte	hsa00071	Fatty acid degradation	34	9	5.87125	0.000807671	ACADL;EHHADH;ADH5;HADH;ACAT1;ALDH2;ACADVL;ALDH3A2;ACOX1
Adipocyte	GO:0033500	carbohydrate homeostasis	151	20	2.93779	0.000818774	GCLM;HK2;IRS1;ADCY5;ADIPOQ;OXCT1;GPLD1;SLC29A1;GCLC;MLXIPL;LEP;CRY2;ADIPOR2;PTPN11;AACS;FOXO1;IRS2;SERPINF1;KCNB1;PLA2G6
Adipocyte	GO:0034219	carbohydrate transmembrane transport	71	13	4.06118	0.000830285	HK2;IRS1;ADIPOQ;TMEM144;SLC25A27;ENPP1;LEP;SORBS1;ADIPOR2;PTPN11;IRS2;TRARG1;AKT2
Adipocyte	hsa03320	PPAR signaling pathway	52	11	4.69199	0.000903536	ACADL;EHHADH;ADIPOQ;LPL;AQP7;SORBS1;PLIN1;ACOX1;PLIN4;PLIN5;SLC27A1
Adipocyte	hsa00561	Glycerolipid metabolism	43	10	5.15821	0.000903536	DGKI;LPL;DGAT1;AGPAT2;GPAM;PNPLA2;DGAT2;ALDH2;ALDH3A2;PNPLA3
Adipocyte	GO:0019318	hexose metabolic process	165	21	2.82295	0.000903536	PGM1;MDH1;HK2;IRS1;ADIPOQ;NPY1R;GPLD1;ENPP1;PRKN;LEP;SORBS1;PC;DGAT2;GPD1;ACACB;FOXO1;IRS2;AKT2;ATF4;RGN;PFKFB1
Adipocyte	GO:0016874	ligase activity	105	16	3.37985	0.000977938	GCLM;SUCLG1;MCCC1;MCCC2;GCLC;ASS1;PC;ACAT1;ACACB;AACS;SUCLA2;MTHFD1;ACSM5;ACACA;SLC27A1;ACSS2
Adipocyte	GO:0009746	response to hexose	129	18	3.09492	0.00101934	EIF2B3;GCLM;ACVR1C;ADCY5;ADIPOQ;OXCT1;GPLD1;SLC29A1;GCLC;MLXIPL;LPL;GPAM;AACS;IRS2;SERPINF1;SREBF1;KCNB1;PLA2G6
Adipocyte	GO:0045017	glycerolipid biosynthetic process	194	23	2.62962	0.00113571	PLA2G4A;IRS1;ABHD5;KLB;FGF2;GPLD1;LPL;DGAT1;AGPAT2;GPAM;DGAT2;THRSP;GPD1;PTPN11;IRS2;PEMT;SREBF1;PLIN5;SLC27A1;PISD;PLA2G6;PNPLA3;RGN
Adipocyte	GO:0042391	regulation of membrane potential	249	27	2.40509	0.00113625	SLC25A33;GCLM;ATP1A2;NOS1AP;BOK;NLGN1;DLG1;NNT;GLRX;SLC29A1;SLC25A27;GCLC;GRIK2;TRDN;HEBP2;PRKN;NRCAM;DGKI;ADRA1A;KCNIP2;BNIP3;MAPT;NEDD4L;AKT2;MYH14;KCNB1;GABRE
Adipocyte	GO:0006099	tricarboxylic acid cycle	28	8	6.33723	0.00121862	MDH1;SUCLG1;IDH1;NNT;ACO1;ME3;CS;SUCLA2
Adipocyte	GO:0010907	positive regulation of glucose metabolic process	28	8	6.33723	0.00121862	IRS1;GPLD1;SORBS1;DGAT2;FOXO1;IRS2;AKT2;RGN
Adipocyte	GO:0019218	regulation of steroid metabolic process	74	13	3.89654	0.00121992	ACADL;POR;LEP;FDFT1;AKR1C3;GPAM;DGAT2;ACACB;ACADVL;SREBF1;ACACA;FASN;LSS
Adipocyte	GO:0045913	positive regulation of carbohydrate metabolic process	54	11	4.51821	0.00122298	IRS1;GPLD1;MLXIPL;SORBS1;DGAT2;GPD1;FOXO1;IRS2;AKT2;RGN;PFKFB1
Adipocyte	hsa00380	Tryptophan metabolism	21	7	7.39343	0.00128418	EHHADH;HADH;CAT;ACAT1;ALDH2;ALDH3A2;MAOA
Adipocyte	GO:0008203	cholesterol metabolic process	97	15	3.42994	0.00139229	ACADL;POR;LEP;FDFT1;VLDLR;GPAM;CAT;DGAT2;ACACB;ACADVL;SREBF1;ACACA;FASN;LIPE;LSS
Adipocyte	GO:1904659	glucose transmembrane transport	65	12	4.09482	0.00145552	HK2;IRS1;ADIPOQ;SLC25A27;ENPP1;LEP;SORBS1;ADIPOR2;PTPN11;IRS2;TRARG1;AKT2
Adipocyte	GO:0006520	cellular amino acid metabolic process	198	23	2.5765	0.00147448	GCLM;PCYOX1;HIBCH;PLOD2;MCCC1;QDPR;MCCC2;BHMT2;BPHL;GCLC;BCKDHB;ASS1;PPA1;APIP;GLYAT;ACAT1;CSAD;MTHFD1;FAH;GPT2;SLC7A6;PEMT;ATF4
Adipocyte	GO:0006101	citrate metabolic process	29	8	6.1187	0.00153388	MDH1;SUCLG1;IDH1;NNT;ACO1;ME3;CS;SUCLA2
Adipocyte	GO:0006637	acyl-CoA metabolic process	87	14	3.56924	0.00157105	SUCLG1;HACD2;DGAT1;GPAM;PDHX;GLYAT;DGAT2;ACAT1;ACACB;SUCLA2;ACSM5;ACACA;FASN;ACSS2
Adipocyte	GO:0035383	thioester metabolic process	87	14	3.56924	0.00157105	SUCLG1;HACD2;DGAT1;GPAM;PDHX;GLYAT;DGAT2;ACAT1;ACACB;SUCLA2;ACSM5;ACACA;FASN;ACSS2
Adipocyte	GO:0050801	ion homeostasis	437	39	1.97948	0.00168338	GCLM;ATP1A2;BOK;ADCY5;ATP2C1;ATP13A3;ANXA5;FGF2;SYNPO;SLC25A27;GCLC;GRIK2;TRDN;ENPP1;ESR1;PRKN;HOXA3;SFRP4;MLXIPL;GTF2I;STEAP1;STEAP2;ADRA1A;TTPA;TMEM64;DGAT1;ACO1;GPAM;BNIP3;DGAT2;CHP1;NEO1;NOL3;CALB2;NEDD4L;C19orf12;PLA2G6;ATF4;RGN
Adipocyte	GO:0046461	neutral lipid catabolic process	22	7	7.05737	0.00169523	ABHD5;GPLD1;LPL;PNPLA2;PLIN5;LIPE;PNPLA3
Adipocyte	GO:0046464	acylglycerol catabolic process	22	7	7.05737	0.00169523	ABHD5;GPLD1;LPL;PNPLA2;PLIN5;LIPE;PNPLA3
Adipocyte	GO:0051224	negative regulation of protein transport	111	16	3.19716	0.00173382	PKDCC;ACVR1C;IRS1;ADIPOQ;HADH;ANXA5;PRKN;BAG4;LGR4;PTPN11;RGCC;NDFIP2;CHP1;SREBF1;CIDEA;KCNB1
Adipocyte	GO:0015909	long-chain fatty acid transport	38	9	5.25323	0.00176326	PLA2G4A;THRSP;ABCD2;ACACB;IRS2;ACACA;SLC27A1;AKT2;PLA2G6
Adipocyte	GO:0010889	regulation of sequestering of triglyceride	10	5	11.0901	0.00184692	ABHD5;LPL;PNPLA2;CIDEA;PLIN5
Adipocyte	GO:1902652	secondary alcohol metabolic process	101	15	3.2941	0.00208036	ACADL;POR;LEP;FDFT1;VLDLR;GPAM;CAT;DGAT2;ACACB;ACADVL;SREBF1;ACACA;FASN;LIPE;LSS
Adipocyte	GO:0006109	regulation of carbohydrate metabolic process	113	16	3.14057	0.00209273	IRS1;ADIPOQ;GPLD1;ENPP1;PRKN;MLXIPL;LEP;SORBS1;DGAT2;GPD1;ACACB;FOXO1;IRS2;AKT2;RGN;PFKFB1
Adipocyte	GO:1901699	cellular response to nitrogen compound	411	37	1.99677	0.00209273	SLC25A33;GCLM;SOS1;IRS1;PRKAR2A;ADCY5;ADIPOQ;ANXA5;GHR;LARP1;GPLD1;GCLC;ENPP1;PRKN;POR;YWHAG;PRKAR2B;CAV2;LEP;RARRES2;GKAP1;ASS1;EIF4EBP2;SORBS1;PDE3B;SIK2;GPD1;PTPN11;FOXO1;IRS2;SIX1;TRARG1;SREBF1;STAT5A;AKT2;CEBPB;ATF4
Adipocyte	GO:0044262	cellular carbohydrate metabolic process	190	22	2.56824	0.00209273	PGD;PGM1;HK2;IDH1;IRS1;ADIPOQ;GPLD1;ENPP1;PRKN;LEP;SORBS1;DGAT2;ACACB;FOXO1;IRS2;AKT2;GYS1;PYGB;GYG2;PHKA2;RGN;PFKFB1
Adipocyte	GO:0008645	hexose transmembrane transport	68	12	3.91417	0.00209273	HK2;IRS1;ADIPOQ;SLC25A27;ENPP1;LEP;SORBS1;ADIPOR2;PTPN11;IRS2;TRARG1;AKT2
Adipocyte	GO:0010676	positive regulation of cellular carbohydrate metabolic process	39	9	5.11853	0.00209859	IRS1;GPLD1;SORBS1;DGAT2;FOXO1;IRS2;AKT2;RGN;PFKFB1
Adipocyte	GO:0009117	nucleotide metabolic process	443	39	1.95267	0.00209859	SLC25A33;PGD;PGM1;ATP1A2;MDH1;HK2;SUCLG1;UPP2;IDH1;TKT;ADCY5;HACD2;DLG1;PAPSS1;NNT;MCCC2;BPHL;ENPP1;MLXIPL;DGAT1;AGPAT2;NUDT5;RNLS;GPAM;PDHX;GLYAT;DGAT2;ACAT1;NNMT;GPD1;ACACB;SUCLA2;MTHFD1;ACSM5;TK2;ACACA;FASN;ACSS2;PFKFB1
Adipocyte	GO:0010675	regulation of cellular carbohydrate metabolic process	90	14	3.45027	0.00210035	IRS1;ADIPOQ;GPLD1;ENPP1;PRKN;LEP;SORBS1;DGAT2;ACACB;FOXO1;IRS2;AKT2;RGN;PFKFB1
Adipocyte	GO:0051051	negative regulation of transport	275	28	2.25836	0.00210035	ATP1A2;PKDCC;ACVR1C;IRS1;BOK;ADIPOQ;HADH;ANXA5;TRDN;ENPP1;PRKN;HOXA3;SFRP4;LEP;BAG4;LGR4;PTPN11;RGCC;NDFIP2;IRS2;CHP1;SREBF1;CIDEA;NEDD4L;AKT2;KCNB1;ATF4;GABRE
Adipocyte	GO:0006112	energy reserve metabolic process	58	11	4.20661	0.00210205	PGM1;IRS1;ENPP1;LEP;SORBS1;IRS2;AKT2;GYS1;PYGB;GYG2;PHKA2
Adipocyte	GO:0046486	glycerolipid metabolic process	306	30	2.17454	0.00227479	PRDX6;PLA2G4A;FAM126B;IRS1;ABHD5;KLB;FGF2;GPLD1;ESR1;DGKI;LPL;DGAT1;AGPAT2;GPAM;PNPLA2;CAT;DGAT2;THRSP;GPD1;PTPN11;IRS2;PEMT;SREBF1;PLIN5;SLC27A1;LIPE;PISD;PLA2G6;PNPLA3;RGN
Adipocyte	GO:0015749	monosaccharide transmembrane transport	69	12	3.85744	0.0023225	HK2;IRS1;ADIPOQ;SLC25A27;ENPP1;LEP;SORBS1;ADIPOR2;PTPN11;IRS2;TRARG1;AKT2
Adipocyte	GO:0006753	nucleoside phosphate metabolic process	446	39	1.93953	0.00234193	SLC25A33;PGD;PGM1;ATP1A2;MDH1;HK2;SUCLG1;UPP2;IDH1;TKT;ADCY5;HACD2;DLG1;PAPSS1;NNT;MCCC2;BPHL;ENPP1;MLXIPL;DGAT1;AGPAT2;NUDT5;RNLS;GPAM;PDHX;GLYAT;DGAT2;ACAT1;NNMT;GPD1;ACACB;SUCLA2;MTHFD1;ACSM5;TK2;ACACA;FASN;ACSS2;PFKFB1
Adipocyte	GO:0008643	carbohydrate transport	92	14	3.37526	0.00260009	HK2;IRS1;ADIPOQ;TMEM144;SLC25A27;ENPP1;LEP;AQP7;SORBS1;ADIPOR2;PTPN11;IRS2;TRARG1;AKT2
Adipocyte	GO:0017001	antibiotic catabolic process	24	7	6.46925	0.0027852	PRDX6;PXDN;ADH5;NNT;AKR1C3;CAT;ALDH2
Adipocyte	GO:0046676	negative regulation of insulin secretion	24	7	6.46925	0.0027852	ACVR1C;IRS1;HADH;PRKN;PTPN11;SREBF1;KCNB1
Adipocyte	GO:0046326	positive regulation of glucose import	24	7	6.46925	0.0027852	IRS1;ADIPOQ;SORBS1;ADIPOR2;PTPN11;IRS2;AKT2
Adipocyte	GO:0031998	regulation of fatty acid beta-oxidation	17	6	7.82834	0.00282069	IRS1;ABCD2;ACACB;IRS2;PLIN5;AKT2
Adipocyte	GO:0016645	oxidoreductase activity, acting on the CH-NH group of donors	17	6	7.82834	0.00282069	ALDH1L1;QDPR;ETFDH;DMGDH;AIFM2;MTHFD1
Adipocyte	GO:0001678	cellular glucose homeostasis	93	14	3.33897	0.00282965	GCLM;HK2;ADCY5;OXCT1;GPLD1;SLC29A1;GCLC;MLXIPL;AACS;FOXO1;IRS2;SERPINF1;KCNB1;PLA2G6
Adipocyte	GO:0001523	retinoid metabolic process	41	9	4.86884	0.00291125	DHRS3;RETSAT;ADH5;RARRES2;DGAT1;AKR1C1;AKR1C3;DGAT2;GPC6
Adipocyte	GO:0002792	negative regulation of peptide secretion	71	12	3.74878	0.00292064	ACVR1C;IRS1;HADH;ANXA5;PRKN;LEP;LGR4;PTPN11;RGCC;SREBF1;CIDEA;KCNB1
Adipocyte	GO:0010817	regulation of hormone levels	268	27	2.23458	0.00314967	DHRS3;RETSAT;ACVR1C;IRS1;ADCY5;ADIPOQ;HADH;ANXA5;OXCT1;GHR;GPLD1;ESR1;PRKN;POR;PCLO;LEP;DGAT1;AKR1C1;AKR1C2;AKR1C3;DGAT2;PTPN11;AACS;IRS2;SREBF1;KCNB1;PLA2G6
Adipocyte	GO:0005977	glycogen metabolic process	51	10	4.34908	0.0031666	PGM1;IRS1;ENPP1;SORBS1;IRS2;AKT2;GYS1;PYGB;GYG2;PHKA2
Adipocyte	GO:0033762	response to glucagon	25	7	6.21048	0.00352249	PRKAR2A;ADCY5;QDPR;PRKAR2B;ASS1;SREBF1;PFKFB1
Adipocyte	GO:0006654	phosphatidic acid biosynthetic process	25	7	6.21048	0.00352249	PLA2G4A;ABHD5;AGPAT2;GPAM;GPD1;SLC27A1;PNPLA3
Adipocyte	hsa04931	Insulin resistance	84	13	3.43266	0.00363526	PTPRF;IRS1;MLXIPL;OGA;ACACB;PTPN11;FOXO1;IRS2;SREBF1;SLC27A1;AKT2;GYS1;PYGB
Adipocyte	GO:0015908	fatty acid transport	52	10	4.26544	0.00363526	PLA2G4A;LEP;THRSP;ABCD2;ACACB;IRS2;ACACA;SLC27A1;AKT2;PLA2G6
Adipocyte	GO:0006073	cellular glucan metabolic process	52	10	4.26544	0.00363526	PGM1;IRS1;ENPP1;SORBS1;IRS2;AKT2;GYS1;PYGB;GYG2;PHKA2
Adipocyte	GO:0044042	glucan metabolic process	52	10	4.26544	0.00363526	PGM1;IRS1;ENPP1;SORBS1;IRS2;AKT2;GYS1;PYGB;GYG2;PHKA2
Adipocyte	GO:0016125	sterol metabolic process	108	15	3.0806	0.003796	ACADL;POR;LEP;FDFT1;VLDLR;GPAM;CAT;DGAT2;ACACB;ACADVL;SREBF1;ACACA;FASN;LIPE;LSS
Adipocyte	GO:0072593	reactive oxygen species metabolic process	159	19	2.65048	0.003796	SLC25A33;NOS1AP;PRDX6;PXDN;HK2;NNT;PRKN;POR;LEP;ASS1;AKR1C3;BNIP3;CAT;ABCD2;FOXO1;HSP90AA1;MAPT;PLIN5;RGN
Adipocyte	GO:0055088	lipid homeostasis	85	13	3.39228	0.00402274	ABHD5;SLC25A27;MLXIPL;LPL;DGAT1;AKR1C1;GPAM;PNPLA2;DGAT2;IRS2;ACACA;ACOX1;PNPLA3
Adipocyte	GO:0005978	glycogen biosynthetic process	34	8	5.21889	0.00404045	PGM1;IRS1;ENPP1;SORBS1;IRS2;AKT2;GYS1;GYG2
Adipocyte	GO:0009250	glucan biosynthetic process	34	8	5.21889	0.00404045	PGM1;IRS1;ENPP1;SORBS1;IRS2;AKT2;GYS1;GYG2
Adipocyte	GO:0106106	cold-induced thermogenesis	109	15	3.05233	0.00406209	G0S2;ACADL;ADIPOQ;HADH;NPR3;VEGFA;LAMA4;LEP;LGR4;ADIPOR2;TLE3;PEMT;CIDEA;CEBPB;ATF4
Adipocyte	GO:0120161	regulation of cold-induced thermogenesis	109	15	3.05233	0.00406209	G0S2;ACADL;ADIPOQ;HADH;NPR3;VEGFA;LAMA4;LEP;LGR4;ADIPOR2;TLE3;PEMT;CIDEA;CEBPB;ATF4
Adipocyte	GO:0022900	electron transport chain	109	15	3.05233	0.00406209	DHRS3;QDPR;ADH5;ETFDH;DMGDH;GLRX;NQO2;POR;ASPH;AIFM2;GPD1;TXNRD1;ALDH2;ETFA;CYB5A
Adipocyte	GO:0009060	aerobic respiration	53	10	4.18496	0.00409143	MDH1;SUCLG1;IDH1;NNT;ACO1;BNIP3;CAT;ME3;CS;SUCLA2
Adipocyte	GO:0031667	response to nutrient levels	304	29	2.11588	0.00415869	USP33;GCLM;ACVR1C;ADIPOQ;OXCT1;NNT;LARP1;GCLC;BCKDHB;SLC22A3;POR;LEP;TTPA;ASS1;AKR1C3;CAT;TMEM135;ACAT1;SIK2;ADIPOR2;ACACB;AACS;FOXO1;TNRC6A;PEMT;SREBF1;KCNB1;ATF4;PFKFB1
Adipocyte	GO:1902001	fatty acid transmembrane transport	12	5	9.24179	0.00419019	THRSP;ACACB;IRS2;ACACA;AKT2
Adipocyte	GO:0046473	phosphatidic acid metabolic process	26	7	5.97162	0.00421345	PLA2G4A;ABHD5;AGPAT2;GPAM;GPD1;SLC27A1;PNPLA3
Adipocyte	hsa00020	Citrate cycle (TCA cycle)	26	7	5.97162	0.00421345	MDH1;SUCLG1;IDH1;ACO1;PC;CS;SUCLA2
Adipocyte	GO:0071466	cellular response to xenobiotic stimulus	98	14	3.16861	0.004418	GHR;NQO2;BPHL;POR;FBXO32;ASS1;AKR1C1;GLYAT;MGST1;CSAD;FOXO1;SERPINF1;STAT5A;AOC3
Adipocyte	GO:0009108	coenzyme biosynthetic process	162	19	2.60139	0.00454611	PGM1;HK2;HACD2;QDPR;MLXIPL;SLC25A16;RNLS;PDHX;ACAT1;NNMT;GPD1;ACACB;MTHFD1;ACACA;FASN;ACSS2;PDXK;RGN;PFKFB1
Adipocyte	GO:1901681	sulfur compound binding	149	18	2.6795	0.00464187	PTPRF;ACADL;HACL1;MCCC1;ANXA5;FGF2;VEGFA;ENPP1;LPL;HPSE2;VEGFB;PC;ADAMTS15;MGST1;ACACB;ACADVL;PNPLA3;ANOS1
Adipocyte	GO:0010883	regulation of lipid storage	35	8	5.06978	0.00471739	ABHD5;LEP;MEST;LPL;PNPLA2;ACACB;CIDEA;PLIN5
Adipocyte	GO:0042737	drug catabolic process	65	11	3.75359	0.00493341	PRDX6;PXDN;QDPR;OXCT1;NNT;POR;CAT;ACAT1;ALDH2;FAH;MAOA
Adipocyte	hsa04922	Glucagon signaling pathway	65	11	3.75359	0.00493341	PDE3B;SIK2;ACACB;FOXO1;ACACA;AKT2;GYS1;PYGB;ATF4;PHKA2;PFKFB1
Adipocyte	GO:0090407	organophosphate biosynthetic process	450	38	1.873	0.00493341	DHDDS;PGM1;PLA2G4A;HK2;SUCLG1;UPP2;IDH1;IRS1;ABHD5;TKT;ADCY5;HACD2;KLB;PAPSS1;FGF2;MLXIPL;AGPAT2;RNLS;GPAM;PDHX;ACAT1;NNMT;GPD1;ACACB;PTPN11;IRS2;MTHFD1;TK2;PEMT;ACACA;FASN;SLC27A1;ACSS2;PDXK;PISD;PLA2G6;PNPLA3;PFKFB1
Adipocyte	GO:0051188	cofactor biosynthetic process	205	22	2.38032	0.00498632	PGM1;GCLM;HK2;HACD2;QDPR;GCLC;MLXIPL;SLC25A16;RNLS;PDHX;ACAT1;NNMT;GPD1;ACACB;SUCLA2;MTHFD1;ACACA;FASN;ACSS2;PDXK;RGN;PFKFB1
Adipocyte	GO:0071326	cellular response to monosaccharide stimulus	88	13	3.27663	0.00521929	GCLM;ADCY5;OXCT1;GPLD1;SLC29A1;GCLC;MLXIPL;LEP;AACS;IRS2;SERPINF1;KCNB1;PLA2G6
Adipocyte	GO:1990845	adaptive thermogenesis	113	15	2.94429	0.0056409	G0S2;ACADL;ADIPOQ;HADH;NPR3;VEGFA;LAMA4;LEP;LGR4;ADIPOR2;TLE3;PEMT;CIDEA;CEBPB;ATF4
Adipocyte	GO:2000377	regulation of reactive oxygen species metabolic process	113	15	2.94429	0.0056409	SLC25A33;NOS1AP;HK2;NNT;PRKN;LEP;ASS1;AKR1C3;BNIP3;ABCD2;FOXO1;HSP90AA1;MAPT;PLIN5;RGN
Adipocyte	GO:0006094	gluconeogenesis	56	10	3.96077	0.00603566	PGM1;MDH1;ADIPOQ;LEP;PC;DGAT2;GPD1;FOXO1;ATF4;PFKFB1
Adipocyte	GO:0046321	positive regulation of fatty acid oxidation	13	5	8.53088	0.00603566	IRS1;ABCD2;IRS2;PLIN5;AKT2
Adipocyte	GO:0004033	aldo-keto reductase (NADP) activity	13	5	8.53088	0.00603566	DHRS3;AKR1C1;AKR1C2;AKR1C3;CYB5A
Adipocyte	GO:0016411	acylglycerol O-acyltransferase activity	20	6	6.65409	0.00634983	ABHD5;DGAT1;AGPAT2;PNPLA2;DGAT2;PNPLA3
Adipocyte	GO:0010828	positive regulation of glucose transmembrane transport	28	7	5.54507	0.00645967	IRS1;ADIPOQ;SORBS1;ADIPOR2;PTPN11;IRS2;AKT2
Adipocyte	GO:0045540	regulation of cholesterol biosynthetic process	37	8	4.79574	0.00665969	POR;FDFT1;GPAM;ACACB;SREBF1;ACACA;FASN;LSS
Adipocyte	GO:0106118	regulation of sterol biosynthetic process	37	8	4.79574	0.00665969	POR;FDFT1;GPAM;ACACB;SREBF1;ACACA;FASN;LSS
Adipocyte	GO:0008202	steroid metabolic process	182	20	2.43739	0.00681488	ACADL;ESR1;POR;LEP;FDFT1;VLDLR;AKR1C1;AKR1C2;AKR1C3;GPAM;CAT;DGAT2;ACACB;ACADVL;SREBF1;ACACA;FASN;LIPE;LSS;STS
Adipocyte	GO:0006805	xenobiotic metabolic process	57	10	3.89128	0.00681488	GHR;NQO2;BPHL;POR;AKR1C1;GLYAT;MGST1;CSAD;STAT5A;AOC3
Adipocyte	GO:0050709	negative regulation of protein secretion	68	11	3.58799	0.00697523	ACVR1C;IRS1;HADH;ANXA5;PRKN;LGR4;PTPN11;RGCC;SREBF1;CIDEA;KCNB1
Adipocyte	GO:0009991	response to extracellular stimulus	316	29	2.03553	0.00716767	USP33;GCLM;ACVR1C;ADIPOQ;OXCT1;NNT;LARP1;GCLC;BCKDHB;SLC22A3;POR;LEP;TTPA;ASS1;AKR1C3;CAT;TMEM135;ACAT1;SIK2;ADIPOR2;ACACB;AACS;FOXO1;TNRC6A;PEMT;SREBF1;KCNB1;ATF4;PFKFB1
Adipocyte	GO:0052689	carboxylic ester hydrolase activity	80	12	3.32704	0.00751916	PRDX6;PLA2G4A;ABHD5;BPHL;LPL;PNPLA7;PNPLA2;LIPE;APMAP;PLA2G6;PNPLA3;RGN
Adipocyte	GO:0050810	regulation of steroid biosynthetic process	58	10	3.82419	0.00766934	POR;LEP;FDFT1;AKR1C3;GPAM;ACACB;SREBF1;ACACA;FASN;LSS
Adipocyte	GO:0019319	hexose biosynthetic process	58	10	3.82419	0.00766934	PGM1;MDH1;ADIPOQ;LEP;PC;DGAT2;GPD1;FOXO1;ATF4;PFKFB1
Adipocyte	GO:0050660	flavin adenine dinucleotide binding	58	10	3.82419	0.00766934	ACADL;ETFDH;NQO2;POR;AIFM2;CRY2;TXNRD1;ETFA;ACADVL;ACOX1
Adipocyte	GO:1901605	alpha-amino acid metabolic process	143	17	2.63682	0.00766934	GCLM;HIBCH;PLOD2;MCCC1;QDPR;MCCC2;BHMT2;GCLC;ASS1;APIP;GLYAT;ACAT1;CSAD;MTHFD1;FAH;GPT2;PEMT
Adipocyte	GO:0055081	anion homeostasis	29	7	5.35386	0.00773104	ENPP1;HOXA3;SFRP4;MLXIPL;DGAT1;GPAM;DGAT2
Adipocyte	GO:0050796	regulation of insulin secretion	105	14	2.95737	0.00806706	ACVR1C;IRS1;ADCY5;HADH;OXCT1;GPLD1;PRKN;LEP;PTPN11;AACS;IRS2;SREBF1;KCNB1;PLA2G6
Adipocyte	GO:0072524	pyridine-containing compound metabolic process	105	14	2.95737	0.00806706	PGD;PGM1;MDH1;HK2;IDH1;TKT;NNT;MLXIPL;RNLS;PDHX;NNMT;GPD1;PDXK;PFKFB1
Adipocyte	GO:0050995	negative regulation of lipid catabolic process	14	5	7.92153	0.0082242	GPLD1;PDE3B;ACACB;CIDEA;PLIN5
Adipocyte	GO:0046628	positive regulation of insulin receptor signaling pathway	14	5	7.92153	0.0082242	IRS1;LEP;GKAP1;SORBS1;PTPN11
Adipocyte	GO:0006534	cysteine metabolic process	14	5	7.92153	0.0082242	GCLM;GCLC;APIP;CSAD;MTHFD1
Adipocyte	GO:0004806	triglyceride lipase activity	14	5	7.92153	0.0082242	ABHD5;LPL;PNPLA2;LIPE;PNPLA3
Adipocyte	GO:0043648	dicarboxylic acid metabolic process	70	11	3.48547	0.00850463	GCLM;MDH1;SUCLG1;IDH1;ALDH1L1;GCLC;ASS1;ME3;SUCLA2;MTHFD1;GPT2
Adipocyte	GO:0044272	sulfur compound biosynthetic process	132	16	2.68852	0.00889978	GCLM;HACD2;PAPSS1;BHMT2;GCLC;APIP;PDHX;ACAT1;MGST1;CSAD;ACACB;MTHFD1;ACACA;FASN;DSEL;ACSS2
Adipocyte	GO:0090276	regulation of peptide hormone secretion	119	15	2.79584	0.00889978	ACVR1C;IRS1;ADCY5;HADH;ANXA5;OXCT1;GPLD1;PRKN;LEP;PTPN11;AACS;IRS2;SREBF1;KCNB1;PLA2G6
Adipocyte	GO:0071322	cellular response to carbohydrate stimulus	94	13	3.06749	0.00891767	GCLM;ADCY5;OXCT1;GPLD1;SLC29A1;GCLC;MLXIPL;LEP;AACS;IRS2;SERPINF1;KCNB1;PLA2G6
Adipocyte	GO:0042304	regulation of fatty acid biosynthetic process	30	7	5.1754	0.00918439	ACADL;ADIPOQ;MLXIPL;ADIPOR2;ABCD2;ACADVL;RGN
Adipocyte	GO:0016903	oxidoreductase activity, acting on the aldehyde or oxo group of donors	30	7	5.1754	0.00918439	ALDH1L1;ADH5;BCKDHB;AKR1C3;PDHX;ALDH2;ALDH3A2
Adipocyte	hsa00630	Glyoxylate and dicarboxylate metabolism	22	6	6.04917	0.0100275	MDH1;ACO1;CAT;ACAT1;CS;ACSS2
Adipocyte	GO:0006820	anion transport	325	29	1.97916	0.0105048	LRRC8B;ATP1A2;SLC19A2;PLA2G4A;PCYOX1;ENPP1;SFRP4;LEP;STXBP1;AKR1C1;CRY2;THRSP;ABCD2;ANO6;SLC16A7;ACACB;IRS2;ABCC6;SLC7A6;ACACA;GIPC1;SLC27A1;SLC7A10;AKT2;CEBPB;ATP9A;PLA2G6;ATF4;GABRE
Adipocyte	GO:0030073	insulin secretion	122	15	2.72709	0.0113675	ACVR1C;IRS1;ADCY5;HADH;OXCT1;GPLD1;PRKN;PCLO;LEP;PTPN11;AACS;IRS2;SREBF1;KCNB1;PLA2G6
Adipocyte	GO:0034389	lipid droplet organization	15	5	7.39343	0.0113675	CIDEC;PNPLA2;CIDEA;PLIN5;PNPLA3
Adipocyte	GO:0051897	positive regulation of protein kinase B signaling	97	13	2.97262	0.0117983	F3;RTN4;IRS1;KLB;FGF2;ESR1;LEP;BAG4;AKR1C2;AKR1C3;PTPN11;IRS2;HSP90AA1
Adipocyte	GO:0016298	lipase activity	73	11	3.34224	0.0117983	PRDX6;PLA2G4A;ABHD5;GPLD1;LPL;PNPLA7;PNPLA2;GDPD5;LIPE;PLA2G6;PNPLA3
Adipocyte	GO:0071333	cellular response to glucose stimulus	85	12	3.13134	0.0120059	GCLM;ADCY5;OXCT1;GPLD1;SLC29A1;GCLC;MLXIPL;AACS;IRS2;SERPINF1;KCNB1;PLA2G6
Adipocyte	GO:0019693	ribose phosphate metabolic process	360	31	1.90997	0.0120059	SLC25A33;PGD;PGM1;ATP1A2;HK2;SUCLG1;UPP2;TKT;ADCY5;HACD2;DLG1;PAPSS1;MCCC2;BPHL;ENPP1;MLXIPL;DGAT1;NUDT5;GPAM;PDHX;GLYAT;DGAT2;ACAT1;GPD1;ACACB;SUCLA2;ACSM5;ACACA;FASN;ACSS2;PFKFB1
Adipocyte	GO:0050805	negative regulation of synaptic transmission	41	8	4.32786	0.0122182	ADIPOQ;GRIK2;PRKN;DGKI;STXBP1;MAPT;KCNB1;PLA2G6
Adipocyte	hsa00650	Butanoate metabolism	23	6	5.78616	0.0125594	EHHADH;HADH;OXCT1;ACAT1;AACS;ACSM5
Adipocyte	GO:0019842	vitamin binding	74	11	3.29707	0.0130279	HACL1;PLOD2;MCCC1;TTPA;PC;CSAD;ACACB;GPT2;FASN;PYGB;PDXK
Adipocyte	GO:0034764	positive regulation of transmembrane transport	111	14	2.79751	0.0130738	NOS1AP;IRS1;ADIPOQ;GLRX;TRDN;SORBS1;KCNIP2;ADIPOR2;ANO6;PTPN11;IRS2;CHP1;AKT2;RGN
Adipocyte	GO:0045444	fat cell differentiation	151	17	2.49712	0.0130738	ADIPOQ;TAF8;ENPP1;LEP;RARRES2;TMEM64;BNIP3;LGALS12;AAMDC;TMEM120B;AACS;FOXO1;SMAD6;PEX11A;SREBF1;AKT2;CEBPB
Adipocyte	GO:0030072	peptide hormone secretion	138	16	2.57163	0.0136943	ACVR1C;IRS1;ADCY5;HADH;ANXA5;OXCT1;GPLD1;PRKN;PCLO;LEP;PTPN11;AACS;IRS2;SREBF1;KCNB1;PLA2G6
Adipocyte	GO:0071331	cellular response to hexose stimulus	87	12	3.05935	0.0144375	GCLM;ADCY5;OXCT1;GPLD1;SLC29A1;GCLC;MLXIPL;AACS;IRS2;SERPINF1;KCNB1;PLA2G6
Adipocyte	GO:0072521	purine-containing compound metabolic process	365	31	1.88381	0.0146995	SLC25A33;PGM1;ATP1A2;HK2;SUCLG1;ADCY5;HACD2;DLG1;PAPSS1;MCCC2;BPHL;ENPP1;MLXIPL;DGAT1;NUDT5;GPAM;APIP;PDHX;GLYAT;DGAT2;ACAT1;GPD1;ACACB;SUCLA2;MTHFD1;ACSM5;PEMT;ACACA;FASN;ACSS2;PFKFB1
Adipocyte	GO:0009081	branched-chain amino acid metabolic process	16	5	6.93134	0.014955	HIBCH;MCCC1;MCCC2;BCKDHB;ACAT1
Adipocyte	GO:0009083	branched-chain amino acid catabolic process	16	5	6.93134	0.014955	HIBCH;MCCC1;MCCC2;BCKDHB;ACAT1
Adipocyte	GO:1900078	positive regulation of cellular response to insulin stimulus	16	5	6.93134	0.014955	IRS1;LEP;GKAP1;SORBS1;PTPN11
Adipocyte	GO:1990748	cellular detoxification	53	9	3.76646	0.015212	PRDX6;PXDN;ADH5;NNT;CAT;MGST1;TXNRD1;GPX4;RGN
Adipocyte	hsa00500	Starch and sucrose metabolism	24	6	5.54507	0.0153797	PGM1;HK2;ENPP1;GYS1;PYGB;GYG2
Adipocyte	GO:0055074	calcium ion homeostasis	241	23	2.11679	0.0153797	ATP1A2;BOK;ADCY5;ATP2C1;ATP13A3;ANXA5;FGF2;SYNPO;SLC25A27;GRIK2;TRDN;ESR1;HOXA3;GTF2I;ADRA1A;TMEM64;BNIP3;NOL3;CALB2;C19orf12;PLA2G6;ATF4;RGN
Adipocyte	GO:0015718	monocarboxylic acid transport	88	12	3.02459	0.0153797	PLA2G4A;LEP;AKR1C1;THRSP;ABCD2;SLC16A7;ACACB;IRS2;ACACA;SLC27A1;AKT2;PLA2G6
Adipocyte	GO:0009409	response to cold	33	7	4.70491	0.0153797	SLC25A27;LPL;TMEM135;FOXO1;HSP90AA1;ACADVL;SLC27A1
Adipocyte	GO:0000096	sulfur amino acid metabolic process	33	7	4.70491	0.0153797	GCLM;PCYOX1;BHMT2;GCLC;APIP;CSAD;MTHFD1
Adipocyte	GO:0008374	O-acyltransferase activity	33	7	4.70491	0.0153797	ABHD5;DGAT1;AGPAT2;GPAM;PNPLA2;DGAT2;PNPLA3
Adipocyte	GO:0015849	organic acid transport	169	18	2.3624	0.0165719	ATP1A2;SLC19A2;PLA2G4A;LEP;STXBP1;AKR1C1;THRSP;ABCD2;SLC16A7;ACACB;IRS2;SLC7A6;ACACA;GIPC1;SLC27A1;SLC7A10;AKT2;PLA2G6
Adipocyte	GO:0046942	carboxylic acid transport	169	18	2.3624	0.0165719	ATP1A2;SLC19A2;PLA2G4A;LEP;STXBP1;AKR1C1;THRSP;ABCD2;SLC16A7;ACACB;IRS2;SLC7A6;ACACA;GIPC1;SLC27A1;SLC7A10;AKT2;PLA2G6
Adipocyte	GO:0034637	cellular carbohydrate biosynthetic process	54	9	3.69672	0.0168573	PGM1;IRS1;ENPP1;LEP;SORBS1;IRS2;AKT2;GYS1;GYG2
Adipocyte	GO:0051287	NAD binding	54	9	3.69672	0.0168573	MDH1;IDH1;QDPR;HADH;NNT;RNLS;ME3;GPD1;ALDH2
Adipocyte	GO:0044438	microbody part	77	11	3.16861	0.0169465	IDH1;PECR;HACL1;EHHADH;CAT;TMEM135;MGST1;ABCD2;PEX11A;ALDH3A2;ACOX1
Adipocyte	GO:0044439	peroxisomal part	77	11	3.16861	0.0169465	IDH1;PECR;HACL1;EHHADH;CAT;TMEM135;MGST1;ABCD2;PEX11A;ALDH3A2;ACOX1
Adipocyte	GO:0019362	pyridine nucleotide metabolic process	102	13	2.8269	0.0170714	PGD;PGM1;MDH1;HK2;IDH1;TKT;NNT;MLXIPL;RNLS;PDHX;NNMT;GPD1;PFKFB1
Adipocyte	GO:0046496	nicotinamide nucleotide metabolic process	102	13	2.8269	0.0170714	PGD;PGM1;MDH1;HK2;IDH1;TKT;NNT;MLXIPL;RNLS;PDHX;NNMT;GPD1;PFKFB1
Adipocyte	GO:0005777	peroxisome	102	13	2.8269	0.0170714	IDH1;PECR;HACL1;TKT;EHHADH;HSDL2;CAT;TMEM135;MGST1;ABCD2;PEX11A;ALDH3A2;ACOX1
Adipocyte	GO:0042579	microbody	102	13	2.8269	0.0170714	IDH1;PECR;HACL1;TKT;EHHADH;HSDL2;CAT;TMEM135;MGST1;ABCD2;PEX11A;ALDH3A2;ACOX1
Adipocyte	GO:0098771	inorganic ion homeostasis	403	33	1.81625	0.0171218	ATP1A2;BOK;ADCY5;ATP2C1;ATP13A3;ANXA5;FGF2;SYNPO;SLC25A27;GRIK2;TRDN;ENPP1;ESR1;PRKN;HOXA3;SFRP4;GTF2I;STEAP1;STEAP2;ADRA1A;TTPA;TMEM64;ACO1;BNIP3;CHP1;NEO1;NOL3;CALB2;NEDD4L;C19orf12;PLA2G6;ATF4;RGN
Adipocyte	GO:0043491	protein kinase B signaling	142	16	2.49919	0.0171218	F3;RTN4;IRS1;DLG1;KLB;FGF2;ESR1;LEP;BAG4;AKR1C2;AKR1C3;PTPN11;IRS2;HSP90AA1;TYRO3;AKT2
Adipocyte	GO:1900076	regulation of cellular response to insulin stimulus	44	8	4.03278	0.0178581	IRS1;GPLD1;ENPP1;LEP;GKAP1;SORBS1;SIK2;PTPN11
Adipocyte	GO:0016829	lyase activity	129	15	2.5791	0.0178612	TSEN2;HACL1;ADCY5;HACD2;EHHADH;ECHDC1;ACO1;APIP;CRY2;ME3;ACAT1;CSAD;FASN;APMAP;PISD
Adipocyte	GO:0044264	cellular polysaccharide metabolic process	66	10	3.36065	0.0178933	PGM1;IRS1;ENPP1;SORBS1;IRS2;AKT2;GYS1;PYGB;GYG2;PHKA2
Adipocyte	GO:0032890	regulation of organic acid transport	25	6	5.32327	0.0179788	ATP1A2;LEP;STXBP1;IRS2;AKT2;PLA2G6
Adipocyte	GO:1901293	nucleoside phosphate biosynthetic process	230	22	2.12159	0.0181447	PGM1;HK2;SUCLG1;UPP2;ADCY5;HACD2;PAPSS1;MLXIPL;AGPAT2;RNLS;GPAM;PDHX;ACAT1;NNMT;GPD1;ACACB;MTHFD1;TK2;ACACA;FASN;ACSS2;PFKFB1
Adipocyte	GO:1903792	negative regulation of anion transport	17	5	6.52362	0.0182641	SFRP4;LEP;IRS2;AKT2;GABRE
Adipocyte	GO:0006692	prostanoid metabolic process	17	5	6.52362	0.0182641	PTGR1;AKR1C2;AKR1C3;MGST1;ACOX1
Adipocyte	GO:0006693	prostaglandin metabolic process	17	5	6.52362	0.0182641	PTGR1;AKR1C2;AKR1C3;MGST1;ACOX1
Adipocyte	GO:0042572	retinol metabolic process	17	5	6.52362	0.0182641	DHRS3;RETSAT;DGAT1;AKR1C3;DGAT2
Adipocyte	GO:0072507	divalent inorganic cation homeostasis	261	24	2.03957	0.0182641	ATP1A2;BOK;ADCY5;ATP2C1;ATP13A3;ANXA5;FGF2;SYNPO;SLC25A27;GRIK2;TRDN;ESR1;PRKN;HOXA3;GTF2I;ADRA1A;TMEM64;BNIP3;NOL3;CALB2;C19orf12;PLA2G6;ATF4;RGN
Adipocyte	GO:0006163	purine nucleotide metabolic process	341	29	1.8863	0.0190729	SLC25A33;PGM1;ATP1A2;HK2;SUCLG1;ADCY5;HACD2;DLG1;PAPSS1;MCCC2;BPHL;ENPP1;MLXIPL;DGAT1;NUDT5;GPAM;PDHX;GLYAT;DGAT2;ACAT1;GPD1;ACACB;SUCLA2;MTHFD1;ACSM5;ACACA;FASN;ACSS2;PFKFB1
Adipocyte	GO:0033293	monocarboxylic acid binding	35	7	4.43606	0.0204246	MCCC1;ADH5;AKR1C1;AKR1C2;PC;ACACB;ACOX1
Adipocyte	GO:0070542	response to fatty acid	56	9	3.56469	0.0204246	ADIPOQ;ASS1;AKR1C2;AKR1C3;CAT;DGAT2;AACS;SREBF1;ACACA
Adipocyte	GO:0062014	negative regulation of small molecule metabolic process	56	9	3.56469	0.0204246	ACADL;ADIPOQ;MLXIPL;AKR1C3;DGAT2;ACACB;ACADVL;PLIN5;PFKFB1
Adipocyte	GO:1905953	negative regulation of lipid localization	26	6	5.11853	0.0215331	ABHD5;LEP;PNPLA2;PTPN11;IRS2;AKT2
Adipocyte	GO:0016620	oxidoreductase activity, acting on the aldehyde or oxo group of donors, NAD or NADP as acceptor	26	6	5.11853	0.0215331	ALDH1L1;ADH5;AKR1C3;PDHX;ALDH2;ALDH3A2
Adipocyte	GO:0046883	regulation of hormone secretion	146	16	2.43072	0.0218	ACVR1C;IRS1;ADCY5;ADIPOQ;HADH;ANXA5;OXCT1;GPLD1;PRKN;LEP;PTPN11;AACS;IRS2;SREBF1;KCNB1;PLA2G6
Adipocyte	GO:0006874	cellular calcium ion homeostasis	234	22	2.08533	0.0218	ATP1A2;BOK;ADCY5;ATP2C1;ATP13A3;ANXA5;FGF2;SYNPO;SLC25A27;GRIK2;TRDN;ESR1;GTF2I;ADRA1A;TMEM64;BNIP3;NOL3;CALB2;C19orf12;PLA2G6;ATF4;RGN
Adipocyte	GO:0009259	ribonucleotide metabolic process	345	29	1.86443	0.0222959	SLC25A33;PGM1;ATP1A2;HK2;SUCLG1;UPP2;ADCY5;HACD2;DLG1;PAPSS1;MCCC2;BPHL;ENPP1;MLXIPL;DGAT1;NUDT5;GPAM;PDHX;GLYAT;DGAT2;ACAT1;GPD1;ACACB;SUCLA2;ACSM5;ACACA;FASN;ACSS2;PFKFB1
Adipocyte	GO:0009150	purine ribonucleotide metabolic process	329	28	1.88768	0.0224192	SLC25A33;PGM1;ATP1A2;HK2;SUCLG1;ADCY5;HACD2;DLG1;PAPSS1;MCCC2;BPHL;ENPP1;MLXIPL;DGAT1;NUDT5;GPAM;PDHX;GLYAT;DGAT2;ACAT1;GPD1;ACACB;SUCLA2;ACSM5;ACACA;FASN;ACSS2;PFKFB1
Adipocyte	GO:0006081	cellular aldehyde metabolic process	46	8	3.85744	0.0225176	PGD;IDH1;TKT;ADH5;AKR1C1;AKR1C3;ALDH3A2;PDXK
Adipocyte	GO:0033692	cellular polysaccharide biosynthetic process	46	8	3.85744	0.0225176	PGM1;IRS1;ENPP1;SORBS1;IRS2;AKT2;GYS1;GYG2
Adipocyte	GO:0098754	detoxification	57	9	3.50215	0.0225779	PRDX6;PXDN;ADH5;NNT;CAT;MGST1;TXNRD1;GPX4;RGN
Adipocyte	GO:0051235	maintenance of location	205	20	2.16393	0.0228941	ATP1A2;HK2;ACVR1C;ABHD5;ANXA5;FGF2;TAF8;TRDN;ENPP1;LEP;MEST;LPL;DGAT1;PNPLA2;DGAT2;ACACB;NOL3;CIDEA;PLIN5;NRIP1
Adipocyte	GO:0045922	negative regulation of fatty acid metabolic process	18	5	6.16119	0.0229311	ACADL;DGAT2;ACACB;ACADVL;PLIN5
Adipocyte	GO:0004601	peroxidase activity	18	5	6.16119	0.0229311	PRDX6;PXDN;CAT;MGST1;GPX4
Adipocyte	GO:0005158	insulin receptor binding	18	5	6.16119	0.0229311	IRS1;ENPP1;SORBS1;PTPN11;IRS2
Adipocyte	GO:0031952	regulation of protein autophosphorylation	36	7	4.31283	0.0230064	PPP2R5A;ADIPOQ;VEGFA;ENPP1;TNKS1BP1;CHP1;TOM1L1
Adipocyte	GO:0016879	ligase activity, forming carbon-nitrogen bonds	36	7	4.31283	0.0230064	GCLM;MCCC1;GCLC;ASS1;ACACB;MTHFD1;ACACA
Adipocyte	GO:0055089	fatty acid homeostasis	11	4	8.06556	0.0244111	MLXIPL;DGAT1;GPAM;DGAT2
Adipocyte	GO:0045725	positive regulation of glycogen biosynthetic process	11	4	8.06556	0.0244111	IRS1;SORBS1;IRS2;AKT2
Adipocyte	GO:0042744	hydrogen peroxide catabolic process	11	4	8.06556	0.0244111	PRDX6;PXDN;NNT;CAT
Adipocyte	GO:0008106	alcohol dehydrogenase (NADP+) activity	11	4	8.06556	0.0244111	DHRS3;AKR1C1;AKR1C2;AKR1C3
Adipocyte	GO:0004029	aldehyde dehydrogenase (NAD) activity	11	4	8.06556	0.0244111	ALDH1L1;ADH5;ALDH2;ALDH3A2
Adipocyte	GO:0048871	multicellular organismal homeostasis	300	26	1.92229	0.0246296	G0S2;ACADL;PRKAR2A;ADCY5;ADIPOQ;HADH;NPR3;VEGFA;LAMA4;MLXIPL;PRKAR2B;LEP;TMEM64;LGR4;ADIPOR2;ACACB;PTPN11;FOXO1;TLE3;ACADVL;PEMT;ACACA;CIDEA;SLC27A1;CEBPB;ATF4
Adipocyte	GO:0005778	peroxisomal membrane	47	8	3.77537	0.0246296	PECR;CAT;TMEM135;MGST1;ABCD2;PEX11A;ALDH3A2;ACOX1
Adipocyte	GO:0031903	microbody membrane	47	8	3.77537	0.0246296	PECR;CAT;TMEM135;MGST1;ABCD2;PEX11A;ALDH3A2;ACOX1
Adipocyte	GO:0009069	serine family amino acid metabolic process	27	6	4.92895	0.0246296	GCLM;GCLC;APIP;GLYAT;CSAD;MTHFD1
Adipocyte	GO:0016878	acid-thiol ligase activity	27	6	4.92895	0.0246296	SUCLG1;AACS;SUCLA2;ACSM5;SLC27A1;ACSS2
Adipocyte	GO:0007584	response to nutrient	135	15	2.46448	0.0251175	GCLM;ADIPOQ;OXCT1;NNT;GCLC;BCKDHB;POR;LEP;TTPA;ASS1;AKR1C3;CAT;ADIPOR2;AACS;PEMT
Adipocyte	GO:0055065	metal ion homeostasis	351	29	1.83256	0.0270856	ATP1A2;BOK;ADCY5;ATP2C1;ATP13A3;ANXA5;FGF2;SYNPO;SLC25A27;GRIK2;TRDN;ESR1;PRKN;HOXA3;GTF2I;STEAP1;STEAP2;ADRA1A;TMEM64;ACO1;BNIP3;NEO1;NOL3;CALB2;NEDD4L;C19orf12;PLA2G6;ATF4;RGN
Adipocyte	GO:0048167	regulation of synaptic plasticity	96	12	2.77254	0.0277903	NLGN1;SYNPO;SQSTM1;GRIK2;YWHAG;DGKI;STXBP1;EIF4EBP2;CALB2;MAPT;GIPC1;KCNB1
Adipocyte	GO:0009063	cellular amino acid catabolic process	71	10	3.12399	0.0278719	PCYOX1;HIBCH;MCCC1;QDPR;MCCC2;BCKDHB;ACAT1;CSAD;FAH;GPT2
Adipocyte	GO:0005979	regulation of glycogen biosynthetic process	19	5	5.83692	0.0281479	IRS1;ENPP1;SORBS1;IRS2;AKT2
Adipocyte	GO:0010962	regulation of glucan biosynthetic process	19	5	5.83692	0.0281479	IRS1;ENPP1;SORBS1;IRS2;AKT2
Adipocyte	GO:0090140	regulation of mitochondrial fission	19	5	5.83692	0.0281479	PRKN;BNIP3;TMEM135;INF2;MAPT
Adipocyte	GO:1903531	negative regulation of secretion by cell	110	13	2.62131	0.0294206	ACVR1C;IRS1;ADIPOQ;HADH;ANXA5;PRKN;LEP;LGR4;PTPN11;RGCC;SREBF1;CIDEA;KCNB1
Adipocyte	GO:0034762	regulation of transmembrane transport	289	25	1.91871	0.030142	ATP1A2;NOS1AP;HK2;IRS1;NLGN1;KLHL24;ADIPOQ;DLG1;GLRX;SLC25A27;TRDN;ENPP1;LEP;SORBS1;KCNIP2;ADIPOR2;ANO6;PTPN11;IRS2;CHP1;NEDD4L;AKT2;KCNB1;PLA2G6;RGN
Adipocyte	GO:0043467	regulation of generation of precursor metabolites and energy	72	10	3.0806	0.0304032	SLC25A33;IRS1;ENPP1;MLXIPL;SORBS1;BNIP3;GPD1;IRS2;AKT2;PFKFB1
Adipocyte	GO:0005976	polysaccharide metabolic process	72	10	3.0806	0.0304032	PGM1;IRS1;ENPP1;SORBS1;IRS2;AKT2;GYS1;PYGB;GYG2;PHKA2
Adipocyte	GO:0009165	nucleotide biosynthetic process	228	21	2.04292	0.0328608	PGM1;HK2;UPP2;ADCY5;HACD2;PAPSS1;MLXIPL;AGPAT2;RNLS;GPAM;PDHX;ACAT1;NNMT;GPD1;ACACB;MTHFD1;TK2;ACACA;FASN;ACSS2;PFKFB1
Adipocyte	GO:0008637	apoptotic mitochondrial changes	73	10	3.0384	0.0334019	GCLM;HK2;BOK;GCLC;PRKN;YWHAG;AIFM2;BNIP3;NOL3;PLA2G6
Adipocyte	GO:0007031	peroxisome organization	61	9	3.2725	0.0334019	IDH1;PECR;HACL1;EHHADH;CAT;TMEM135;ZFAND6;PEX11A;ACOX1
Adipocyte	GO:0043255	regulation of carbohydrate biosynthetic process	61	9	3.2725	0.0334019	IRS1;ADIPOQ;ENPP1;LEP;SORBS1;DGAT2;FOXO1;IRS2;AKT2
Adipocyte	hsa00564	Glycerophospholipid metabolism	61	9	3.2725	0.0334019	PLA2G4A;DGKI;AGPAT2;PNPLA7;GPAM;GPD1;PEMT;PISD;PLA2G6
Adipocyte	GO:0014823	response to activity	39	7	3.98108	0.0344403	GCLM;ADIPOQ;HADH;OXCT1;GCLC;LEP;CAT
Adipocyte	GO:0050661	NADP binding	39	7	3.98108	0.0344403	PGD;IDH1;QDPR;NNT;POR;CAT;FASN
Adipocyte	GO:0046879	hormone secretion	169	17	2.23115	0.0346808	ACVR1C;IRS1;ADCY5;ADIPOQ;HADH;ANXA5;OXCT1;GPLD1;PRKN;PCLO;LEP;PTPN11;AACS;IRS2;SREBF1;KCNB1;PLA2G6
Adipocyte	GO:0001505	regulation of neurotransmitter levels	184	18	2.16981	0.0349459	ATP1A2;NOS1AP;NLGN1;DMGDH;SLC29A1;SLC22A3;PRKN;POR;PCLO;DGKI;ADRA1A;STXBP1;ASS1;GLYAT;HSP90AA1;GIPC1;MAOA;RGN
Adipocyte	GO:1902930	regulation of alcohol biosynthetic process	50	8	3.54885	0.0349459	POR;FDFT1;GPAM;ACACB;SREBF1;ACACA;FASN;LSS
Adipocyte	GO:0009410	response to xenobiotic stimulus	155	16	2.28958	0.0356789	GHR;NQO2;BPHL;GCLC;POR;PRKAR2B;FBXO32;ASS1;AKR1C1;GLYAT;MGST1;CSAD;FOXO1;SERPINF1;STAT5A;AOC3
Adipocyte	GO:1901655	cellular response to ketone	74	10	2.99734	0.0362143	ADCY5;LARP1;FBXO32;ASS1;AKR1C2;AKR1C3;AACS;FOXO1;SERPINF1;ACACA
Adipocyte	GO:0006869	lipid transport	200	19	2.10713	0.036639	PLA2G4A;ADIPOQ;PRKN;LEP;TTPA;VLDLR;AKR1C1;THRSP;ABCD2;ACACB;PTPN11;IRS2;ACACA;ABCA5;SLC27A1;AKT2;ATP9A;APOL6;PLA2G6
Adipocyte	GO:0005759	mitochondrial matrix	344	28	1.80537	0.0380186	MECR;SUCLG1;HIBCH;ACADL;BTD;MCCC1;HADH;ETFDH;OXCT1;MCCC2;DMGDH;BPHL;BCKDHB;MTERF1;PDHX;GLYAT;PC;ME3;ACAT1;CS;ALDH2;SUCLA2;ETFA;ACSM5;GPT2;TK2;ACADVL;ACSS2
Adipocyte	GO:0097164	ammonium ion metabolic process	114	13	2.52933	0.0386169	PLA2G4A;ACADL;DMGDH;GPLD1;PRKN;POR;AKR1C1;AKR1C2;AKR1C3;PEMT;SLC27A1;PLA2G6;MAOA
Adipocyte	GO:0051896	regulation of protein kinase B signaling	128	14	2.42597	0.0386585	F3;RTN4;IRS1;DLG1;KLB;FGF2;ESR1;LEP;BAG4;AKR1C2;AKR1C3;PTPN11;IRS2;HSP90AA1
Adipocyte	GO:0120163	negative regulation of cold-induced thermogenesis	40	7	3.88155	0.0386585	ADIPOQ;NPR3;LAMA4;LGR4;TLE3;CIDEA;ATF4
Adipocyte	GO:0016830	carbon-carbon lyase activity	40	7	3.88155	0.0386585	HACL1;ECHDC1;CRY2;ME3;ACAT1;CSAD;PISD
Adipocyte	GO:0000271	polysaccharide biosynthetic process	51	8	3.47926	0.0386585	PGM1;IRS1;ENPP1;SORBS1;IRS2;AKT2;GYS1;GYG2
Adipocyte	GO:0098869	cellular oxidant detoxification	51	8	3.47926	0.0386585	PRDX6;PXDN;NNT;CAT;MGST1;TXNRD1;GPX4;RGN
Adipocyte	GO:0072503	cellular divalent inorganic cation homeostasis	248	22	1.96761	0.0390071	ATP1A2;BOK;ADCY5;ATP2C1;ATP13A3;ANXA5;FGF2;SYNPO;SLC25A27;GRIK2;TRDN;ESR1;GTF2I;ADRA1A;TMEM64;BNIP3;NOL3;CALB2;C19orf12;PLA2G6;ATF4;RGN
Adipocyte	GO:0051187	cofactor catabolic process	30	6	4.43606	0.0397397	PRDX6;PXDN;ALDH1L1;NNT;CAT;ACAT1
Adipocyte	GO:0006733	oxidoreduction coenzyme metabolic process	115	13	2.50734	0.0408105	PGD;PGM1;MDH1;HK2;IDH1;TKT;NNT;MLXIPL;RNLS;PDHX;NNMT;GPD1;PFKFB1
Adipocyte	GO:0055080	cation homeostasis	397	31	1.73196	0.0413745	ATP1A2;BOK;ADCY5;ATP2C1;ATP13A3;ANXA5;FGF2;SYNPO;SLC25A27;GRIK2;TRDN;ESR1;PRKN;HOXA3;GTF2I;STEAP1;STEAP2;ADRA1A;TTPA;TMEM64;ACO1;BNIP3;CHP1;NEO1;NOL3;CALB2;NEDD4L;C19orf12;PLA2G6;ATF4;RGN
Adipocyte	GO:0070873	regulation of glycogen metabolic process	21	5	5.28102	0.0418187	IRS1;ENPP1;SORBS1;IRS2;AKT2
Adipocyte	GO:0033559	unsaturated fatty acid metabolic process	52	8	3.41235	0.0429017	PLA2G4A;PTGR1;AKR1C2;AKR1C3;FADS3;MGST1;ABCD2;ACOX1
Adipocyte	GO:0042219	cellular modified amino acid catabolic process	13	4	6.82471	0.0429017	PCYOX1;ACADL;ALDH1L1;DMGDH
Adipocyte	GO:0070875	positive regulation of glycogen metabolic process	13	4	6.82471	0.0429017	IRS1;SORBS1;IRS2;AKT2
Adipocyte	GO:0046626	regulation of insulin receptor signaling pathway	41	7	3.78688	0.0435999	IRS1;ENPP1;LEP;GKAP1;SORBS1;SIK2;PTPN11
Adipocyte	GO:0046165	alcohol biosynthetic process	103	12	2.58411	0.0455649	DHDDS;QDPR;FGF2;POR;LEP;FDFT1;GPAM;ACACB;SREBF1;ACACA;FASN;LSS
Adipocyte	GO:0043524	negative regulation of neuron apoptotic process	90	11	2.71092	0.0467133	GCLM;BOK;RETREG1;GCLC;GRIK2;PRKN;CNTFR;STXBP1;SIX1;TYRO3;CEBPB
Adipocyte	hsa04920	Adipocytokine signaling pathway	53	8	3.34797	0.0480202	IRS1;ADIPOQ;LEP;ADIPOR2;ACACB;PTPN11;IRS2;AKT2
Adipocyte	GO:0001676	long-chain fatty acid metabolic process	65	9	3.07112	0.048096	PLA2G4A;ACADL;AIG1;AKR1C3;ACOX1;GPX4;SLC27A1;LIPE;PNPLA3
Adipocyte	GO:0051402	neuron apoptotic process	146	15	2.2788	0.048096	GCLM;BOK;RETREG1;GCLC;GRIK2;PRKN;CNTFR;STXBP1;BNIP3;SIX1;TYRO3;AKT2;KCNB1;CEBPB;ATF4
Adipocyte	GO:0023061	signal release	253	22	1.92872	0.048096	ACVR1C;IRS1;ADCY5;NLGN1;ADIPOQ;HADH;ANXA5;OXCT1;GPLD1;PRKN;PCLO;LEP;DGKI;ADRA1A;STXBP1;PTPN11;AACS;IRS2;SREBF1;GIPC1;KCNB1;PLA2G6
Adipocyte	GO:0009914	hormone transport	176	17	2.14241	0.0493115	ACVR1C;IRS1;ADCY5;ADIPOQ;HADH;ANXA5;OXCT1;GPLD1;PRKN;PCLO;LEP;PTPN11;AACS;IRS2;SREBF1;KCNB1;PLA2G6
Adipocyte	GO:0098760	response to interleukin-7	22	5	5.04098	0.0499374	IRS1;RAD23B;IRS2;STAT5A;GIPC1
Adipocyte	GO:0098761	cellular response to interleukin-7	22	5	5.04098	0.0499374	IRS1;RAD23B;IRS2;STAT5A;GIPC1
Adipocyte	GO:0016684	oxidoreductase activity, acting on peroxide as acceptor	22	5	5.04098	0.0499374	PRDX6;PXDN;CAT;MGST1;GPX4
Adipocyte	hsa00410	beta-Alanine metabolism	22	5	5.04098	0.0499374	HIBCH;EHHADH;ALDH2;ALDH3A2;AOC3
ASPC	GO:0062023	collagen-containing extracellular matrix	230	19	4.27069	0.000337442	COL16A1;PODN;VIT;FN1;FBLN2;CCDC80;LAMA2;THBS2;SULF1;COL5A1;SERPING1;MFAP5;MGP;FBLN5;FBN1;MMP2;LTBP4;FBLN1;GPC3
ASPC	GO:0005201	extracellular matrix structural constituent	105	13	6.40068	0.000337442	COL16A1;PODN;FN1;FBLN2;LAMA2;THBS2;COL5A1;MFAP5;MGP;FBLN5;FBN1;LTBP4;FBLN1
ASPC	GO:0031012	extracellular matrix	290	21	3.74363	0.000337442	COL16A1;PODN;VIT;FN1;FBLN2;CCDC80;LAMA2;THBS2;SULF1;COL5A1;SERPING1;MFAP5;MGP;LRIG3;FBLN5;FBN1;MMP2;LTBP4;CCN5;FBLN1;GPC3
ASPC	GO:0030198	extracellular matrix organization	218	18	4.26863	0.000337442	COL16A1;VIT;FAP;FN1;FBLN2;CCDC80;SH3PXD2B;LAMA2;SULF1;GSN;COL5A1;MFAP5;FBLN5;FBN1;SMAD3;ITGA11;MMP2;FBLN1
ASPC	GO:0005539	glycosaminoglycan binding	122	13	5.50878	0.000810574	VIT;FN1;CCDC80;FSTL1;SLIT2;THBS2;FGFR1;SULF1;COL5A1;FBN1;LTBP4;CCN5;TENM1
ASPC	GO:0043062	extracellular structure organization	250	18	3.72224	0.0016976	COL16A1;VIT;FAP;FN1;FBLN2;CCDC80;SH3PXD2B;LAMA2;SULF1;GSN;COL5A1;MFAP5;FBLN5;FBN1;SMAD3;ITGA11;MMP2;FBLN1
ASPC	GO:0006958	complement activation, classical pathway	14	5	18.4635	0.00426873	SERPING1;C1S;C1R;C1RL;C3
ASPC	GO:0002455	humoral immune response mediated by circulating immunoglobulin	16	5	16.1556	0.00789664	SERPING1;C1S;C1R;C1RL;C3
ASPC	GO:0008201	heparin binding	94	10	5.49977	0.00943221	FN1;CCDC80;FSTL1;SLIT2;THBS2;FGFR1;COL5A1;FBN1;CCN5;TENM1
ASPC	GO:0002009	morphogenesis of an epithelium	293	18	3.17597	0.00943221	GLI2;SLIT2;FGFR1;SULF1;STK3;COL5A1;ARHGAP12;TULP3;PRICKLE1;SMAD3;MYO9A;SMURF2;OPHN1;GPC3;PKD1;CPLANE1;ACVR1;CC2D2A
ASPC	GO:0048729	tissue morphogenesis	358	20	2.88815	0.0113645	VIT;GLI2;ROBO2;SLIT2;FGFR1;SULF1;STK3;COL5A1;ARHGAP12;TULP3;PRICKLE1;SMAD3;MYO9A;SMURF2;OPHN1;GPC3;PKD1;CPLANE1;ACVR1;CC2D2A
ASPC	GO:0072376	protein activation cascade	31	6	10.006	0.0132769	SERPING1;C1S;C1R;C1RL;C3;FBLN1
ASPC	GO:0005178	integrin binding	84	9	5.53905	0.0169635	COL16A1;FAP;FN1;COL5A1;ITGBL1;FBLN5;FBN1;LTBP4;CCN5
ASPC	GO:0030509	BMP signaling pathway	86	9	5.41024	0.0190345	FSTL1;HTRA3;BMPER;SULF1;FBN1;SMURF2;GPC3;SPART;ACVR1
ASPC	GO:0072562	blood microparticle	35	6	8.86248	0.0204443	FN1;GSN;SERPING1;C1S;C1R;C3
ASPC	GO:0031589	cell-substrate adhesion	237	15	3.27201	0.0204443	COL16A1;VIT;FN1;FBLN2;CCDC80;SPOCK1;CTTN;ITGBL1;FBLN5;SMAD3;ITGA11;FBLN1;PKD1;SGCE;TRPM7
ASPC	GO:0071772	response to BMP	90	9	5.16978	0.0204443	FSTL1;HTRA3;BMPER;SULF1;FBN1;SMURF2;GPC3;SPART;ACVR1
ASPC	GO:0071773	cellular response to BMP stimulus	90	9	5.16978	0.0204443	FSTL1;HTRA3;BMPER;SULF1;FBN1;SMURF2;GPC3;SPART;ACVR1
ASPC	GO:0030510	regulation of BMP signaling pathway	52	7	6.95932	0.0204443	HTRA3;BMPER;SULF1;FBN1;SMURF2;GPC3;SPART
ASPC	GO:0006956	complement activation	23	5	11.2387	0.0209679	SERPING1;C1S;C1R;C1RL;C3
ASPC	GO:0004252	serine-type endopeptidase activity	53	7	6.82801	0.0209679	FAP;HTRA3;C1S;C1R;C1RL;MMP2;C3
ASPC	GO:0006929	substrate-dependent cell migration	24	5	10.7704	0.0239511	FN1;SLIT2;CTTN;ITGA11;OPHN1
ASPC	GO:0090287	regulation of cellular response to growth factor stimulus	165	12	3.75984	0.0239511	HTRA3;SLIT2;BMPER;FGFR1;SULF1;FBN1;SMAD3;SMURF2;LTBP4;GPC3;SPART;ARNT
ASPC	GO:0005198	structural molecule activity	399	20	2.59137	0.0241418	COL16A1;PODN;MAGI3;MPZL1;FN1;FBLN2;LAMA2;THBS2;COL5A1;MFAP5;MGP;FBLN5;FBN1;PPL;LTBP4;FBLN1;SEC31A;MAP4;RB1CC1;SNTB2
ASPC	GO:0005509	calcium ion binding	344	18	2.70512	0.0310618	FBLN2;FSTL1;SLIT2;SPOCK1;THBS2;FKBP9;SULF1;GSN;C1S;C1R;MGP;FBLN5;FBN1;LTBP4;FBLN1;CALU;EFCAB2;SLC25A12
ASPC	GO:0072163	mesonephric epithelium development	59	7	6.13364	0.0320886	ROBO2;SLIT2;BMPER;FGFR1;SMAD3;GPC3;PKD1
ASPC	GO:0072164	mesonephric tubule development	59	7	6.13364	0.0320886	ROBO2;SLIT2;BMPER;FGFR1;SMAD3;GPC3;PKD1
ASPC	GO:0007507	heart development	348	18	2.67402	0.0320886	GLI2;ROBO2;SLIT2;SH3PXD2B;FGFR1;STK3;COL5A1;BICC1;NOX4;PRICKLE1;FBN1;SMAD3;GPC3;PKD1;CPLANE1;ACVR1;CC2D2A;RB1CC1
ASPC	GO:0048598	embryonic morphogenesis	326	17	2.6959	0.0434482	GLI2;FN1;FGFR1;SULF1;STK3;COL5A1;TULP3;PRICKLE1;LRIG3;FBN1;SMAD3;MMP2;GPC3;CPLANE1;ACVR1;CC2D2A;GNA12
ASPC	GO:0001823	mesonephros development	63	7	5.7442	0.0437597	ROBO2;SLIT2;BMPER;FGFR1;SMAD3;GPC3;PKD1
ASPC	GO:1901681	sulfur compound binding	155	11	3.66888	0.0437597	FN1;CCDC80;FSTL1;SLIT2;THBS2;FGFR1;COL5A1;FBN1;CCN5;TENM1;SCP2
ASPC	GO:0030514	negative regulation of BMP signaling pathway	29	5	8.91341	0.0437597	HTRA3;BMPER;FBN1;SMURF2;SPART
ASPC	GO:0005604	basement membrane	64	7	5.65445	0.0440006	FN1;CCDC80;LAMA2;THBS2;COL5A1;FBN1;FBLN1
ASPC	GO:0040008	regulation of growth	395	19	2.48673	0.0440006	FN1;HTRA3;SLIT2;SPOCK1;SH3PXD2B;FGFR1;STK3;CTTN;FBLN5;SMAD3;FTO;LTBP4;CCN5;GPC3;UBE2E3;CHPT1;SPART;WRN;LATS2
ASPC	GO:0005518	collagen binding	46	6	6.74319	0.0455239	PODN;FN1;SPOCK1;SMAD3;ITGA11;MRC2
ASPC	hsa04610	Complement and coagulation cascades	30	5	8.6163	0.0455239	SERPING1;C1S;C1R;C3;PROCR
ASPC	GO:0030449	regulation of complement activation	17	4	12.1642	0.0455239	SERPING1;C1S;C1R;C3
ASPC	GO:2000257	regulation of protein activation cascade	17	4	12.1642	0.0455239	SERPING1;C1S;C1R;C3
ASPC	GO:0010575	positive regulation of vascular endothelial growth factor production	17	4	12.1642	0.0455239	SULF1;RORA;C3;ARNT
Macrophage	GO:0044440	endosomal part	350	19	2.94516	0.0458683	PLEKHM2;EPS15;WLS;RAP2B;GOLIM4;LY96;TPCN1;SNX6;LGMN;ATP6V0A1;CLTC;NCF4;CLTA;SCARB2;RUFY1;VPS41;STX8;VPS50;COMMD1
Macrophage	GO:0030659	cytoplasmic vesicle membrane	450	22	2.65237	0.0458683	EPS15;WLS;STAB1;RAP2B;DAB2;SNX24;SERPINB6;BRI3;DENND4C;CD163;C2CD5;ITPR2;ATP6V0A1;CLTC;SPIRE1;RYR1;SIRPA;TRPM2;CLTA;RAB1A;SCARB2;VAPA
Macrophage	GO:0005765	lysosomal membrane	241	15	3.37674	0.0458683	GNAI3;SLC49A4;DAB2;BRI3;TPCN1;ATP6V0A1;CLTC;TRPM2;CLTA;SCARB2;VAPA;VPS41;STX8;ATP6V1C1;ATP6V1H
Macrophage	GO:0098852	lytic vacuole membrane	242	15	3.36279	0.0458683	GNAI3;SLC49A4;DAB2;BRI3;TPCN1;ATP6V0A1;CLTC;TRPM2;CLTA;SCARB2;VAPA;VPS41;STX8;ATP6V1C1;ATP6V1H
Macrophage	GO:0012506	vesicle membrane	467	22	2.55582	0.0458683	EPS15;WLS;STAB1;RAP2B;DAB2;SNX24;SERPINB6;BRI3;DENND4C;CD163;C2CD5;ITPR2;ATP6V0A1;CLTC;SPIRE1;RYR1;SIRPA;TRPM2;CLTA;RAB1A;SCARB2;VAPA
Macrophage	hsa04721	Synaptic vesicle cycle	36	6	9.04217	0.0458683	STX2;ATP6V0A1;CLTC;CLTA;ATP6V1C1;ATP6V1H
Macrophage	GO:0015278	calcium-release channel activity	12	4	18.0843	0.0458683	ITPR2;TPCN1;RYR1;TRPM2
A: Benjamini-Hochberg adjusted p-value.

## Sheet: Table S8
Table S8. Comparisons of the proportions of the four main cell-types by contexts and CMD traits.
Cell-typeA	PhenotypeB	Group 1	Mean adjusted subtype proportion±Standard deviationGroup 1	Group 2	Mean adjusted subtype proportion±Standard deviationGroup 2	p-valueC	Spearman's ρD	Correlation p-value
Adipocyte	T2D status	Normal	-0.028±0.938	T2D	0.145±1.327	0.781
ASPC	T2D status	Normal	0.027±1.022	T2D	-0.136±0.906	0.76
Endothelial	T2D status	Normal	0.053±0.959	T2D	-0.269±1.212	0.781
Macrophage	T2D status	Normal	-0.109±0.966	T2D	0.558±1.033	0.049
Adipocyte	Triglyceride group	Normal TGs	-0.031±1.014	High TGs	0.038±0.999	0.881	-0.0236231	0.872003
ASPC	Triglyceride group	Normal TGs	0.16±1.087	High TGs	-0.196±0.859	0.25	-0.188015	0.195768
Endothelial	Triglyceride group	Normal TGs	-0.023±0.886	High TGs	0.029±1.14	0.698	0.0830633	0.570432
Macrophage	Triglyceride group	Normal TGs	-0.203±0.837	High TGs	0.249±1.135	0.045	0.23669	0.101544
Adipocyte	Total cholesterol group	Normal TC	0.102±0.859	High TC	-0.282±1.307	0.266	-0.142161	0.329859
ASPC	Total cholesterol group	Normal TC	0.044±0.962	High TC	-0.123±1.121	0.615	0.0221457	0.879947
Endothelial	Total cholesterol group	Normal TC	0.075±0.94	High TC	-0.207±1.156	0.329	-0.11083	0.448376
Macrophage	Total cholesterol group	Normal TC	2.061E-04±9.616E-01	High TC	-5.706E-04±1.132E+00	0.78	-0.160276	0.27129
Adipocyte	HDL-C group	Normal HDL-C	0.016±1.137	Low HDL-C	-0.01±0.919	0.815	-0.180997	0.213286
ASPC	HDL-C group	Normal HDL-C	0.133±1.22	Low HDL-C	-0.084±0.839	0.604	0.178751	0.219116
Endothelial	HDL-C group	Normal HDL-C	-0.283±0.751	Low HDL-C	0.179±1.1	0.095	-0.25261	0.0799214
Macrophage	HDL-C group	Normal HDL-C	-0.342±0.841	Low HDL-C	0.217±1.041	0.012	-0.187275	0.197565
Adipocyte	Global AMR ancestry group	AMR below median	-0.14±0.975	AMR over median	0.146±1.02	0.366	0.0934694	0.521806
ASPC	Global AMR ancestry group	AMR below median	-0.007±1.065	AMR over median	0.007±0.944	0.945	-0.0807143	0.580351
Endothelial	Global AMR ancestry group	AMR below median	-0.163±1.016	AMR over median	0.17±0.969	0.287	0.102245	0.483326
Macrophage	Global AMR ancestry group	AMR below median	0.043±1.059	AMR over median	-0.045±0.95	0.67	0.0569388	0.696777
Adipocyte	BMI category	Non-obese	0.134±1.034	Obese	-0.211±0.923	0.168	-0.232551	0.107795
ASPC	BMI category	Non-obese	0.009±1.025	Obese	-0.014±0.979	0.737	0.0529592	0.717064
Endothelial	BMI category	Non-obese	-0.05±0.929	Obese	0.08±1.118	0.879	0.10102	0.488604
Macrophage	BMI category	Non-obese	-0.241±0.946	Obese	0.38±0.98	0.036	0.38398	0.00678105
Adipocyte	Sex	Female	-0.073±0.99	Male	0.225±1.03	0.273
ASPC	Sex	Female	-0.006±1.072	Male	0.02±0.759	0.954
Endothelial	Sex	Female	-0.119±0.887	Male	0.367±1.254	0.107
Macrophage	Sex	Female	0.206±0.97	Male	-0.636±0.824	0.008
Adipocyte	Age group	Age below median	-0.255±0.856	Age over median	0.313±1.086	0.017	0.253	0.08
ASPC	Age group	Age below median	0.102±0.916	Age over median	-0.125±1.097	0.64	-0.157	0.281
Endothelial	Age group	Age below median	-0.076±1.111	Age over median	0.094±0.854	0.304	0.124	0.394
Macrophage	Age group	Age below median	0.015±0.911	Age over median	-0.018±1.116	0.85	0.082	0.577
A: ASPC indicates adipose stem and precursor cells.
B: Groups were defined as follows: males and females; non-obese BMI (BMI<30) and obese (BMI>=30); AMR below median (AMR <= median of 0.624) and AMR over (AMR >0.624); age below median (age<= median of 47 years) and age over median (age>47); low HDL-C (HDL-C<40 mg/dL for males, <50mg/dL for females) and normal HDL-C; normal TC (TC<200 mg/dL) and high TC (TC>=200); normal TGs (TGs<150mg/dL) and hig…
C: Wilcoxon p-value of the difference in proportions between Group 1 and Group 2.
D: Spearman's correlation between the adjusted cell-type proportion and continuous version of the phenotype (i.e., age, BMI, Global AMR ancestry %, serum HDL-C, serum TC, serum TGs). Correlation was not assessed for the binary phenotypes of T2D status and sex.
AMR indicates estimated global admixed American ancestry, BMI body mass index, HDL-C serum high-density lipoprotein cholesterol, T2D type 2 diabetes, TC serum total cholesterol, and TG serum triglycerides.

## Sheet: Table S9
Table S9. CNA detects significant heterogeneity (p<0.05) by contexts and CMD traits at the tissue and cell-type level resolutions.
Group	Outcome	p-value
Full tissue	Age	0.027972
Full tissue	AMR	0.709228
Full tissue	BMI	0.02997
Full tissue	HDL-C	0.1578
Full tissue	Sex	0.000999
Full tissue	TC	0.233766
Full tissue	TGs	0.205794
Full tissue	T2D	0.984016
Adipocytes	Age	0.000999
Adipocytes	AMR	0.05594
Adipocytes	BMI	0.010989
Adipocytes	HDL-C	0.4895
Adipocytes	Sex	0.000999
Adipocytes	TC	0.904
Adipocytes	TGs	0.233
Adipocytes	T2D	0.287
ASPCs	Age	0.283
ASPCs	AMR	0.198
ASPCs	BMI	0.065934
ASPCs	HDL-C	0.809
ASPCs	Sex	0.000999
ASPCs	TC	0.111
ASPCs	TGs	0.178
ASPCs	T2D	0.627
Endothelial cells	Age	0.212
Endothelial cells	AMR	0.613
Endothelial cells	BMI	0.025974
Endothelial cells	HDL-C	0.317
Endothelial cells	Sex	0.003996
Endothelial cells	TC	0.389
Endothelial cells	TGs	0.0799201
Endothelial cells	T2D	0.417
Macrophages	Age	0.20979
Macrophages	AMR	0.236763
Macrophages	BMI	0.025974
Macrophages	HDL-C	0.419
Macrophages	Sex	0.000999
Macrophages	TC	0.934
Macrophages	TGs	0.005994
Macrophages	T2D	0.898
ASPCs indicates adipose stem and precursor cells, AMR global admixed American ancestry, BMI body mass index, HDL-C serum high-density lipoprotein cholesterol, TC serum total cholesterol, TGs serum triglycerides, and T2D type 2 diabetes.

## Sheet: Table S10
Table S10. Multi-cellular factor analysis (MOFAcell) reveals transcriptomic variability in SAT cell-types associated with sex, BMI, and HDL-cholesterol.
Factor	Trait	p-value	FDRA
Factor 1	Sex	0.814	0.869
Factor 2	Sex	1.41E-04	6.77E-03
Factor 3	Sex	0.067	0.248
Factor 4	Sex	0.562	0.831
Factor 5	Sex	4.33E-04	6.92E-03
Factor 6	Sex	0.644	0.831
Factor 1	T2D	0.026	0.154
Factor 2	T2D	0.12	0.369
Factor 3	T2D	0.54	0.831
Factor 4	T2D	0.022	0.148
Factor 5	T2D	0.65	0.831
Factor 6	T2D	0.702	0.831
Factor 1	Age	0.212	0.56
Factor 2	Age	0.184	0.521
Factor 3	Age	0.71	0.831
Factor 4	Age	0.637	0.831
Factor 5	Age	0.578	0.831
Factor 6	Age	0.107	0.368
Factor 1	BMI	0.233	0.56
Factor 2	BMI	0.616	0.831
Factor 3	BMI	0.745	0.832
Factor 4	BMI	0.657	0.831
Factor 5	BMI	1.93E-03	0.019
Factor 6	BMI	3.76E-04	6.92E-03
Factor 1	AMR	0.672	0.831
Factor 2	AMR	0.056	0.223
Factor 3	AMR	0.365	0.728
Factor 4	AMR	0.379	0.728
Factor 5	AMR	0.779	0.85
Factor 6	AMR	0.498	0.831
Factor 1	TGs	0.303	0.632
Factor 2	TGs	0.019	0.148
Factor 3	TGs	0.986	0.986
Factor 4	TGs	0.233	0.56
Factor 5	TGs	0.485	0.831
Factor 6	TGs	0.056	0.223
Factor 1	HDL-C	0.123	0.369
Factor 2	HDL-C	9.46E-04	0.011
Factor 3	HDL-C	0.675	0.831
Factor 4	HDL-C	0.268	0.584
Factor 5	HDL-C	0.684	0.831
Factor 6	HDL-C	0.038	0.183
Factor 1	TC	0.745	0.832
Factor 2	TC	0.03	0.158
Factor 3	TC	0.468	0.831
Factor 4	TC	0.974	0.986
Factor 5	TC	0.947	0.986
Factor 6	TC	0.26	0.584
A: Benjamini Hochberg adjusted p-value.
AMR indicates global admixed American ancestry, BMI body mass index, HDL-C serum high-density lipoprotein cholesterol, TC serum total cholesterol, TGs serum triglycerides, and T2D type 2 diabetes.

## Sheet: Table S11
Table S11. Differential expression patterns at the cell-type level are strongest by the outcomes of BMI and sex.
Gene name	Gene ID	logFCA	FDRB	Cell-type	Outcome
LINC01098	ENSG00000231171	-5.48449	0.0220975	Adipocyte	AMR
NOX4	ENSG00000086991	5.62354	0.0220975	Adipocyte	AMR
ENSG00000257322	ENSG00000257322	-8.69017	0.0486015	Adipocyte	AMR
RNF145	ENSG00000145860	1.10549	0.0486015	Adipocyte	AMR
LINC01099	ENSG00000251504	-4.58308	0.0523712	Adipocyte	AMR
NECAB1	ENSG00000123119	-5.21125	0.0523712	Adipocyte	AMR
MACROD2	ENSG00000172264	-0.0193441	0.0189914	Adipocyte	Age
PHIP	ENSG00000146247	-0.0122621	0.0189914	Adipocyte	Age
DANT2	ENSG00000235244	0.0531021	0.0287563	Adipocyte	Age
ECHDC2	ENSG00000121310	-0.0156832	0.0287563	Adipocyte	Age
LRP1B	ENSG00000168702	-0.0693485	0.0290943	Adipocyte	Age
ENSG00000282943	ENSG00000282943	0.039927	0.0418247	Adipocyte	Age
LINC01950	ENSG00000251027	0.0230401	0.0418247	Adipocyte	Age
RANBP17	ENSG00000204764	-0.027203	0.0485824	Adipocyte	Age
WHAMM	ENSG00000156232	-0.0184487	0.0485824	Adipocyte	Age
RGCC	ENSG00000102760	-0.0339012	0.060446	Adipocyte	Age
BCL2L2-PABPN1	ENSG00000258643	0.0123596	0.0657368	Adipocyte	Age
ENSG00000272622	ENSG00000272622	-0.0244251	0.0658634	Adipocyte	Age
ADCK1	ENSG00000063761	0.0173415	0.0659913	Adipocyte	Age
SLC17A5	ENSG00000119899	0.01269	0.0696123	Adipocyte	Age
LINC01099	ENSG00000251504	0.0589751	0.0720941	Adipocyte	Age
PRKCQ	ENSG00000065675	-0.0483991	0.0720941	Adipocyte	Age
PSMB5	ENSG00000100804	0.0107728	0.0720941	Adipocyte	Age
KLHL8	ENSG00000145332	-0.0134931	0.0762435	Adipocyte	Age
ZNF117	ENSG00000152926	0.0182751	0.0762435	Adipocyte	Age
CRTAP	ENSG00000170275	0.0190864	0.0890455	Adipocyte	Age
GNB1	ENSG00000078369	0.0141281	0.0890455	Adipocyte	Age
SENP7	ENSG00000138468	-0.0110352	0.0890455	Adipocyte	Age
SRPX2	ENSG00000102359	0.0296926	0.0890455	Adipocyte	Age
LIN7A	ENSG00000111052	-0.0269611	0.0907191	Adipocyte	Age
IFT88	ENSG00000032742	-0.0112621	0.091198	Adipocyte	Age
CASP8	ENSG00000064012	-0.0136201	0.0999651	Adipocyte	Age
SHLD2	ENSG00000122376	0.0087102	0.0999651	Adipocyte	Age
VKORC1L1	ENSG00000196715	0.01653	0.0999651	Adipocyte	Age
ALK	ENSG00000171094	-0.417301	0.000234401	Adipocyte	BMI
C1QTNF7	ENSG00000163145	-0.700162	0.000234401	Adipocyte	BMI
NAALAD2	ENSG00000077616	-0.500484	0.000234401	Adipocyte	BMI
HMGXB4	ENSG00000100281	-0.203522	0.000239895	Adipocyte	BMI
ADAMTS10	ENSG00000142303	0.510773	0.000284544	Adipocyte	BMI
NOX4	ENSG00000086991	1.09831	0.000523245	Adipocyte	BMI
E2F3	ENSG00000112242	0.247803	0.000526735	Adipocyte	BMI
EYA1	ENSG00000104313	-0.548507	0.000832798	Adipocyte	BMI
CECR2	ENSG00000099954	-0.889012	0.000887356	Adipocyte	BMI
OSMR	ENSG00000145623	0.381627	0.00146645	Adipocyte	BMI
ABCC1	ENSG00000103222	0.324239	0.00160302	Adipocyte	BMI
CCDC80	ENSG00000091986	0.578645	0.00160302	Adipocyte	BMI
DYNC1I1	ENSG00000158560	0.455664	0.00163318	Adipocyte	BMI
SLC25A21	ENSG00000183032	-0.20258	0.0018424	Adipocyte	BMI
CPPED1	ENSG00000103381	0.186355	0.00186672	Adipocyte	BMI
ZC4H2	ENSG00000126970	0.280301	0.00186672	Adipocyte	BMI
HMGB1	ENSG00000189403	-0.158248	0.00201775	Adipocyte	BMI
ADNP2	ENSG00000101544	-0.133602	0.0024842	Adipocyte	BMI
C2CD6	ENSG00000155754	0.2905	0.0024842	Adipocyte	BMI
SLC41A2	ENSG00000136052	0.261621	0.0024842	Adipocyte	BMI
ADAMTSL1	ENSG00000178031	-0.390646	0.00249498	Adipocyte	BMI
BLVRB	ENSG00000090013	-0.260429	0.00250675	Adipocyte	BMI
SCHLAP1	ENSG00000281131	0.951884	0.00250675	Adipocyte	BMI
C1QTNF7-AS1	ENSG00000249252	-0.512508	0.00252812	Adipocyte	BMI
ENSG00000270149	ENSG00000270149	-0.442433	0.00252812	Adipocyte	BMI
HDAC7	ENSG00000061273	0.363835	0.00252812	Adipocyte	BMI
LINC02981	ENSG00000214870	0.350184	0.00252812	Adipocyte	BMI
PRKCQ	ENSG00000065675	-0.575883	0.00252812	Adipocyte	BMI
SRPX2	ENSG00000102359	0.425327	0.00252812	Adipocyte	BMI
PLEKHA1	ENSG00000107679	0.162057	0.00263804	Adipocyte	BMI
FAM98A	ENSG00000119812	0.229156	0.00264626	Adipocyte	BMI
KLF3	ENSG00000109787	-0.213907	0.00264626	Adipocyte	BMI
PITPNM2	ENSG00000090975	0.319769	0.00264626	Adipocyte	BMI
TRAM2	ENSG00000065308	0.356056	0.00264626	Adipocyte	BMI
TSC22D1	ENSG00000102804	0.371382	0.00264626	Adipocyte	BMI
SSH1	ENSG00000084112	0.180133	0.00281585	Adipocyte	BMI
PSD3	ENSG00000156011	0.248069	0.00305531	Adipocyte	BMI
GSDMB	ENSG00000073605	-0.398837	0.0031085	Adipocyte	BMI
COQ8B	ENSG00000123815	0.132938	0.00333765	Adipocyte	BMI
RPH3AL	ENSG00000181031	0.255737	0.00356414	Adipocyte	BMI
AKR1C2	ENSG00000151632	0.323304	0.00358979	Adipocyte	BMI
ELN	ENSG00000049540	0.627452	0.00358979	Adipocyte	BMI
CADM1	ENSG00000182985	-0.409644	0.00362642	Adipocyte	BMI
COL6A1	ENSG00000142156	0.419034	0.00362642	Adipocyte	BMI
HTRA1	ENSG00000166033	0.311942	0.00362642	Adipocyte	BMI
SEC24D	ENSG00000150961	0.291904	0.00362642	Adipocyte	BMI
PTPRJ	ENSG00000149177	0.355322	0.00370384	Adipocyte	BMI
LRP1B	ENSG00000168702	-0.783972	0.00380369	Adipocyte	BMI
ENSG00000287292	ENSG00000287292	-0.365259	0.00407602	Adipocyte	BMI
DBT	ENSG00000137992	-0.133864	0.00410009	Adipocyte	BMI
ENSG00000291065	ENSG00000291065	0.275533	0.00410009	Adipocyte	BMI
GNG2	ENSG00000186469	0.339148	0.00410009	Adipocyte	BMI
LINC02256.1	ENSG00000261064	-0.161306	0.00410009	Adipocyte	BMI
RORB	ENSG00000198963	-1.00157	0.00410009	Adipocyte	BMI
HEATR5A	ENSG00000129493	0.185521	0.00459189	Adipocyte	BMI
VHL	ENSG00000134086	-0.129156	0.00459367	Adipocyte	BMI
PPP1R12A-AS2	ENSG00000258048	-0.31474	0.00465771	Adipocyte	BMI
LINC01099	ENSG00000251504	0.630612	0.00499796	Adipocyte	BMI
COL6A2	ENSG00000142173	0.761453	0.00522172	Adipocyte	BMI
HPSE2	ENSG00000172987	-0.480612	0.00566467	Adipocyte	BMI
PPA1	ENSG00000180817	0.288335	0.00566467	Adipocyte	BMI
TIMP2	ENSG00000035862	0.259961	0.00566467	Adipocyte	BMI
LSM6	ENSG00000164167	-0.193031	0.00575293	Adipocyte	BMI
RSBN1L	ENSG00000187257	-0.114844	0.00575293	Adipocyte	BMI
PHF10	ENSG00000130024	-0.16967	0.0063973	Adipocyte	BMI
ACADM	ENSG00000117054	-0.167498	0.00667243	Adipocyte	BMI
AFG1L	ENSG00000135537	0.171256	0.00667243	Adipocyte	BMI
WDR82	ENSG00000164091	-0.145698	0.00677208	Adipocyte	BMI
ENSG00000259675	ENSG00000259675	0.607156	0.00677537	Adipocyte	BMI
EPHA4	ENSG00000116106	0.360068	0.00704853	Adipocyte	BMI
CAST	ENSG00000153113	-0.165212	0.00719197	Adipocyte	BMI
ADCY7	ENSG00000121281	0.337769	0.00728225	Adipocyte	BMI
E2F6	ENSG00000169016	0.137171	0.00728225	Adipocyte	BMI
KIRREL1	ENSG00000183853	0.249144	0.00728225	Adipocyte	BMI
LHFPL2	ENSG00000145685	0.212733	0.00728225	Adipocyte	BMI
TARBP1	ENSG00000059588	0.106574	0.00728225	Adipocyte	BMI
MACF1	ENSG00000127603	0.209302	0.00754011	Adipocyte	BMI
TMEM192	ENSG00000170088	-0.140119	0.00774772	Adipocyte	BMI
AGBL4	ENSG00000186094	-0.413065	0.00796975	Adipocyte	BMI
DUXAP8	ENSG00000206195	0.270617	0.00816345	Adipocyte	BMI
CSRP2	ENSG00000175183	-0.371873	0.00842591	Adipocyte	BMI
ANKRD13C	ENSG00000118454	-0.086776	0.00860159	Adipocyte	BMI
ENSG00000261172	ENSG00000261172	-0.422776	0.00860159	Adipocyte	BMI
MAP4K3-DT	ENSG00000231312	0.233169	0.00860159	Adipocyte	BMI
ZDHHC7	ENSG00000153786	0.112587	0.00860159	Adipocyte	BMI
BCL2L1	ENSG00000171552	0.205482	0.00883929	Adipocyte	BMI
OSBPL1A	ENSG00000141447	-0.190945	0.00933608	Adipocyte	BMI
CSTPP1	ENSG00000149179	0.136722	0.00935517	Adipocyte	BMI
MFAP5	ENSG00000197614	1.09154	0.00935517	Adipocyte	BMI
OSMR-DT	ENSG00000249740	0.248911	0.00935517	Adipocyte	BMI
ARHGEF26	ENSG00000114790	-0.466141	0.00938753	Adipocyte	BMI
ENSG00000290876	ENSG00000290876	-0.132932	0.00938753	Adipocyte	BMI
FAM171A1	ENSG00000148468	0.195597	0.00938753	Adipocyte	BMI
PLCL2	ENSG00000154822	-0.226287	0.00938753	Adipocyte	BMI
SMC3	ENSG00000108055	-0.112406	0.00938753	Adipocyte	BMI
ST3GAL6	ENSG00000064225	-0.259631	0.00938753	Adipocyte	BMI
YLPM1	ENSG00000119596	0.0730729	0.00967225	Adipocyte	BMI
PTK2B	ENSG00000120899	0.150022	0.00980371	Adipocyte	BMI
KPNA5	ENSG00000196911	-0.151829	0.0106528	Adipocyte	BMI
PEMT	ENSG00000133027	0.434361	0.0106528	Adipocyte	BMI
MECR	ENSG00000116353	0.164018	0.0113348	Adipocyte	BMI
AMPD3	ENSG00000133805	0.38895	0.0113688	Adipocyte	BMI
LMCD1	ENSG00000071282	0.345624	0.0113688	Adipocyte	BMI
WDR93	ENSG00000140527	-0.29494	0.0113688	Adipocyte	BMI
PID1	ENSG00000153823	0.210205	0.0118976	Adipocyte	BMI
ENSG00000258824	ENSG00000258824	-0.219118	0.0130603	Adipocyte	BMI
TANC1	ENSG00000115183	0.198422	0.0131174	Adipocyte	BMI
DAPK1	ENSG00000196730	0.284366	0.0133554	Adipocyte	BMI
NR2F1-AS1	ENSG00000237187	0.224996	0.0134155	Adipocyte	BMI
NSMAF	ENSG00000035681	0.104331	0.0134155	Adipocyte	BMI
ENSG00000255229	ENSG00000255229	-0.340185	0.0135285	Adipocyte	BMI
FSTL1	ENSG00000163430	0.302187	0.0135412	Adipocyte	BMI
DIAPH2	ENSG00000147202	-0.143994	0.0139334	Adipocyte	BMI
WDR5B-DT	ENSG00000272758	-0.132448	0.0141853	Adipocyte	BMI
ATP1B3	ENSG00000069849	-0.165052	0.014395	Adipocyte	BMI
CACNA1C	ENSG00000151067	0.405914	0.014395	Adipocyte	BMI
SLIT2	ENSG00000145147	0.401365	0.0146502	Adipocyte	BMI
ANKRD10	ENSG00000088448	-0.121189	0.0148081	Adipocyte	BMI
C1S	ENSG00000182326	0.167821	0.0148232	Adipocyte	BMI
CABIN1	ENSG00000099991	0.129704	0.0148232	Adipocyte	BMI
HSD11B1	ENSG00000117594	0.428957	0.0148232	Adipocyte	BMI
MACROD2	ENSG00000172264	-0.175486	0.0148232	Adipocyte	BMI
MAP1B	ENSG00000131711	0.348751	0.0148232	Adipocyte	BMI
NASP	ENSG00000132780	-0.199476	0.0148232	Adipocyte	BMI
SERPINB6	ENSG00000124570	-0.168137	0.0153409	Adipocyte	BMI
SUN2	ENSG00000100242	-0.235534	0.0153409	Adipocyte	BMI
CEP68	ENSG00000011523	-0.129722	0.0156009	Adipocyte	BMI
PMM2	ENSG00000140650	0.150041	0.0159925	Adipocyte	BMI
MLXIP	ENSG00000175727	0.155648	0.0163975	Adipocyte	BMI
DENND5A	ENSG00000184014	0.158801	0.016929	Adipocyte	BMI
ENSG00000287709	ENSG00000287709	-0.466181	0.016929	Adipocyte	BMI
NEK6	ENSG00000119408	0.200315	0.016929	Adipocyte	BMI
ROCK2	ENSG00000134318	0.183061	0.016929	Adipocyte	BMI
SEC62	ENSG00000008952	-0.131487	0.016929	Adipocyte	BMI
CHPT1	ENSG00000111666	-0.164792	0.017286	Adipocyte	BMI
L2HGDH	ENSG00000087299	-0.207514	0.017286	Adipocyte	BMI
EXTL2	ENSG00000162694	0.135113	0.0177135	Adipocyte	BMI
GCLM	ENSG00000023909	0.162467	0.0177135	Adipocyte	BMI
RFWD3	ENSG00000168411	0.102528	0.0177135	Adipocyte	BMI
TMEM184B	ENSG00000198792	0.165979	0.0177443	Adipocyte	BMI
KSR1	ENSG00000141068	0.276848	0.0177789	Adipocyte	BMI
HNRNPK	ENSG00000165119	-0.118687	0.0185143	Adipocyte	BMI
LUCAT1	ENSG00000248323	0.4477	0.0185143	Adipocyte	BMI
MSC-AS1	ENSG00000235531	0.328835	0.0187628	Adipocyte	BMI
XXYLT1	ENSG00000173950	0.195552	0.0187628	Adipocyte	BMI
RANBP3L	ENSG00000164188	0.494541	0.0189236	Adipocyte	BMI
ABLIM1	ENSG00000099204	0.169528	0.0197797	Adipocyte	BMI
ACVR2A	ENSG00000121989	-0.120242	0.0200477	Adipocyte	BMI
ROR1	ENSG00000185483	0.366898	0.0204019	Adipocyte	BMI
FAM219A	ENSG00000164970	0.181597	0.0204332	Adipocyte	BMI
RBM4B	ENSG00000173914	-0.198548	0.0205204	Adipocyte	BMI
KCNIP2	ENSG00000120049	-0.221764	0.0214905	Adipocyte	BMI
APBB2	ENSG00000163697	0.160673	0.0215526	Adipocyte	BMI
ENSG00000286536	ENSG00000286536	-0.271935	0.0215526	Adipocyte	BMI
PSMD7-DT	ENSG00000261404	-0.225991	0.0215813	Adipocyte	BMI
ENSG00000291185	ENSG00000291185	0.245171	0.0216874	Adipocyte	BMI
RUNX1	ENSG00000159216	0.176874	0.0218094	Adipocyte	BMI
MPZL1	ENSG00000197965	0.226009	0.0221727	Adipocyte	BMI
LMAN1	ENSG00000074695	-0.118279	0.0225123	Adipocyte	BMI
ETV6	ENSG00000139083	0.233857	0.0237327	Adipocyte	BMI
CDKN2B	ENSG00000147883	0.347945	0.0244353	Adipocyte	BMI
ENSG00000259351	ENSG00000259351	-0.441379	0.0244832	Adipocyte	BMI
MARCHF2	ENSG00000099785	0.139414	0.0244832	Adipocyte	BMI
ARHGAP27P1-BPTFP1-KPNA2P3	ENSG00000215769	0.132722	0.0244879	Adipocyte	BMI
ENSG00000283240	ENSG00000283240	0.229125	0.0245956	Adipocyte	BMI
POLD3	ENSG00000077514	-0.156818	0.0252655	Adipocyte	BMI
ENSG00000286608	ENSG00000286608	-0.161233	0.0265815	Adipocyte	BMI
LINC00907	ENSG00000267586	-0.14874	0.0265815	Adipocyte	BMI
SLC44A1	ENSG00000070214	0.182878	0.0265815	Adipocyte	BMI
MTUS1	ENSG00000129422	-0.332388	0.0270032	Adipocyte	BMI
TBC1D22A	ENSG00000054611	0.133997	0.0270032	Adipocyte	BMI
NR2C2	ENSG00000177463	-0.0894078	0.0275334	Adipocyte	BMI
CPNE3	ENSG00000085719	-0.0927241	0.0281339	Adipocyte	BMI
ENSG00000267383	ENSG00000267383	0.135512	0.0281339	Adipocyte	BMI
FRY	ENSG00000073910	0.305853	0.0281339	Adipocyte	BMI
MYO6	ENSG00000196586	0.0893861	0.0281339	Adipocyte	BMI
RAB21	ENSG00000080371	-0.104664	0.0281339	Adipocyte	BMI
NRP2	ENSG00000118257	0.303784	0.0284562	Adipocyte	BMI
NCOA3	ENSG00000124151	0.138072	0.0287801	Adipocyte	BMI
AKR1C3	ENSG00000196139	0.267199	0.029006	Adipocyte	BMI
MFSD8	ENSG00000164073	-0.0943345	0.0293468	Adipocyte	BMI
PSMD5	ENSG00000095261	-0.103386	0.0293468	Adipocyte	BMI
SLC19A2	ENSG00000117479	-0.225619	0.0293468	Adipocyte	BMI
ZNF483	ENSG00000173258	-0.190311	0.029936	Adipocyte	BMI
CDR2	ENSG00000140743	0.105192	0.0303018	Adipocyte	BMI
FASTKD1	ENSG00000138399	0.150902	0.030557	Adipocyte	BMI
GLB1	ENSG00000170266	0.224984	0.030557	Adipocyte	BMI
MGST1	ENSG00000008394	0.183737	0.030557	Adipocyte	BMI
PPIL4	ENSG00000131013	-0.0970322	0.030557	Adipocyte	BMI
TMEM144	ENSG00000164124	0.210736	0.030557	Adipocyte	BMI
CHKA	ENSG00000110721	-0.183513	0.0306931	Adipocyte	BMI
NECTIN3	ENSG00000177707	-0.125599	0.0306931	Adipocyte	BMI
ECHDC2	ENSG00000121310	-0.133002	0.0307138	Adipocyte	BMI
C2CD3	ENSG00000168014	0.0917426	0.030929	Adipocyte	BMI
ITGB5	ENSG00000082781	0.213668	0.030929	Adipocyte	BMI
PHYH	ENSG00000107537	-0.11946	0.030929	Adipocyte	BMI
REV1	ENSG00000135945	-0.107962	0.030929	Adipocyte	BMI
ANO5	ENSG00000171714	0.252759	0.0310735	Adipocyte	BMI
HIF1A-AS3	ENSG00000258667	0.259529	0.0310735	Adipocyte	BMI
ZEB1-AS1	ENSG00000237036	0.218534	0.0315364	Adipocyte	BMI
ZNF189	ENSG00000136870	0.162595	0.0315364	Adipocyte	BMI
ABCC3	ENSG00000108846	0.706156	0.0318006	Adipocyte	BMI
SUPV3L1	ENSG00000156502	-0.0943989	0.0318006	Adipocyte	BMI
UBR4	ENSG00000127481	0.123651	0.0318006	Adipocyte	BMI
SORL1	ENSG00000137642	-0.234026	0.031807	Adipocyte	BMI
STPG2	ENSG00000163116	-0.151737	0.0325534	Adipocyte	BMI
EFR3A	ENSG00000132294	0.10656	0.0333986	Adipocyte	BMI
CNTN6	ENSG00000134115	0.578004	0.0338044	Adipocyte	BMI
FMNL2	ENSG00000157827	0.211232	0.0338044	Adipocyte	BMI
TEX2	ENSG00000136478	0.196158	0.0339232	Adipocyte	BMI
CHSY3	ENSG00000198108	0.225484	0.0342947	Adipocyte	BMI
EIF4B	ENSG00000063046	-0.0760407	0.0342947	Adipocyte	BMI
UPF3B	ENSG00000125351	-0.138392	0.0343728	Adipocyte	BMI
ADAM12	ENSG00000148848	0.275086	0.0349551	Adipocyte	BMI
GNPTAB	ENSG00000111670	-0.17229	0.0349551	Adipocyte	BMI
GOLGA3	ENSG00000090615	0.144322	0.0349551	Adipocyte	BMI
ITIH5	ENSG00000123243	0.274167	0.0349551	Adipocyte	BMI
PER2	ENSG00000132326	-0.321492	0.0349551	Adipocyte	BMI
PXDNL	ENSG00000147485	-0.147807	0.0349551	Adipocyte	BMI
TEF	ENSG00000167074	-0.252341	0.0349551	Adipocyte	BMI
SLC38A6	ENSG00000139974	0.101237	0.0350655	Adipocyte	BMI
TRPA1	ENSG00000104321	0.410341	0.0352134	Adipocyte	BMI
PSMD14	ENSG00000115233	0.140642	0.0353022	Adipocyte	BMI
TAFA2	ENSG00000198673	-0.140908	0.0353022	Adipocyte	BMI
MYO9B	ENSG00000099331	0.155652	0.0354458	Adipocyte	BMI
EIPR1	ENSG00000032389	0.179178	0.0359769	Adipocyte	BMI
RNF19A	ENSG00000034677	0.149297	0.0359769	Adipocyte	BMI
PIGK	ENSG00000142892	0.139044	0.0362346	Adipocyte	BMI
PALLD	ENSG00000129116	0.519079	0.036802	Adipocyte	BMI
PRKAR1A	ENSG00000108946	-0.163241	0.036802	Adipocyte	BMI
GINM1	ENSG00000055211	-0.136453	0.0372076	Adipocyte	BMI
CTDSPL2	ENSG00000137770	-0.0783002	0.0372298	Adipocyte	BMI
GLIPR2	ENSG00000122694	0.370371	0.0372298	Adipocyte	BMI
TTC13	ENSG00000143643	0.12957	0.0373855	Adipocyte	BMI
ALPK3	ENSG00000136383	-0.338195	0.0375098	Adipocyte	BMI
ENSG00000227486	ENSG00000227486	0.117338	0.0375098	Adipocyte	BMI
GATD1-DT	ENSG00000255284	-0.134553	0.0375098	Adipocyte	BMI
METTL8	ENSG00000123600	0.0942675	0.0375098	Adipocyte	BMI
SLC25A42	ENSG00000181035	-0.187171	0.0375098	Adipocyte	BMI
ITGAV	ENSG00000138448	0.187858	0.0379161	Adipocyte	BMI
MIR4435-2HG	ENSG00000172965	0.283228	0.0380891	Adipocyte	BMI
ENSG00000258231	ENSG00000258231	0.591014	0.0383276	Adipocyte	BMI
HNRNPLL	ENSG00000143889	-0.113626	0.0383276	Adipocyte	BMI
SIN3A	ENSG00000169375	-0.14918	0.0383276	Adipocyte	BMI
PTPRK	ENSG00000152894	-0.21661	0.0385008	Adipocyte	BMI
ZC2HC1A	ENSG00000104427	-0.224593	0.0385008	Adipocyte	BMI
PAWR	ENSG00000177425	-0.244488	0.0386914	Adipocyte	BMI
ACOT9	ENSG00000123130	0.137469	0.0391773	Adipocyte	BMI
DGKI	ENSG00000157680	0.250844	0.0391773	Adipocyte	BMI
DLGAP2	ENSG00000198010	-0.298756	0.0391773	Adipocyte	BMI
IRF8	ENSG00000140968	0.488637	0.0391773	Adipocyte	BMI
LINC02614	ENSG00000241288	-0.298783	0.0391773	Adipocyte	BMI
ATXN1L	ENSG00000224470	0.123037	0.0392671	Adipocyte	BMI
KDM1A	ENSG00000004487	-0.0750737	0.0392671	Adipocyte	BMI
LINC00963	ENSG00000204054	0.173524	0.0400174	Adipocyte	BMI
DTX2P1-UPK3BP1-PMS2P11	ENSG00000265479	0.258703	0.040163	Adipocyte	BMI
ENTPD4	ENSG00000197217	0.145253	0.040163	Adipocyte	BMI
PTBP3	ENSG00000119314	-0.210771	0.040163	Adipocyte	BMI
APLP2	ENSG00000084234	-0.256975	0.0405832	Adipocyte	BMI
ATP6V1E1	ENSG00000131100	-0.0810062	0.0405832	Adipocyte	BMI
C14orf39	ENSG00000179008	-0.295015	0.0405832	Adipocyte	BMI
C1orf159	ENSG00000131591	0.126495	0.0405832	Adipocyte	BMI
CBX5	ENSG00000094916	-0.121449	0.0405832	Adipocyte	BMI
DAPK2	ENSG00000035664	-0.291941	0.0405832	Adipocyte	BMI
ENSG00000273118	ENSG00000273118	0.245886	0.0405832	Adipocyte	BMI
ERMP1	ENSG00000099219	-0.131144	0.0405832	Adipocyte	BMI
NAPB	ENSG00000125814	0.0978039	0.0405832	Adipocyte	BMI
PIR	ENSG00000087842	0.17979	0.0405832	Adipocyte	BMI
RIC8B	ENSG00000111785	0.132349	0.0405832	Adipocyte	BMI
DUT	ENSG00000128951	-0.141703	0.0407102	Adipocyte	BMI
CARMIL1	ENSG00000079691	0.35755	0.0408364	Adipocyte	BMI
COL5A1	ENSG00000130635	0.324332	0.0408364	Adipocyte	BMI
QSER1	ENSG00000060749	-0.100624	0.0412129	Adipocyte	BMI
PRPF8	ENSG00000174231	-0.101033	0.0414346	Adipocyte	BMI
KCND2	ENSG00000184408	0.391403	0.0419417	Adipocyte	BMI
PHF11	ENSG00000136147	0.0802596	0.0419417	Adipocyte	BMI
BNIP3	ENSG00000176171	-0.166409	0.0420701	Adipocyte	BMI
GCNT2	ENSG00000111846	0.381185	0.0421347	Adipocyte	BMI
AASS	ENSG00000008311	-0.279124	0.0421378	Adipocyte	BMI
C6	ENSG00000039537	-0.646742	0.0421378	Adipocyte	BMI
LINC00968	ENSG00000246430	0.423067	0.0421378	Adipocyte	BMI
ACTN1	ENSG00000072110	0.253782	0.0429326	Adipocyte	BMI
CCDC50	ENSG00000152492	-0.111179	0.0429326	Adipocyte	BMI
RCBTB2	ENSG00000136161	0.138662	0.0432181	Adipocyte	BMI
PSIP1	ENSG00000164985	-0.143986	0.0439598	Adipocyte	BMI
ZMPSTE24	ENSG00000084073	0.0955199	0.0439739	Adipocyte	BMI
COG6	ENSG00000133103	0.091623	0.0444152	Adipocyte	BMI
PDE3A	ENSG00000172572	-0.406495	0.0444152	Adipocyte	BMI
PLEKHA2	ENSG00000169499	0.141403	0.0444152	Adipocyte	BMI
SLC35G1	ENSG00000176273	0.264282	0.0444152	Adipocyte	BMI
UPP2	ENSG00000007001	-0.301732	0.0444152	Adipocyte	BMI
WASF3	ENSG00000132970	0.246118	0.0444152	Adipocyte	BMI
CREB3L2	ENSG00000182158	0.167821	0.0448616	Adipocyte	BMI
ZBTB25	ENSG00000089775	-0.0976218	0.0448616	Adipocyte	BMI
KAT7	ENSG00000136504	-0.0883168	0.0455993	Adipocyte	BMI
CFAP299	ENSG00000197826	-0.245549	0.0458106	Adipocyte	BMI
LINC02615	ENSG00000251432	0.212754	0.0458106	Adipocyte	BMI
ADD3	ENSG00000148700	-0.14726	0.0459458	Adipocyte	BMI
LINC02082	ENSG00000242268	-0.321152	0.0459458	Adipocyte	BMI
LVRN	ENSG00000172901	-0.22878	0.0459458	Adipocyte	BMI
ATP6V1D	ENSG00000100554	-0.14134	0.0460453	Adipocyte	BMI
ENSG00000234915	ENSG00000234915	-0.287209	0.0462998	Adipocyte	BMI
HLF	ENSG00000108924	-0.455988	0.0462998	Adipocyte	BMI
ANKS1A	ENSG00000064999	0.0937042	0.0466614	Adipocyte	BMI
TASOR2	ENSG00000108021	0.132135	0.0466614	Adipocyte	BMI
CALU	ENSG00000128595	0.131693	0.0478329	Adipocyte	BMI
CEP112	ENSG00000154240	0.0863701	0.0486081	Adipocyte	BMI
PLAC9	ENSG00000189129	0.255133	0.0486685	Adipocyte	BMI
MTCH2	ENSG00000109919	0.111711	0.0488296	Adipocyte	BMI
AKAP11	ENSG00000023516	-0.092106	0.0491478	Adipocyte	BMI
ANKDD1A	ENSG00000166839	0.278579	0.0493811	Adipocyte	BMI
C1orf198	ENSG00000119280	0.259461	0.0493811	Adipocyte	BMI
CLTCL1	ENSG00000070371	0.209231	0.0493811	Adipocyte	BMI
ENSG00000290546	ENSG00000290546	0.20747	0.0493811	Adipocyte	BMI
ENSG00000290801	ENSG00000290801	0.404978	0.0493811	Adipocyte	BMI
NSD3	ENSG00000147548	-0.0966526	0.0493811	Adipocyte	BMI
UBAC2	ENSG00000134882	0.104317	0.0493811	Adipocyte	BMI
ENSG00000228509	ENSG00000228509	0.326844	0.0501518	Adipocyte	BMI
PPFIBP1	ENSG00000110841	0.18722	0.0503554	Adipocyte	BMI
ENSG00000258410	ENSG00000258410	0.20323	0.0505039	Adipocyte	BMI
ADAM32	ENSG00000197140	0.183321	0.0517206	Adipocyte	BMI
ADAMTS9-AS2	ENSG00000241684	-0.322807	0.0517206	Adipocyte	BMI
ALG11	ENSG00000253710	-0.0941175	0.0517206	Adipocyte	BMI
CRTAP	ENSG00000170275	0.154676	0.0517206	Adipocyte	BMI
DBNL	ENSG00000136279	0.1077	0.0517206	Adipocyte	BMI
SIRT1	ENSG00000096717	-0.0907674	0.0517206	Adipocyte	BMI
CREB1	ENSG00000118260	-0.0881344	0.0523063	Adipocyte	BMI
ADCK1	ENSG00000063761	0.140227	0.0534161	Adipocyte	BMI
ENSG00000285702	ENSG00000285702	0.17542	0.0538213	Adipocyte	BMI
FAM126A	ENSG00000122591	0.155893	0.0547633	Adipocyte	BMI
HNRNPUL1	ENSG00000105323	-0.0834199	0.0547633	Adipocyte	BMI
PPP2R5A	ENSG00000066027	-0.141247	0.0547633	Adipocyte	BMI
SMU1	ENSG00000122692	-0.0744131	0.0547633	Adipocyte	BMI
ZNF133	ENSG00000125846	0.125421	0.0547633	Adipocyte	BMI
EXT1	ENSG00000182197	0.189956	0.0547813	Adipocyte	BMI
MCEE	ENSG00000124370	-0.0986406	0.0547813	Adipocyte	BMI
CCDC92	ENSG00000119242	0.164365	0.0548297	Adipocyte	BMI
LINC01098	ENSG00000231171	0.455919	0.0548297	Adipocyte	BMI
LRRFIP1	ENSG00000124831	0.143088	0.0548297	Adipocyte	BMI
NIPSNAP3B	ENSG00000165028	-0.286708	0.0548297	Adipocyte	BMI
TNPO3	ENSG00000064419	-0.0565875	0.0548297	Adipocyte	BMI
TOR1AIP1	ENSG00000143337	-0.0974781	0.0548297	Adipocyte	BMI
ZNF117	ENSG00000152926	0.167251	0.0549137	Adipocyte	BMI
SLC35G2	ENSG00000168917	-0.16329	0.0549426	Adipocyte	BMI
ENSG00000285667	ENSG00000285667	-0.150315	0.056674	Adipocyte	BMI
STK38L	ENSG00000211455	0.233547	0.0575076	Adipocyte	BMI
AKT2	ENSG00000105221	-0.154598	0.0575102	Adipocyte	BMI
TRIM24	ENSG00000122779	-0.102689	0.0575102	Adipocyte	BMI
AAGAB	ENSG00000103591	0.117752	0.0576687	Adipocyte	BMI
MPP7	ENSG00000150054	-0.185466	0.0576687	Adipocyte	BMI
PLXND1	ENSG00000004399	0.231888	0.0576687	Adipocyte	BMI
THUMPD1	ENSG00000066654	-0.0954972	0.0576687	Adipocyte	BMI
ENSG00000286153	ENSG00000286153	0.251586	0.0577377	Adipocyte	BMI
FBXO11	ENSG00000138081	-0.0764606	0.0579779	Adipocyte	BMI
MAPT	ENSG00000186868	0.185999	0.0579779	Adipocyte	BMI
ARHGAP17	ENSG00000140750	0.111251	0.0582779	Adipocyte	BMI
CDHR3	ENSG00000128536	-0.192433	0.0582779	Adipocyte	BMI
FBXO38-DT	ENSG00000247199	-0.172622	0.0582779	Adipocyte	BMI
FOXP2	ENSG00000128573	-0.182059	0.0582779	Adipocyte	BMI
KIAA0825	ENSG00000185261	0.0975331	0.0582779	Adipocyte	BMI
NEDD4L	ENSG00000049759	-0.195682	0.0582779	Adipocyte	BMI
RAB30-DT	ENSG00000246067	-0.0769498	0.0582779	Adipocyte	BMI
RGS17	ENSG00000091844	-0.267152	0.0582779	Adipocyte	BMI
SPESP1	ENSG00000258484	-0.106902	0.0582779	Adipocyte	BMI
SYNJ1	ENSG00000159082	0.099116	0.0582779	Adipocyte	BMI
CEP57L1	ENSG00000183137	0.0983906	0.0592852	Adipocyte	BMI
DOP1B	ENSG00000142197	0.116522	0.0592852	Adipocyte	BMI
SCAI	ENSG00000173611	-0.19321	0.0592852	Adipocyte	BMI
SYCP1	ENSG00000198765	0.375325	0.0592852	Adipocyte	BMI
ENSG00000226965	ENSG00000226965	0.313441	0.0605566	Adipocyte	BMI
LINC01128	ENSG00000228794	-0.166643	0.0605566	Adipocyte	BMI
RHBDD1	ENSG00000144468	0.119401	0.0605566	Adipocyte	BMI
RFC1	ENSG00000035928	-0.0867256	0.0608498	Adipocyte	BMI
SP100	ENSG00000067066	0.11441	0.0609865	Adipocyte	BMI
HOXA3	ENSG00000105997	-0.16442	0.0612106	Adipocyte	BMI
CDYL2	ENSG00000166446	0.149327	0.0616698	Adipocyte	BMI
CARD18	ENSG00000255501	0.35902	0.0616779	Adipocyte	BMI
LINC01252	ENSG00000247157	-0.273836	0.0616948	Adipocyte	BMI
PYROXD2	ENSG00000119943	0.134223	0.0616948	Adipocyte	BMI
DLGAP4	ENSG00000080845	0.141111	0.0622866	Adipocyte	BMI
KIDINS220	ENSG00000134313	-0.074009	0.0622866	Adipocyte	BMI
AOX1	ENSG00000138356	0.363682	0.0628898	Adipocyte	BMI
ENSG00000284879	ENSG00000284879	0.152267	0.0628898	Adipocyte	BMI
MIR22HG	ENSG00000186594	0.135608	0.0628898	Adipocyte	BMI
OSBPL6	ENSG00000079156	-0.202623	0.0628898	Adipocyte	BMI
SHMT1	ENSG00000176974	-0.202203	0.0628898	Adipocyte	BMI
SUCO	ENSG00000094975	-0.09225	0.0628898	Adipocyte	BMI
DNAJB1	ENSG00000132002	-0.195173	0.0637268	Adipocyte	BMI
EEF1AKMT1	ENSG00000150456	0.0949158	0.0644059	Adipocyte	BMI
EML3	ENSG00000149499	-0.144319	0.0644059	Adipocyte	BMI
RTF1	ENSG00000137815	-0.0770321	0.0644059	Adipocyte	BMI
LINC01230	ENSG00000281769	-0.280092	0.0647541	Adipocyte	BMI
TENM4	ENSG00000149256	0.290891	0.0647541	Adipocyte	BMI
USP3	ENSG00000140455	-0.084273	0.0647541	Adipocyte	BMI
KDM2B	ENSG00000089094	0.0862606	0.0656039	Adipocyte	BMI
PAM	ENSG00000145730	0.134478	0.0656039	Adipocyte	BMI
MPDZ	ENSG00000107186	-0.0889588	0.0658032	Adipocyte	BMI
CENPC	ENSG00000145241	-0.120328	0.0660761	Adipocyte	BMI
AFDN	ENSG00000130396	-0.139412	0.0665637	Adipocyte	BMI
ATL2	ENSG00000119787	-0.10931	0.0665637	Adipocyte	BMI
AQP7B	ENSG00000259916	0.24326	0.0673145	Adipocyte	BMI
TMEM268	ENSG00000157693	-0.145643	0.0674098	Adipocyte	BMI
ENSG00000267787	ENSG00000267787	0.117229	0.0677538	Adipocyte	BMI
MAPK9	ENSG00000050748	0.0736387	0.0677538	Adipocyte	BMI
CDK8	ENSG00000132964	0.132155	0.0679111	Adipocyte	BMI
AREL1	ENSG00000119682	0.0735117	0.0679996	Adipocyte	BMI
CHD1-DT	ENSG00000248489	-0.132612	0.0679996	Adipocyte	BMI
ARHGAP21	ENSG00000107863	0.115412	0.0683482	Adipocyte	BMI
BMP1	ENSG00000168487	0.134267	0.0683482	Adipocyte	BMI
SPRED1	ENSG00000166068	0.186489	0.0683482	Adipocyte	BMI
TTN-AS1	ENSG00000237298	-0.167719	0.0683482	Adipocyte	BMI
ANAPC1	ENSG00000153107	-0.0846772	0.0684365	Adipocyte	BMI
AP4E1	ENSG00000081014	0.0767191	0.0684365	Adipocyte	BMI
NBPF1	ENSG00000219481	0.173682	0.0684365	Adipocyte	BMI
RMND5A	ENSG00000153561	-0.154747	0.0684365	Adipocyte	BMI
HPS4	ENSG00000100099	-0.105313	0.0684592	Adipocyte	BMI
RRBP1	ENSG00000125844	0.153371	0.0689489	Adipocyte	BMI
DPY19L4	ENSG00000156162	-0.109157	0.0692977	Adipocyte	BMI
ENSG00000287401	ENSG00000287401	-0.211354	0.0692977	Adipocyte	BMI
HSD17B4	ENSG00000133835	0.105587	0.0692977	Adipocyte	BMI
MOCS1	ENSG00000124615	-0.261092	0.0692977	Adipocyte	BMI
SLC25A43	ENSG00000077713	0.129984	0.0695166	Adipocyte	BMI
BHMT2	ENSG00000132840	0.152399	0.0697102	Adipocyte	BMI
CAPS2	ENSG00000180881	0.101564	0.070471	Adipocyte	BMI
ASPSCR1	ENSG00000169696	0.0849782	0.0708552	Adipocyte	BMI
ENSG00000226149	ENSG00000226149	0.166334	0.0708552	Adipocyte	BMI
HMGN3	ENSG00000118418	-0.137822	0.0708552	Adipocyte	BMI
MB21D2	ENSG00000180611	-0.18677	0.0708552	Adipocyte	BMI
MRTFB	ENSG00000186260	0.126408	0.0708552	Adipocyte	BMI
MSRB3	ENSG00000174099	0.10374	0.0708552	Adipocyte	BMI
UBR1	ENSG00000159459	0.075607	0.0708552	Adipocyte	BMI
USP38-DT	ENSG00000250326	-0.243699	0.0708552	Adipocyte	BMI
SOGA1	ENSG00000149639	0.102463	0.0714573	Adipocyte	BMI
TARS3	ENSG00000185418	-0.105408	0.0718942	Adipocyte	BMI
FANCL	ENSG00000115392	-0.0784188	0.0726367	Adipocyte	BMI
ZHX3	ENSG00000174306	0.13005	0.0729479	Adipocyte	BMI
C9orf72	ENSG00000147894	-0.120908	0.073463	Adipocyte	BMI
PPP1R9A	ENSG00000158528	0.171928	0.0746871	Adipocyte	BMI
CPSF6	ENSG00000111605	-0.0738994	0.0747387	Adipocyte	BMI
DMD	ENSG00000198947	-0.111094	0.0747387	Adipocyte	BMI
RGS11	ENSG00000076344	0.160871	0.0747387	Adipocyte	BMI
VGLL3	ENSG00000206538	0.257509	0.0747387	Adipocyte	BMI
VPS41	ENSG00000006715	0.115911	0.0747387	Adipocyte	BMI
ZNF704	ENSG00000164684	-0.109059	0.0747387	Adipocyte	BMI
ENSA	ENSG00000143420	-0.102502	0.0750811	Adipocyte	BMI
GASK1B-AS1	ENSG00000248429	0.183791	0.0756476	Adipocyte	BMI
GLYAT	ENSG00000149124	-0.147598	0.0757925	Adipocyte	BMI
C5orf64	ENSG00000178722	0.290444	0.0758074	Adipocyte	BMI
OGT	ENSG00000147162	-0.11826	0.0758521	Adipocyte	BMI
SNED1-AS1	ENSG00000225521	-0.205102	0.0759915	Adipocyte	BMI
INTS9	ENSG00000104299	0.0967249	0.0760365	Adipocyte	BMI
SNX6	ENSG00000129515	0.0851109	0.0763166	Adipocyte	BMI
LINC02884	ENSG00000231246	0.188897	0.0773579	Adipocyte	BMI
SYT17	ENSG00000103528	-0.39384	0.077491	Adipocyte	BMI
GMCL1	ENSG00000087338	-0.299034	0.0783087	Adipocyte	BMI
BPTF	ENSG00000171634	0.0653041	0.0795637	Adipocyte	BMI
PHLPP1	ENSG00000081913	-0.270187	0.0796087	Adipocyte	BMI
PCBP3	ENSG00000183570	0.250549	0.0803405	Adipocyte	BMI
BNC2	ENSG00000173068	-0.13566	0.0805267	Adipocyte	BMI
ABCC5	ENSG00000114770	0.142366	0.081013	Adipocyte	BMI
ABI3BP	ENSG00000154175	-0.252061	0.081013	Adipocyte	BMI
CSRNP2	ENSG00000110925	0.119891	0.081013	Adipocyte	BMI
CTTNBP2	ENSG00000077063	-0.153693	0.081013	Adipocyte	BMI
DTNB	ENSG00000138101	-0.130054	0.081013	Adipocyte	BMI
EFCAB13	ENSG00000178852	-0.201541	0.081013	Adipocyte	BMI
HSPA12A	ENSG00000165868	0.224017	0.081013	Adipocyte	BMI
LINC02649	ENSG00000215244	-0.400505	0.081013	Adipocyte	BMI
STK38	ENSG00000112079	0.126574	0.081013	Adipocyte	BMI
TRMT1L	ENSG00000121486	-0.0818404	0.081013	Adipocyte	BMI
CRYZL2P-SEC16B	ENSG00000254154	0.102615	0.0814699	Adipocyte	BMI
DHRS3	ENSG00000162496	-0.147682	0.0815289	Adipocyte	BMI
MIB1	ENSG00000101752	-0.0842362	0.0820369	Adipocyte	BMI
CCDC93	ENSG00000125633	-0.0725466	0.0820767	Adipocyte	BMI
NGF-AS1	ENSG00000228035	0.27599	0.0820767	Adipocyte	BMI
MRAP	ENSG00000170262	0.233718	0.082124	Adipocyte	BMI
CEMIP2	ENSG00000135048	0.220022	0.0821295	Adipocyte	BMI
CCDC12	ENSG00000160799	-0.094326	0.0827484	Adipocyte	BMI
MKRN2OS	ENSG00000225526	-0.19983	0.0827484	Adipocyte	BMI
PCM1	ENSG00000078674	-0.110254	0.0827484	Adipocyte	BMI
WHAMM	ENSG00000156232	-0.12513	0.082947	Adipocyte	BMI
ENSG00000289016	ENSG00000289016	0.315053	0.0831509	Adipocyte	BMI
PHF3	ENSG00000118482	-0.132716	0.0837216	Adipocyte	BMI
PSMD1	ENSG00000173692	0.110958	0.0844854	Adipocyte	BMI
VIRMA	ENSG00000164944	-0.0717434	0.0844931	Adipocyte	BMI
DNAH14	ENSG00000185842	0.177637	0.085311	Adipocyte	BMI
TMEM245	ENSG00000106771	0.0750158	0.085311	Adipocyte	BMI
DDHD2	ENSG00000085788	-0.0737887	0.085392	Adipocyte	BMI
ARMC2	ENSG00000118690	0.106381	0.0858041	Adipocyte	BMI
SLC38A2	ENSG00000134294	0.19664	0.0865317	Adipocyte	BMI
ZDHHC21	ENSG00000175893	0.124323	0.0865317	Adipocyte	BMI
YTHDC1	ENSG00000083896	-0.0932228	0.0865367	Adipocyte	BMI
RAB8B	ENSG00000166128	0.120749	0.0868305	Adipocyte	BMI
SCP2	ENSG00000116171	-0.158291	0.0870798	Adipocyte	BMI
TUT4	ENSG00000134744	-0.0733264	0.0870798	Adipocyte	BMI
ZNF141	ENSG00000131127	-0.0784833	0.0870798	Adipocyte	BMI
GGA3	ENSG00000125447	0.0735044	0.0873849	Adipocyte	BMI
OXR1	ENSG00000164830	-0.0972905	0.0873849	Adipocyte	BMI
PLIN5	ENSG00000214456	-0.26747	0.0873849	Adipocyte	BMI
POMZP3	ENSG00000146707	-0.115298	0.0873849	Adipocyte	BMI
RAB2A	ENSG00000104388	0.107012	0.0873849	Adipocyte	BMI
RMEL3	ENSG00000250961	-0.365789	0.0873849	Adipocyte	BMI
CHUK	ENSG00000213341	0.0818339	0.0875619	Adipocyte	BMI
FAM13A	ENSG00000138640	-0.306514	0.0875619	Adipocyte	BMI
MRRF	ENSG00000148187	-0.0742574	0.0875619	Adipocyte	BMI
RGCC	ENSG00000102760	-0.246341	0.0875619	Adipocyte	BMI
RPS6KB1	ENSG00000108443	-0.0744359	0.0875619	Adipocyte	BMI
SLC39A10	ENSG00000196950	0.173931	0.0875619	Adipocyte	BMI
IGF2BP2	ENSG00000073792	-0.255186	0.0880982	Adipocyte	BMI
TRIM56	ENSG00000169871	0.0961238	0.0887573	Adipocyte	BMI
CCDC59	ENSG00000133773	-0.137552	0.0888869	Adipocyte	BMI
ENSG00000280241	ENSG00000280241	0.549712	0.0888869	Adipocyte	BMI
FAM157C	ENSG00000260528	-1.06108	0.0888869	Adipocyte	BMI
AZIN1	ENSG00000155096	-0.122066	0.0896102	Adipocyte	BMI
DPYD	ENSG00000188641	-0.117384	0.0896102	Adipocyte	BMI
ENSG00000270792	ENSG00000270792	0.109238	0.0896102	Adipocyte	BMI
GASK1B	ENSG00000164125	0.236402	0.0896102	Adipocyte	BMI
HOXA-AS3	ENSG00000254369	-0.189079	0.0896102	Adipocyte	BMI
MBTPS1	ENSG00000140943	-0.0971284	0.0896102	Adipocyte	BMI
MMP24	ENSG00000125966	-0.199475	0.0896102	Adipocyte	BMI
SMARCA5	ENSG00000153147	-0.097788	0.0896102	Adipocyte	BMI
SNRNP35	ENSG00000184209	-0.077073	0.0896102	Adipocyte	BMI
USP4	ENSG00000114316	0.0995419	0.0896102	Adipocyte	BMI
ZC3H12B	ENSG00000102053	0.16219	0.0896102	Adipocyte	BMI
EXT2	ENSG00000151348	0.0742453	0.089626	Adipocyte	BMI
MPST	ENSG00000128309	-0.123694	0.089626	Adipocyte	BMI
DECR1	ENSG00000104325	-0.185035	0.0898225	Adipocyte	BMI
HIF1A	ENSG00000100644	0.102357	0.0911184	Adipocyte	BMI
BCL2L2-PABPN1	ENSG00000258643	0.0859002	0.0913607	Adipocyte	BMI
GPHN	ENSG00000171723	-0.155818	0.0913607	Adipocyte	BMI
IRAK2	ENSG00000134070	-0.340586	0.0913607	Adipocyte	BMI
POM121C	ENSG00000272391	-0.0674675	0.0913607	Adipocyte	BMI
SPSB3	ENSG00000162032	-0.137484	0.0913607	Adipocyte	BMI
DENR	ENSG00000139726	0.0649594	0.0918821	Adipocyte	BMI
GLIS1	ENSG00000174332	-0.189791	0.0918821	Adipocyte	BMI
NUMBL	ENSG00000105245	0.1421	0.0918821	Adipocyte	BMI
DDX6	ENSG00000110367	-0.0739967	0.0920513	Adipocyte	BMI
ADGRL2	ENSG00000117114	-0.133371	0.0923075	Adipocyte	BMI
PRKCH	ENSG00000027075	-0.220641	0.0925726	Adipocyte	BMI
KLF7	ENSG00000118263	0.188574	0.0927444	Adipocyte	BMI
LINC01088	ENSG00000249307	0.242903	0.0927444	Adipocyte	BMI
DCP1A	ENSG00000272886	0.10039	0.09289	Adipocyte	BMI
PSMG2	ENSG00000128789	-0.0689447	0.09289	Adipocyte	BMI
RALGAPB	ENSG00000170471	0.0507456	0.09289	Adipocyte	BMI
TEP1	ENSG00000129566	0.07938	0.09289	Adipocyte	BMI
TCF20	ENSG00000100207	-0.10156	0.0933643	Adipocyte	BMI
AZI2	ENSG00000163512	-0.0848193	0.0934646	Adipocyte	BMI
SPATA22	ENSG00000141255	-0.15788	0.0934646	Adipocyte	BMI
YBX3	ENSG00000060138	-0.158383	0.0936498	Adipocyte	BMI
CLPX	ENSG00000166855	-0.0611586	0.0950424	Adipocyte	BMI
DPYD-AS1	ENSG00000232878	-0.221746	0.0950424	Adipocyte	BMI
EXO5-DT	ENSG00000238287	0.0697513	0.0950424	Adipocyte	BMI
HDAC9	ENSG00000048052	-0.285917	0.0950424	Adipocyte	BMI
PPP3CC	ENSG00000120910	0.0893022	0.0950424	Adipocyte	BMI
XYLT1	ENSG00000103489	0.197864	0.0950424	Adipocyte	BMI
FBXO27	ENSG00000161243	-0.107567	0.0956099	Adipocyte	BMI
RNF4	ENSG00000063978	-0.0648803	0.0956099	Adipocyte	BMI
TBK1	ENSG00000183735	0.0752543	0.0956099	Adipocyte	BMI
WDR7	ENSG00000091157	0.084517	0.0956099	Adipocyte	BMI
LHPP	ENSG00000107902	0.142255	0.0958017	Adipocyte	BMI
RASSF4	ENSG00000107551	0.237823	0.0958843	Adipocyte	BMI
ERI3	ENSG00000117419	0.0745149	0.096154	Adipocyte	BMI
CDK5RAP1	ENSG00000101391	0.0852838	0.0966481	Adipocyte	BMI
AIMP2	ENSG00000106305	0.0971072	0.0969839	Adipocyte	BMI
BICD1	ENSG00000151746	0.262008	0.0969839	Adipocyte	BMI
SMIM19	ENSG00000176209	-0.0828757	0.0969839	Adipocyte	BMI
MTFMT	ENSG00000103707	0.0921322	0.0976087	Adipocyte	BMI
CAMK2G	ENSG00000148660	0.148026	0.097903	Adipocyte	BMI
ECE1	ENSG00000117298	-0.271578	0.097903	Adipocyte	BMI
INPP5B	ENSG00000204084	0.0983832	0.0980259	Adipocyte	BMI
NECAB1	ENSG00000123119	0.785418	0.0151705	Adipocyte	HDL-C
ENSG00000251675	ENSG00000251675	0.37049	0.0597426	Adipocyte	HDL-C
LEKR1	ENSG00000197980	0.227734	0.0597426	Adipocyte	HDL-C
DUS1L	ENSG00000169718	0.181904	0.0898351	Adipocyte	HDL-C
FAM149A	ENSG00000109794	0.292282	0.0898351	Adipocyte	HDL-C
ITGA9	ENSG00000144668	0.307927	0.0898351	Adipocyte	HDL-C
MIR924HG	ENSG00000267374	0.468192	0.0898351	Adipocyte	HDL-C
NAPB	ENSG00000125814	-0.117934	0.0898351	Adipocyte	HDL-C
NBEA	ENSG00000172915	0.293083	0.0898351	Adipocyte	HDL-C
TBL1Y	ENSG00000092377	-0.371	0.0898351	Adipocyte	HDL-C
UBTD2	ENSG00000168246	-0.163042	0.0932026	Adipocyte	HDL-C
TTTY10	ENSG00000229236	7.16801	1.45838e-30	Adipocyte	Sex
TTTY14	ENSG00000176728	8.10783	2.681e-29	Adipocyte	Sex
UTY	ENSG00000183878	8.21466	4.97043e-28	Adipocyte	Sex
USP9Y	ENSG00000114374	7.52393	7.61103e-27	Adipocyte	Sex
LINC00278	ENSG00000231535	10.0035	1.52185e-23	Adipocyte	Sex
XIST	ENSG00000229807	-7.75833	1.84094e-21	Adipocyte	Sex
TBL1Y	ENSG00000092377	5.80551	1.97144e-20	Adipocyte	Sex
ENSG00000291034	ENSG00000291034	5.05713	9.73306e-16	Adipocyte	Sex
LRP1B	ENSG00000168702	3.81862	1.09712e-09	Adipocyte	Sex
JPX	ENSG00000225470	-0.649343	1.28634e-09	Adipocyte	Sex
KDM5C	ENSG00000126012	-0.766808	2.36514e-09	Adipocyte	Sex
SNX9	ENSG00000130340	0.840855	4.74245e-09	Adipocyte	Sex
CSRP2	ENSG00000175183	2.06449	1.52169e-08	Adipocyte	Sex
CTNNBIP1	ENSG00000178585	0.897291	6.37729e-08	Adipocyte	Sex
KDM6A	ENSG00000147050	-0.571013	6.40621e-08	Adipocyte	Sex
ENSG00000254987	ENSG00000254987	2.54651	1.88378e-07	Adipocyte	Sex
GULP1	ENSG00000144366	1.63125	4.09477e-07	Adipocyte	Sex
RAPGEF4	ENSG00000091428	-1.47794	1.97121e-06	Adipocyte	Sex
MYO1D	ENSG00000176658	2.009	3.51878e-06	Adipocyte	Sex
WDPCP	ENSG00000143951	-1.42828	5.01677e-06	Adipocyte	Sex
SPAG16	ENSG00000144451	-0.60194	5.3065e-06	Adipocyte	Sex
AK4	ENSG00000162433	-1.07691	6.34393e-06	Adipocyte	Sex
PATJ	ENSG00000132849	0.55095	8.79363e-06	Adipocyte	Sex
RAB31	ENSG00000168461	1.40121	8.89328e-06	Adipocyte	Sex
AQP7B	ENSG00000259916	1.2559	8.94745e-06	Adipocyte	Sex
ANKIB1	ENSG00000001629	0.340294	1.00048e-05	Adipocyte	Sex
CKMT2	ENSG00000131730	-1.43428	1.03723e-05	Adipocyte	Sex
GYG2	ENSG00000056998	-0.850807	1.91008e-05	Adipocyte	Sex
ADRA2A	ENSG00000150594	-1.76195	2.10799e-05	Adipocyte	Sex
PUDP	ENSG00000130021	-0.631451	2.17798e-05	Adipocyte	Sex
TAFA2	ENSG00000198673	0.629419	2.22167e-05	Adipocyte	Sex
ZMAT1	ENSG00000166432	0.511301	2.23245e-05	Adipocyte	Sex
IPO11	ENSG00000086200	0.453898	3.21562e-05	Adipocyte	Sex
ATXN3	ENSG00000066427	0.554185	3.7694e-05	Adipocyte	Sex
PON2	ENSG00000105854	0.437346	4.07244e-05	Adipocyte	Sex
STS	ENSG00000101846	-0.607778	6.47799e-05	Adipocyte	Sex
AKAP12	ENSG00000131016	0.961259	6.48444e-05	Adipocyte	Sex
CD58	ENSG00000116815	0.62652	7.82406e-05	Adipocyte	Sex
LINC02884	ENSG00000231246	0.869689	9.25905e-05	Adipocyte	Sex
SPTBN1	ENSG00000115306	0.614892	9.25905e-05	Adipocyte	Sex
ENSG00000290549	ENSG00000290549	0.864911	0.000103618	Adipocyte	Sex
ENSG00000229308	ENSG00000229308	3.88253	0.000107975	Adipocyte	Sex
HDAC5	ENSG00000108840	0.421517	0.000107975	Adipocyte	Sex
C4orf19	ENSG00000154274	-0.912425	0.000110644	Adipocyte	Sex
NSUN3	ENSG00000178694	0.362048	0.000110644	Adipocyte	Sex
SLC44A1	ENSG00000070214	0.718475	0.000127828	Adipocyte	Sex
NKAIN2	ENSG00000188580	-0.938792	0.000137946	Adipocyte	Sex
ENSG00000285778	ENSG00000285778	-0.884954	0.000138124	Adipocyte	Sex
BIN1	ENSG00000136717	-0.716444	0.000144136	Adipocyte	Sex
ANKRA2	ENSG00000164331	0.641904	0.000187661	Adipocyte	Sex
MIR3936HG	ENSG00000233006	-0.632399	0.000190466	Adipocyte	Sex
CILK1	ENSG00000112144	0.903017	0.000197351	Adipocyte	Sex
PLD1	ENSG00000075651	1.04621	0.000208233	Adipocyte	Sex
SENP6	ENSG00000112701	0.252178	0.000232199	Adipocyte	Sex
SIRT5	ENSG00000124523	0.524204	0.000232199	Adipocyte	Sex
TSIX	ENSG00000270641	-4.12443	0.000232199	Adipocyte	Sex
CERS6	ENSG00000172292	0.670918	0.000241452	Adipocyte	Sex
CCDC3	ENSG00000151468	-1.54719	0.000254188	Adipocyte	Sex
SNX30	ENSG00000148158	-0.542123	0.000258646	Adipocyte	Sex
SYDE2	ENSG00000097096	-0.449524	0.000258986	Adipocyte	Sex
ZC2HC1A	ENSG00000104427	0.901199	0.000258986	Adipocyte	Sex
ZFX	ENSG00000005889	-0.432611	0.00027582	Adipocyte	Sex
GNAL	ENSG00000141404	0.766453	0.000299498	Adipocyte	Sex
IRAK3	ENSG00000090376	0.857891	0.000350776	Adipocyte	Sex
MAP1B	ENSG00000131711	1.13171	0.000356249	Adipocyte	Sex
TRDN	ENSG00000186439	-2.39832	0.000361612	Adipocyte	Sex
HEXIM1	ENSG00000186834	-0.903679	0.000372399	Adipocyte	Sex
PRKCA	ENSG00000154229	0.747483	0.000385825	Adipocyte	Sex
SETBP1	ENSG00000152217	0.567192	0.000402667	Adipocyte	Sex
PKIG	ENSG00000168734	0.47271	0.000402674	Adipocyte	Sex
SYN3	ENSG00000185666	-1.22201	0.000408111	Adipocyte	Sex
ITSN1	ENSG00000205726	-0.459977	0.000445922	Adipocyte	Sex
NOS1AP	ENSG00000198929	-1.76815	0.000486271	Adipocyte	Sex
ME3	ENSG00000151376	-0.418981	0.000533562	Adipocyte	Sex
DAAM2	ENSG00000146122	0.673491	0.000535508	Adipocyte	Sex
COQ8B	ENSG00000123815	0.375595	0.000546958	Adipocyte	Sex
ENSG00000279956	ENSG00000279956	-0.809281	0.000546958	Adipocyte	Sex
FBXO4	ENSG00000151876	0.459147	0.000546958	Adipocyte	Sex
MORC2	ENSG00000133422	-0.325822	0.000546958	Adipocyte	Sex
CTBP2	ENSG00000175029	0.596011	0.000565222	Adipocyte	Sex
CSNK1G3	ENSG00000151292	-0.542781	0.000569375	Adipocyte	Sex
ZBTB44	ENSG00000196323	0.308096	0.000582996	Adipocyte	Sex
LINC01239	ENSG00000234840	1.18077	0.000599137	Adipocyte	Sex
SMC1A	ENSG00000072501	-0.384457	0.000603786	Adipocyte	Sex
TTC8	ENSG00000165533	0.626263	0.000681007	Adipocyte	Sex
CDK14	ENSG00000058091	-0.813108	0.00073451	Adipocyte	Sex
CARD18	ENSG00000255501	-2.21417	0.000749746	Adipocyte	Sex
LPP	ENSG00000145012	0.360801	0.000767214	Adipocyte	Sex
KLHL31	ENSG00000124743	-1.14238	0.000849667	Adipocyte	Sex
ATP1B3	ENSG00000069849	-0.560243	0.000862756	Adipocyte	Sex
APPL2	ENSG00000136044	0.681204	0.00090388	Adipocyte	Sex
AUTS2	ENSG00000158321	0.531681	0.00090388	Adipocyte	Sex
ECHDC2	ENSG00000121310	0.427443	0.00090388	Adipocyte	Sex
LINC01632	ENSG00000277199	-3.03866	0.00090388	Adipocyte	Sex
PCDH7	ENSG00000169851	-1.3109	0.000971133	Adipocyte	Sex
STK32A	ENSG00000169302	1.74974	0.000971133	Adipocyte	Sex
PLAC9	ENSG00000189129	-1.04182	0.000983735	Adipocyte	Sex
ADIPOR2	ENSG00000006831	-0.751142	0.000992459	Adipocyte	Sex
HIVEP3	ENSG00000127124	-0.693103	0.000992459	Adipocyte	Sex
ENSG00000248752	ENSG00000248752	-1.34071	0.00103166	Adipocyte	Sex
LOXL1	ENSG00000129038	-1.416	0.0010616	Adipocyte	Sex
KLF7	ENSG00000118263	0.770269	0.00122843	Adipocyte	Sex
PDLIM5	ENSG00000163110	0.493749	0.00122843	Adipocyte	Sex
USP15	ENSG00000135655	0.194371	0.00122843	Adipocyte	Sex
ANKRD30A	ENSG00000148513	-1.7222	0.00123698	Adipocyte	Sex
PPM1L	ENSG00000163590	0.84051	0.00124059	Adipocyte	Sex
ENSG00000285520	ENSG00000285520	-1.60962	0.00128593	Adipocyte	Sex
SNX21	ENSG00000124104	0.328927	0.00142052	Adipocyte	Sex
ANK2	ENSG00000145362	0.786048	0.00142456	Adipocyte	Sex
CDK6	ENSG00000105810	-0.775048	0.00142456	Adipocyte	Sex
USP3	ENSG00000140455	0.306303	0.00142932	Adipocyte	Sex
CSRNP2	ENSG00000110925	-0.553659	0.00146771	Adipocyte	Sex
ATP2C1	ENSG00000017260	-0.530121	0.00157327	Adipocyte	Sex
GLI3	ENSG00000106571	1.43957	0.00159797	Adipocyte	Sex
PCBP3	ENSG00000183570	-1.09057	0.00159877	Adipocyte	Sex
CIDEA	ENSG00000176194	1.71563	0.00163163	Adipocyte	Sex
DENND6A	ENSG00000174839	0.297621	0.00170053	Adipocyte	Sex
ENSG00000226022	ENSG00000226022	-1.74501	0.00171546	Adipocyte	Sex
POR	ENSG00000127948	-0.817702	0.00172766	Adipocyte	Sex
KANK4	ENSG00000132854	-1.02195	0.00179459	Adipocyte	Sex
EPN2	ENSG00000072134	0.521176	0.00181375	Adipocyte	Sex
DNAL1	ENSG00000119661	-0.326993	0.00183485	Adipocyte	Sex
SPECC1	ENSG00000128487	0.766267	0.00184466	Adipocyte	Sex
SNX8	ENSG00000106266	0.606228	0.00197363	Adipocyte	Sex
TIMP2	ENSG00000035862	-0.697248	0.0019817	Adipocyte	Sex
HDHD3	ENSG00000119431	-0.712485	0.00203996	Adipocyte	Sex
KCNQ1OT1	ENSG00000269821	-0.678605	0.0020578	Adipocyte	Sex
LRRC69	ENSG00000214954	-0.392312	0.00208851	Adipocyte	Sex
COP1	ENSG00000143207	0.208918	0.00209489	Adipocyte	Sex
SH3RF2	ENSG00000156463	0.911711	0.00210465	Adipocyte	Sex
NBPF14	ENSG00000270629	0.617382	0.00211545	Adipocyte	Sex
ANKRD36C	ENSG00000174501	0.756139	0.00213989	Adipocyte	Sex
ENSG00000285691	ENSG00000285691	-1.86574	0.00213989	Adipocyte	Sex
MEF2C-AS1	ENSG00000248309	0.764758	0.00221597	Adipocyte	Sex
CARS2	ENSG00000134905	0.216498	0.00223199	Adipocyte	Sex
TPT1-AS1	ENSG00000170919	0.434689	0.00223199	Adipocyte	Sex
CD96	ENSG00000153283	-1.63644	0.00223285	Adipocyte	Sex
STMP1	ENSG00000243317	-0.334941	0.00224286	Adipocyte	Sex
USP42	ENSG00000106346	-0.283202	0.00228771	Adipocyte	Sex
FAM13B	ENSG00000031003	0.279351	0.00233093	Adipocyte	Sex
SAR1A	ENSG00000079332	-0.430307	0.00236398	Adipocyte	Sex
G0S2	ENSG00000123689	-1.03097	0.00246184	Adipocyte	Sex
AAK1	ENSG00000115977	-0.382062	0.00246463	Adipocyte	Sex
ENSG00000288018	ENSG00000288018	0.6036	0.00246463	Adipocyte	Sex
TMEM263	ENSG00000151135	-0.409621	0.00246463	Adipocyte	Sex
ZBED4	ENSG00000100426	-0.320135	0.00246463	Adipocyte	Sex
LEP	ENSG00000174697	-1.25144	0.00251546	Adipocyte	Sex
PKD2L2-DT	ENSG00000250159	0.555116	0.00251546	Adipocyte	Sex
ENSG00000285679	ENSG00000285679	-0.576329	0.00251732	Adipocyte	Sex
FFAR4	ENSG00000186188	-0.976226	0.00251732	Adipocyte	Sex
SLC35G1	ENSG00000176273	-1.06948	0.00251732	Adipocyte	Sex
PCDH9	ENSG00000184226	-0.555915	0.00285525	Adipocyte	Sex
PTPN4	ENSG00000088179	-0.458313	0.00286565	Adipocyte	Sex
WASHC2C	ENSG00000172661	0.30749	0.00286565	Adipocyte	Sex
FAM126B	ENSG00000155744	0.45188	0.00323244	Adipocyte	Sex
MOCS1	ENSG00000124615	0.998899	0.00323244	Adipocyte	Sex
FMO2	ENSG00000094963	1.21914	0.00327749	Adipocyte	Sex
SKP2	ENSG00000145604	-0.453672	0.00327749	Adipocyte	Sex
OSBPL9	ENSG00000117859	0.469683	0.00342573	Adipocyte	Sex
PRDM5	ENSG00000138738	0.618522	0.00349844	Adipocyte	Sex
AKR1C3	ENSG00000196139	-0.829757	0.00354487	Adipocyte	Sex
SIN3B	ENSG00000127511	0.375522	0.00358651	Adipocyte	Sex
GTF2IRD2B	ENSG00000174428	0.385348	0.00368392	Adipocyte	Sex
GRK3	ENSG00000100077	-0.780676	0.00385736	Adipocyte	Sex
PTGER3	ENSG00000050628	-0.452526	0.00389774	Adipocyte	Sex
EIF5	ENSG00000100664	-0.524829	0.00396413	Adipocyte	Sex
EPS8	ENSG00000151491	0.674343	0.00399885	Adipocyte	Sex
GRIN2B	ENSG00000273079	-1.52021	0.00399885	Adipocyte	Sex
SUB1	ENSG00000113387	-0.762685	0.00399885	Adipocyte	Sex
SLC25A16	ENSG00000122912	-0.505616	0.00403023	Adipocyte	Sex
ANAPC1P2	ENSG00000285793	0.580633	0.0040621	Adipocyte	Sex
GSN	ENSG00000148180	1.17992	0.0040621	Adipocyte	Sex
YEATS2	ENSG00000163872	0.383316	0.0040621	Adipocyte	Sex
PLEKHG1	ENSG00000120278	-1.30842	0.00407502	Adipocyte	Sex
LARGE1	ENSG00000133424	0.516623	0.00409733	Adipocyte	Sex
TNFSF13B	ENSG00000102524	-0.433038	0.00422512	Adipocyte	Sex
RYBP	ENSG00000163602	-0.477645	0.00434752	Adipocyte	Sex
CERT1	ENSG00000113163	-0.322868	0.00447372	Adipocyte	Sex
BET1	ENSG00000105829	-0.340934	0.00450707	Adipocyte	Sex
PBX3	ENSG00000167081	-0.520794	0.00452158	Adipocyte	Sex
KIAA1109	ENSG00000138688	0.229593	0.00453572	Adipocyte	Sex
ENSG00000229642	ENSG00000229642	-1.58678	0.0045453	Adipocyte	Sex
DPH6	ENSG00000134146	0.302994	0.00460212	Adipocyte	Sex
UHRF2	ENSG00000147854	0.321712	0.00460381	Adipocyte	Sex
PHLPP1	ENSG00000081913	0.925056	0.00460418	Adipocyte	Sex
HACD2	ENSG00000206527	-0.713195	0.0047241	Adipocyte	Sex
SPTAN1	ENSG00000197694	-0.599161	0.0047241	Adipocyte	Sex
SENP7	ENSG00000138468	0.302006	0.00473358	Adipocyte	Sex
CBX5	ENSG00000094916	-0.403316	0.00480431	Adipocyte	Sex
ENSG00000287306	ENSG00000287306	-0.788434	0.00480431	Adipocyte	Sex
MALT1	ENSG00000172175	0.378658	0.00480431	Adipocyte	Sex
DGAT2	ENSG00000062282	-1.27655	0.00484909	Adipocyte	Sex
HADHB	ENSG00000138029	0.372325	0.00484909	Adipocyte	Sex
NKTR	ENSG00000114857	0.260641	0.00484909	Adipocyte	Sex
RNF41	ENSG00000181852	-0.444564	0.00484909	Adipocyte	Sex
SLC22A5	ENSG00000197375	-0.899101	0.00484909	Adipocyte	Sex
SESN1	ENSG00000080546	-0.513149	0.00491196	Adipocyte	Sex
GMDS	ENSG00000112699	0.493933	0.00500007	Adipocyte	Sex
RGS17	ENSG00000091844	0.8771	0.00500702	Adipocyte	Sex
TM2D1	ENSG00000162604	0.249147	0.00507304	Adipocyte	Sex
ETV3	ENSG00000117036	-0.55732	0.00508802	Adipocyte	Sex
NMD3	ENSG00000169251	0.403304	0.00521191	Adipocyte	Sex
KCNQ1	ENSG00000053918	-0.924332	0.00537549	Adipocyte	Sex
ESYT1	ENSG00000139641	-0.531939	0.00543209	Adipocyte	Sex
GSTK1	ENSG00000197448	-0.444313	0.00544966	Adipocyte	Sex
LINC02240	ENSG00000260192	-1.08536	0.00544966	Adipocyte	Sex
PGR	ENSG00000082175	-0.641291	0.00546211	Adipocyte	Sex
ENSG00000259407	ENSG00000259407	-0.795933	0.00555503	Adipocyte	Sex
MALRD1	ENSG00000204740	0.894352	0.00561445	Adipocyte	Sex
TMEM72-AS1	ENSG00000224812	0.708832	0.00564567	Adipocyte	Sex
LRRK2	ENSG00000188906	0.553427	0.00566047	Adipocyte	Sex
MYH14	ENSG00000105357	-0.519689	0.00566047	Adipocyte	Sex
CTDSPL	ENSG00000144677	0.541357	0.00572318	Adipocyte	Sex
RNF157	ENSG00000141576	-0.777539	0.00579249	Adipocyte	Sex
KLF8	ENSG00000102349	-0.408913	0.00580981	Adipocyte	Sex
RNF115	ENSG00000265491	0.238247	0.00581271	Adipocyte	Sex
TDRD3	ENSG00000083544	0.182611	0.00581271	Adipocyte	Sex
LINC00342	ENSG00000232931	0.718461	0.00587263	Adipocyte	Sex
KLHDC8B	ENSG00000185909	-0.735793	0.00588929	Adipocyte	Sex
VPS13C	ENSG00000129003	0.2258	0.00604151	Adipocyte	Sex
DHFR	ENSG00000228716	-0.688338	0.00614182	Adipocyte	Sex
MAGI1	ENSG00000151276	-0.277766	0.00614182	Adipocyte	Sex
PLEKHG6	ENSG00000008323	-0.884166	0.00614182	Adipocyte	Sex
RASSF8	ENSG00000123094	0.513516	0.00614182	Adipocyte	Sex
CELF2	ENSG00000048740	0.445485	0.00614611	Adipocyte	Sex
SCD	ENSG00000099194	-4.2925	0.00616109	Adipocyte	Sex
TAMM41	ENSG00000144559	0.25292	0.00616109	Adipocyte	Sex
ADGRA2	ENSG00000020181	-0.874443	0.00616912	Adipocyte	Sex
GPR180	ENSG00000152749	-0.400334	0.00616912	Adipocyte	Sex
ENSG00000251675	ENSG00000251675	-1.01817	0.00618725	Adipocyte	Sex
SRFBP1	ENSG00000151304	-0.398497	0.0062589	Adipocyte	Sex
ENSG00000273184	ENSG00000273184	-0.701791	0.00650808	Adipocyte	Sex
ZC3H12C	ENSG00000149289	0.425058	0.00654405	Adipocyte	Sex
USP24	ENSG00000162402	0.411723	0.00667404	Adipocyte	Sex
LPGAT1	ENSG00000123684	-0.328337	0.00669619	Adipocyte	Sex
SUMF1	ENSG00000144455	0.439397	0.00670255	Adipocyte	Sex
NDUFAF5	ENSG00000101247	-0.46898	0.00674201	Adipocyte	Sex
RTN1	ENSG00000139970	0.864396	0.00684123	Adipocyte	Sex
MTHFD1L	ENSG00000120254	-0.917286	0.00687429	Adipocyte	Sex
STAMBPL1	ENSG00000138134	0.678723	0.00687429	Adipocyte	Sex
SYAP1	ENSG00000169895	-0.310956	0.00687429	Adipocyte	Sex
MMD	ENSG00000108960	-0.64796	0.006987	Adipocyte	Sex
LINC01564	ENSG00000235899	-1.20122	0.00705618	Adipocyte	Sex
VEGFB	ENSG00000173511	-0.472231	0.00708094	Adipocyte	Sex
ATP1A2	ENSG00000018625	0.87539	0.00709181	Adipocyte	Sex
CPQ	ENSG00000104324	0.352882	0.00709181	Adipocyte	Sex
NRXN3	ENSG00000021645	1.14984	0.00709181	Adipocyte	Sex
TMED5	ENSG00000117500	-0.373178	0.00709181	Adipocyte	Sex
CD164	ENSG00000135535	-0.486194	0.00711555	Adipocyte	Sex
SPIN1	ENSG00000106723	-0.362776	0.00711555	Adipocyte	Sex
GPCPD1	ENSG00000125772	0.375966	0.00714085	Adipocyte	Sex
RAD52	ENSG00000002016	0.253606	0.00716987	Adipocyte	Sex
ARHGEF26	ENSG00000114790	1.12391	0.00739118	Adipocyte	Sex
C1QTNF3-AMACR	ENSG00000273294	0.418592	0.00739118	Adipocyte	Sex
DHX57	ENSG00000163214	0.277189	0.00739118	Adipocyte	Sex
IQCH-AS1	ENSG00000259673	0.322306	0.00747632	Adipocyte	Sex
TSEN15	ENSG00000198860	-0.335109	0.00752443	Adipocyte	Sex
COX10-DT	ENSG00000236088	-0.430313	0.00754328	Adipocyte	Sex
GLIS1	ENSG00000174332	0.716858	0.00754328	Adipocyte	Sex
CNTLN	ENSG00000044459	0.447961	0.00773173	Adipocyte	Sex
AIFM2	ENSG00000042286	-0.335644	0.00774888	Adipocyte	Sex
IL6ST	ENSG00000134352	0.414942	0.00774888	Adipocyte	Sex
ST8SIA4	ENSG00000113532	-1.31322	0.00774888	Adipocyte	Sex
WRN	ENSG00000165392	0.202959	0.00779813	Adipocyte	Sex
SESN3	ENSG00000149212	0.82393	0.007902	Adipocyte	Sex
ENSG00000286608	ENSG00000286608	0.424893	0.00794789	Adipocyte	Sex
VLDLR-AS1	ENSG00000236404	-0.790141	0.00805763	Adipocyte	Sex
GRIA4	ENSG00000152578	-1.82904	0.00827055	Adipocyte	Sex
CES1	ENSG00000198848	-1.34417	0.00829689	Adipocyte	Sex
LNPEP	ENSG00000113441	-0.427736	0.00829689	Adipocyte	Sex
NAF1	ENSG00000145414	-0.310508	0.00829689	Adipocyte	Sex
PITPNB	ENSG00000180957	-0.322753	0.00829689	Adipocyte	Sex
SIRT1	ENSG00000096717	0.288107	0.00829689	Adipocyte	Sex
TMEM182	ENSG00000170417	-0.809539	0.00829689	Adipocyte	Sex
NTM	ENSG00000182667	-0.557832	0.00849592	Adipocyte	Sex
MMP19	ENSG00000123342	-0.786504	0.0085789	Adipocyte	Sex
MIPOL1	ENSG00000151338	0.298707	0.00864051	Adipocyte	Sex
MATN2	ENSG00000132561	0.534005	0.00871828	Adipocyte	Sex
ENSG00000284762	ENSG00000284762	1.24834	0.00874447	Adipocyte	Sex
RORB	ENSG00000198963	1.58395	0.00878871	Adipocyte	Sex
ITGA9	ENSG00000144668	-0.80587	0.00879603	Adipocyte	Sex
AGBL4	ENSG00000186094	0.865119	0.00882903	Adipocyte	Sex
DCAKD	ENSG00000172992	0.272379	0.00894967	Adipocyte	Sex
CHUK	ENSG00000213341	-0.302282	0.00896557	Adipocyte	Sex
TAF11	ENSG00000064995	0.307708	0.00898318	Adipocyte	Sex
RALGAPA2	ENSG00000188559	0.383386	0.00904635	Adipocyte	Sex
CCT5	ENSG00000150753	-0.424697	0.0090703	Adipocyte	Sex
ADAMTS15	ENSG00000166106	-1.05973	0.00922634	Adipocyte	Sex
SYNC	ENSG00000162520	-0.442315	0.00943055	Adipocyte	Sex
ZNF521	ENSG00000198795	0.501844	0.00943055	Adipocyte	Sex
GREB1L	ENSG00000141449	0.813865	0.00945726	Adipocyte	Sex
UGGT2	ENSG00000102595	0.197454	0.00945726	Adipocyte	Sex
GOLGA8B	ENSG00000215252	0.612109	0.00960541	Adipocyte	Sex
MOB1B	ENSG00000173542	-0.416686	0.00961044	Adipocyte	Sex
NET1	ENSG00000173848	-0.68479	0.0096576	Adipocyte	Sex
IRAK2	ENSG00000134070	1.13069	0.00967032	Adipocyte	Sex
LYPLAL1-AS1	ENSG00000228536	1.19786	0.00967032	Adipocyte	Sex
SLC29A4	ENSG00000164638	-0.854007	0.00970627	Adipocyte	Sex
NDRG1	ENSG00000104419	0.923409	0.00986829	Adipocyte	Sex
CBR4	ENSG00000145439	0.251589	0.0098689	Adipocyte	Sex
LMBRD1	ENSG00000168216	0.324911	0.00994778	Adipocyte	Sex
SPG7	ENSG00000197912	0.311302	0.00994778	Adipocyte	Sex
ENSG00000257759	ENSG00000257759	-0.412508	0.0101461	Adipocyte	Sex
ENSG00000275120	ENSG00000275120	0.31515	0.0101461	Adipocyte	Sex
MN1	ENSG00000169184	-1.02751	0.0103452	Adipocyte	Sex
NCOA4	ENSG00000266412	-0.398821	0.0103452	Adipocyte	Sex
CLMN	ENSG00000165959	-0.741304	0.0103619	Adipocyte	Sex
NDST1	ENSG00000070614	-0.566138	0.0103619	Adipocyte	Sex
TRAF3IP2-AS1	ENSG00000231889	0.310714	0.0105681	Adipocyte	Sex
ENSG00000259628	ENSG00000259628	-0.495751	0.0106655	Adipocyte	Sex
BACH1	ENSG00000156273	-0.368803	0.0107335	Adipocyte	Sex
PDE4B	ENSG00000184588	1.31758	0.0107947	Adipocyte	Sex
OSBPL1A	ENSG00000141447	-0.390248	0.0108165	Adipocyte	Sex
AFAP1L1	ENSG00000157510	0.857999	0.0109695	Adipocyte	Sex
AK9	ENSG00000155085	-0.271272	0.0109695	Adipocyte	Sex
HMG20A	ENSG00000140382	-0.260337	0.0109695	Adipocyte	Sex
NCOA7	ENSG00000111912	0.428913	0.0109695	Adipocyte	Sex
AASS	ENSG00000008311	0.785675	0.0110374	Adipocyte	Sex
CMIP	ENSG00000153815	0.517652	0.0110374	Adipocyte	Sex
NPY1R	ENSG00000164128	-0.46098	0.0110374	Adipocyte	Sex
VLDLR	ENSG00000147852	-0.725292	0.0110959	Adipocyte	Sex
LONRF1	ENSG00000154359	1.16749	0.0111376	Adipocyte	Sex
FAM98A	ENSG00000119812	-0.462121	0.0111968	Adipocyte	Sex
RASGRF2	ENSG00000113319	-0.945171	0.0111968	Adipocyte	Sex
ENSG00000289299	ENSG00000289299	-1.00553	0.0112196	Adipocyte	Sex
FGF1	ENSG00000113578	-0.782115	0.0114026	Adipocyte	Sex
MMP24	ENSG00000125966	-0.68469	0.0114047	Adipocyte	Sex
EHD4	ENSG00000103966	-0.485511	0.0115274	Adipocyte	Sex
IRF8	ENSG00000140968	-1.83025	0.0115274	Adipocyte	Sex
PLAGL1	ENSG00000118495	0.4809	0.0115274	Adipocyte	Sex
SURF4	ENSG00000148248	-0.493207	0.0115274	Adipocyte	Sex
TRPS1	ENSG00000104447	0.40001	0.0115274	Adipocyte	Sex
CCNYL1	ENSG00000163249	-0.563227	0.0115681	Adipocyte	Sex
CHD7	ENSG00000171316	-0.418008	0.0115681	Adipocyte	Sex
GLCE	ENSG00000138604	-0.693468	0.0115681	Adipocyte	Sex
PIK3IP1	ENSG00000100100	0.896903	0.0115681	Adipocyte	Sex
DSEL	ENSG00000171451	-0.636291	0.011629	Adipocyte	Sex
LINC01950	ENSG00000251027	-0.54049	0.011629	Adipocyte	Sex
MCCC2	ENSG00000131844	0.289327	0.011629	Adipocyte	Sex
ME2	ENSG00000082212	0.352875	0.011629	Adipocyte	Sex
PPARGC1B	ENSG00000155846	-0.647076	0.011629	Adipocyte	Sex
PRKCH	ENSG00000027075	0.663904	0.011629	Adipocyte	Sex
RDH10	ENSG00000121039	-0.637305	0.011629	Adipocyte	Sex
TENM4	ENSG00000149256	-0.790666	0.011629	Adipocyte	Sex
EEA1	ENSG00000102189	-0.427329	0.0117612	Adipocyte	Sex
WWTR1	ENSG00000018408	0.323835	0.0119112	Adipocyte	Sex
ASXL2	ENSG00000143970	-0.186271	0.0119371	Adipocyte	Sex
GSAP	ENSG00000186088	0.341169	0.0119371	Adipocyte	Sex
CCDC57	ENSG00000176155	0.34593	0.0120073	Adipocyte	Sex
SPIN3	ENSG00000204271	-0.308466	0.0120888	Adipocyte	Sex
LRRC34	ENSG00000171757	0.374983	0.0123477	Adipocyte	Sex
PNPLA8	ENSG00000135241	0.264116	0.0123477	Adipocyte	Sex
ST7	ENSG00000004866	0.325222	0.0123688	Adipocyte	Sex
ENSG00000290421	ENSG00000290421	-0.684874	0.0126498	Adipocyte	Sex
SLC12A2-DT	ENSG00000245937	0.302945	0.012674	Adipocyte	Sex
KIAA1217	ENSG00000120549	0.703855	0.0127057	Adipocyte	Sex
KANSL3	ENSG00000114982	0.286286	0.0128175	Adipocyte	Sex
ZBED3	ENSG00000132846	0.525822	0.0128175	Adipocyte	Sex
PRH1	ENSG00000231887	-0.512672	0.012841	Adipocyte	Sex
FGF10	ENSG00000070193	1.52214	0.0129029	Adipocyte	Sex
ENSG00000286153	ENSG00000286153	-0.720066	0.012953	Adipocyte	Sex
KCTD8	ENSG00000183783	1.58385	0.012974	Adipocyte	Sex
KIFAP3	ENSG00000075945	0.353842	0.0130622	Adipocyte	Sex
TXNDC16	ENSG00000087301	0.465483	0.0133449	Adipocyte	Sex
CTNNAL1	ENSG00000119326	-0.545078	0.013582	Adipocyte	Sex
ERI1	ENSG00000104626	-0.332388	0.013582	Adipocyte	Sex
SLC41A2	ENSG00000136052	-0.525334	0.0137433	Adipocyte	Sex
MAMLD1	ENSG00000013619	0.800236	0.0138163	Adipocyte	Sex
ASTN2	ENSG00000148219	0.374917	0.013992	Adipocyte	Sex
TBC1D15	ENSG00000121749	0.347041	0.0140738	Adipocyte	Sex
EIF4G1	ENSG00000114867	-0.44385	0.0141653	Adipocyte	Sex
COX7A2L	ENSG00000115944	-0.338034	0.014174	Adipocyte	Sex
ACSL1	ENSG00000151726	-0.759253	0.0143431	Adipocyte	Sex
ENSG00000287465	ENSG00000287465	-1.05047	0.0143431	Adipocyte	Sex
BCR	ENSG00000186716	-0.608814	0.014437	Adipocyte	Sex
CRTAP	ENSG00000170275	-0.49258	0.0145914	Adipocyte	Sex
SERINC5	ENSG00000164300	-0.611282	0.0146086	Adipocyte	Sex
KCNB1	ENSG00000158445	-0.501601	0.0146357	Adipocyte	Sex
CARMN	ENSG00000249669	-0.524117	0.0148025	Adipocyte	Sex
TOP2B	ENSG00000077097	0.211026	0.0148653	Adipocyte	Sex
ABHD17B	ENSG00000107362	-0.263017	0.0149145	Adipocyte	Sex
ABHD18	ENSG00000164074	0.233228	0.0151556	Adipocyte	Sex
ATG7	ENSG00000197548	0.222953	0.0151556	Adipocyte	Sex
PLXND1	ENSG00000004399	-0.757153	0.0151556	Adipocyte	Sex
SMG1	ENSG00000157106	0.188136	0.0154672	Adipocyte	Sex
PSMB5	ENSG00000100804	-0.271414	0.0155272	Adipocyte	Sex
FNIP2	ENSG00000052795	0.379198	0.015754	Adipocyte	Sex
ENSG00000274265	ENSG00000274265	0.348244	0.0158181	Adipocyte	Sex
RHOXF1-AS1	ENSG00000258545	-0.81583	0.0158181	Adipocyte	Sex
SCAPER	ENSG00000140386	0.250122	0.0159741	Adipocyte	Sex
ZNF318	ENSG00000171467	-0.297721	0.0159907	Adipocyte	Sex
ERBB4	ENSG00000178568	-1.09482	0.0160931	Adipocyte	Sex
LPL	ENSG00000175445	-0.730253	0.0161291	Adipocyte	Sex
ENSG00000290546	ENSG00000290546	0.531471	0.0161737	Adipocyte	Sex
HSD11B1	ENSG00000117594	0.923828	0.0163784	Adipocyte	Sex
NPC1	ENSG00000141458	-0.410318	0.01651	Adipocyte	Sex
SAP130	ENSG00000136715	-0.347399	0.0168857	Adipocyte	Sex
MFSD1	ENSG00000118855	0.247541	0.0170703	Adipocyte	Sex
ENSG00000274422	ENSG00000274422	0.623347	0.0171155	Adipocyte	Sex
MID2	ENSG00000080561	-0.33738	0.0171155	Adipocyte	Sex
ZCCHC9	ENSG00000131732	-0.301105	0.0171155	Adipocyte	Sex
KPNA3	ENSG00000102753	-0.305236	0.0176001	Adipocyte	Sex
PLSCR4	ENSG00000114698	0.615884	0.0176015	Adipocyte	Sex
ARPC5	ENSG00000162704	-0.510664	0.0177858	Adipocyte	Sex
CIR1	ENSG00000138433	0.367518	0.0179502	Adipocyte	Sex
OPHN1	ENSG00000079482	0.342364	0.0179645	Adipocyte	Sex
QDPR	ENSG00000151552	-0.461119	0.0179678	Adipocyte	Sex
SERPINF1	ENSG00000132386	0.558201	0.0179678	Adipocyte	Sex
TTPA	ENSG00000137561	0.52315	0.0179886	Adipocyte	Sex
SOS2	ENSG00000100485	0.284135	0.0180557	Adipocyte	Sex
ENSG00000258410	ENSG00000258410	0.568235	0.0180607	Adipocyte	Sex
TSPAN3	ENSG00000140391	-0.439007	0.018129	Adipocyte	Sex
FAR1	ENSG00000197601	0.266689	0.0182429	Adipocyte	Sex
KDM3A	ENSG00000115548	0.613976	0.018546	Adipocyte	Sex
ASAH1	ENSG00000104763	-0.726036	0.018688	Adipocyte	Sex
BICRAL	ENSG00000112624	0.23364	0.018688	Adipocyte	Sex
CEP170	ENSG00000143702	-0.288578	0.018688	Adipocyte	Sex
FRYL	ENSG00000075539	0.197077	0.018688	Adipocyte	Sex
GLB1	ENSG00000170266	-0.563973	0.018688	Adipocyte	Sex
NPR3	ENSG00000113389	-1.05918	0.018688	Adipocyte	Sex
ZNF106	ENSG00000103994	-0.25412	0.018688	Adipocyte	Sex
ANKS1B	ENSG00000185046	0.420199	0.0188712	Adipocyte	Sex
TMEM132C	ENSG00000181234	0.614178	0.0189942	Adipocyte	Sex
HSPA12A	ENSG00000165868	-0.654997	0.0190301	Adipocyte	Sex
CLTCL1	ENSG00000070371	0.543821	0.0190359	Adipocyte	Sex
CLMP	ENSG00000166250	-0.522328	0.0191578	Adipocyte	Sex
EIF4H	ENSG00000106682	-0.305607	0.0191578	Adipocyte	Sex
ERI2	ENSG00000196678	-0.371093	0.0191578	Adipocyte	Sex
ZFYVE16	ENSG00000039319	-0.211156	0.0191578	Adipocyte	Sex
ZNF516	ENSG00000101493	0.736112	0.0191578	Adipocyte	Sex
KANK1	ENSG00000107104	-0.359796	0.0191655	Adipocyte	Sex
HOOK2	ENSG00000095066	-0.353049	0.0192132	Adipocyte	Sex
RB1CC1	ENSG00000023287	0.392837	0.0192333	Adipocyte	Sex
MNAT1	ENSG00000020426	-0.252325	0.0194171	Adipocyte	Sex
MXI1	ENSG00000119950	0.879388	0.0194491	Adipocyte	Sex
ECPAS	ENSG00000136813	0.209372	0.0196264	Adipocyte	Sex
RIPK2-DT	ENSG00000251136	-0.289281	0.0196268	Adipocyte	Sex
ENSG00000230773	ENSG00000230773	0.386211	0.019717	Adipocyte	Sex
EFCAB14	ENSG00000159658	-0.249039	0.0197636	Adipocyte	Sex
SESTD1	ENSG00000187231	0.484013	0.0197636	Adipocyte	Sex
ENSG00000273118	ENSG00000273118	-0.689999	0.0198484	Adipocyte	Sex
RDH10-AS1	ENSG00000250295	-0.867906	0.0199157	Adipocyte	Sex
RALGAPA1	ENSG00000174373	0.159764	0.0200628	Adipocyte	Sex
ENSG00000288700	ENSG00000288700	-0.385436	0.0202026	Adipocyte	Sex
ARHGAP1	ENSG00000175220	0.300888	0.0208088	Adipocyte	Sex
STAMBP	ENSG00000124356	0.20265	0.0209204	Adipocyte	Sex
MAILR	ENSG00000253320	0.504825	0.02097	Adipocyte	Sex
SNX29	ENSG00000048471	0.25829	0.02097	Adipocyte	Sex
WDR48	ENSG00000114742	0.390209	0.02097	Adipocyte	Sex
TMEM64	ENSG00000180694	-0.881381	0.0211743	Adipocyte	Sex
P4HB	ENSG00000185624	-0.436288	0.0211828	Adipocyte	Sex
ZFYVE1	ENSG00000165861	0.422022	0.0212705	Adipocyte	Sex
BPNT2	ENSG00000104331	-0.537216	0.0212899	Adipocyte	Sex
IL7	ENSG00000104432	0.874066	0.0214261	Adipocyte	Sex
PPP1R15B-AS1	ENSG00000226330	-0.648683	0.0214261	Adipocyte	Sex
RC3H2	ENSG00000056586	0.203123	0.0214261	Adipocyte	Sex
TPST2	ENSG00000128294	-0.637337	0.0214261	Adipocyte	Sex
HS2ST1	ENSG00000153936	-0.434373	0.0216118	Adipocyte	Sex
E2F6	ENSG00000169016	-0.296244	0.0218417	Adipocyte	Sex
RAPGEF2	ENSG00000109756	-0.266226	0.0218417	Adipocyte	Sex
STAG1	ENSG00000118007	0.214352	0.0220393	Adipocyte	Sex
BABAM2	ENSG00000158019	0.222693	0.0220931	Adipocyte	Sex
GCFC2	ENSG00000005436	-0.290626	0.0220931	Adipocyte	Sex
CNTN3	ENSG00000113805	-0.575292	0.0222305	Adipocyte	Sex
MAGI2-AS3	ENSG00000234456	0.270896	0.0222305	Adipocyte	Sex
MIDEAS	ENSG00000156030	0.339141	0.0222305	Adipocyte	Sex
NIFK-AS1	ENSG00000236859	0.397466	0.0222305	Adipocyte	Sex
ENPP1	ENSG00000197594	0.908632	0.0222365	Adipocyte	Sex
ENSG00000290476	ENSG00000290476	0.233553	0.0222365	Adipocyte	Sex
PARVA	ENSG00000197702	0.295147	0.0222365	Adipocyte	Sex
TOP1	ENSG00000198900	-0.278407	0.022311	Adipocyte	Sex
PRKG1	ENSG00000185532	0.849673	0.0224287	Adipocyte	Sex
LRRTM4	ENSG00000176204	-3.40834	0.0228238	Adipocyte	Sex
TMEM120B	ENSG00000188735	-0.670935	0.0228992	Adipocyte	Sex
ZNF292	ENSG00000188994	0.207468	0.0229222	Adipocyte	Sex
POU6F1	ENSG00000184271	-0.222185	0.0230374	Adipocyte	Sex
PARD3B	ENSG00000116117	0.313413	0.0230401	Adipocyte	Sex
ANKRD36	ENSG00000135976	0.552228	0.0231072	Adipocyte	Sex
EIF2S3	ENSG00000130741	-0.28144	0.0231541	Adipocyte	Sex
FAM149A	ENSG00000109794	-0.672891	0.0231658	Adipocyte	Sex
MTMR1	ENSG00000063601	0.260602	0.0231658	Adipocyte	Sex
TWIST2	ENSG00000233608	0.494944	0.0231658	Adipocyte	Sex
NBR1	ENSG00000188554	0.349525	0.0232043	Adipocyte	Sex
AGPAT2	ENSG00000169692	-0.689066	0.0233908	Adipocyte	Sex
ARL13B	ENSG00000169379	0.278546	0.0233908	Adipocyte	Sex
SLC44A2	ENSG00000129353	0.69564	0.023481	Adipocyte	Sex
PLEKHG5	ENSG00000171680	-0.86118	0.0235546	Adipocyte	Sex
MRC2	ENSG00000011028	-1.94163	0.0237212	Adipocyte	Sex
EAPP	ENSG00000129518	0.3095	0.0240777	Adipocyte	Sex
VHL	ENSG00000134086	0.244811	0.0240777	Adipocyte	Sex
ANKAR	ENSG00000151687	0.245479	0.0245134	Adipocyte	Sex
ITPR2	ENSG00000123104	-0.733111	0.0246948	Adipocyte	Sex
STRN3	ENSG00000196792	-0.197904	0.0248369	Adipocyte	Sex
GOLPH3L	ENSG00000143457	0.235671	0.0254719	Adipocyte	Sex
RHOXF1	ENSG00000101883	-0.418125	0.0254786	Adipocyte	Sex
HSPBAP1	ENSG00000169087	0.347422	0.0255042	Adipocyte	Sex
SLC66A3	ENSG00000162976	0.314659	0.0256799	Adipocyte	Sex
ARHGAP31	ENSG00000031081	-0.508287	0.0257251	Adipocyte	Sex
COL8A1	ENSG00000144810	-0.863731	0.025838	Adipocyte	Sex
AOX1	ENSG00000138356	0.908194	0.0259586	Adipocyte	Sex
MTURN	ENSG00000180354	0.507655	0.0259586	Adipocyte	Sex
PSMD7	ENSG00000103035	-0.235185	0.0259586	Adipocyte	Sex
CABLES1	ENSG00000134508	0.304636	0.02614	Adipocyte	Sex
SBF2	ENSG00000133812	0.185441	0.02614	Adipocyte	Sex
LINC02202	ENSG00000245812	0.420852	0.0264738	Adipocyte	Sex
LINC02456	ENSG00000283052	-1.63439	0.0264811	Adipocyte	Sex
CDKAL1	ENSG00000145996	0.197216	0.0267888	Adipocyte	Sex
AATF	ENSG00000275700	0.201879	0.0269523	Adipocyte	Sex
CAPN2	ENSG00000162909	0.378431	0.0269523	Adipocyte	Sex
IPO8	ENSG00000133704	-0.244592	0.0269523	Adipocyte	Sex
RGCC	ENSG00000102760	-0.72617	0.0269523	Adipocyte	Sex
RGL1	ENSG00000143344	-0.663142	0.027144	Adipocyte	Sex
DBNL	ENSG00000136279	-0.296663	0.0272138	Adipocyte	Sex
RER1	ENSG00000157916	-0.208733	0.0273209	Adipocyte	Sex
ISOC1	ENSG00000066583	-0.557438	0.0275308	Adipocyte	Sex
EMC3	ENSG00000125037	0.407641	0.027667	Adipocyte	Sex
GPATCH2L	ENSG00000089916	-0.155827	0.027667	Adipocyte	Sex
HLX-AS1	ENSG00000257551	-0.77663	0.027667	Adipocyte	Sex
CPM	ENSG00000135678	0.512665	0.0278174	Adipocyte	Sex
ENSG00000286231	ENSG00000286231	-0.730985	0.0278174	Adipocyte	Sex
ODR4	ENSG00000157181	-0.173349	0.0280677	Adipocyte	Sex
TRIQK	ENSG00000205133	0.314472	0.0281282	Adipocyte	Sex
ARHGEF11	ENSG00000132694	-0.221085	0.0282139	Adipocyte	Sex
B4GALT5	ENSG00000158470	-0.540763	0.0282139	Adipocyte	Sex
B4GALT6	ENSG00000118276	-1.81204	0.0282139	Adipocyte	Sex
CLASP1	ENSG00000074054	0.300494	0.0282139	Adipocyte	Sex
CREBL2	ENSG00000111269	0.387466	0.0282139	Adipocyte	Sex
ENSG00000228509	ENSG00000228509	-1.02672	0.0282139	Adipocyte	Sex
ENSG00000286480	ENSG00000286480	-1.0307	0.0282139	Adipocyte	Sex
EPHA4	ENSG00000116106	0.689271	0.0282139	Adipocyte	Sex
FAM219B	ENSG00000178761	-0.356483	0.0282139	Adipocyte	Sex
LINC01473	ENSG00000237877	0.22464	0.0282139	Adipocyte	Sex
MTARC2	ENSG00000117791	-0.314481	0.0282386	Adipocyte	Sex
HTRA1	ENSG00000166033	-0.636261	0.0285452	Adipocyte	Sex
IGF1	ENSG00000017427	-1.03301	0.0285452	Adipocyte	Sex
POT1	ENSG00000128513	0.203797	0.0285452	Adipocyte	Sex
TCP11L2	ENSG00000166046	1.06269	0.0285452	Adipocyte	Sex
CRBN	ENSG00000113851	0.297853	0.0287465	Adipocyte	Sex
ENSG00000249240	ENSG00000249240	-0.860526	0.0287465	Adipocyte	Sex
ESF1	ENSG00000089048	-0.345439	0.0287465	Adipocyte	Sex
WARS2	ENSG00000116874	0.269014	0.0288182	Adipocyte	Sex
PCGF3-AS1	ENSG00000249592	0.257547	0.0289246	Adipocyte	Sex
SCYL3	ENSG00000000457	-0.207045	0.0289999	Adipocyte	Sex
DTNB	ENSG00000138101	0.376752	0.0291378	Adipocyte	Sex
GPR107	ENSG00000148358	0.182805	0.0292028	Adipocyte	Sex
BORCS5	ENSG00000165714	0.197147	0.0292093	Adipocyte	Sex
EPB41L3	ENSG00000082397	0.587933	0.0292093	Adipocyte	Sex
PSD3	ENSG00000156011	0.397704	0.0292093	Adipocyte	Sex
RALBP1	ENSG00000017797	0.359238	0.0292093	Adipocyte	Sex
SERINC3	ENSG00000132824	0.390019	0.0292093	Adipocyte	Sex
SPATA6	ENSG00000132122	0.573742	0.0292093	Adipocyte	Sex
WWC2	ENSG00000151718	-0.314252	0.0292093	Adipocyte	Sex
EPB41L4A	ENSG00000129595	0.389456	0.0292388	Adipocyte	Sex
NUP214	ENSG00000126883	0.160923	0.0292388	Adipocyte	Sex
TBC1D32	ENSG00000146350	0.444637	0.0294496	Adipocyte	Sex
IGF2BP2	ENSG00000073792	0.693824	0.0295027	Adipocyte	Sex
PIGG	ENSG00000174227	0.265124	0.0295027	Adipocyte	Sex
SNHG25	ENSG00000266402	0.66458	0.0295794	Adipocyte	Sex
ORC4	ENSG00000115947	0.214197	0.0296533	Adipocyte	Sex
HERC1	ENSG00000103657	0.21311	0.0297591	Adipocyte	Sex
KCTD9	ENSG00000104756	0.333876	0.0297591	Adipocyte	Sex
RTN3	ENSG00000133318	-0.271722	0.0297591	Adipocyte	Sex
CCDC18-AS1	ENSG00000223745	0.293408	0.0300294	Adipocyte	Sex
CUL4B	ENSG00000158290	0.286427	0.0300294	Adipocyte	Sex
RUFY1	ENSG00000176783	0.237336	0.0300294	Adipocyte	Sex
NABP1	ENSG00000173559	-0.649881	0.0301049	Adipocyte	Sex
TTC17	ENSG00000052841	0.133185	0.0301049	Adipocyte	Sex
NRP1	ENSG00000099250	0.37698	0.0301585	Adipocyte	Sex
PRKCH-AS1	ENSG00000247287	0.963809	0.0305081	Adipocyte	Sex
C5orf64	ENSG00000178722	-0.868975	0.0306311	Adipocyte	Sex
MBNL1	ENSG00000152601	0.327367	0.0308082	Adipocyte	Sex
CRADD	ENSG00000169372	-0.236966	0.0311831	Adipocyte	Sex
PDCD4	ENSG00000150593	0.697328	0.0311995	Adipocyte	Sex
PPP1R12B	ENSG00000077157	0.369581	0.0312376	Adipocyte	Sex
ICA1L	ENSG00000163596	0.399432	0.0315198	Adipocyte	Sex
YIPF6	ENSG00000181704	-0.223221	0.0316007	Adipocyte	Sex
D2HGDH	ENSG00000180902	0.36595	0.0318633	Adipocyte	Sex
UBP1	ENSG00000153560	-0.334748	0.0318738	Adipocyte	Sex
DESI2	ENSG00000121644	-0.391068	0.0318947	Adipocyte	Sex
ENSG00000272822	ENSG00000272822	-0.290755	0.0322141	Adipocyte	Sex
USP9X	ENSG00000124486	-0.199959	0.0322673	Adipocyte	Sex
RUFY2	ENSG00000204130	0.228526	0.0323933	Adipocyte	Sex
PMEPA1	ENSG00000124225	-0.633526	0.0324202	Adipocyte	Sex
COBL	ENSG00000106078	-1.88834	0.0324203	Adipocyte	Sex
NAV1	ENSG00000134369	-0.596367	0.0326815	Adipocyte	Sex
PSMD14	ENSG00000115233	-0.329552	0.0326815	Adipocyte	Sex
ENSG00000267787	ENSG00000267787	0.318818	0.0328462	Adipocyte	Sex
PCMTD1	ENSG00000168300	0.420923	0.0328462	Adipocyte	Sex
SH3GL1	ENSG00000141985	-0.436004	0.0328462	Adipocyte	Sex
PAFAH1B1	ENSG00000007168	0.142853	0.0329856	Adipocyte	Sex
UBA5	ENSG00000081307	-0.21485	0.0329856	Adipocyte	Sex
ANAPC4	ENSG00000053900	0.223069	0.0330382	Adipocyte	Sex
CPLANE1	ENSG00000197603	0.176952	0.033307	Adipocyte	Sex
DIAPH2	ENSG00000147202	0.251342	0.0333266	Adipocyte	Sex
SEMA3A	ENSG00000075213	0.460762	0.0335572	Adipocyte	Sex
DERA	ENSG00000023697	0.281727	0.0338937	Adipocyte	Sex
DZIP1L	ENSG00000158163	-0.544354	0.0338937	Adipocyte	Sex
ENSG00000275871	ENSG00000275871	-0.595323	0.0339518	Adipocyte	Sex
FDFT1	ENSG00000079459	0.487385	0.0340069	Adipocyte	Sex
PDPR	ENSG00000090857	0.516689	0.0340069	Adipocyte	Sex
SLC1A3	ENSG00000079215	-0.78635	0.0342006	Adipocyte	Sex
ENSG00000288075	ENSG00000288075	0.499019	0.0344329	Adipocyte	Sex
PPME1	ENSG00000214517	-0.195801	0.0344329	Adipocyte	Sex
RICTOR	ENSG00000164327	0.195944	0.0344329	Adipocyte	Sex
GHR	ENSG00000112964	0.41312	0.0345558	Adipocyte	Sex
FBXO38	ENSG00000145868	0.23683	0.0345799	Adipocyte	Sex
PSMA5	ENSG00000143106	-0.237213	0.0347226	Adipocyte	Sex
FAM78B	ENSG00000188859	0.265032	0.0347815	Adipocyte	Sex
ATP6V1C1	ENSG00000155097	0.300659	0.0348098	Adipocyte	Sex
ENSG00000269237	ENSG00000269237	0.749876	0.0348098	Adipocyte	Sex
SVIL-AS1	ENSG00000291093	0.218547	0.0348098	Adipocyte	Sex
ROCK1	ENSG00000067900	0.165195	0.0350188	Adipocyte	Sex
FAM171A1	ENSG00000148468	-0.396389	0.0350465	Adipocyte	Sex
UBTD1	ENSG00000165886	-0.689268	0.0350465	Adipocyte	Sex
MIR99AHG	ENSG00000215386	-0.585024	0.0351079	Adipocyte	Sex
TSPAN4	ENSG00000214063	0.377188	0.0351079	Adipocyte	Sex
SAP30BP	ENSG00000161526	0.217485	0.0351976	Adipocyte	Sex
STRAP	ENSG00000023734	-0.241705	0.0353908	Adipocyte	Sex
C1S	ENSG00000182326	0.338424	0.0354182	Adipocyte	Sex
CRYL1	ENSG00000165475	0.19681	0.0354199	Adipocyte	Sex
MFGE8	ENSG00000140545	-0.658038	0.0354766	Adipocyte	Sex
PELI2	ENSG00000139946	0.987085	0.0357211	Adipocyte	Sex
PHF11	ENSG00000136147	0.191847	0.0357211	Adipocyte	Sex
ENSG00000254180	ENSG00000254180	-0.795343	0.0361102	Adipocyte	Sex
ADRA1A	ENSG00000120907	1.68442	0.0361359	Adipocyte	Sex
GTF2H3	ENSG00000111358	-0.26393	0.0361359	Adipocyte	Sex
TERF1	ENSG00000147601	0.198976	0.036299	Adipocyte	Sex
PSEN1	ENSG00000080815	0.217796	0.0364315	Adipocyte	Sex
EPC1	ENSG00000120616	-0.21279	0.0366119	Adipocyte	Sex
TNS2-AS1	ENSG00000257337	0.338756	0.0366119	Adipocyte	Sex
PARP4	ENSG00000102699	0.298374	0.0367269	Adipocyte	Sex
SAMD8	ENSG00000156671	0.285653	0.0367542	Adipocyte	Sex
TNFRSF21	ENSG00000146072	-0.738995	0.0369037	Adipocyte	Sex
KLHDC10	ENSG00000128607	-0.228562	0.037315	Adipocyte	Sex
SNX1	ENSG00000028528	0.163514	0.037315	Adipocyte	Sex
CEP85L	ENSG00000111860	0.233385	0.0376412	Adipocyte	Sex
CYRIB	ENSG00000153310	-0.442544	0.0376412	Adipocyte	Sex
ADAM9	ENSG00000168615	0.528815	0.0376648	Adipocyte	Sex
AHCYL2	ENSG00000158467	-0.306586	0.0376648	Adipocyte	Sex
UBE2E2	ENSG00000182247	-0.309744	0.0377653	Adipocyte	Sex
ABCA6	ENSG00000154262	0.466941	0.0380581	Adipocyte	Sex
ENSG00000290931	ENSG00000290931	0.508249	0.0380581	Adipocyte	Sex
NBPF3	ENSG00000142794	-0.477427	0.0380581	Adipocyte	Sex
PPP1R15B	ENSG00000158615	-0.467131	0.0380581	Adipocyte	Sex
ENSG00000289368	ENSG00000289368	0.886017	0.0382067	Adipocyte	Sex
ENSG00000251314	ENSG00000251314	0.273867	0.0383151	Adipocyte	Sex
UGDH-AS1	ENSG00000249348	0.283629	0.0383151	Adipocyte	Sex
NBEA	ENSG00000172915	0.546648	0.0383181	Adipocyte	Sex
COQ5	ENSG00000110871	0.243435	0.0383547	Adipocyte	Sex
PPIEL	ENSG00000291129	0.201738	0.0385221	Adipocyte	Sex
TLE2	ENSG00000065717	-0.671225	0.0389213	Adipocyte	Sex
UBA1	ENSG00000130985	-0.231119	0.0389213	Adipocyte	Sex
SMIM36	ENSG00000261873	-1.07576	0.0389292	Adipocyte	Sex
HGSNAT	ENSG00000165102	0.302329	0.039139	Adipocyte	Sex
SRGAP1	ENSG00000196935	0.604456	0.039139	Adipocyte	Sex
TNFRSF25	ENSG00000215788	-0.823956	0.0391782	Adipocyte	Sex
SUN1	ENSG00000164828	0.291246	0.0395116	Adipocyte	Sex
GNL3L	ENSG00000130119	-0.235467	0.0396083	Adipocyte	Sex
SRSF11	ENSG00000116754	0.15746	0.039811	Adipocyte	Sex
CASTOR3	ENSG00000291122	0.364996	0.0398825	Adipocyte	Sex
NAV3	ENSG00000067798	-0.607814	0.0407014	Adipocyte	Sex
PRANCR	ENSG00000257815	0.557494	0.0407014	Adipocyte	Sex
KCTD3	ENSG00000136636	0.233681	0.0408503	Adipocyte	Sex
KDM1A	ENSG00000004487	0.176609	0.0408503	Adipocyte	Sex
RABGAP1L	ENSG00000152061	0.249841	0.0408503	Adipocyte	Sex
CRYBB2P1	ENSG00000291087	-0.537548	0.0408721	Adipocyte	Sex
MLX	ENSG00000108788	-0.285011	0.0408721	Adipocyte	Sex
NME7	ENSG00000143156	0.235238	0.0408721	Adipocyte	Sex
PDZRN3	ENSG00000121440	-0.436605	0.0408721	Adipocyte	Sex
SEC61A1	ENSG00000058262	-0.333605	0.0408721	Adipocyte	Sex
SULF1	ENSG00000137573	1.06231	0.0408721	Adipocyte	Sex
ZNF767P	ENSG00000291118	0.207857	0.0408721	Adipocyte	Sex
RFX3-DT	ENSG00000232104	0.435104	0.0408735	Adipocyte	Sex
SNHG7	ENSG00000233016	-0.514047	0.0411349	Adipocyte	Sex
RBM25	ENSG00000119707	0.255721	0.0414134	Adipocyte	Sex
CDH23	ENSG00000107736	0.652719	0.0416163	Adipocyte	Sex
MAPK1IP1L	ENSG00000168175	-0.195734	0.0417101	Adipocyte	Sex
PDE11A	ENSG00000128655	0.749935	0.0417101	Adipocyte	Sex
SLC38A4-AS1	ENSG00000257261	0.518829	0.0417101	Adipocyte	Sex
ATXN7	ENSG00000163635	0.162674	0.0417406	Adipocyte	Sex
COL25A1	ENSG00000188517	-1.194	0.0417406	Adipocyte	Sex
N4BP2	ENSG00000078177	0.250293	0.0417406	Adipocyte	Sex
SH3GLB1	ENSG00000097033	-0.251668	0.0417406	Adipocyte	Sex
ENSG00000290199	ENSG00000290199	-1.07068	0.0418053	Adipocyte	Sex
LINC01088	ENSG00000249307	0.671182	0.0418053	Adipocyte	Sex
SLC25A21	ENSG00000183032	0.299988	0.0420642	Adipocyte	Sex
GUCY2C-AS1	ENSG00000214772	-0.429204	0.0426211	Adipocyte	Sex
LINC01036	ENSG00000230426	0.856759	0.0426389	Adipocyte	Sex
POGZ	ENSG00000143442	0.219367	0.0432561	Adipocyte	Sex
ENSG00000291100	ENSG00000291100	0.658389	0.0433898	Adipocyte	Sex
ENSG00000291203	ENSG00000291203	-0.308636	0.0435265	Adipocyte	Sex
SLC30A5	ENSG00000145740	-0.169866	0.0435265	Adipocyte	Sex
KMT2A	ENSG00000118058	0.215506	0.0437382	Adipocyte	Sex
AIMP2	ENSG00000106305	-0.299248	0.0440766	Adipocyte	Sex
PSMD4	ENSG00000159352	-0.224693	0.0440766	Adipocyte	Sex
RNF4	ENSG00000063978	0.181587	0.0441965	Adipocyte	Sex
SPRY4-AS1	ENSG00000231185	-0.628817	0.0442188	Adipocyte	Sex
ANKRD36B	ENSG00000196912	0.450714	0.0442423	Adipocyte	Sex
ADARB1	ENSG00000197381	-0.647966	0.0444754	Adipocyte	Sex
RSPO3	ENSG00000146374	0.937099	0.0444958	Adipocyte	Sex
ENSG00000257322	ENSG00000257322	-1.93609	0.0444995	Adipocyte	Sex
TMCO4	ENSG00000162542	0.274691	0.0444995	Adipocyte	Sex
WDTC1	ENSG00000142784	0.399618	0.0444995	Adipocyte	Sex
PCLO	ENSG00000186472	-0.857961	0.0446505	Adipocyte	Sex
SORL1	ENSG00000137642	-0.609605	0.0449328	Adipocyte	Sex
USP22	ENSG00000124422	-0.251206	0.0449328	Adipocyte	Sex
TANK	ENSG00000136560	0.250696	0.0449468	Adipocyte	Sex
COL5A3	ENSG00000080573	-0.67252	0.0449724	Adipocyte	Sex
SETDB1	ENSG00000143379	0.155962	0.0449724	Adipocyte	Sex
AHNAK	ENSG00000124942	0.411796	0.0450354	Adipocyte	Sex
UBN1	ENSG00000118900	-0.26189	0.0450354	Adipocyte	Sex
SPAG9	ENSG00000008294	0.191947	0.0451313	Adipocyte	Sex
PANK3	ENSG00000120137	-0.309654	0.0453188	Adipocyte	Sex
RNLS	ENSG00000184719	0.372788	0.0454733	Adipocyte	Sex
SLC17A5	ENSG00000119899	-0.251193	0.0456249	Adipocyte	Sex
AKNA	ENSG00000106948	0.515737	0.0465474	Adipocyte	Sex
GMDS-DT	ENSG00000250903	0.234924	0.0466658	Adipocyte	Sex
PLXDC2	ENSG00000120594	0.60648	0.0466658	Adipocyte	Sex
CHORDC1	ENSG00000110172	-0.209981	0.0469045	Adipocyte	Sex
FGFR1	ENSG00000077782	-0.450545	0.0469046	Adipocyte	Sex
COL11A1	ENSG00000060718	-2.25326	0.046931	Adipocyte	Sex
PPP6C	ENSG00000119414	0.16967	0.046931	Adipocyte	Sex
ENSG00000262879	ENSG00000262879	0.173219	0.0473393	Adipocyte	Sex
MTR	ENSG00000116984	0.213555	0.0473393	Adipocyte	Sex
IL13RA1	ENSG00000131724	0.726382	0.0475564	Adipocyte	Sex
PSMG2	ENSG00000128789	0.18179	0.047677	Adipocyte	Sex
NIT1	ENSG00000158793	-0.284095	0.0476783	Adipocyte	Sex
PHF14	ENSG00000106443	0.196534	0.0477514	Adipocyte	Sex
PISD	ENSG00000241878	-0.283751	0.0477879	Adipocyte	Sex
EIF4E	ENSG00000151247	-0.302471	0.0479059	Adipocyte	Sex
ATP6V0A1	ENSG00000033627	0.366696	0.0482771	Adipocyte	Sex
ATXN1	ENSG00000124788	0.281778	0.0482771	Adipocyte	Sex
ZDHHC17	ENSG00000186908	0.206208	0.0482771	Adipocyte	Sex
SPON1	ENSG00000262655	0.540585	0.0487003	Adipocyte	Sex
ENSG00000287292	ENSG00000287292	-0.638541	0.0490695	Adipocyte	Sex
SSBP2	ENSG00000145687	0.296936	0.0491993	Adipocyte	Sex
TMEM106B	ENSG00000106460	-0.211088	0.0494948	Adipocyte	Sex
MAN1A2	ENSG00000198162	-0.283534	0.0495023	Adipocyte	Sex
TAFAZZIN	ENSG00000102125	0.252972	0.0498549	Adipocyte	Sex
FBXO7	ENSG00000100225	0.297037	0.0500853	Adipocyte	Sex
ANAPC5	ENSG00000089053	0.201481	0.0502916	Adipocyte	Sex
ZFHX3-AS1	ENSG00000259768	0.274472	0.0502916	Adipocyte	Sex
ZNF800	ENSG00000048405	-0.196391	0.0502916	Adipocyte	Sex
CYB5R4	ENSG00000065615	0.188989	0.0503157	Adipocyte	Sex
MYOM1	ENSG00000101605	-0.419421	0.0504875	Adipocyte	Sex
ACLY	ENSG00000131473	-0.847163	0.0505431	Adipocyte	Sex
PGM1	ENSG00000079739	-0.462379	0.0505431	Adipocyte	Sex
LURAP1L	ENSG00000153714	-0.364827	0.0506382	Adipocyte	Sex
SLC7A10	ENSG00000130876	-0.799015	0.0507053	Adipocyte	Sex
ENTPD4	ENSG00000197217	0.317629	0.0508647	Adipocyte	Sex
MOB3A	ENSG00000172081	0.250366	0.0508647	Adipocyte	Sex
KRBOX5	ENSG00000197302	-0.193592	0.0510856	Adipocyte	Sex
NIT2	ENSG00000114021	0.229158	0.0511133	Adipocyte	Sex
MYO9A	ENSG00000066933	0.201507	0.0512723	Adipocyte	Sex
SAFB2	ENSG00000130254	0.277186	0.051317	Adipocyte	Sex
ALDH4A1	ENSG00000159423	-0.583288	0.0514507	Adipocyte	Sex
ALKBH3	ENSG00000166199	0.177957	0.0514507	Adipocyte	Sex
ARL6IP5	ENSG00000144746	-0.304875	0.0514507	Adipocyte	Sex
TSTD3	ENSG00000279170	-0.182153	0.0514507	Adipocyte	Sex
ELL2	ENSG00000118985	0.462571	0.0515157	Adipocyte	Sex
PDZD2	ENSG00000133401	-0.375402	0.0515157	Adipocyte	Sex
PPM1D	ENSG00000170836	0.225271	0.0515157	Adipocyte	Sex
TBC1D19	ENSG00000109680	0.252993	0.0515157	Adipocyte	Sex
YY1	ENSG00000100811	-0.235785	0.0515157	Adipocyte	Sex
CNIH3	ENSG00000143786	0.219319	0.0515863	Adipocyte	Sex
ENSG00000251139	ENSG00000251139	-0.866402	0.0516134	Adipocyte	Sex
CNOT8	ENSG00000155508	-0.292328	0.0519415	Adipocyte	Sex
ENSG00000235609	ENSG00000235609	0.297129	0.0519418	Adipocyte	Sex
PBX1	ENSG00000185630	-0.36704	0.0520599	Adipocyte	Sex
APPBP2	ENSG00000062725	0.1926	0.0521297	Adipocyte	Sex
CEP83	ENSG00000173588	0.254057	0.0521978	Adipocyte	Sex
FBXO32	ENSG00000156804	0.647895	0.0521978	Adipocyte	Sex
SH3RF1	ENSG00000154447	0.319001	0.0521978	Adipocyte	Sex
S100PBP	ENSG00000116497	-0.173562	0.0522389	Adipocyte	Sex
REV3L	ENSG00000009413	0.249109	0.0526751	Adipocyte	Sex
TPP2	ENSG00000134900	0.21425	0.0526751	Adipocyte	Sex
METTL2B	ENSG00000165055	-0.341924	0.052901	Adipocyte	Sex
ADAMTS5	ENSG00000154736	0.829893	0.05298	Adipocyte	Sex
ASH2L	ENSG00000129691	0.238526	0.0532175	Adipocyte	Sex
METAP1D	ENSG00000172878	0.202685	0.0532175	Adipocyte	Sex
ARHGEF3	ENSG00000163947	-0.393478	0.0532692	Adipocyte	Sex
CEP350	ENSG00000135837	0.141471	0.0532692	Adipocyte	Sex
LINC01128	ENSG00000228794	-0.408859	0.0532692	Adipocyte	Sex
NAA20	ENSG00000173418	0.193396	0.0532692	Adipocyte	Sex
ZBTB11	ENSG00000066422	-0.234281	0.0532692	Adipocyte	Sex
SMAD3	ENSG00000166949	0.312067	0.0533762	Adipocyte	Sex
FKBP5	ENSG00000096060	1.72891	0.0536062	Adipocyte	Sex
CLIC6	ENSG00000159212	1.12331	0.0543488	Adipocyte	Sex
FANCL	ENSG00000115392	0.199079	0.0543687	Adipocyte	Sex
TTC7B	ENSG00000165914	-0.346133	0.0545834	Adipocyte	Sex
C2CD2	ENSG00000157617	0.594584	0.0547973	Adipocyte	Sex
FAH	ENSG00000103876	-0.408286	0.0547973	Adipocyte	Sex
L3MBTL4	ENSG00000154655	0.45685	0.0547973	Adipocyte	Sex
PRSS23-AS1	ENSG00000255471	0.464458	0.0547973	Adipocyte	Sex
LINC01409	ENSG00000237491	-0.3876	0.0549825	Adipocyte	Sex
ACSS2	ENSG00000131069	-0.334522	0.0550448	Adipocyte	Sex
ENSG00000254733	ENSG00000254733	-0.627432	0.0550448	Adipocyte	Sex
HMGN3	ENSG00000118418	-0.321365	0.0550448	Adipocyte	Sex
ENSG00000203546	ENSG00000203546	-0.293908	0.0551558	Adipocyte	Sex
PXDN	ENSG00000130508	0.324519	0.0552291	Adipocyte	Sex
LARP1	ENSG00000155506	-0.298935	0.0552571	Adipocyte	Sex
GALNT10	ENSG00000164574	0.329107	0.0554715	Adipocyte	Sex
PPP1CB	ENSG00000213639	0.207485	0.0554715	Adipocyte	Sex
RRP1B	ENSG00000160208	-0.374624	0.0556188	Adipocyte	Sex
TBC1D22A	ENSG00000054611	0.243924	0.0556188	Adipocyte	Sex
TENT5A	ENSG00000112773	0.508657	0.0559666	Adipocyte	Sex
ASCC3	ENSG00000112249	0.224528	0.0560827	Adipocyte	Sex
DNMBP	ENSG00000107554	0.272703	0.0562098	Adipocyte	Sex
TRANK1	ENSG00000168016	0.538665	0.0562098	Adipocyte	Sex
ACADM	ENSG00000117054	0.260047	0.056223	Adipocyte	Sex
PAN3	ENSG00000152520	0.202452	0.056223	Adipocyte	Sex
ZNF248	ENSG00000198105	-0.203592	0.056223	Adipocyte	Sex
SEPTIN9	ENSG00000184640	-0.547138	0.0564699	Adipocyte	Sex
AMMECR1L	ENSG00000144233	-0.230209	0.0566368	Adipocyte	Sex
CADM1	ENSG00000182985	-0.603144	0.0566368	Adipocyte	Sex
NLRP1	ENSG00000091592	0.742794	0.0566368	Adipocyte	Sex
TNKS	ENSG00000173273	0.178505	0.0566368	Adipocyte	Sex
UHMK1	ENSG00000152332	-0.275296	0.0566368	Adipocyte	Sex
UNK	ENSG00000132478	0.19373	0.0566368	Adipocyte	Sex
CCDC28A	ENSG00000024862	0.530487	0.0568119	Adipocyte	Sex
NUDT9	ENSG00000170502	0.230044	0.0568119	Adipocyte	Sex
RGN	ENSG00000130988	-0.779872	0.0568119	Adipocyte	Sex
LIMS1	ENSG00000169756	-0.235196	0.0569429	Adipocyte	Sex
HAVCR2	ENSG00000135077	0.383267	0.0576584	Adipocyte	Sex
ANXA2R-OT1	ENSG00000177738	0.286219	0.057976	Adipocyte	Sex
EPB41L1	ENSG00000088367	-0.62459	0.057976	Adipocyte	Sex
SIMC1	ENSG00000170085	0.213901	0.057976	Adipocyte	Sex
SBNO2	ENSG00000064932	-0.358289	0.0579793	Adipocyte	Sex
SMARCAL1	ENSG00000138375	0.159223	0.0580453	Adipocyte	Sex
SMAD7	ENSG00000101665	-0.917309	0.058227	Adipocyte	Sex
TRPA1	ENSG00000104321	-1.12468	0.0582659	Adipocyte	Sex
STX12	ENSG00000117758	0.294227	0.0586469	Adipocyte	Sex
TNRC6B	ENSG00000100354	0.192712	0.0587074	Adipocyte	Sex
FAM107B	ENSG00000065809	0.334984	0.0588025	Adipocyte	Sex
RBM41	ENSG00000089682	-0.189028	0.0589207	Adipocyte	Sex
MKNK1	ENSG00000079277	0.172697	0.0589447	Adipocyte	Sex
COL4A1	ENSG00000187498	-0.387493	0.0589842	Adipocyte	Sex
GATAD1	ENSG00000157259	-0.20292	0.059824	Adipocyte	Sex
PALMD	ENSG00000099260	-0.417515	0.0600248	Adipocyte	Sex
FAM214A	ENSG00000047346	0.37765	0.0600343	Adipocyte	Sex
KLF12	ENSG00000118922	0.784048	0.0600343	Adipocyte	Sex
PDK4-AS1	ENSG00000231170	0.541229	0.0600343	Adipocyte	Sex
SLC22A4	ENSG00000197208	-0.554589	0.0600343	Adipocyte	Sex
DNAAF9	ENSG00000088854	0.313456	0.0600652	Adipocyte	Sex
AHCTF1	ENSG00000153207	0.417997	0.0602359	Adipocyte	Sex
SYBU	ENSG00000147642	-0.615678	0.0602359	Adipocyte	Sex
TRHDE	ENSG00000072657	-0.436464	0.060738	Adipocyte	Sex
DDX18	ENSG00000088205	-0.361991	0.0607975	Adipocyte	Sex
DGKD	ENSG00000077044	-0.363545	0.0607975	Adipocyte	Sex
ST3GAL6	ENSG00000064225	0.419328	0.0607975	Adipocyte	Sex
ANXA2R-AS1	ENSG00000215068	0.255921	0.0611455	Adipocyte	Sex
TYSND1	ENSG00000156521	-0.399481	0.0611455	Adipocyte	Sex
ADD1	ENSG00000087274	0.190891	0.0613852	Adipocyte	Sex
DCUN1D5	ENSG00000137692	-0.250595	0.0613852	Adipocyte	Sex
ADH1B	ENSG00000196616	0.709963	0.0615999	Adipocyte	Sex
LINC00963	ENSG00000204054	-0.400921	0.0615999	Adipocyte	Sex
SELENOP	ENSG00000250722	1.62937	0.0617564	Adipocyte	Sex
CRIM1	ENSG00000150938	0.654206	0.0622699	Adipocyte	Sex
MORF4L2	ENSG00000123562	-0.193258	0.0623113	Adipocyte	Sex
PFKFB3	ENSG00000170525	0.722243	0.0623113	Adipocyte	Sex
CDHR3	ENSG00000128536	-0.415663	0.0623648	Adipocyte	Sex
MKRN1	ENSG00000133606	0.306169	0.0625212	Adipocyte	Sex
FHIT	ENSG00000189283	-0.196074	0.0626901	Adipocyte	Sex
FLYWCH1	ENSG00000059122	0.238066	0.0626901	Adipocyte	Sex
VPS45	ENSG00000136631	-0.158976	0.0628415	Adipocyte	Sex
DLEU2	ENSG00000231607	0.339654	0.0631308	Adipocyte	Sex
NCKAP5L	ENSG00000167566	-0.428783	0.0631633	Adipocyte	Sex
ARHGAP32	ENSG00000134909	0.27649	0.0634951	Adipocyte	Sex
ENSG00000287100	ENSG00000287100	0.256329	0.0634951	Adipocyte	Sex
FAM120B	ENSG00000112584	0.15398	0.0634951	Adipocyte	Sex
OLFM2	ENSG00000105088	-0.971224	0.0634951	Adipocyte	Sex
PTBP2	ENSG00000117569	0.246942	0.0634951	Adipocyte	Sex
TMEM135	ENSG00000166575	-0.331516	0.0634951	Adipocyte	Sex
TBC1D2B	ENSG00000167202	0.399099	0.0636479	Adipocyte	Sex
EPHX2	ENSG00000120915	0.339373	0.0636499	Adipocyte	Sex
MORC4	ENSG00000133131	-0.403165	0.0636499	Adipocyte	Sex
GPAM	ENSG00000119927	-0.630669	0.0636686	Adipocyte	Sex
GORASP2	ENSG00000115806	-0.208169	0.0637099	Adipocyte	Sex
CENATAC	ENSG00000186166	0.164534	0.063868	Adipocyte	Sex
IPO9-AS1	ENSG00000231871	-0.692175	0.063868	Adipocyte	Sex
LTN1	ENSG00000198862	0.183981	0.063868	Adipocyte	Sex
PRKACA	ENSG00000072062	-0.443739	0.063868	Adipocyte	Sex
SPRY1	ENSG00000164056	-0.633209	0.063868	Adipocyte	Sex
YPEL5	ENSG00000119801	-0.300259	0.063868	Adipocyte	Sex
ATN1	ENSG00000111676	-0.237082	0.0640602	Adipocyte	Sex
PIGL	ENSG00000108474	0.169953	0.0642329	Adipocyte	Sex
UBE3B	ENSG00000151148	0.189511	0.0642329	Adipocyte	Sex
JADE1	ENSG00000077684	0.218744	0.0643146	Adipocyte	Sex
NUAK1	ENSG00000074590	-0.606139	0.0643689	Adipocyte	Sex
ANGEL2	ENSG00000174606	0.210189	0.0643925	Adipocyte	Sex
CRYZL2P-SEC16B	ENSG00000254154	0.249116	0.0644609	Adipocyte	Sex
LINC00960	ENSG00000242516	-0.551115	0.0646516	Adipocyte	Sex
PEX11A	ENSG00000166821	-0.221194	0.0647346	Adipocyte	Sex
MAOA	ENSG00000189221	0.545998	0.0648233	Adipocyte	Sex
CEP89	ENSG00000121289	0.225828	0.0648744	Adipocyte	Sex
FASTKD1	ENSG00000138399	-0.316719	0.0649182	Adipocyte	Sex
CTTNBP2	ENSG00000077063	0.362656	0.0668111	Adipocyte	Sex
ITPK1	ENSG00000100605	-0.394329	0.0668111	Adipocyte	Sex
SETMAR	ENSG00000170364	0.193721	0.0668111	Adipocyte	Sex
SF3B3	ENSG00000189091	0.159767	0.0668111	Adipocyte	Sex
TEAD1	ENSG00000187079	0.326179	0.0668598	Adipocyte	Sex
AIDA	ENSG00000186063	0.169955	0.0671143	Adipocyte	Sex
FBXL4	ENSG00000112234	0.263147	0.0671143	Adipocyte	Sex
LINC00632	ENSG00000203930	-0.453941	0.0671143	Adipocyte	Sex
NEDD9	ENSG00000111859	-0.443761	0.0671143	Adipocyte	Sex
RBP4	ENSG00000138207	-0.848245	0.0671143	Adipocyte	Sex
SLC12A6	ENSG00000140199	0.468417	0.0671143	Adipocyte	Sex
MARK1	ENSG00000116141	-0.472304	0.0673978	Adipocyte	Sex
NT5C3A	ENSG00000122643	0.169623	0.0673978	Adipocyte	Sex
GCNT2	ENSG00000111846	-0.944831	0.0675451	Adipocyte	Sex
SLF1	ENSG00000133302	0.26468	0.0675605	Adipocyte	Sex
FAR2	ENSG00000064763	0.661066	0.0676868	Adipocyte	Sex
DCLK1	ENSG00000133083	1.0684	0.06799	Adipocyte	Sex
ENSG00000291068	ENSG00000291068	0.289559	0.06799	Adipocyte	Sex
SPATA5	ENSG00000145375	0.204835	0.0680466	Adipocyte	Sex
DLD	ENSG00000091140	-0.283538	0.0680696	Adipocyte	Sex
ENSG00000282943	ENSG00000282943	-0.687941	0.0680696	Adipocyte	Sex
MAN2A2	ENSG00000196547	0.345687	0.0680696	Adipocyte	Sex
IST1	ENSG00000182149	0.1769	0.0684212	Adipocyte	Sex
PLCG2	ENSG00000197943	-0.863367	0.0685791	Adipocyte	Sex
RNF217-AS1	ENSG00000236548	0.37951	0.0685795	Adipocyte	Sex
ACER2	ENSG00000177076	0.67053	0.068817	Adipocyte	Sex
GPC5	ENSG00000179399	-0.429044	0.06883	Adipocyte	Sex
HAUS6	ENSG00000147874	-0.19532	0.06883	Adipocyte	Sex
MYO6	ENSG00000196586	0.161517	0.06883	Adipocyte	Sex
DNMT3A	ENSG00000119772	-0.325769	0.068957	Adipocyte	Sex
SH3KBP1	ENSG00000147010	0.308807	0.068957	Adipocyte	Sex
PARP6	ENSG00000137817	0.184207	0.0690883	Adipocyte	Sex
ZC3H6	ENSG00000188177	0.375909	0.0690883	Adipocyte	Sex
RAB2A	ENSG00000104388	-0.227121	0.0694899	Adipocyte	Sex
CAP2	ENSG00000112186	-0.548775	0.0695129	Adipocyte	Sex
DOCK7	ENSG00000116641	-0.246496	0.0695129	Adipocyte	Sex
GLYAT	ENSG00000149124	-0.309206	0.0695129	Adipocyte	Sex
KLHL22	ENSG00000099910	0.235417	0.0695302	Adipocyte	Sex
MRAS	ENSG00000158186	-0.36133	0.0695302	Adipocyte	Sex
SPIDR	ENSG00000164808	0.156629	0.0695302	Adipocyte	Sex
FRG1-DT	ENSG00000245685	0.384106	0.0696826	Adipocyte	Sex
MBD6	ENSG00000166987	0.313498	0.0696826	Adipocyte	Sex
LINC00534	ENSG00000253394	-0.80355	0.0697483	Adipocyte	Sex
ENSG00000269110	ENSG00000269110	-0.335895	0.070132	Adipocyte	Sex
QRSL1	ENSG00000130348	0.148355	0.070132	Adipocyte	Sex
ABTB2	ENSG00000166016	-0.665488	0.0703563	Adipocyte	Sex
ENSG00000247925	ENSG00000247925	-0.546796	0.0708324	Adipocyte	Sex
ENSG00000291224	ENSG00000291224	0.366545	0.0708701	Adipocyte	Sex
MSN	ENSG00000147065	-0.328224	0.0708701	Adipocyte	Sex
PGM3	ENSG00000013375	-0.321381	0.0709876	Adipocyte	Sex
GOLGB1	ENSG00000173230	0.252816	0.0713461	Adipocyte	Sex
ALKBH1	ENSG00000100601	0.152507	0.0714632	Adipocyte	Sex
ZNF594-DT	ENSG00000261879	0.212911	0.0714632	Adipocyte	Sex
CDON	ENSG00000064309	0.815823	0.0719323	Adipocyte	Sex
COL3A1	ENSG00000168542	-0.591895	0.0719323	Adipocyte	Sex
METTL6	ENSG00000206562	-0.189768	0.0719539	Adipocyte	Sex
EPHB2	ENSG00000133216	-1.03845	0.072477	Adipocyte	Sex
ENSG00000283782	ENSG00000283782	0.36696	0.0729339	Adipocyte	Sex
INSR	ENSG00000171105	0.348886	0.0729489	Adipocyte	Sex
MRTFB	ENSG00000186260	0.255152	0.0735425	Adipocyte	Sex
ELOVL6	ENSG00000170522	-0.817263	0.0740057	Adipocyte	Sex
BHLHE41	ENSG00000123095	-0.667722	0.0741937	Adipocyte	Sex
WDR11	ENSG00000120008	0.182528	0.0744659	Adipocyte	Sex
ASAP1	ENSG00000153317	-0.188443	0.074515	Adipocyte	Sex
ENSG00000230490	ENSG00000230490	-0.339331	0.074515	Adipocyte	Sex
DNM1	ENSG00000106976	0.347393	0.0748386	Adipocyte	Sex
PSME3IP1	ENSG00000172775	-0.174246	0.0748386	Adipocyte	Sex
SDAD1	ENSG00000198301	-0.231663	0.0748386	Adipocyte	Sex
RASA2	ENSG00000155903	0.302264	0.0754042	Adipocyte	Sex
BMERB1	ENSG00000166780	0.292942	0.0762179	Adipocyte	Sex
RIF1	ENSG00000080345	0.187383	0.0762179	Adipocyte	Sex
EDNRA	ENSG00000151617	0.42289	0.0766331	Adipocyte	Sex
ZFP64	ENSG00000020256	0.171048	0.0770114	Adipocyte	Sex
ENSG00000291147	ENSG00000291147	0.258813	0.0770623	Adipocyte	Sex
ASAP2	ENSG00000151693	0.322342	0.077503	Adipocyte	Sex
PPP2R1B	ENSG00000137713	-0.44436	0.0775937	Adipocyte	Sex
GOLGA8M	ENSG00000188626	0.303823	0.0782184	Adipocyte	Sex
CADM2	ENSG00000175161	0.656476	0.0782185	Adipocyte	Sex
CIRBP	ENSG00000099622	0.287889	0.0782185	Adipocyte	Sex
FCHSD2	ENSG00000137478	0.345737	0.0782185	Adipocyte	Sex
PHKA2	ENSG00000044446	-0.252241	0.0782185	Adipocyte	Sex
PLPP1	ENSG00000067113	-0.52476	0.0782185	Adipocyte	Sex
CNN3	ENSG00000117519	-0.447808	0.0783356	Adipocyte	Sex
IGF2R	ENSG00000197081	0.18197	0.0783356	Adipocyte	Sex
ANKMY2	ENSG00000106524	0.298599	0.0784947	Adipocyte	Sex
RNF145	ENSG00000145860	-0.244618	0.0784947	Adipocyte	Sex
PPP3CB	ENSG00000107758	0.138492	0.0786763	Adipocyte	Sex
BNIP3L	ENSG00000104765	-0.25015	0.078724	Adipocyte	Sex
HBP1	ENSG00000105856	0.588059	0.078724	Adipocyte	Sex
NCOR1	ENSG00000141027	0.134026	0.078724	Adipocyte	Sex
SLC8B1	ENSG00000089060	-0.320879	0.078724	Adipocyte	Sex
VGLL3	ENSG00000206538	-0.579944	0.0789301	Adipocyte	Sex
MIPEP	ENSG00000027001	0.19995	0.0789651	Adipocyte	Sex
ENPP2	ENSG00000136960	0.618005	0.0790098	Adipocyte	Sex
MARCHF8	ENSG00000165406	0.385804	0.0790098	Adipocyte	Sex
MTIF3	ENSG00000122033	0.269077	0.0790098	Adipocyte	Sex
MYOF	ENSG00000138119	-0.434911	0.0790098	Adipocyte	Sex
GTF3C2	ENSG00000115207	0.180988	0.0790513	Adipocyte	Sex
DDX24	ENSG00000089737	-0.306931	0.0791418	Adipocyte	Sex
LINC-PINT	ENSG00000231721	0.32556	0.0792649	Adipocyte	Sex
AKAP10	ENSG00000108599	0.164711	0.0794465	Adipocyte	Sex
GAN	ENSG00000261609	-0.267923	0.0797187	Adipocyte	Sex
LPXN	ENSG00000110031	0.192806	0.0797187	Adipocyte	Sex
ITGAV	ENSG00000138448	-0.360698	0.0800748	Adipocyte	Sex
C2orf27A	ENSG00000287151	0.32297	0.0802977	Adipocyte	Sex
MRPL19	ENSG00000115364	-0.269335	0.0805683	Adipocyte	Sex
SPOPL-DT	ENSG00000228043	0.340854	0.0805683	Adipocyte	Sex
TAGAP-AS1	ENSG00000271913	0.191562	0.080814	Adipocyte	Sex
KLF3	ENSG00000109787	0.284899	0.0811359	Adipocyte	Sex
NCOA5	ENSG00000124160	-0.195211	0.08117	Adipocyte	Sex
WASHC4	ENSG00000136051	0.126561	0.0812058	Adipocyte	Sex
CUL4A	ENSG00000139842	0.196703	0.081601	Adipocyte	Sex
TLCD2	ENSG00000185561	-0.336658	0.081721	Adipocyte	Sex
MAGI1-AS1	ENSG00000240175	-0.454192	0.0817779	Adipocyte	Sex
ACAA1	ENSG00000060971	-0.238152	0.0820726	Adipocyte	Sex
TMBIM1	ENSG00000135926	-0.37351	0.0824832	Adipocyte	Sex
TMEM259	ENSG00000182087	0.263748	0.0824832	Adipocyte	Sex
MORC3	ENSG00000159256	0.169026	0.0825129	Adipocyte	Sex
ZNF714	ENSG00000160352	-0.357526	0.0830375	Adipocyte	Sex
TMEM131	ENSG00000075568	0.13004	0.0830515	Adipocyte	Sex
TOGARAM1	ENSG00000198718	0.181422	0.0830515	Adipocyte	Sex
HSDL2	ENSG00000119471	-0.204658	0.0830862	Adipocyte	Sex
PKDCC	ENSG00000162878	0.396835	0.0830939	Adipocyte	Sex
PRMT7	ENSG00000132600	0.21553	0.0830939	Adipocyte	Sex
ADIPOQ	ENSG00000181092	-0.400646	0.083196	Adipocyte	Sex
RASA3	ENSG00000185989	-0.334152	0.0833994	Adipocyte	Sex
CEBPB	ENSG00000172216	-0.655705	0.0841897	Adipocyte	Sex
ATXN7L1	ENSG00000146776	-0.230822	0.0841935	Adipocyte	Sex
BCLAF3	ENSG00000173681	0.305637	0.0842923	Adipocyte	Sex
GBE1	ENSG00000114480	0.328939	0.0842923	Adipocyte	Sex
LINC01091	ENSG00000249464	0.374802	0.0842923	Adipocyte	Sex
NPEPPS	ENSG00000141279	0.20885	0.0842923	Adipocyte	Sex
P4HA1	ENSG00000122884	-0.366221	0.0842923	Adipocyte	Sex
SMIM14	ENSG00000163683	0.279431	0.0842923	Adipocyte	Sex
PAPSS2	ENSG00000198682	-0.630182	0.0847122	Adipocyte	Sex
GUSBP2	ENSG00000290474	0.305579	0.0850869	Adipocyte	Sex
ACTN4	ENSG00000130402	-0.403105	0.0854152	Adipocyte	Sex
FCHO2	ENSG00000157107	0.339509	0.0861155	Adipocyte	Sex
ANXA5	ENSG00000164111	-0.446602	0.086613	Adipocyte	Sex
NACC2	ENSG00000148411	-0.481569	0.0866227	Adipocyte	Sex
CAPRIN1	ENSG00000135387	-0.211748	0.0868694	Adipocyte	Sex
ENSG00000290801	ENSG00000290801	-1.05712	0.0868694	Adipocyte	Sex
PLA2G4A	ENSG00000116711	-0.703608	0.0868694	Adipocyte	Sex
SRSF5	ENSG00000100650	0.229099	0.0868694	Adipocyte	Sex
TBC1D8	ENSG00000204634	0.201248	0.0870407	Adipocyte	Sex
RTTN	ENSG00000176225	0.188286	0.0871526	Adipocyte	Sex
WAPL	ENSG00000062650	-0.130276	0.0871526	Adipocyte	Sex
SELENOO	ENSG00000073169	0.196506	0.0875085	Adipocyte	Sex
SLMAP	ENSG00000163681	-0.144494	0.0875273	Adipocyte	Sex
GART	ENSG00000159131	0.248899	0.0883483	Adipocyte	Sex
MICU2	ENSG00000165487	0.137148	0.0885373	Adipocyte	Sex
POLR1A	ENSG00000068654	-0.284407	0.0888542	Adipocyte	Sex
ENSG00000290548	ENSG00000290548	0.281251	0.0889569	Adipocyte	Sex
CLPX	ENSG00000166855	0.146974	0.0891546	Adipocyte	Sex
CMC1	ENSG00000187118	0.171679	0.0894051	Adipocyte	Sex
PLEKHG3	ENSG00000126822	-0.392537	0.0894051	Adipocyte	Sex
VCP	ENSG00000165280	-0.312614	0.0894051	Adipocyte	Sex
BCL2L13	ENSG00000099968	0.199093	0.0894111	Adipocyte	Sex
CKMT2-AS1	ENSG00000247572	-0.273274	0.0894527	Adipocyte	Sex
PLAA	ENSG00000137055	-0.17551	0.0894527	Adipocyte	Sex
ARFIP1	ENSG00000164144	-0.165306	0.0897176	Adipocyte	Sex
PSMD12	ENSG00000197170	-0.154527	0.0897176	Adipocyte	Sex
GNS	ENSG00000135677	-0.425917	0.0899164	Adipocyte	Sex
MAU2	ENSG00000129933	0.211977	0.0899164	Adipocyte	Sex
TTLL5	ENSG00000119685	0.180271	0.0899164	Adipocyte	Sex
CAB39L	ENSG00000102547	0.600805	0.0900652	Adipocyte	Sex
FBXL5	ENSG00000118564	-0.278456	0.0904576	Adipocyte	Sex
PPFIA2	ENSG00000139220	0.598898	0.0904576	Adipocyte	Sex
UBAP1	ENSG00000165006	-0.222569	0.0904576	Adipocyte	Sex
NEK7	ENSG00000151414	0.376564	0.0904682	Adipocyte	Sex
ENSG00000224905	ENSG00000224905	0.366748	0.090741	Adipocyte	Sex
MCAM	ENSG00000076706	-0.497419	0.0907644	Adipocyte	Sex
MTFR1	ENSG00000066855	-0.201643	0.0908452	Adipocyte	Sex
PPP4R2	ENSG00000163605	-0.23998	0.0908452	Adipocyte	Sex
ALDH3A2	ENSG00000072210	0.284153	0.0917932	Adipocyte	Sex
NAPB	ENSG00000125814	-0.197734	0.091824	Adipocyte	Sex
VCL	ENSG00000035403	-0.314467	0.0918299	Adipocyte	Sex
ABHD2	ENSG00000140526	0.338222	0.0918699	Adipocyte	Sex
CALU	ENSG00000128595	-0.267944	0.0918699	Adipocyte	Sex
FBXL3	ENSG00000005812	0.273853	0.0918699	Adipocyte	Sex
SIM1	ENSG00000112246	1.19286	0.0918699	Adipocyte	Sex
ANKH	ENSG00000154122	0.262011	0.092019	Adipocyte	Sex
MRPL42	ENSG00000198015	-0.173128	0.0920999	Adipocyte	Sex
GSTA4	ENSG00000170899	0.204873	0.0923457	Adipocyte	Sex
PCGF3	ENSG00000185619	0.150147	0.0923457	Adipocyte	Sex
SNX6	ENSG00000129515	-0.182571	0.0923457	Adipocyte	Sex
TAOK1	ENSG00000160551	-0.202251	0.0923457	Adipocyte	Sex
UBE4B	ENSG00000130939	0.226821	0.0923457	Adipocyte	Sex
CASP8AP2	ENSG00000118412	0.171867	0.0924885	Adipocyte	Sex
FASTKD2	ENSG00000118246	-0.176989	0.0924885	Adipocyte	Sex
TLN2	ENSG00000171914	0.329213	0.0924885	Adipocyte	Sex
ZCCHC24	ENSG00000165424	-0.416879	0.092627	Adipocyte	Sex
ENSG00000287195	ENSG00000287195	-0.569497	0.0927038	Adipocyte	Sex
ENSG00000285280	ENSG00000285280	-0.349366	0.0930657	Adipocyte	Sex
ACTR10	ENSG00000131966	0.138814	0.0932033	Adipocyte	Sex
SPOPL	ENSG00000144228	0.153425	0.0932383	Adipocyte	Sex
ENSG00000267383	ENSG00000267383	-0.244369	0.0936256	Adipocyte	Sex
CHPT1	ENSG00000111666	0.249904	0.0942084	Adipocyte	Sex
LMBRD2	ENSG00000164187	-0.155829	0.0942084	Adipocyte	Sex
TSC1	ENSG00000165699	0.251835	0.0942084	Adipocyte	Sex
SAMD4A	ENSG00000020577	0.439741	0.0944262	Adipocyte	Sex
CIBAR1	ENSG00000188343	-0.20285	0.0947541	Adipocyte	Sex
DENND6A-AS1	ENSG00000239801	0.389101	0.0947541	Adipocyte	Sex
EYA3	ENSG00000158161	0.103542	0.0947541	Adipocyte	Sex
GARS1	ENSG00000106105	-0.256199	0.0947541	Adipocyte	Sex
MTCH1	ENSG00000137409	0.238514	0.0947541	Adipocyte	Sex
MTMR12	ENSG00000150712	-0.206602	0.0947541	Adipocyte	Sex
NR2F1-AS1	ENSG00000237187	-0.352069	0.0947541	Adipocyte	Sex
RRAS2	ENSG00000133818	0.293915	0.0947541	Adipocyte	Sex
TTC39C	ENSG00000168234	-0.415785	0.0947541	Adipocyte	Sex
ARHGAP12	ENSG00000165322	0.21805	0.09497	Adipocyte	Sex
TAF8	ENSG00000137413	-0.178329	0.09497	Adipocyte	Sex
FUBP3	ENSG00000107164	0.141763	0.0951051	Adipocyte	Sex
PREP	ENSG00000085377	-0.284433	0.0951698	Adipocyte	Sex
PBRM1	ENSG00000163939	0.136089	0.0953037	Adipocyte	Sex
GYS1	ENSG00000104812	-0.503082	0.0954495	Adipocyte	Sex
MAST3	ENSG00000099308	-0.357053	0.0956372	Adipocyte	Sex
STXBP1	ENSG00000136854	0.241833	0.0957035	Adipocyte	Sex
KLRD1	ENSG00000134539	-0.519709	0.0959081	Adipocyte	Sex
ENSG00000258561	ENSG00000258561	0.275899	0.0960034	Adipocyte	Sex
MGME1	ENSG00000125871	0.198106	0.0960034	Adipocyte	Sex
UBE2G1	ENSG00000132388	-0.263469	0.0960401	Adipocyte	Sex
FBXO9	ENSG00000112146	-0.152651	0.0967731	Adipocyte	Sex
DDX3X	ENSG00000215301	-0.235791	0.0967747	Adipocyte	Sex
CDKL1	ENSG00000100490	-0.365618	0.0968637	Adipocyte	Sex
DISP1	ENSG00000154309	0.207305	0.0971106	Adipocyte	Sex
AHDC1	ENSG00000126705	-0.667561	0.0971536	Adipocyte	Sex
RMND5A	ENSG00000153561	0.336765	0.0971536	Adipocyte	Sex
ARHGAP42	ENSG00000165895	-0.366256	0.0972696	Adipocyte	Sex
TNS1	ENSG00000079308	0.300609	0.0972696	Adipocyte	Sex
SLC23A2	ENSG00000089057	0.145475	0.0973885	Adipocyte	Sex
FBXO3	ENSG00000110429	0.178144	0.0974273	Adipocyte	Sex
ACOT2	ENSG00000119673	-0.286885	0.0980313	Adipocyte	Sex
MPHOSPH9	ENSG00000051825	-0.243407	0.0980313	Adipocyte	Sex
PPP1R12A	ENSG00000058272	-0.201652	0.0980313	Adipocyte	Sex
RBM26	ENSG00000139746	-0.112328	0.0980313	Adipocyte	Sex
GCLM	ENSG00000023909	-0.267932	0.0981831	Adipocyte	Sex
ATG10	ENSG00000152348	0.22741	0.0983499	Adipocyte	Sex
GTDC1	ENSG00000121964	0.195894	0.0983683	Adipocyte	Sex
CNNM2	ENSG00000148842	0.334494	0.0987226	Adipocyte	Sex
ESYT2	ENSG00000117868	0.292823	0.0987226	Adipocyte	Sex
PCMTD1-DT	ENSG00000228801	0.24175	0.0987226	Adipocyte	Sex
AKT3	ENSG00000117020	0.586453	0.0989943	Adipocyte	Sex
CEP290	ENSG00000198707	0.2563	0.0993874	Adipocyte	Sex
MARF1	ENSG00000166783	0.302527	0.0995986	Adipocyte	Sex
NUP50-DT	ENSG00000226328	0.317885	0.0995986	Adipocyte	Sex
PREX2	ENSG00000046889	-0.54413	0.0995986	Adipocyte	Sex
SATB2	ENSG00000119042	-0.347646	0.0995986	Adipocyte	Sex
TEF	ENSG00000167074	-0.46462	0.0998338	Adipocyte	Sex
SELENOP	ENSG00000250722	-3.92786	0.000434022	Adipocyte	T2D
NAALAD2	ENSG00000077616	-0.374355	0.0071248	Adipocyte	TG
KCND2	ENSG00000184408	0.494785	0.0391368	Adipocyte	TG
TBL1Y	ENSG00000092377	0.290172	0.0391368	Adipocyte	TG
TMEM182	ENSG00000170417	0.296739	0.0391368	Adipocyte	TG
AFF3	ENSG00000144218	-0.0327545	0.0128443	ASPC	Age
CPD	ENSG00000108582	0.0152967	0.0128443	ASPC	Age
NCAM2	ENSG00000154654	-0.0414467	0.0128443	ASPC	Age
RANBP17	ENSG00000204764	-0.0423964	0.0156154	ASPC	Age
SLC8A1	ENSG00000183023	-0.0650817	0.0183998	ASPC	Age
PDE4A	ENSG00000065989	0.0151297	0.0203346	ASPC	Age
CADPS	ENSG00000163618	-0.0666378	0.0215471	ASPC	Age
HMGN2	ENSG00000198830	-0.0228269	0.0215471	ASPC	Age
PAWR	ENSG00000177425	-0.0357428	0.0243609	ASPC	Age
CTTNBP2	ENSG00000077063	0.0343379	0.0343944	ASPC	Age
ANO4	ENSG00000151572	-0.0452141	0.0584413	ASPC	Age
GARNL3	ENSG00000136895	0.0138492	0.0611483	ASPC	Age
REXO2	ENSG00000076043	-0.0227232	0.0611483	ASPC	Age
ENSG00000287996	ENSG00000287996	-0.129382	0.0626294	ASPC	Age
KCTD16	ENSG00000183775	-0.0520214	0.0682169	ASPC	Age
LMO3	ENSG00000048540	0.0308492	0.0958356	ASPC	Age
DNAI3	ENSG00000162643	-0.447925	0.0149113	ASPC	BMI
OSMR	ENSG00000145623	0.284835	0.0149113	ASPC	BMI
SPATA22	ENSG00000141255	-0.349302	0.0149113	ASPC	BMI
ZNF385D	ENSG00000151789	-0.437244	0.0149113	ASPC	BMI
SLC38A2	ENSG00000134294	0.14314	0.0217183	ASPC	BMI
ADGRG2	ENSG00000173698	-0.273631	0.0267653	ASPC	BMI
BNIP3L	ENSG00000104765	0.173232	0.0267653	ASPC	BMI
COL6A6	ENSG00000206384	-0.653655	0.0267653	ASPC	BMI
IGDCC4	ENSG00000103742	-0.370153	0.0267653	ASPC	BMI
IGFBP3	ENSG00000146674	-0.576574	0.0267653	ASPC	BMI
SNED1	ENSG00000162804	0.363844	0.0267653	ASPC	BMI
WSCD2	ENSG00000075035	-0.412394	0.0267653	ASPC	BMI
DLGAP4-AS1	ENSG00000232907	-0.223418	0.0284828	ASPC	BMI
ESR1	ENSG00000091831	-0.334684	0.0284828	ASPC	BMI
GARNL3	ENSG00000136895	0.153009	0.0284828	ASPC	BMI
LINC02256.1	ENSG00000261064	-0.176642	0.0284828	ASPC	BMI
SLC7A6OS	ENSG00000103061	-0.199274	0.033554	ASPC	BMI
ENSG00000258663	ENSG00000258663	-0.274685	0.0336386	ASPC	BMI
CLIP4	ENSG00000115295	0.189257	0.0345279	ASPC	BMI
HSPA12A	ENSG00000165868	0.172034	0.0345279	ASPC	BMI
PXDN	ENSG00000130508	0.162401	0.0345279	ASPC	BMI
FAAP20	ENSG00000162585	-0.183945	0.0393556	ASPC	BMI
INPP5B	ENSG00000204084	0.119049	0.0393556	ASPC	BMI
ZDHHC2	ENSG00000104219	0.171576	0.0393556	ASPC	BMI
GRM7	ENSG00000196277	0.56236	0.0415091	ASPC	BMI
IFI16	ENSG00000163565	0.186517	0.0419243	ASPC	BMI
PCDH9	ENSG00000184226	-0.364538	0.0419243	ASPC	BMI
MCC	ENSG00000171444	0.240347	0.0433881	ASPC	BMI
MX2	ENSG00000183486	0.250885	0.0472091	ASPC	BMI
LGR4	ENSG00000205213	0.325029	0.0521957	ASPC	BMI
EYA1	ENSG00000104313	-0.392217	0.054339	ASPC	BMI
DIRC3-AS1	ENSG00000233143	-0.229341	0.0548909	ASPC	BMI
C1S	ENSG00000182326	0.167359	0.0560041	ASPC	BMI
ZC2HC1C	ENSG00000119703	-0.184225	0.0576668	ASPC	BMI
GTF2B	ENSG00000137947	0.134923	0.0594691	ASPC	BMI
ALPK1	ENSG00000073331	0.149581	0.0627099	ASPC	BMI
BACH1	ENSG00000156273	0.119964	0.0627099	ASPC	BMI
DNAH5	ENSG00000039139	-0.329767	0.0627099	ASPC	BMI
ENSG00000290646	ENSG00000290646	-0.267084	0.0627099	ASPC	BMI
FBXL13	ENSG00000161040	-0.224903	0.0627099	ASPC	BMI
IL1R1	ENSG00000115594	0.192546	0.0627099	ASPC	BMI
KIF21A	ENSG00000139116	-0.26075	0.0627099	ASPC	BMI
PDZRN4	ENSG00000165966	-0.633769	0.0627099	ASPC	BMI
SLC8A1	ENSG00000183023	-0.510785	0.0627099	ASPC	BMI
TNFSF10	ENSG00000121858	0.223631	0.0627099	ASPC	BMI
TNS2-AS1	ENSG00000257337	-0.152194	0.0630939	ASPC	BMI
BICC1	ENSG00000122870	0.170903	0.0648155	ASPC	BMI
FAM149A	ENSG00000109794	-0.165157	0.0648155	ASPC	BMI
KCNT2	ENSG00000162687	0.270237	0.0648155	ASPC	BMI
KDM2B	ENSG00000089094	0.15255	0.0648155	ASPC	BMI
NDRG3	ENSG00000101079	0.168528	0.0648155	ASPC	BMI
PLA2R1	ENSG00000153246	0.163917	0.0648155	ASPC	BMI
PRKD2	ENSG00000105287	0.154816	0.0659255	ASPC	BMI
ROBO2	ENSG00000185008	0.286317	0.0659255	ASPC	BMI
ENPEP	ENSG00000138792	-0.308874	0.0660614	ASPC	BMI
LTBP2	ENSG00000119681	0.334409	0.0660614	ASPC	BMI
ABCA9	ENSG00000154258	0.238202	0.0679791	ASPC	BMI
CARD6	ENSG00000132357	0.203235	0.0679791	ASPC	BMI
ENSG00000223732	ENSG00000223732	-0.275232	0.0679791	ASPC	BMI
ENSG00000285744	ENSG00000285744	0.30842	0.0679791	ASPC	BMI
LINC01684	ENSG00000237484	0.285682	0.0679791	ASPC	BMI
OSMR-DT	ENSG00000249740	0.159905	0.0679791	ASPC	BMI
STARD13-AS	ENSG00000236581	-0.269151	0.0679791	ASPC	BMI
CLSTN3	ENSG00000139182	0.226672	0.0694893	ASPC	BMI
NLRP1	ENSG00000091592	0.149747	0.0710779	ASPC	BMI
THBS2	ENSG00000186340	0.25618	0.0710779	ASPC	BMI
TSPAN9	ENSG00000011105	0.196296	0.071551	ASPC	BMI
ADRA1A	ENSG00000120907	-0.786547	0.0716348	ASPC	BMI
SPSB4	ENSG00000175093	-0.353011	0.0716348	ASPC	BMI
ABCA1	ENSG00000165029	0.21666	0.0717592	ASPC	BMI
ELF2	ENSG00000109381	0.106641	0.0717592	ASPC	BMI
NCAM1	ENSG00000149294	-0.405067	0.0717592	ASPC	BMI
APOL3	ENSG00000128284	0.197538	0.0730111	ASPC	BMI
ENSG00000248994	ENSG00000248994	0.195761	0.0730111	ASPC	BMI
IBTK	ENSG00000005700	-0.0905504	0.0730111	ASPC	BMI
PYHIN1	ENSG00000163564	0.281735	0.0730111	ASPC	BMI
THSD4	ENSG00000187720	-0.341034	0.0730111	ASPC	BMI
WDR75	ENSG00000115368	-0.121289	0.0730111	ASPC	BMI
CLIC6	ENSG00000159212	0.367957	0.0731738	ASPC	BMI
MATN2	ENSG00000132561	-0.240263	0.0731738	ASPC	BMI
RARS2	ENSG00000146282	-0.102033	0.0731738	ASPC	BMI
SBNO2	ENSG00000064932	0.16253	0.0753742	ASPC	BMI
ENSG00000284624	ENSG00000284624	-0.196492	0.0789907	ASPC	BMI
EPB41L5	ENSG00000115109	-0.132737	0.0789907	ASPC	BMI
PHF21A	ENSG00000135365	0.109933	0.0789907	ASPC	BMI
RAB11FIP3	ENSG00000090565	0.129156	0.0789907	ASPC	BMI
BASP1	ENSG00000176788	0.208224	0.0821052	ASPC	BMI
C1RL	ENSG00000139178	0.115341	0.0821052	ASPC	BMI
KIAA0930	ENSG00000100364	0.172652	0.0821052	ASPC	BMI
CRIM1	ENSG00000150938	0.288447	0.0827612	ASPC	BMI
MMP24	ENSG00000125966	-0.185961	0.0827612	ASPC	BMI
PARP9	ENSG00000138496	0.165999	0.0827612	ASPC	BMI
AVIL	ENSG00000135407	0.235378	0.0869202	ASPC	BMI
ARID5B	ENSG00000150347	0.213105	0.0884705	ASPC	BMI
CEP85L	ENSG00000111860	-0.12382	0.0916781	ASPC	BMI
CYP4Z2P	ENSG00000290456	-0.339091	0.0916781	ASPC	BMI
PLEKHH2	ENSG00000152527	0.211519	0.0916781	ASPC	BMI
SMC5-DT	ENSG00000268364	-0.190634	0.0916781	ASPC	BMI
TMEM98	ENSG00000006042	0.130955	0.0916781	ASPC	BMI
ELOVL6	ENSG00000170522	-0.199657	0.0921806	ASPC	BMI
IKZF2	ENSG00000030419	0.238815	0.0921806	ASPC	BMI
LEPR	ENSG00000116678	0.322373	0.0921806	ASPC	BMI
ME1	ENSG00000065833	0.432998	0.0921806	ASPC	BMI
RUNX1	ENSG00000159216	0.219542	0.0921806	ASPC	BMI
ZNF565	ENSG00000196357	-0.159312	0.0921806	ASPC	BMI
IQCH-AS1	ENSG00000259673	0.170396	0.0936505	ASPC	BMI
MAMDC2-AS1	ENSG00000204706	-0.302248	0.0936505	ASPC	BMI
TSIX	ENSG00000270641	-0.274021	0.0936505	ASPC	BMI
GGT7	ENSG00000131067	0.0996639	0.0939548	ASPC	BMI
ANK2-AS1	ENSG00000248152	-0.314751	0.0984745	ASPC	BMI
FGD5	ENSG00000154783	-0.15004	0.0984745	ASPC	BMI
USP9Y	ENSG00000114374	6.44932	1.99609e-26	ASPC	Sex
TTTY14	ENSG00000176728	7.28361	1.8379e-24	ASPC	Sex
UTY	ENSG00000183878	7.08181	2.88942e-24	ASPC	Sex
LINC00278	ENSG00000231535	6.37378	6.81871e-20	ASPC	Sex
XIST	ENSG00000229807	-7.46196	1.27132e-16	ASPC	Sex
KDM5C	ENSG00000126012	-0.861032	1.59635e-10	ASPC	Sex
DYNC1I1	ENSG00000158560	1.75815	8.20056e-10	ASPC	Sex
CADPS	ENSG00000163618	4.01589	8.6725e-10	ASPC	Sex
JPX	ENSG00000225470	-0.69803	2.00724e-09	ASPC	Sex
SGCZ	ENSG00000185053	3.51927	5.63104e-08	ASPC	Sex
PUDP	ENSG00000130021	-0.700362	6.25971e-07	ASPC	Sex
KDM6A	ENSG00000147050	-0.532961	1.14749e-06	ASPC	Sex
MTIF3	ENSG00000122033	0.660572	2.4615e-06	ASPC	Sex
IQCH-AS1	ENSG00000259673	0.83071	2.72159e-05	ASPC	Sex
TSIX	ENSG00000270641	-4.28515	6.06333e-05	ASPC	Sex
ZFX	ENSG00000005889	-0.509215	6.46031e-05	ASPC	Sex
ECHDC2	ENSG00000121310	0.554081	7.01285e-05	ASPC	Sex
B3GLCT	ENSG00000187676	0.847138	0.000205437	ASPC	Sex
TASP1	ENSG00000089123	-0.569112	0.000205437	ASPC	Sex
CUBN	ENSG00000107611	0.924904	0.000337288	ASPC	Sex
STK32A	ENSG00000169302	1.35227	0.000392786	ASPC	Sex
NAV2	ENSG00000166833	1.06017	0.000451423	ASPC	Sex
CSMD2	ENSG00000121904	0.970879	0.000498376	ASPC	Sex
SMOC1	ENSG00000198732	1.66017	0.000527012	ASPC	Sex
GREB1L	ENSG00000141449	2.11332	0.000536947	ASPC	Sex
ANKRD36C	ENSG00000174501	0.928105	0.000749178	ASPC	Sex
COL5A3	ENSG00000080573	1.09928	0.000949261	ASPC	Sex
EIF1AX	ENSG00000173674	-0.780461	0.00143758	ASPC	Sex
LINC00342	ENSG00000232931	0.845007	0.00143758	ASPC	Sex
ABCA5	ENSG00000154265	0.582832	0.00162145	ASPC	Sex
CDH12	ENSG00000154162	1.61407	0.00162145	ASPC	Sex
TRABD2B	ENSG00000269113	1.62254	0.00162145	ASPC	Sex
TMEM259	ENSG00000182087	0.552644	0.0017274	ASPC	Sex
LRCH1	ENSG00000136141	-0.470181	0.00208357	ASPC	Sex
PARVB	ENSG00000188677	0.661531	0.00213787	ASPC	Sex
PTEN	ENSG00000171862	0.642393	0.00213787	ASPC	Sex
ZNF704	ENSG00000164684	-0.413916	0.00213787	ASPC	Sex
RBM28	ENSG00000106344	0.409097	0.00233407	ASPC	Sex
ADRA1A	ENSG00000120907	2.52792	0.00236915	ASPC	Sex
ACACB	ENSG00000076555	0.921603	0.00279701	ASPC	Sex
SNX18	ENSG00000178996	-0.73467	0.00332248	ASPC	Sex
LINC01088	ENSG00000249307	1.24531	0.00336498	ASPC	Sex
CARMIL1	ENSG00000079691	-0.380879	0.00360788	ASPC	Sex
ASPN	ENSG00000106819	-1.14192	0.00390036	ASPC	Sex
PRKG1	ENSG00000185532	0.661943	0.00390036	ASPC	Sex
AMPH	ENSG00000078053	1.28135	0.00394432	ASPC	Sex
SLC44A2	ENSG00000129353	0.589029	0.00461156	ASPC	Sex
ENSG00000280241	ENSG00000280241	1.26011	0.00461913	ASPC	Sex
ENOSF1	ENSG00000132199	0.449394	0.0047006	ASPC	Sex
ATXN1L	ENSG00000224470	0.595004	0.00475538	ASPC	Sex
TTLL5	ENSG00000119685	0.386787	0.00509727	ASPC	Sex
AKNA	ENSG00000106948	0.532636	0.00519285	ASPC	Sex
FGFR2	ENSG00000066468	1.86088	0.00550503	ASPC	Sex
FBN1	ENSG00000166147	-0.794227	0.0056762	ASPC	Sex
TLN2	ENSG00000171914	0.443951	0.0056762	ASPC	Sex
APP	ENSG00000142192	-0.444403	0.00583801	ASPC	Sex
FST	ENSG00000134363	1.14507	0.00609638	ASPC	Sex
DDX3X	ENSG00000215301	-0.447986	0.00630287	ASPC	Sex
DMXL2	ENSG00000104093	0.546232	0.00630287	ASPC	Sex
PCDH9	ENSG00000184226	0.94153	0.00630287	ASPC	Sex
WWP2	ENSG00000198373	0.328592	0.00630287	ASPC	Sex
ENSG00000290931	ENSG00000290931	0.684642	0.00659219	ASPC	Sex
STXBP3	ENSG00000116266	-0.288482	0.00688357	ASPC	Sex
LRP1B	ENSG00000168702	1.55245	0.00692396	ASPC	Sex
PLEKHG1	ENSG00000120278	-0.81992	0.00748552	ASPC	Sex
SENP6	ENSG00000112701	0.192001	0.00754441	ASPC	Sex
TNS2-AS1	ENSG00000257337	0.45282	0.00783288	ASPC	Sex
NRG2	ENSG00000158458	0.877231	0.00995074	ASPC	Sex
LUZP2	ENSG00000187398	-1.54481	0.0101027	ASPC	Sex
FGD5	ENSG00000154783	0.480637	0.0104006	ASPC	Sex
SGMS2	ENSG00000164023	-0.701435	0.0104006	ASPC	Sex
SIDT2	ENSG00000149577	0.496501	0.0104099	ASPC	Sex
METTL24	ENSG00000053328	-1.18022	0.01041	ASPC	Sex
PDZRN4	ENSG00000165966	1.67021	0.01041	ASPC	Sex
EPB41L4A	ENSG00000129595	-0.383034	0.0108462	ASPC	Sex
ELL2	ENSG00000118985	0.671187	0.0110671	ASPC	Sex
ENSG00000285744	ENSG00000285744	-1.47556	0.01115	ASPC	Sex
SULF1	ENSG00000137573	-0.841625	0.01115	ASPC	Sex
FLRT2	ENSG00000185070	-0.682162	0.011592	ASPC	Sex
LINC02580	ENSG00000230587	0.66729	0.0120712	ASPC	Sex
IQCH	ENSG00000103599	0.638307	0.012174	ASPC	Sex
ADAM12	ENSG00000148848	1.28784	0.0126796	ASPC	Sex
BACH1	ENSG00000156273	-0.341885	0.0130539	ASPC	Sex
CAT	ENSG00000121691	0.616054	0.013509	ASPC	Sex
ANKRD36B	ENSG00000196912	0.573647	0.0135767	ASPC	Sex
C1S	ENSG00000182326	-0.425645	0.014666	ASPC	Sex
MAOA	ENSG00000189221	1.29152	0.0157641	ASPC	Sex
CLTCL1	ENSG00000070371	0.619423	0.0170141	ASPC	Sex
GRAMD2B	ENSG00000155324	0.508453	0.0170607	ASPC	Sex
ANOS1	ENSG00000011201	-1.22919	0.0171547	ASPC	Sex
GOLIM4	ENSG00000173905	-0.418153	0.0174407	ASPC	Sex
LINC00882	ENSG00000242759	-0.752324	0.0174407	ASPC	Sex
GAS1RR	ENSG00000226237	-0.680775	0.0187473	ASPC	Sex
MAMLD1	ENSG00000013619	0.77347	0.0187473	ASPC	Sex
PRDM6	ENSG00000061455	-1.08974	0.0187473	ASPC	Sex
GGT7	ENSG00000131067	0.339652	0.0196923	ASPC	Sex
PAK3	ENSG00000077264	-0.66106	0.0203034	ASPC	Sex
JAM3	ENSG00000166086	-0.474004	0.0208293	ASPC	Sex
LINC02969	ENSG00000230606	0.673953	0.0208293	ASPC	Sex
MT-CYB	ENSG00000198727	-3.47235	0.0212761	ASPC	Sex
CEP170	ENSG00000143702	-0.259886	0.0221157	ASPC	Sex
MGAT4C	ENSG00000182050	-2.06779	0.0221157	ASPC	Sex
RABL2A	ENSG00000144134	0.347235	0.0221157	ASPC	Sex
SEC14L1	ENSG00000129657	-0.424798	0.0221157	ASPC	Sex
TJP1	ENSG00000104067	-0.380602	0.0221157	ASPC	Sex
MAU2	ENSG00000129933	0.324288	0.0222107	ASPC	Sex
PBX4	ENSG00000105717	0.635579	0.0222107	ASPC	Sex
[truncated: 954 more rows]

## Sheet: Table S12
Table S12. Genes differentially expressed in each cell-type by contexts and CMD traits show significant (FDR<0.05) functional enrichments.
Cell-type	DE gene group	Pathway ID	Pathway description	Number of genes in pathway	Number of overlapping genes	Enrichment ratio	FDRA	Overlapping genes
Adipocyte	BMI downregulated	GO:0044454	nuclear chromosome part	192	23	2.61799	0.0369269	HMGXB4;CECR2;HMGB1;PHF10;WDR82;SMC3;NASP;SUN2;HNRNPK;POLD3;SIN3A;PAWR;KDM1A;C14orf39;CBX5;KAT7;SIRT1;CREB1;TRIM24;USP3;CENPC;CPSF6;SMARCA5
Adipocyte	BMI downregulated	GO:0000228	nuclear chromosome	206	24	2.54616	0.0369269	HMGXB4;CECR2;HMGB1;PHF10;WDR82;SMC3;NASP;SUN2;HNRNPK;POLD3;SIN3A;PAWR;KDM1A;C14orf39;CBX5;KAT7;ADD3;SIRT1;CREB1;TRIM24;USP3;CENPC;CPSF6;SMARCA5
Adipocyte	BMI downregulated	GO:0000790	nuclear chromatin	132	18	2.98017	0.0369269	HMGXB4;CECR2;HMGB1;PHF10;NASP;HNRNPK;SIN3A;PAWR;KDM1A;CBX5;KAT7;SIRT1;CREB1;TRIM24;USP3;CENPC;CPSF6;SMARCA5
Adipocyte	BMI downregulated	GO:0000785	chromatin	199	23	2.5259	0.0369269	HMGXB4;CECR2;HMGB1;PHF10;WDR82;SMC3;NASP;HNRNPK;SIN3A;PAWR;KDM1A;CBX5;PSIP1;KAT7;SIRT1;CREB1;TRIM24;USP3;CENPC;HMGN3;CPSF6;SMARCA5;DDX6
ASPC	BMI upregulated	GO:0004888	transmembrane signaling receptor activity	127	9	6.71488	0.0254184	OSMR;GRM7;LGR4;IL1R1;PLA2R1;ROBO2;ABCA1;CRIM1;LEPR
ASPC	BMI upregulated	GO:0006952	defense response	404	15	3.51811	0.0254184	OSMR;BNIP3L;GRM7;IFI16;MX2;LGR4;C1S;IL1R1;ALPK1;NLRP1;APOL3;PYHIN1;SBNO2;C1RL;PARP9
ASPC	BMI upregulated	GO:0050778	positive regulation of immune response	221	11	4.71628	0.0254184	IFI16;LGR4;C1S;IL1R1;ALPK1;PRKD2;ELF2;PYHIN1;C1RL;PARP9;RUNX1
ASPC	BMI upregulated	GO:0038023	signaling receptor activity	196	10	4.83441	0.039808	OSMR;GRM7;MCC;LGR4;IL1R1;PLA2R1;ROBO2;ABCA1;CRIM1;LEPR
Adipocyte	Female upregulated	GO:1904813	ficolin-1-rich granule lumen	46	16	3.78359	0.00726706	TIMP2;ARPC5;ASAH1;GLB1;PSMD7;DBNL;PSMD14;PSMA5;ACLY;PGM1;YPEL5;VCP;PSMD12;GNS;VCL;DDX3X
Adipocyte	Female upregulated	GO:0031226	intrinsic component of plasma membrane	264	47	1.93658	0.0114208	ADRA2A;NOS1AP;ATP1B3;PCDH7;ADIPOR2;CD96;FFAR4;PCDH9;PTGER3;GRIN2B;KCNQ1;MMD;CD164;GRIA4;LNPEP;ITGA9;CHUK;NPY1R;MMP24;TENM4;KCNB1;ABHD17B;PLXND1;ERBB4;NPC1;TSPAN3;NPR3;RAPGEF2;SLC1A3;TNFRSF21;TNFRSF25;COL25A1;SLC30A5;SORL1;SLC17A5;FGFR1;SLC7A10;TRPA1;SLC22A4;TRHDE;OLFM2;GPC5;EPHB2;PLPP1;ITGAV;RASA3;SLMAP
Adipocyte	Female upregulated	GO:0005887	integral component of plasma membrane	251	43	1.86353	0.0379933	ADRA2A;NOS1AP;ATP1B3;PCDH7;CD96;FFAR4;PCDH9;PTGER3;GRIN2B;KCNQ1;MMD;CD164;GRIA4;LNPEP;ITGA9;CHUK;NPY1R;MMP24;TENM4;KCNB1;PLXND1;ERBB4;NPC1;TSPAN3;NPR3;RAPGEF2;SLC1A3;TNFRSF21;TNFRSF25;COL25A1;SLC30A5;SORL1;SLC17A5;FGFR1;SLC7A10;TRPA1;SLC22A4;TRHDE;OLFM2;EPHB2;PLPP1;ITGAV;SLMAP
Adipocyte	Female upregulated	GO:0101002	ficolin-1-rich granule	57	16	3.05343	0.0379933	TIMP2;ARPC5;ASAH1;GLB1;PSMD7;DBNL;PSMD14;PSMA5;ACLY;PGM1;YPEL5;VCP;PSMD12;GNS;VCL;DDX3X
Adipocyte	Female upregulated	GO:0006066	alcohol metabolic process	110	24	2.37334	0.0379933	POR;LEP;AKR1C3;DGAT2;DHFR;SCD;CES1;OSBPL1A;VLDLR;FGF1;RDH10;NPC1;QDPR;IGF1;SORL1;FGFR1;ACLY;ACSS2;GPAM;ITPK1;RBP4;PLCG2;ELOVL6;MYOF
Adipocyte	Female upregulated	GO:0046903	secretion	432	64	1.61153	0.0379933	RAPGEF4;ADRA2A;SYN3;CARD18;PCDH7;TIMP2;LEP;FFAR4;PTGER3;TNFSF13B;SPTAN1;KCNQ1;VEGFB;CHUK;SURF4;CHD7;BCR;KCNB1;ERBB4;LPL;ARPC5;ASAH1;GLB1;NPR3;AGPAT2;ITPR2;PSMD7;RGCC;DBNL;IGF1;PSMD14;SLC1A3;PSMA5;TNFRSF21;PCLO;FGFR1;MYOM1;ACLY;PGM1;HMGN3;CADM1;SLC22A4;SYBU;VPS45;OLFM2;GPAM;YPEL5;RBP4;SLC8B1;ITGAV;ACAA1;TMBIM1;ADIPOQ;ACTN4;ANXA5;PLA2G4A;VCP;PSMD12;ARFIP1;GNS;NAPB;VCL;SNX6;DDX3X
Adipocyte	Female upregulated	GO:0043436	oxoacid metabolic process	339	53	1.70066	0.0379933	CKMT2;ME3;MORC2;ADIPOR2;POR;LEP;AKR1C3;HACD2;DGAT2;DHFR;SCD;LPGAT1;MTHFD1L;CES1;NDST1;OSBPL1A;GLCE;RDH10;DSEL;ACSL1;CRTAP;SERINC5;LPL;NPC1;QDPR;GLB1;P4HB;TPST2;B4GALT6;B4GALT5;IGF1;SLC1A3;AIMP2;ACLY;PGM1;ALDH4A1;FAH;ACSS2;RGN;TYSND1;GPAM;DLD;GLYAT;ELOVL6;ACAA1;ADIPOQ;P4HA1;PAPSS2;PLA2G4A;PLAA;GNS;ACOT2;GCLM
Adipocyte	Female upregulated	GO:1902652	secondary alcohol metabolic process	49	14	3.10795	0.0431225	POR;LEP;DGAT2;SCD;CES1;OSBPL1A;VLDLR;FGF1;NPC1;SORL1;FGFR1;ACLY;GPAM;ELOVL6
Adipocyte	Female upregulated	GO:0032787	monocarboxylic acid metabolic process	205	36	1.91025	0.0431225	ME3;MORC2;ADIPOR2;POR;LEP;AKR1C3;HACD2;DGAT2;SCD;LPGAT1;MTHFD1L;CES1;OSBPL1A;RDH10;DSEL;ACSL1;LPL;NPC1;IGF1;SLC1A3;ACLY;PGM1;ALDH4A1;FAH;ACSS2;RGN;TYSND1;GPAM;DLD;GLYAT;ELOVL6;ACAA1;ADIPOQ;PLA2G4A;PLAA;ACOT2
Adipocyte	Female upregulated	GO:0006082	organic acid metabolic process	345	53	1.67109	0.0431225	CKMT2;ME3;MORC2;ADIPOR2;POR;LEP;AKR1C3;HACD2;DGAT2;DHFR;SCD;LPGAT1;MTHFD1L;CES1;NDST1;OSBPL1A;GLCE;RDH10;DSEL;ACSL1;CRTAP;SERINC5;LPL;NPC1;QDPR;GLB1;P4HB;TPST2;B4GALT6;B4GALT5;IGF1;SLC1A3;AIMP2;ACLY;PGM1;ALDH4A1;FAH;ACSS2;RGN;TYSND1;GPAM;DLD;GLYAT;ELOVL6;ACAA1;ADIPOQ;P4HA1;PAPSS2;PLA2G4A;PLAA;GNS;ACOT2;GCLM
ASPC	Female upregulated	GO:2000145	regulation of cell motility	346	32	2.77508	0.000387555	LRCH1;CARMIL1;APP;SULF1;FLRT2;PAK3;JAM3;PLXNC1;IGSF10;PDGFD;SDCBP;SEMA3C;SEMA3D;ACKR3;FBLN1;FGF7;RAPGEF2;RECK;FLNA;MSN;PHLDB2;HDAC4;DOCK4;VSIR;COL1A1;THY1;ROR2;PDGFRA;CDK6;F10;GPNMB;ADAM10
ASPC	Female upregulated	GO:0040012	regulation of locomotion	374	33	2.64755	0.000387555	LRCH1;CARMIL1;APP;SULF1;FLRT2;PAK3;JAM3;PLXNC1;IGSF10;PDGFD;SDCBP;SEMA3C;SEMA3D;ACKR3;FBLN1;TRIM25;FGF7;RAPGEF2;RECK;FLNA;MSN;PHLDB2;HDAC4;DOCK4;VSIR;COL1A1;THY1;ROR2;PDGFRA;CDK6;F10;GPNMB;ADAM10
ASPC	Female upregulated	GO:0030334	regulation of cell migration	327	30	2.7528	0.000417452	LRCH1;CARMIL1;APP;SULF1;FLRT2;PAK3;JAM3;PLXNC1;IGSF10;PDGFD;SDCBP;SEMA3C;SEMA3D;ACKR3;FGF7;RAPGEF2;RECK;FLNA;MSN;PHLDB2;HDAC4;DOCK4;VSIR;COL1A1;THY1;ROR2;PDGFRA;F10;GPNMB;ADAM10
ASPC	Female upregulated	GO:0043062	extracellular structure organization	149	19	3.82621	0.000417452	FBN1;APP;SULF1;FLRT2;JAM3;CD34;OLFML2A;SDCBP;FBLN1;ITGB8;RECK;PHLDB2;LAMB2;COL14A1;COL1A1;PDGFRA;FBLN2;TIMP2;ADAM10
ASPC	Female upregulated	GO:0051270	regulation of cellular component movement	371	32	2.58808	0.000417452	LRCH1;CARMIL1;APP;SULF1;FLRT2;PAK3;JAM3;PLXNC1;IGSF10;PDGFD;SDCBP;SEMA3C;SEMA3D;ACKR3;FBLN1;FGF7;RAPGEF2;RECK;FLNA;MSN;PHLDB2;HDAC4;DOCK4;VSIR;COL1A1;THY1;ROR2;PDGFRA;CDK6;F10;GPNMB;ADAM10
ASPC	Female upregulated	GO:0030198	extracellular matrix organization	132	17	3.86435	0.00118414	FBN1;APP;SULF1;FLRT2;JAM3;OLFML2A;FBLN1;ITGB8;RECK;PHLDB2;LAMB2;COL14A1;COL1A1;PDGFRA;FBLN2;TIMP2;ADAM10
ASPC	Female upregulated	GO:0030335	positive regulation of cell migration	204	21	3.08881	0.00236089	CARMIL1;APP;PAK3;PDGFD;SDCBP;SEMA3C;SEMA3D;ACKR3;FGF7;RAPGEF2;FLNA;HDAC4;DOCK4;VSIR;COL1A1;THY1;ROR2;PDGFRA;F10;GPNMB;ADAM10
ASPC	Female upregulated	GO:2000147	positive regulation of cell motility	209	21	3.01491	0.00292432	CARMIL1;APP;PAK3;PDGFD;SDCBP;SEMA3C;SEMA3D;ACKR3;FGF7;RAPGEF2;FLNA;HDAC4;DOCK4;VSIR;COL1A1;THY1;ROR2;PDGFRA;F10;GPNMB;ADAM10
ASPC	Female upregulated	GO:0051272	positive regulation of cellular component movement	210	21	3.00056	0.00292432	CARMIL1;APP;PAK3;PDGFD;SDCBP;SEMA3C;SEMA3D;ACKR3;FGF7;RAPGEF2;FLNA;HDAC4;DOCK4;VSIR;COL1A1;THY1;ROR2;PDGFRA;F10;GPNMB;ADAM10
ASPC	Female upregulated	GO:0040017	positive regulation of locomotion	219	21	2.87725	0.00510569	CARMIL1;APP;PAK3;PDGFD;SDCBP;SEMA3C;SEMA3D;ACKR3;FGF7;RAPGEF2;FLNA;HDAC4;DOCK4;VSIR;COL1A1;THY1;ROR2;PDGFRA;F10;GPNMB;ADAM10
ASPC	Female upregulated	GO:0072376	protein activation cascade	20	6	9.00167	0.0132861	C1S;CD55;FBLN1;C1R;PROS1;F10
ASPC	Female upregulated	GO:0007155	cell adhesion	456	32	2.10565	0.0132861	CARMIL1;FBN1;APP;STXBP3;FLRT2;ANOS1;PAK3;JAM3;CD55;CD34;DST;PLXNC1;MBP;ACKR3;FBLN1;ITGB8;CD164;FLNA;ISLR;MSN;PHLDB2;LAMB2;ZFP36L1;VSIR;COL14A1;COL1A1;THY1;PDGFRA;CDK6;FBLN2;GPNMB;ADAM10
ASPC	Female upregulated	GO:0022610	biological adhesion	457	32	2.10105	0.0132861	CARMIL1;FBN1;APP;STXBP3;FLRT2;ANOS1;PAK3;JAM3;CD55;CD34;DST;PLXNC1;MBP;ACKR3;FBLN1;ITGB8;CD164;FLNA;ISLR;MSN;PHLDB2;LAMB2;ZFP36L1;VSIR;COL14A1;COL1A1;THY1;PDGFRA;CDK6;FBLN2;GPNMB;ADAM10
ASPC	Female upregulated	GO:0031226	intrinsic component of plasma membrane	315	25	2.38139	0.0132861	APP;SGMS2;FLRT2;JAM3;CD34;PLXNC1;ABCC9;LRP12;TSPAN18;SDCBP;SEMA3C;SEMA3D;ITGB8;HRH1;CD164;RAPGEF2;KCND2;TNFSF10;SLC38A2;THY1;ROR2;PDGFRA;F10;GPNMB;OSMR
ASPC	Female upregulated	GO:0005102	signaling receptor binding	459	32	2.09189	0.0132861	FBN1;APP;FLRT2;JAM3;SEC14L1;DST;PLXNC1;PDGFD;ESR1;SDCBP;FGF14;SEMA3C;SEMA3D;ITPRID2;FGF7;ITGB8;RAPGEF2;FLNA;TNFSF10;MSN;LAMB2;CPE;NCOA1;DOCK4;THY1;ROR2;PDGFRA;ARF4;TIMP2;GPNMB;ADAM10;PTCH2
ASPC	Female upregulated	GO:0005887	integral component of plasma membrane	299	24	2.40847	0.0146017	APP;SGMS2;FLRT2;JAM3;CD34;PLXNC1;ABCC9;LRP12;TSPAN18;SDCBP;SEMA3C;SEMA3D;ITGB8;HRH1;CD164;RAPGEF2;KCND2;TNFSF10;SLC38A2;THY1;ROR2;PDGFRA;GPNMB;OSMR
ASPC	Female upregulated	GO:0005178	integrin binding	53	9	5.09528	0.0158267	FBN1;JAM3;DST;ITGB8;LAMB2;THY1;TIMP2;GPNMB;ADAM10
ASPC	Female upregulated	GO:0030054	cell junction	446	31	2.08559	0.0158267	APP;FLRT2;JAM3;TJP1;DST;MARCKS;EPB41L2;ACTR2;SDCBP;BASP1;KCTD8;ITGB8;STON2;REXO2;RAPGEF2;WASF1;PLXDC1;KCND2;TP53BP2;DTNBP1;FLNA;SVIL;MSN;CPEB1;PHLDB2;THY1;UBA1;TMEM65;PDGFRA;SYAP1;ADAM10
ASPC	Female upregulated	GO:0007267	cell-cell signaling	469	32	2.04729	0.0160503	KDM6A;APP;DDX3X;STXBP3;SULF1;TJP1;CD34;CACNB4;MBP;ESR1;SDCBP;FGF14;GLUD1;CSNK1G3;CCNY;FGF7;SFRP4;HRH1;RAPGEF2;RECK;KCND2;DTNBP1;FLNA;TNFSF10;BICC1;CPE;COL1A1;THY1;ROR2;GPNMB;ADAM10;SPIN1
ASPC	Female upregulated	GO:0030545	receptor regulator activity	68	10	4.41258	0.0185473	FBN1;APP;FLRT2;PDGFD;FGF14;SEMA3C;SEMA3D;FGF7;TNFSF10;GPNMB
ASPC	Female upregulated	GO:0009611	response to wounding	215	19	2.65165	0.0205493	CARMIL1;STXBP3;JAM3;CD34;DST;ZFP36L2;FBLN1;FGF7;DTNBP1;PROS1;FLNA;CBX5;PHLDB2;LAMB2;ZFP36L1;COL1A1;PDGFRA;F10;ARF4
ASPC	Female upregulated	GO:0006935	chemotaxis	187	17	2.72778	0.0333982	APP;FLRT2;ANOS1;JAM3;PLXNC1;PDGFD;SEMA3C;DOK6;SEMA3D;ACKR3;FGF7;HRH1;LAMB2;DOCK4;PDGFRA;GPNMB;ADAM10
ASPC	Female upregulated	GO:0042330	taxis	188	17	2.71327	0.034109	APP;FLRT2;ANOS1;JAM3;PLXNC1;PDGFD;SEMA3C;DOK6;SEMA3D;ACKR3;FGF7;HRH1;LAMB2;DOCK4;PDGFRA;GPNMB;ADAM10
ASPC	Female upregulated	hsa04610	Complement and coagulation cascades	17	5	8.82516	0.0375654	C1S;CD55;C1R;PROS1;F10
ASPC	Female upregulated	GO:0048018	receptor ligand activity	62	9	4.35565	0.0380678	FBN1;FLRT2;PDGFD;FGF14;SEMA3C;SEMA3D;FGF7;TNFSF10;GPNMB
ASPC	Female upregulated	GO:0050900	leukocyte migration	109	12	3.30336	0.0483421	LRCH1;APP;JAM3;CD34;PDGFD;HRH1;PROS1;MSN;COL1A1;THY1;ROR2;ADAM10
ASPC	Female upregulated	GO:0032835	glomerulus development	28	6	6.42976	0.0495232	SULF1;CD34;PDGFD;BASP1;LAMB2;PDGFRA
Macrophage	Triglycerides upregulated	GO:0030863	cortical cytoskeleton	34	6	18.4265	0.00314142	MYH9;SPTAN1;LASP1;TPM4;GSN;EPB41L2
Macrophage	Triglycerides upregulated	GO:0030864	cortical actin cytoskeleton	25	5	20.8833	0.0056951	MYH9;SPTAN1;LASP1;GSN;EPB41L2
Macrophage	Triglycerides upregulated	GO:0015629	actin cytoskeleton	175	10	5.96667	0.0056951	CLIC4;MYH9;SPTAN1;MYO1E;LASP1;MYO1D;TPM4;GSN;ASAP1;EPB41L2
Macrophage	Triglycerides upregulated	GO:0005912	adherens junction	218	11	5.26873	0.0056951	MYH9;MYO1E;LASP1;ADAM9;TPM4;ALCAM;GSN;NUMB;EPB41L2;ANXA2;ITGB2
Macrophage	Triglycerides upregulated	GO:0070161	anchoring junction	223	11	5.1506	0.0056951	MYH9;MYO1E;LASP1;ADAM9;TPM4;ALCAM;GSN;NUMB;EPB41L2;ANXA2;ITGB2
Macrophage	Triglycerides upregulated	GO:0044448	cell cortex part	58	6	10.8017	0.0132493	MYH9;SPTAN1;LASP1;TPM4;GSN;EPB41L2
Macrophage	Triglycerides upregulated	GO:0051015	actin filament binding	62	6	10.1048	0.0164932	MYH9;MYO1E;LASP1;MYO1D;TPM4;GSN
Macrophage	Triglycerides upregulated	GO:0099568	cytoplasmic region	170	9	5.52794	0.0164932	MYH9;SPTAN1;ATG7;LASP1;TPM4;GSN;EPB41L2;ANXA2;ITGB2
Macrophage	Triglycerides upregulated	GO:0005924	cell-substrate adherens junction	183	9	5.13525	0.0215163	MYH9;LASP1;ADAM9;TPM4;ALCAM;GSN;NUMB;EPB41L2;ITGB2
Macrophage	Triglycerides upregulated	GO:0005925	focal adhesion	183	9	5.13525	0.0215163	MYH9;LASP1;ADAM9;TPM4;ALCAM;GSN;NUMB;EPB41L2;ITGB2
Macrophage	Triglycerides upregulated	GO:0030054	cell junction	389	13	3.4895	0.0215163	CLIC4;MYH9;MYO1E;LASP1;ADAM9;TPM4;FARP1;ALCAM;GSN;NUMB;EPB41L2;ANXA2;ITGB2
Macrophage	Triglycerides upregulated	GO:0030055	cell-substrate junction	185	9	5.07973	0.0215163	MYH9;LASP1;ADAM9;TPM4;ALCAM;GSN;NUMB;EPB41L2;ITGB2
Macrophage	Triglycerides upregulated	GO:0003779	actin binding	148	8	5.64414	0.0244598	MYH9;SPTAN1;MYO1E;LASP1;MYO1D;TPM4;GSN;EPB41L2
Macrophage	Triglycerides upregulated	GO:0005938	cell cortex	109	7	6.70566	0.0244598	MYH9;SPTAN1;LASP1;TPM4;GSN;EPB41L2;ANXA2
Macrophage	Triglycerides upregulated	GO:0005516	calmodulin binding	54	5	9.66821	0.0493838	MYH9;ITPKB;SPTAN1;MYO1E;MYO1D
A: Benjamini-Hochberg adjusted p-value.
