# Supplementary material for: Lessons from single cell omics: admixed American ancestry and sex confer cardiometabolic disease risk in Mexicans
Source: Genome Med. 2026 Mar 28;18:57. doi: 10.1186/s13073-026-01633-x (PMC13151335; doi:10.1186/s13073-026-01633-x)
Supplement: Supplementary file 4 — Additional file 4: Tables S13 to 22. Excel-formatted files for Tables S13 to 22. Table S13: Unique marker genes of each cellular subtype. Table S14: The unique marker genes of the cellular subtypes show significant (FDR<0.05) overrepresentation of biological pathways. Table S15: Top 100 most highly connected genes in each of the cell-type level co-expression networks. Table S16: Network genes of the cell-type level networks overlap with the unique marker genes of cellular subtypes. Table S17: Cell-type level networks of co-expressed genes contain distinct, significant (FDR<0.05) enrichments of biological pathways and processes. Table S18: Comparisons of the subtype proportions by contexts and CMD traits. Table S19: Among the unique marker genes of adipocyte subtype Adip1, 15 genes show replicated differential expression by sex in adipocytes. Table S20: Of the unique marker genes of adipocyte subtype Adip2, 103 genes show replicated differential expression by sex in adipocytes. Table S21: Adipocyte network VIII has 132 genes which show replicated differential expression by sex in adipocytes. Table S22: The adipocyte subtype Adip2 unique marker genes and Adipocyte network VIII genes differentially expressed (DE) by sex show significant (FDR<0.05) enrichments of key adipocyte function-related pathways. [file 13073_2026_1633_MOESM4_ESM.xlsx]

## Sheet: Table S13
Table S13. Unique marker genes of each cellular subtype.
Broad cell-type	SubtypeA	Gene nameB	Gene IDC	avg_log2FCD	pct.1E	pct.2F	Adjusted p-valueG
Adipocyte	Adip1	LRP1B	ENSG00000168702	1.038	0.534	0.34	<1E-308
Adipocyte	Adip1	LINC00278	ENSG00000231535	0.951	0.274	0.112	<1E-308
Adipocyte	Adip1	LINC01239	ENSG00000234840	0.734	0.83	0.626	<1E-308
Adipocyte	Adip1	CLSTN2	ENSG00000158258	0.661	0.741	0.531	<1E-308
Adipocyte	Adip1	USP9Y	ENSG00000114374	0.607	0.251	0.091	<1E-308
Adipocyte	Adip1	COL8A1	ENSG00000144810	0.601	0.688	0.466	<1E-308
Adipocyte	Adip1	SLC14A2-AS1	ENSG00000267097	0.581	0.392	0.197	<1E-308
Adipocyte	Adip1	FMO2	ENSG00000094963	0.532	0.507	0.263	<1E-308
Adipocyte	Adip1	UTY	ENSG00000183878	0.52	0.253	0.086	<1E-308
Adipocyte	Adip1	SESTD1	ENSG00000187231	0.506	0.91	0.737	<1E-308
Adipocyte	Adip1	PDK4	ENSG00000004799	0.5	0.662	0.434	<1E-308
Adipocyte	Adip1	FOXP2	ENSG00000128573	0.48	0.868	0.666	<1E-308
Adipocyte	Adip1	FGF2	ENSG00000138685	0.477	0.646	0.431	<1E-308
Adipocyte	Adip1	PHLPP1	ENSG00000081913	0.461	0.581	0.352	<1E-308
Adipocyte	Adip1	GSN	ENSG00000148180	0.447	0.851	0.638	<1E-308
Adipocyte	Adip1	SH3D19	ENSG00000109686	0.437	0.959	0.832	<1E-308
Adipocyte	Adip1	SLC19A3	ENSG00000135917	0.405	0.874	0.698	<1E-308
Adipocyte	Adip1	RGS17	ENSG00000091844	0.405	0.332	0.136	<1E-308
Adipocyte	Adip1	JAK1	ENSG00000162434	0.383	0.927	0.777	<1E-308
Adipocyte	Adip1	C2CD2	ENSG00000157617	0.374	0.823	0.61	<1E-308
Adipocyte	Adip1	TEAD1	ENSG00000187079	0.371	0.964	0.851	<1E-308
Adipocyte	Adip1	ARHGEF26	ENSG00000114790	0.371	0.32	0.138	<1E-308
Adipocyte	Adip1	PPP1R12B	ENSG00000077157	0.364	0.951	0.821	<1E-308
Adipocyte	Adip1	IL16	ENSG00000172349	0.36	0.532	0.31	<1E-308
Adipocyte	Adip1	FNDC3B	ENSG00000075420	0.357	0.981	0.888	<1E-308
Adipocyte	Adip1	DMD	ENSG00000198947	0.327	0.983	0.913	<1E-308
Adipocyte	Adip1	NDRG1	ENSG00000104419	0.282	0.381	0.187	<1E-308
Adipocyte	Adip1	ENSG00000230333	ENSG00000230333	0.417	0.948	0.823	1.15E-303
Adipocyte	Adip1	ENSG00000256947	ENSG00000256947	0.454	0.636	0.426	5.53E-301
Adipocyte	Adip1	SEMA3A	ENSG00000075213	0.486	0.875	0.708	2.62E-298
Adipocyte	Adip1	LINC-PINT	ENSG00000231721	0.361	0.931	0.789	5.88E-289
Adipocyte	Adip1	ANKRD33B	ENSG00000164236	0.349	0.346	0.17	1.72E-285
Adipocyte	Adip1	CYBRD1	ENSG00000071967	0.289	0.56	0.352	1.85E-284
Adipocyte	Adip1	C6	ENSG00000039537	0.434	0.258	0.107	4.06E-279
Adipocyte	Adip1	DEPP1	ENSG00000165507	0.303	0.342	0.17	2.89E-276
Adipocyte	Adip1	GREB1L	ENSG00000141449	0.446	0.615	0.42	4.53E-273
Adipocyte	Adip1	CLIP4	ENSG00000115295	0.295	0.717	0.517	1.08E-270
Adipocyte	Adip1	PKD2	ENSG00000118762	0.335	0.627	0.422	2.43E-264
Adipocyte	Adip1	ITGB1	ENSG00000150093	0.349	0.904	0.748	1.17E-263
Adipocyte	Adip1	NEK7	ENSG00000151414	0.328	0.813	0.621	1.49E-259
Adipocyte	Adip1	ZNF521	ENSG00000198795	0.333	0.719	0.52	1.05E-257
Adipocyte	Adip1	OSBPL9	ENSG00000117859	0.271	0.768	0.571	7.41E-257
Adipocyte	Adip1	CFAP69	ENSG00000105792	0.33	0.442	0.26	4.85E-256
Adipocyte	Adip1	EPB41L3	ENSG00000082397	0.459	0.584	0.401	3.16E-251
Adipocyte	Adip1	KLHL24	ENSG00000114796	0.258	0.685	0.489	2.46E-239
Adipocyte	Adip1	AKAP9	ENSG00000127914	0.297	0.875	0.724	5.50E-234
Adipocyte	Adip1	THRB	ENSG00000151090	0.344	0.906	0.749	2.76E-228
Adipocyte	Adip1	GNAI1	ENSG00000127955	0.332	0.79	0.606	5.45E-228
Adipocyte	Adip1	ELL2	ENSG00000118985	0.339	0.729	0.549	1.53E-222
Adipocyte	Adip1	STK24	ENSG00000102572	0.279	0.516	0.337	2.27E-221
Adipocyte	Adip1	HIPK3	ENSG00000110422	0.258	0.737	0.556	3.24E-217
Adipocyte	Adip1	PCOLCE2	ENSG00000163710	0.327	0.768	0.587	1.02E-214
Adipocyte	Adip1	PFKFB3	ENSG00000170525	0.349	0.843	0.705	2.91E-212
Adipocyte	Adip1	RRAS2	ENSG00000133818	0.298	0.702	0.514	8.63E-207
Adipocyte	Adip1	IRS2	ENSG00000185950	0.262	0.661	0.474	1.64E-206
Adipocyte	Adip1	ULK4	ENSG00000168038	0.479	0.712	0.543	3.53E-202
Adipocyte	Adip1	PALS2	ENSG00000105926	0.277	0.43	0.27	1.90E-195
Adipocyte	Adip1	PLOD2	ENSG00000152952	0.36	0.779	0.607	2.63E-192
Adipocyte	Adip1	NLGN1	ENSG00000169760	0.384	0.677	0.508	2.13E-188
Adipocyte	Adip1	ERRFI1	ENSG00000116285	0.258	0.255	0.13	9.77E-185
Adipocyte	Adip1	IMMP2L	ENSG00000184903	0.25	0.974	0.894	9.80E-166
Adipocyte	Adip1	SLC14A2	ENSG00000132874	0.366	0.401	0.257	1.31E-162
Adipocyte	Adip1	GBE1	ENSG00000114480	0.31	0.953	0.831	2.97E-161
Adipocyte	Adip1	NNMT	ENSG00000166741	0.269	0.529	0.376	2.30E-158
Adipocyte	Adip1	TENM3	ENSG00000218336	0.265	0.889	0.746	6.94E-157
Adipocyte	Adip1	NRXN3	ENSG00000021645	0.395	0.398	0.258	5.29E-156
Adipocyte	Adip1	EFEMP1	ENSG00000115380	0.27	0.729	0.564	6.45E-154
Adipocyte	Adip1	PTPRQ	ENSG00000139304	0.291	0.603	0.444	1.68E-151
Adipocyte	Adip1	ALDH1A1	ENSG00000165092	0.302	0.306	0.181	6.19E-151
Adipocyte	Adip1	FAM107B	ENSG00000065809	0.257	0.694	0.535	4.18E-149
Adipocyte	Adip1	ABHD5	ENSG00000011198	0.281	0.547	0.4	7.73E-143
Adipocyte	Adip1	EYA1	ENSG00000104313	0.269	0.286	0.167	7.82E-143
Adipocyte	Adip1	ENSG00000243415	ENSG00000243415	0.313	0.46	0.315	1.62E-142
Adipocyte	Adip1	ENSG00000287100	ENSG00000287100	0.265	0.791	0.642	6.26E-132
Adipocyte	Adip1	C1QTNF7-AS1	ENSG00000249252	0.342	0.543	0.404	1.94E-129
Adipocyte	Adip1	CMSS1	ENSG00000184220	0.273	0.684	0.533	2.71E-121
Adipocyte	Adip1	RANBP3L	ENSG00000164188	0.284	0.268	0.164	1.81E-116
Adipocyte	Adip1	MAP1B	ENSG00000131711	0.287	0.353	0.239	1.93E-113
Adipocyte	Adip1	LINC00968	ENSG00000246430	0.359	0.51	0.375	7.25E-112
Adipocyte	Adip1	PHLDB2	ENSG00000144824	0.256	0.902	0.765	1.50E-109
Adipocyte	Adip1	TAFA2	ENSG00000198673	0.251	0.33	0.22	4.10E-106
Adipocyte	Adip1	PENK-AS1	ENSG00000254254	0.257	0.305	0.201	1.09E-95
Adipocyte	Adip2	SCD	ENSG00000099194	1.465	0.593	0.218	<1E-308
Adipocyte	Adip2	ERBB4	ENSG00000178568	1.118	0.827	0.592	<1E-308
Adipocyte	Adip2	GRIA4	ENSG00000152578	1.039	0.513	0.203	<1E-308
Adipocyte	Adip2	B4GALT6	ENSG00000118276	1.01	0.431	0.137	<1E-308
Adipocyte	Adip2	DGAT2	ENSG00000062282	0.934	0.853	0.488	<1E-308
Adipocyte	Adip2	TENM4	ENSG00000149256	0.894	0.873	0.533	<1E-308
Adipocyte	Adip2	GPAM	ENSG00000119927	0.864	0.99	0.859	<1E-308
Adipocyte	Adip2	ANKRD30A	ENSG00000148513	0.86	0.581	0.237	<1E-308
Adipocyte	Adip2	LPL	ENSG00000175445	0.846	0.943	0.702	<1E-308
Adipocyte	Adip2	VLDLR-AS1	ENSG00000236404	0.82	0.855	0.521	<1E-308
Adipocyte	Adip2	PALLD	ENSG00000129116	0.783	0.612	0.356	<1E-308
Adipocyte	Adip2	TMEM170B	ENSG00000205269	0.765	0.628	0.297	<1E-308
Adipocyte	Adip2	ACSL1	ENSG00000151726	0.755	0.936	0.691	<1E-308
Adipocyte	Adip2	NTM	ENSG00000182667	0.741	0.957	0.736	<1E-308
Adipocyte	Adip2	ENSG00000237813	ENSG00000237813	0.74	0.927	0.675	<1E-308
Adipocyte	Adip2	MME	ENSG00000196549	0.738	0.647	0.308	<1E-308
Adipocyte	Adip2	IGF1	ENSG00000017427	0.737	0.653	0.331	<1E-308
Adipocyte	Adip2	KANK4	ENSG00000132854	0.737	0.753	0.387	<1E-308
Adipocyte	Adip2	PCLO	ENSG00000186472	0.734	0.784	0.512	<1E-308
Adipocyte	Adip2	CAV2	ENSG00000105971	0.733	0.89	0.612	<1E-308
Adipocyte	Adip2	LINC01564	ENSG00000235899	0.7	0.546	0.23	<1E-308
Adipocyte	Adip2	HACD2	ENSG00000206527	0.679	0.839	0.534	<1E-308
Adipocyte	Adip2	NAV3	ENSG00000067798	0.676	0.98	0.833	<1E-308
Adipocyte	Adip2	KLHL31	ENSG00000124743	0.658	0.584	0.236	<1E-308
Adipocyte	Adip2	G0S2	ENSG00000123689	0.655	0.956	0.742	<1E-308
Adipocyte	Adip2	ARPP21	ENSG00000172995	0.643	0.302	0.095	<1E-308
Adipocyte	Adip2	WDPCP	ENSG00000143951	0.62	0.987	0.915	<1E-308
Adipocyte	Adip2	SAA1	ENSG00000173432	0.619	0.263	0.094	<1E-308
Adipocyte	Adip2	ARHGAP20	ENSG00000137727	0.616	0.78	0.467	<1E-308
Adipocyte	Adip2	SPRY4-AS1	ENSG00000231185	0.604	0.661	0.325	<1E-308
Adipocyte	Adip2	MEGF9	ENSG00000106780	0.603	0.508	0.278	<1E-308
Adipocyte	Adip2	PCDH7	ENSG00000169851	0.598	0.625	0.342	<1E-308
Adipocyte	Adip2	CDH20	ENSG00000101542	0.596	0.635	0.354	<1E-308
Adipocyte	Adip2	COL3A1	ENSG00000168542	0.582	0.874	0.609	<1E-308
Adipocyte	Adip2	SYN3	ENSG00000185666	0.579	0.676	0.411	<1E-308
Adipocyte	Adip2	ACACA	ENSG00000278540	0.567	0.753	0.513	<1E-308
Adipocyte	Adip2	SEMA3C	ENSG00000075223	0.56	0.919	0.711	<1E-308
Adipocyte	Adip2	ELOVL5	ENSG00000012660	0.553	0.85	0.586	<1E-308
Adipocyte	Adip2	LINC02240	ENSG00000260192	0.55	0.481	0.236	<1E-308
Adipocyte	Adip2	PCDH9	ENSG00000184226	0.549	0.979	0.875	<1E-308
Adipocyte	Adip2	AFF3	ENSG00000144218	0.548	0.938	0.767	<1E-308
Adipocyte	Adip2	ABCD2	ENSG00000173208	0.545	0.788	0.482	<1E-308
Adipocyte	Adip2	EHBP1	ENSG00000115504	0.543	0.993	0.91	<1E-308
Adipocyte	Adip2	SLC1A3	ENSG00000079215	0.534	0.815	0.51	<1E-308
Adipocyte	Adip2	LINC02456	ENSG00000283052	0.525	0.32	0.113	<1E-308
Adipocyte	Adip2	GRK3	ENSG00000100077	0.522	0.961	0.793	<1E-308
Adipocyte	Adip2	MSC-AS1	ENSG00000235531	0.514	0.792	0.486	<1E-308
Adipocyte	Adip2	CARD18	ENSG00000255501	0.5	0.287	0.079	<1E-308
Adipocyte	Adip2	ENSG00000229425	ENSG00000229425	0.495	0.406	0.176	<1E-308
Adipocyte	Adip2	ENSG00000226022	ENSG00000226022	0.494	0.29	0.102	<1E-308
Adipocyte	Adip2	MMD	ENSG00000108960	0.476	0.833	0.538	<1E-308
Adipocyte	Adip2	LINC00598	ENSG00000215483	0.473	0.838	0.577	<1E-308
Adipocyte	Adip2	ENSG00000290801	ENSG00000290801	0.466	0.335	0.111	<1E-308
Adipocyte	Adip2	CLMP	ENSG00000166250	0.461	0.947	0.746	<1E-308
Adipocyte	Adip2	HSPA12A	ENSG00000165868	0.46	0.717	0.406	<1E-308
Adipocyte	Adip2	GRIN2B	ENSG00000273079	0.458	0.375	0.154	<1E-308
Adipocyte	Adip2	CAP2	ENSG00000112186	0.449	0.739	0.438	<1E-308
Adipocyte	Adip2	TMEM135	ENSG00000166575	0.449	0.953	0.772	<1E-308
Adipocyte	Adip2	ADIPOR2	ENSG00000006831	0.443	0.847	0.604	<1E-308
Adipocyte	Adip2	CYRIB	ENSG00000153310	0.442	0.903	0.686	<1E-308
Adipocyte	Adip2	ENSG00000229642	ENSG00000229642	0.44	0.295	0.104	<1E-308
Adipocyte	Adip2	PFKFB1	ENSG00000158571	0.439	0.914	0.667	<1E-308
Adipocyte	Adip2	EHBP1-AS1	ENSG00000231609	0.438	0.743	0.496	<1E-308
Adipocyte	Adip2	ASPH	ENSG00000198363	0.438	0.991	0.913	<1E-308
Adipocyte	Adip2	CADM1	ENSG00000182985	0.436	0.468	0.252	<1E-308
Adipocyte	Adip2	PLA2G4A	ENSG00000116711	0.43	0.496	0.256	<1E-308
Adipocyte	Adip2	CPNE4	ENSG00000196353	0.428	0.317	0.125	<1E-308
Adipocyte	Adip2	CAV1	ENSG00000105974	0.427	0.901	0.673	<1E-308
Adipocyte	Adip2	DAB2IP	ENSG00000136848	0.427	0.671	0.379	<1E-308
Adipocyte	Adip2	AACS	ENSG00000081760	0.426	0.556	0.277	<1E-308
Adipocyte	Adip2	ENSG00000283240	ENSG00000283240	0.422	0.838	0.587	<1E-308
Adipocyte	Adip2	LINC00632	ENSG00000203930	0.42	0.735	0.454	<1E-308
Adipocyte	Adip2	FGF1	ENSG00000113578	0.416	0.539	0.263	<1E-308
Adipocyte	Adip2	SLC16A7	ENSG00000118596	0.413	0.919	0.714	<1E-308
Adipocyte	Adip2	HIVEP3	ENSG00000127124	0.413	0.91	0.68	<1E-308
Adipocyte	Adip2	ELMOD3	ENSG00000115459	0.409	0.949	0.745	<1E-308
Adipocyte	Adip2	EPHB2	ENSG00000133216	0.407	0.363	0.117	<1E-308
Adipocyte	Adip2	SUB1	ENSG00000113387	0.406	0.538	0.251	<1E-308
Adipocyte	Adip2	ABCC3	ENSG00000108846	0.406	0.3	0.108	<1E-308
Adipocyte	Adip2	LINC00504	ENSG00000248360	0.403	0.317	0.127	<1E-308
Adipocyte	Adip2	FAT1	ENSG00000083857	0.4	0.727	0.427	<1E-308
Adipocyte	Adip2	ADAMTS12	ENSG00000151388	0.396	0.927	0.711	<1E-308
Adipocyte	Adip2	MID1	ENSG00000101871	0.396	0.765	0.515	<1E-308
Adipocyte	Adip2	ENSG00000287616	ENSG00000287616	0.386	0.441	0.213	<1E-308
Adipocyte	Adip2	RAPGEF4	ENSG00000091428	0.386	0.57	0.291	<1E-308
Adipocyte	Adip2	COL15A1	ENSG00000204291	0.384	0.708	0.428	<1E-308
Adipocyte	Adip2	C5orf64	ENSG00000178722	0.384	0.343	0.114	<1E-308
Adipocyte	Adip2	CEBPA	ENSG00000245848	0.383	0.356	0.151	<1E-308
Adipocyte	Adip2	WASF3	ENSG00000132970	0.381	0.718	0.44	<1E-308
Adipocyte	Adip2	ATP2C1	ENSG00000017260	0.376	0.77	0.499	<1E-308
Adipocyte	Adip2	LEP	ENSG00000174697	0.376	0.618	0.332	<1E-308
Adipocyte	Adip2	TSGA10	ENSG00000135951	0.375	0.709	0.453	<1E-308
Adipocyte	Adip2	B4GALT5	ENSG00000158470	0.375	0.672	0.383	<1E-308
Adipocyte	Adip2	ENSG00000260877	ENSG00000260877	0.374	0.269	0.103	<1E-308
Adipocyte	Adip2	SLC24A3	ENSG00000185052	0.371	0.775	0.514	<1E-308
Adipocyte	Adip2	ECHDC1	ENSG00000093144	0.371	0.752	0.496	<1E-308
Adipocyte	Adip2	IRF8	ENSG00000140968	0.366	0.27	0.062	<1E-308
Adipocyte	Adip2	PGM1	ENSG00000079739	0.358	0.592	0.329	<1E-308
Adipocyte	Adip2	CFAP221	ENSG00000163075	0.355	0.277	0.098	<1E-308
Adipocyte	Adip2	CNTN6	ENSG00000134115	0.355	0.266	0.098	<1E-308
Adipocyte	Adip2	SLC35G1	ENSG00000176273	0.355	0.329	0.112	<1E-308
Adipocyte	Adip2	AFF2	ENSG00000155966	0.353	0.376	0.176	<1E-308
Adipocyte	Adip2	CARMN	ENSG00000249669	0.352	0.96	0.754	<1E-308
Adipocyte	Adip2	EPB41	ENSG00000159023	0.351	0.896	0.685	<1E-308
Adipocyte	Adip2	PMEPA1	ENSG00000124225	0.349	0.753	0.488	<1E-308
Adipocyte	Adip2	CTIF	ENSG00000134030	0.348	0.962	0.802	<1E-308
Adipocyte	Adip2	TMEM64	ENSG00000180694	0.347	0.435	0.211	<1E-308
Adipocyte	Adip2	MGST1	ENSG00000008394	0.342	0.992	0.896	<1E-308
Adipocyte	Adip2	ENSG00000251139	ENSG00000251139	0.341	0.309	0.112	<1E-308
Adipocyte	Adip2	UBE2E2	ENSG00000182247	0.341	0.981	0.873	<1E-308
Adipocyte	Adip2	THRSP	ENSG00000151365	0.334	0.436	0.214	<1E-308
Adipocyte	Adip2	RBP4	ENSG00000138207	0.33	0.393	0.148	<1E-308
Adipocyte	Adip2	ENSG00000259628	ENSG00000259628	0.33	0.817	0.567	<1E-308
Adipocyte	Adip2	FADS2	ENSG00000134824	0.329	0.268	0.09	<1E-308
Adipocyte	Adip2	ASAH1	ENSG00000104763	0.326	0.61	0.354	<1E-308
Adipocyte	Adip2	CHRDL1	ENSG00000101938	0.325	0.596	0.339	<1E-308
Adipocyte	Adip2	KLB	ENSG00000134962	0.324	0.807	0.524	<1E-308
Adipocyte	Adip2	ENSG00000285980	ENSG00000285980	0.324	0.295	0.11	<1E-308
Adipocyte	Adip2	ZFAT	ENSG00000066827	0.321	0.358	0.168	<1E-308
Adipocyte	Adip2	ENSG00000288891	ENSG00000288891	0.321	0.803	0.552	<1E-308
Adipocyte	Adip2	ADAMTS15	ENSG00000166106	0.317	0.415	0.189	<1E-308
Adipocyte	Adip2	ANOS1	ENSG00000011201	0.313	0.403	0.185	<1E-308
Adipocyte	Adip2	EPB41L1	ENSG00000088367	0.312	0.696	0.423	<1E-308
Adipocyte	Adip2	CHP1	ENSG00000187446	0.308	0.592	0.331	<1E-308
Adipocyte	Adip2	FFAR4	ENSG00000186188	0.307	0.395	0.151	<1E-308
Adipocyte	Adip2	RHOXF1-AS1	ENSG00000258545	0.307	0.42	0.205	<1E-308
Adipocyte	Adip2	IDH1	ENSG00000138413	0.305	0.674	0.412	<1E-308
Adipocyte	Adip2	SLC22A3	ENSG00000146477	0.305	0.469	0.239	<1E-308
Adipocyte	Adip2	NOS1AP	ENSG00000198929	0.304	0.42	0.204	<1E-308
Adipocyte	Adip2	CEBPB	ENSG00000172216	0.296	0.493	0.267	<1E-308
Adipocyte	Adip2	VLDLR	ENSG00000147852	0.295	0.44	0.204	<1E-308
Adipocyte	Adip2	CD164	ENSG00000135535	0.294	0.649	0.393	<1E-308
Adipocyte	Adip2	NPR3	ENSG00000113389	0.294	0.48	0.251	<1E-308
Adipocyte	Adip2	TSPAN3	ENSG00000140391	0.294	0.658	0.39	<1E-308
Adipocyte	Adip2	ENSG00000250934	ENSG00000250934	0.293	0.334	0.138	<1E-308
Adipocyte	Adip2	MN1	ENSG00000169184	0.291	0.378	0.163	<1E-308
Adipocyte	Adip2	GLB1	ENSG00000170266	0.288	0.5	0.272	<1E-308
Adipocyte	Adip2	KCNB1	ENSG00000158445	0.285	0.615	0.352	<1E-308
Adipocyte	Adip2	ABCC6	ENSG00000091262	0.276	0.644	0.375	<1E-308
Adipocyte	Adip2	C4orf19	ENSG00000154274	0.272	0.636	0.377	<1E-308
Adipocyte	Adip2	ANXA5	ENSG00000164111	0.272	0.596	0.328	<1E-308
Adipocyte	Adip2	ENSG00000285691	ENSG00000285691	0.271	0.312	0.131	<1E-308
Adipocyte	Adip2	CRYBG1	ENSG00000112297	0.268	0.712	0.444	<1E-308
Adipocyte	Adip2	TNFRSF25	ENSG00000215788	0.26	0.471	0.227	<1E-308
Adipocyte	Adip2	ENSG00000237654	ENSG00000237654	0.259	0.267	0.102	<1E-308
Adipocyte	Adip2	DSEL	ENSG00000171451	0.255	0.428	0.194	<1E-308
Adipocyte	Adip2	ADAM12	ENSG00000148848	0.316	0.778	0.52	1.60E-303
Adipocyte	Adip2	SGCD	ENSG00000170624	0.318	0.666	0.419	5.52E-303
Adipocyte	Adip2	ENSG00000280241	ENSG00000280241	0.519	0.427	0.222	1.95E-302
Adipocyte	Adip2	PALMD	ENSG00000099260	0.332	0.932	0.74	6.57E-302
Adipocyte	Adip2	LY86-AS1	ENSG00000216863	0.538	0.272	0.111	8.71E-301
Adipocyte	Adip2	RMEL3	ENSG00000250961	0.308	0.619	0.367	6.74E-300
Adipocyte	Adip2	PDZD2	ENSG00000133401	0.304	0.977	0.848	6.71E-297
Adipocyte	Adip2	ENSG00000291203	ENSG00000291203	0.327	0.827	0.584	2.92E-296
Adipocyte	Adip2	NECAB1	ENSG00000123119	0.347	0.253	0.098	2.50E-293
Adipocyte	Adip2	ZNF608	ENSG00000168916	0.261	0.515	0.288	5.20E-293
Adipocyte	Adip2	KANK1	ENSG00000107104	0.322	0.94	0.746	2.53E-292
Adipocyte	Adip2	PPP2R1B	ENSG00000137713	0.366	0.923	0.741	4.46E-292
Adipocyte	Adip2	SNTG2	ENSG00000172554	0.335	0.668	0.423	3.99E-290
Adipocyte	Adip2	SLC25A16	ENSG00000122912	0.261	0.819	0.572	7.97E-289
Adipocyte	Adip2	MIR99AHG	ENSG00000215386	0.356	0.981	0.859	9.84E-289
Adipocyte	Adip2	TMEM164	ENSG00000157600	0.459	0.737	0.508	2.38E-287
Adipocyte	Adip2	MARK1	ENSG00000116141	0.322	0.789	0.544	3.84E-285
Adipocyte	Adip2	PPP1R9A	ENSG00000158528	0.325	0.796	0.551	1.20E-279
Adipocyte	Adip2	PCDH9-AS2	ENSG00000228842	0.433	0.537	0.322	2.71E-278
Adipocyte	Adip2	PEPD	ENSG00000124299	0.3	0.477	0.267	3.31E-277
Adipocyte	Adip2	LURAP1L	ENSG00000153714	0.26	0.659	0.411	4.22E-272
Adipocyte	Adip2	C8orf34	ENSG00000165084	0.336	0.592	0.359	3.04E-271
Adipocyte	Adip2	OLFM2	ENSG00000105088	0.299	0.457	0.251	1.95E-269
Adipocyte	Adip2	APBB1IP	ENSG00000077420	0.337	0.907	0.705	1.18E-263
Adipocyte	Adip2	PECR	ENSG00000115425	0.289	0.874	0.645	2.83E-261
Adipocyte	Adip2	ENSG00000226605	ENSG00000226605	0.253	0.407	0.217	3.19E-260
Adipocyte	Adip2	PCK1	ENSG00000124253	0.26	0.27	0.115	5.49E-260
Adipocyte	Adip2	FMNL2	ENSG00000157827	0.327	0.916	0.723	6.39E-260
Adipocyte	Adip2	TTC39C	ENSG00000168234	0.258	0.753	0.508	6.79E-259
Adipocyte	Adip2	NRCAM	ENSG00000091129	0.338	0.509	0.297	9.11E-258
Adipocyte	Adip2	BANK1	ENSG00000153064	0.252	0.518	0.301	3.38E-257
Adipocyte	Adip2	EEA1	ENSG00000102189	0.303	0.888	0.674	1.37E-252
Adipocyte	Adip2	TRDN	ENSG00000186439	0.316	0.405	0.214	2.79E-251
Adipocyte	Adip2	ADIPOQ-AS1	ENSG00000226482	0.274	0.522	0.307	2.22E-250
Adipocyte	Adip2	SESN1	ENSG00000080546	0.316	0.718	0.486	1.51E-249
Adipocyte	Adip2	PDGFD	ENSG00000170962	0.443	0.313	0.153	1.39E-243
Adipocyte	Adip2	ENSG00000248752	ENSG00000248752	0.341	0.376	0.199	1.82E-243
Adipocyte	Adip2	TANC2	ENSG00000170921	0.264	0.696	0.458	2.26E-240
Adipocyte	Adip2	DDX5	ENSG00000108654	0.311	0.972	0.836	2.01E-239
Adipocyte	Adip2	COL4A1	ENSG00000187498	0.318	0.963	0.821	1.14E-238
Adipocyte	Adip2	ENSG00000289127	ENSG00000289127	0.352	0.254	0.113	2.42E-235
Adipocyte	Adip2	ATR	ENSG00000175054	0.261	0.747	0.519	2.15E-233
Adipocyte	Adip2	ADIPOQ	ENSG00000181092	0.317	0.926	0.742	1.03E-232
Adipocyte	Adip2	ENSG00000287231	ENSG00000287231	0.413	0.911	0.726	1.36E-232
Adipocyte	Adip2	ENSG00000257322	ENSG00000257322	0.302	0.506	0.302	1.65E-229
Adipocyte	Adip2	CCDC3	ENSG00000151468	0.316	0.658	0.433	6.46E-227
Adipocyte	Adip2	RNPC3	ENSG00000185946	0.259	0.829	0.599	6.60E-226
Adipocyte	Adip2	SPARC	ENSG00000113140	0.27	0.945	0.76	1.20E-221
Adipocyte	Adip2	RNF150	ENSG00000170153	0.301	0.881	0.671	2.27E-217
Adipocyte	Adip2	EFNA5	ENSG00000184349	0.284	0.934	0.751	3.84E-206
Adipocyte	Adip2	ENSG00000286480	ENSG00000286480	0.275	0.491	0.3	8.92E-205
Adipocyte	Adip2	ELOVL6	ENSG00000170522	0.296	0.304	0.156	3.75E-197
Adipocyte	Adip2	LINC02789	ENSG00000231718	0.276	0.298	0.153	3.76E-189
Adipocyte	Adip2	DLG1	ENSG00000075711	0.251	0.924	0.743	4.53E-187
Adipocyte	Adip2	FTL	ENSG00000087086	0.279	0.271	0.139	4.87E-182
Adipocyte	Adip2	DIRC3	ENSG00000231672	0.266	0.967	0.844	1.75E-179
Adipocyte	Adip2	COL4A2	ENSG00000134871	0.256	0.979	0.874	1.32E-175
Adipocyte	Adip2	COBLL1	ENSG00000082438	0.274	0.979	0.873	7.97E-173
Adipocyte	Adip2	CSMD1	ENSG00000183117	0.516	0.341	0.201	6.93E-166
Adipocyte	Adip2	ENSG00000249209	ENSG00000249209	0.285	0.87	0.682	6.18E-161
Adipocyte	Adip2	PLPP1	ENSG00000067113	0.253	0.907	0.729	1.75E-148
Adipocyte	Adip2	UGP2	ENSG00000169764	0.294	0.91	0.734	2.12E-146
Adipocyte	Adip2	ENSG00000229618	ENSG00000229618	0.261	0.45	0.315	1.51E-100
Adipocyte	Adip2	DPP6	ENSG00000130226	0.268	0.276	0.173	1.16E-92
Adipocyte	Adip3	MED15	ENSG00000099917	0.253	0.238	0.545	9.73E-181
Adipocyte	Adip3	SREK1	ENSG00000153914	0.273	0.217	0.507	1.50E-179
Adipocyte	Adip3	FAM193A	ENSG00000125386	0.257	0.247	0.559	2.17E-178
Adipocyte	Adip3	CALCOCO1	ENSG00000012822	0.274	0.187	0.447	1.11E-177
Adipocyte	Adip3	SUGP2	ENSG00000064607	0.265	0.222	0.509	9.52E-173
Adipocyte	Adip3	ZC3H13	ENSG00000123200	0.276	0.206	0.48	8.47E-172
Adipocyte	Adip3	PNN	ENSG00000100941	0.262	0.214	0.493	3.02E-171
Adipocyte	Adip3	KDM3B	ENSG00000120733	0.26	0.257	0.571	4.11E-168
Adipocyte	Adip3	CDC42BPB	ENSG00000198752	0.254	0.238	0.534	2.46E-167
Adipocyte	Adip3	CLK1	ENSG00000013441	0.286	0.199	0.463	1.94E-166
Adipocyte	Adip3	USP4	ENSG00000114316	0.262	0.184	0.429	6.03E-165
Adipocyte	Adip3	AQP7	ENSG00000165269	0.605	0.789	0.939	1.84E-163
Adipocyte	Adip3	RUFY2	ENSG00000204130	0.253	0.258	0.569	3.84E-163
Adipocyte	Adip3	EIF3A	ENSG00000107581	0.253	0.247	0.551	4.08E-163
Adipocyte	Adip3	ACIN1	ENSG00000100813	0.283	0.218	0.496	1.20E-162
Adipocyte	Adip3	WBP1L	ENSG00000166272	0.259	0.245	0.541	4.51E-162
Adipocyte	Adip3	NDUFV3	ENSG00000160194	0.261	0.195	0.449	1.55E-161
Adipocyte	Adip3	NSD2	ENSG00000109685	0.274	0.232	0.516	4.47E-161
Adipocyte	Adip3	BCLAF1	ENSG00000029363	0.264	0.249	0.552	6.69E-160
Adipocyte	Adip3	SUPT6H	ENSG00000109111	0.255	0.16	0.385	8.51E-159
Adipocyte	Adip3	PNPLA2	ENSG00000177666	0.672	0.736	0.911	1.71E-158
Adipocyte	Adip3	ZBTB4	ENSG00000174282	0.271	0.209	0.474	6.71E-158
Adipocyte	Adip3	SNX21	ENSG00000124104	0.286	0.209	0.472	4.45E-157
Adipocyte	Adip3	PRMT7	ENSG00000132600	0.252	0.174	0.407	1.75E-156
Adipocyte	Adip3	UPF2	ENSG00000151461	0.266	0.274	0.593	1.96E-156
Adipocyte	Adip3	GABPB2	ENSG00000143458	0.306	0.219	0.49	3.74E-156
Adipocyte	Adip3	NMT1	ENSG00000136448	0.259	0.299	0.642	1.91E-155
Adipocyte	Adip3	PRR14L	ENSG00000183530	0.256	0.282	0.606	4.62E-155
Adipocyte	Adip3	ZBTB8OS	ENSG00000176261	0.31	0.181	0.42	6.54E-155
Adipocyte	Adip3	ARHGEF10L	ENSG00000074964	0.262	0.221	0.49	9.53E-155
Adipocyte	Adip3	ENSG00000280441	ENSG00000280441	1.39	0.719	0.746	5.99E-154
Adipocyte	Adip3	VEGFA	ENSG00000112715	0.265	0.236	0.515	7.79E-154
Adipocyte	Adip3	ENSG00000259972	ENSG00000259972	0.263	0.174	0.405	8.52E-154
Adipocyte	Adip3	PYGB	ENSG00000100994	0.254	0.157	0.374	2.91E-153
Adipocyte	Adip3	MDM4	ENSG00000198625	0.263	0.295	0.635	8.00E-153
Adipocyte	Adip3	ZNF91	ENSG00000167232	0.253	0.322	0.679	9.70E-153
Adipocyte	Adip3	PPIG	ENSG00000138398	0.278	0.211	0.471	3.20E-150
Adipocyte	Adip3	RARRES2	ENSG00000106538	0.275	0.149	0.359	4.98E-150
Adipocyte	Adip3	ZER1	ENSG00000160445	0.261	0.197	0.443	1.59E-149
Adipocyte	Adip3	DNM2	ENSG00000079805	0.278	0.213	0.471	1.62E-149
Adipocyte	Adip3	SUN1	ENSG00000164828	0.263	0.271	0.583	2.17E-148
Adipocyte	Adip3	SAFB	ENSG00000160633	0.288	0.179	0.411	2.38E-147
Adipocyte	Adip3	ZMAT1	ENSG00000166432	0.272	0.208	0.46	1.12E-146
Adipocyte	Adip3	MAU2	ENSG00000129933	0.273	0.172	0.395	3.09E-145
Adipocyte	Adip3	LUC7L	ENSG00000007392	0.319	0.258	0.558	2.72E-144
Adipocyte	Adip3	ENSG00000226471	ENSG00000226471	0.251	0.159	0.369	4.16E-144
Adipocyte	Adip3	BAZ1B	ENSG00000009954	0.315	0.213	0.472	1.67E-143
Adipocyte	Adip3	DDI2	ENSG00000197312	0.264	0.294	0.619	8.01E-143
Adipocyte	Adip3	GPX4	ENSG00000167468	0.291	0.161	0.372	4.00E-141
Adipocyte	Adip3	ANXA6	ENSG00000197043	0.262	0.242	0.521	1.56E-140
Adipocyte	Adip3	INTS3	ENSG00000143624	0.269	0.149	0.35	2.73E-140
Adipocyte	Adip3	TOB2	ENSG00000183864	0.309	0.183	0.409	1.61E-138
Adipocyte	Adip3	NFE2L1	ENSG00000082641	0.256	0.134	0.323	2.30E-138
Adipocyte	Adip3	ADD1	ENSG00000087274	0.274	0.276	0.585	3.87E-138
Adipocyte	Adip3	DDX42	ENSG00000198231	0.311	0.2	0.443	2.21E-137
Adipocyte	Adip3	GTF2IRD1	ENSG00000006704	0.304	0.23	0.488	5.19E-137
Adipocyte	Adip3	CLASRP	ENSG00000104859	0.281	0.171	0.388	6.00E-137
Adipocyte	Adip3	STAT2	ENSG00000170581	0.308	0.211	0.46	2.32E-136
Adipocyte	Adip3	ENSG00000272508	ENSG00000272508	0.278	0.167	0.377	4.47E-136
Adipocyte	Adip3	GDPD5	ENSG00000158555	0.323	0.227	0.483	7.73E-136
Adipocyte	Adip3	SRSF5	ENSG00000100650	0.268	0.311	0.648	1.19E-133
Adipocyte	Adip3	SPG7	ENSG00000197912	0.335	0.27	0.569	4.61E-133
Adipocyte	Adip3	PRPF38B	ENSG00000134186	0.324	0.171	0.382	2.24E-130
Adipocyte	Adip3	NOTCH1	ENSG00000148400	0.257	0.172	0.381	4.90E-130
Adipocyte	Adip3	AQP7B	ENSG00000259916	0.28	0.204	0.43	7.68E-130
Adipocyte	Adip3	ATF4	ENSG00000128272	0.3	0.191	0.418	1.13E-129
Adipocyte	Adip3	RILPL1	ENSG00000188026	0.321	0.173	0.385	1.40E-129
Adipocyte	Adip3	PLIN1	ENSG00000166819	0.354	0.886	0.969	1.48E-129
Adipocyte	Adip3	D2HGDH	ENSG00000180902	0.331	0.161	0.364	2.60E-129
Adipocyte	Adip3	TYRO3	ENSG00000092445	0.3	0.161	0.363	4.15E-129
Adipocyte	Adip3	FAM222B	ENSG00000173065	0.251	0.305	0.614	2.49E-128
Adipocyte	Adip3	DCAKD	ENSG00000172992	0.324	0.164	0.369	4.22E-128
Adipocyte	Adip3	INF2	ENSG00000203485	0.332	0.193	0.42	2.15E-127
Adipocyte	Adip3	EHMT1	ENSG00000181090	0.274	0.335	0.684	9.33E-126
Adipocyte	Adip3	FASN	ENSG00000169710	0.266	0.266	0.535	3.81E-125
Adipocyte	Adip3	USP40	ENSG00000085982	0.274	0.332	0.674	7.13E-125
Adipocyte	Adip3	SF3B1	ENSG00000115524	0.282	0.305	0.63	7.69E-125
Adipocyte	Adip3	STAT5A	ENSG00000126561	0.309	0.247	0.514	6.18E-124
Adipocyte	Adip3	TNS2	ENSG00000111077	0.295	0.268	0.552	1.75E-122
Adipocyte	Adip3	CCAR1	ENSG00000060339	0.343	0.277	0.575	1.02E-121
Adipocyte	Adip3	TPT1-AS1	ENSG00000170919	0.302	0.309	0.627	3.36E-121
Adipocyte	Adip3	GPT2	ENSG00000166123	0.284	0.249	0.506	4.85E-121
Adipocyte	Adip3	GGNBP2	ENSG00000278311	0.327	0.288	0.594	6.99E-121
Adipocyte	Adip3	MLXIPL	ENSG00000009950	0.785	0.678	0.881	1.00E-120
Adipocyte	Adip3	MAPK8IP3	ENSG00000138834	0.328	0.171	0.375	1.34E-120
Adipocyte	Adip3	TACC2	ENSG00000138162	0.279	0.316	0.632	1.02E-119
Adipocyte	Adip3	GOLGA8B	ENSG00000215252	0.351	0.221	0.463	2.75E-119
Adipocyte	Adip3	CRK	ENSG00000167193	0.329	0.287	0.587	2.88E-119
Adipocyte	Adip3	DHTKD1	ENSG00000181192	0.253	0.129	0.299	3.21E-119
Adipocyte	Adip3	GIPC1	ENSG00000123159	0.37	0.212	0.448	1.17E-118
Adipocyte	Adip3	CTBP1	ENSG00000159692	0.307	0.138	0.315	6.87E-118
Adipocyte	Adip3	RAB11FIP3	ENSG00000090565	0.259	0.116	0.275	7.27E-118
Adipocyte	Adip3	TTC38	ENSG00000075234	0.26	0.163	0.355	9.20E-118
Adipocyte	Adip3	ENOSF1	ENSG00000132199	0.29	0.313	0.633	2.18E-117
Adipocyte	Adip3	SELENBP1	ENSG00000143416	0.258	0.134	0.306	3.72E-115
Adipocyte	Adip3	ALDH1L1	ENSG00000144908	0.324	0.174	0.371	5.87E-115
Adipocyte	Adip3	ASS1	ENSG00000130707	0.296	0.175	0.374	4.60E-114
Adipocyte	Adip3	ANKRD12	ENSG00000101745	0.262	0.328	0.652	1.72E-113
Adipocyte	Adip3	USP36	ENSG00000055483	0.286	0.139	0.311	1.65E-112
Adipocyte	Adip3	MAVS	ENSG00000088888	0.38	0.219	0.457	7.44E-111
Adipocyte	Adip3	PKD1	ENSG00000008710	0.347	0.174	0.372	1.10E-109
Adipocyte	Adip3	PLA2G6	ENSG00000184381	0.302	0.167	0.357	2.39E-109
Adipocyte	Adip3	AIFM2	ENSG00000042286	0.256	0.339	0.673	3.62E-109
Adipocyte	Adip3	MPHOSPH8	ENSG00000196199	0.343	0.307	0.618	4.89E-109
Adipocyte	Adip3	AGAP3	ENSG00000133612	0.255	0.127	0.288	7.35E-109
Adipocyte	Adip3	RTN4RL1	ENSG00000185924	0.251	0.122	0.275	5.04E-105
Adipocyte	Adip3	TNKS1BP1	ENSG00000149115	0.388	0.207	0.427	6.63E-105
Adipocyte	Adip3	PPP6R2	ENSG00000100239	0.29	0.355	0.698	2.41E-104
Adipocyte	Adip3	GAK	ENSG00000178950	0.308	0.142	0.31	4.45E-104
Adipocyte	Adip3	LMF1	ENSG00000103227	0.354	0.182	0.379	6.11E-104
Adipocyte	Adip3	SYTL3	ENSG00000164674	0.285	0.171	0.356	8.79E-104
Adipocyte	Adip3	ADGRL1	ENSG00000072071	0.285	0.13	0.288	1.22E-103
Adipocyte	Adip3	DDX46	ENSG00000145833	0.394	0.266	0.536	3.53E-103
Adipocyte	Adip3	ENSG00000290960	ENSG00000290960	0.306	0.141	0.306	4.71E-103
Adipocyte	Adip3	GSDMB	ENSG00000073605	0.351	0.218	0.437	3.21E-102
Adipocyte	Adip3	TNS1	ENSG00000079308	0.432	0.873	0.976	1.16E-100
Adipocyte	Adip3	CCDC200	ENSG00000236383	0.381	0.165	0.341	6.25E-99
Adipocyte	Adip3	PTPRS	ENSG00000105426	0.714	0.692	0.89	8.72E-99
Adipocyte	Adip3	C19orf12	ENSG00000131943	0.282	0.351	0.679	9.65E-99
Adipocyte	Adip3	GYS1	ENSG00000104812	0.36	0.193	0.391	2.98E-98
Adipocyte	Adip3	PRR12	ENSG00000126464	0.323	0.149	0.316	3.46E-97
Adipocyte	Adip3	FADS3	ENSG00000221968	0.313	0.32	0.617	8.61E-97
Adipocyte	Adip3	PC	ENSG00000173599	0.308	0.352	0.663	1.19E-96
Adipocyte	Adip3	ADAMTS10	ENSG00000142303	0.362	0.173	0.353	3.52E-96
Adipocyte	Adip3	DYNC1H1	ENSG00000197102	0.328	0.3	0.595	1.05E-95
Adipocyte	Adip3	TMEM259	ENSG00000182087	0.429	0.236	0.47	5.76E-95
Adipocyte	Adip3	ULK1	ENSG00000177169	0.368	0.166	0.343	8.79E-94
Adipocyte	Adip3	ENSG00000290007	ENSG00000290007	0.288	0.354	0.679	9.50E-94
Adipocyte	Adip3	SMPD4	ENSG00000136699	0.296	0.119	0.263	1.43E-93
Adipocyte	Adip3	ZMIZ1	ENSG00000108175	0.335	0.319	0.614	2.11E-93
Adipocyte	Adip3	ADCY5	ENSG00000173175	0.277	0.325	0.61	9.49E-93
Adipocyte	Adip3	ACACB	ENSG00000076555	0.44	0.933	0.985	1.34E-92
Adipocyte	Adip3	NUMA1	ENSG00000137497	0.424	0.243	0.484	1.60E-91
Adipocyte	Adip3	DYNC2I1	ENSG00000126870	0.385	0.326	0.634	2.36E-91
Adipocyte	Adip3	BDP1	ENSG00000145734	0.415	0.318	0.621	7.82E-89
Adipocyte	Adip3	TCF25	ENSG00000141002	0.413	0.277	0.54	5.28E-88
Adipocyte	Adip3	PRR5	ENSG00000186654	0.403	0.226	0.439	1.20E-87
Adipocyte	Adip3	TUBGCP2	ENSG00000130640	0.326	0.13	0.276	2.05E-87
Adipocyte	Adip3	PIEZO1	ENSG00000103335	0.41	0.285	0.553	5.61E-87
Adipocyte	Adip3	GOLGB1	ENSG00000173230	0.345	0.346	0.669	9.54E-87
Adipocyte	Adip3	BTBD2	ENSG00000133243	0.297	0.115	0.25	1.01E-86
Adipocyte	Adip3	PALM	ENSG00000099864	0.393	0.256	0.495	4.09E-86
Adipocyte	Adip3	PLEKHG6	ENSG00000008323	0.345	0.175	0.348	6.88E-86
Adipocyte	Adip3	CSPG4	ENSG00000173546	0.315	0.127	0.268	1.05E-84
Adipocyte	Adip3	TBC1D16	ENSG00000167291	0.315	0.359	0.673	2.51E-83
Adipocyte	Adip3	CNTFR	ENSG00000122756	0.354	0.148	0.302	3.99E-82
Adipocyte	Adip3	RBM5	ENSG00000003756	0.337	0.347	0.664	4.44E-81
Adipocyte	Adip3	KDM4B	ENSG00000127663	0.452	0.283	0.544	6.10E-81
Adipocyte	Adip3	NR1H3	ENSG00000025434	0.318	0.129	0.268	7.34E-80
Adipocyte	Adip3	PER1	ENSG00000179094	0.306	0.145	0.293	1.52E-79
Adipocyte	Adip3	TRIP10	ENSG00000125733	0.369	0.161	0.322	1.62E-79
Adipocyte	Adip3	RXRA	ENSG00000186350	0.411	0.185	0.362	8.09E-79
Adipocyte	Adip3	MARK3	ENSG00000075413	0.259	0.399	0.756	1.12E-78
Adipocyte	Adip3	GIGYF1	ENSG00000146830	0.31	0.123	0.254	9.86E-77
Adipocyte	Adip3	ECE1	ENSG00000117298	0.391	0.232	0.435	1.35E-76
Adipocyte	Adip3	ARID3A	ENSG00000116017	0.388	0.194	0.373	2.91E-76
Adipocyte	Adip3	ENSG00000274422	ENSG00000274422	0.343	0.126	0.259	6.08E-76
Adipocyte	Adip3	PCNT	ENSG00000160299	0.398	0.144	0.289	2.99E-75
Adipocyte	Adip3	NSD1	ENSG00000165671	0.273	0.413	0.77	1.27E-74
Adipocyte	Adip3	DGAT1	ENSG00000185000	0.478	0.22	0.42	2.00E-73
Adipocyte	Adip3	PRKAG2	ENSG00000106617	0.256	0.395	0.689	4.85E-73
Adipocyte	Adip3	ANKRD11	ENSG00000167522	0.434	0.329	0.623	1.57E-71
Adipocyte	Adip3	ZBTB7A	ENSG00000178951	0.431	0.216	0.408	4.16E-70
Adipocyte	Adip3	HMGB1	ENSG00000189403	0.273	0.397	0.736	7.83E-69
Adipocyte	Adip3	PRRC2B	ENSG00000288701	0.374	0.368	0.692	1.66E-68
Adipocyte	Adip3	ACADVL	ENSG00000072778	0.424	0.203	0.384	7.06E-67
Adipocyte	Adip3	ALDH2	ENSG00000111275	0.369	0.361	0.672	8.37E-65
Adipocyte	Adip3	COPG2IT1	ENSG00000286214	0.383	0.332	0.593	1.07E-63
Adipocyte	Adip3	SLC27A1	ENSG00000130304	0.509	0.274	0.502	6.07E-59
Adipocyte	Adip3	MIR193BHG	ENSG00000262454	0.276	0.44	0.777	1.16E-57
Adipocyte	Adip3	IQSEC1	ENSG00000144711	0.289	0.424	0.735	3.14E-56
Adipocyte	Adip3	LRP5	ENSG00000162337	0.469	0.322	0.584	2.05E-54
Adipocyte	Adip3	PLCG2	ENSG00000197943	0.476	0.376	0.662	2.59E-51
Adipocyte	Adip3	MAN2C1	ENSG00000140400	0.469	0.188	0.337	2.24E-50
Adipocyte	Adip3	TRARG1	ENSG00000184811	0.473	0.323	0.574	1.20E-47
Adipocyte	Adip3	CCNL2	ENSG00000221978	0.542	0.283	0.507	1.26E-47
Adipocyte	Adip3	RBM39	ENSG00000131051	0.25	0.445	0.806	1.81E-47
Adipocyte	Adip3	PHLDB1	ENSG00000019144	0.583	0.651	0.87	1.38E-39
Adipocyte	Adip3	CIRBP	ENSG00000099622	0.547	0.304	0.538	3.44E-39
Adipocyte	Adip3	SNRNP70	ENSG00000104852	0.529	0.378	0.674	1.57E-34
Adipocyte	Adip3	LRP1	ENSG00000123384	0.451	0.66	0.886	8.60E-32
Adipocyte	Adip3	LINC02649	ENSG00000215244	0.528	0.217	0.348	2.51E-29
Adipocyte	Adip3	PNPLA7	ENSG00000130653	0.638	0.299	0.497	1.01E-26
Adipocyte	Adip3	NFIX	ENSG00000008441	0.486	0.375	0.646	1.55E-26
Adipocyte	Adip3	PER3	ENSG00000049246	0.322	0.439	0.713	2.80E-26
Adipocyte	Adip3	KCNIP2	ENSG00000120049	0.52	0.369	0.62	6.24E-26
Adipocyte	Adip3	KDM2A	ENSG00000173120	0.317	0.466	0.801	2.28E-25
Adipocyte	Adip3	HNRNPH1	ENSG00000169045	0.343	0.476	0.814	9.91E-24
Adipocyte	Adip3	OGA	ENSG00000198408	0.41	0.705	0.916	5.47E-23
Adipocyte	Adip3	ADCY6	ENSG00000174233	0.437	0.432	0.737	3.82E-22
Adipocyte	Adip3	CELF1	ENSG00000149187	0.279	0.494	0.835	1.62E-21
Adipocyte	Adip3	AHNAK	ENSG00000124942	0.596	0.612	0.874	6.46E-21
Adipocyte	Adip3	MYO1C	ENSG00000197879	0.446	0.415	0.705	3.50E-20
Adipocyte	Adip3	DHRS3	ENSG00000162496	0.451	0.452	0.737	3.33E-16
Adipocyte	Adip3	SLC7A10	ENSG00000130876	0.615	0.204	0.312	1.07E-15
Adipocyte	Adip3	GSE1	ENSG00000131149	0.5	0.722	0.926	7.41E-14
Adipocyte	Adip3	ENSG00000291136	ENSG00000291136	0.438	0.471	0.783	3.55E-12
Adipocyte	Adip3	PNISR	ENSG00000132424	0.509	0.593	0.87	1.53E-11
Adipocyte	Adip3	SKI	ENSG00000157933	0.539	0.433	0.705	4.12E-11
Adipocyte	Adip3	ENSG00000242588	ENSG00000242588	0.275	0.533	0.866	1.70E-10
Adipocyte	Adip3	CFD	ENSG00000197766	0.418	0.414	0.675	2.74E-10
Adipocyte	Adip3	LENG8	ENSG00000167615	0.854	0.485	0.699	7.25E-10
Adipocyte	Adip3	PLIN5	ENSG00000214456	0.75	0.328	0.508	2.05E-08
Adipocyte	Adip3	PXDN	ENSG00000130508	0.308	0.537	0.842	3.11E-08
Adipocyte	Adip3	RBM25	ENSG00000119707	0.605	0.422	0.705	1.67E-07
Adipocyte	Adip3	BCL6	ENSG00000113916	0.445	0.48	0.766	3.58E-07
Adipocyte	Adip3	MUC20-OT1	ENSG00000242086	0.318	0.524	0.84	5.03E-07
Adipocyte	Adip3	RETSAT	ENSG00000042445	0.404	0.485	0.786	5.67E-05
Adipocyte	Adip3	FRMD4A	ENSG00000151474	0.266	0.757	0.949	9.50E-04
Adipocyte	Adip3	HOOK2	ENSG00000095066	0.466	0.601	0.863	1.72E-03
Adipocyte	Adip3	SRRM2	ENSG00000167978	0.596	0.432	0.701	4.87E-03
Adipocyte	Adip3	ITGA7	ENSG00000135424	0.41	0.636	0.89	9.79E-03
Adipocyte	Adip4	NEGR1	ENSG00000172260	2.128	0.824	0.149	<1E-308
Adipocyte	Adip4	DCLK1	ENSG00000133083	2.063	0.841	0.109	<1E-308
Adipocyte	Adip4	LAMA2	ENSG00000196569	1.571	0.857	0.427	<1E-308
Adipocyte	Adip4	LINC02511	ENSG00000248869	1.516	0.591	0.093	<1E-308
Adipocyte	Adip4	BICC1	ENSG00000122870	1.272	0.652	0.133	<1E-308
Adipocyte	Adip4	UST	ENSG00000111962	1.156	0.541	0.062	<1E-308
Adipocyte	Adip4	PRRX1	ENSG00000116132	0.942	0.412	0.03	<1E-308
Adipocyte	Adip4	COL6A3	ENSG00000163359	0.881	0.452	0.093	<1E-308
Adipocyte	Adip4	FGF14	ENSG00000102466	0.77	0.384	0.067	<1E-308
Adipocyte	Adip4	LPAR1	ENSG00000198121	0.731	0.356	0.042	<1E-308
Adipocyte	Adip4	PCNX2	ENSG00000135749	0.596	0.33	0.047	<1E-308
Adipocyte	Adip4	MEG3	ENSG00000214548	0.54	0.251	9.00E-03	<1E-308
Adipocyte	Adip4	CHL1	ENSG00000134121	0.631	0.336	0.063	1.19E-283
Adipocyte	Adip4	KAZN	ENSG00000189337	1.552	0.823	0.46	2.16E-282
Adipocyte	Adip4	GFPT2	ENSG00000131459	0.516	0.257	0.038	6.00E-277
Adipocyte	Adip4	NOVA1	ENSG00000139910	1.254	0.952	0.741	5.20E-274
Adipocyte	Adip4	COL1A2	ENSG00000164692	0.732	0.333	0.065	4.97E-273
Adipocyte	Adip4	BOC	ENSG00000144857	0.639	0.4	0.091	3.83E-267
Adipocyte	Adip4	SH3PXD2B	ENSG00000174705	0.615	0.404	0.094	2.17E-264
Adipocyte	Adip4	ADAM33	ENSG00000149451	0.53	0.305	0.059	1.05E-242
Adipocyte	Adip4	PPL	ENSG00000118898	0.607	0.364	0.086	4.20E-232
Adipocyte	Adip4	CACNA2D3	ENSG00000157445	0.57	0.267	0.054	1.38E-206
Adipocyte	Adip4	VIT	ENSG00000205221	0.511	0.332	0.08	5.72E-198
Adipocyte	Adip4	GLI3	ENSG00000106571	0.623	0.505	0.173	5.31E-184
Adipocyte	Adip4	CDON	ENSG00000064309	0.706	0.538	0.197	3.54E-183
Adipocyte	Adip4	PRICKLE1	ENSG00000139174	0.765	0.491	0.175	1.20E-173
Adipocyte	Adip4	FGF7	ENSG00000140285	0.48	0.332	0.094	5.54E-157
Adipocyte	Adip4	MRC2	ENSG00000011028	0.459	0.361	0.11	6.35E-147
Adipocyte	Adip4	ANK2	ENSG00000145362	0.736	0.715	0.372	2.57E-144
Adipocyte	Adip4	AXL	ENSG00000167601	0.477	0.328	0.1	4.19E-137
Adipocyte	Adip4	ABCA10	ENSG00000154263	0.901	0.864	0.642	4.23E-137
Adipocyte	Adip4	TFPI	ENSG00000003436	0.429	0.321	0.097	2.71E-134
Adipocyte	Adip4	DENND2B	ENSG00000166444	0.375	0.251	0.064	2.77E-134
Adipocyte	Adip4	SPOCK1	ENSG00000152377	0.461	0.282	0.085	2.54E-121
Adipocyte	Adip4	RORA	ENSG00000069667	0.642	0.971	0.815	5.61E-120
Adipocyte	Adip4	ADAMTSL1	ENSG00000178031	0.644	0.431	0.176	7.06E-115
Adipocyte	Adip4	ANTXR1	ENSG00000169604	0.504	0.446	0.188	1.16E-105
Adipocyte	Adip4	GULP1	ENSG00000144366	0.487	0.341	0.13	7.52E-96
Adipocyte	Adip4	BMPER	ENSG00000164619	0.619	0.484	0.23	1.92E-93
Adipocyte	Adip4	ITGA11	ENSG00000137809	0.565	0.431	0.198	2.75E-87
Adipocyte	Adip4	SLIT2	ENSG00000145147	0.605	0.553	0.284	2.29E-86
Adipocyte	Adip4	RNF24	ENSG00000101236	0.371	0.289	0.107	5.37E-83
Adipocyte	Adip4	SOBP	ENSG00000112320	0.444	0.403	0.181	9.89E-80
Adipocyte	Adip4	NOX4	ENSG00000086991	0.489	0.343	0.141	5.91E-79
Adipocyte	Adip4	PTPRD	ENSG00000153707	0.42	0.281	0.108	1.18E-77
Adipocyte	Adip4	FRMD6	ENSG00000139926	0.347	0.273	0.102	5.19E-77
Adipocyte	Adip4	SETBP1	ENSG00000152217	0.483	0.689	0.424	9.81E-76
Adipocyte	Adip4	RUNX1T1	ENSG00000079102	0.516	0.764	0.533	1.39E-72
Adipocyte	Adip4	OAF	ENSG00000184232	0.331	0.277	0.11	4.91E-69
Adipocyte	Adip4	COL6A2	ENSG00000142173	0.357	0.454	0.241	3.40E-63
Adipocyte	Adip4	COL16A1	ENSG00000084636	0.253	0.265	0.107	1.10E-59
Adipocyte	Adip4	GARNL3	ENSG00000136895	0.321	0.297	0.134	7.88E-55
Adipocyte	Adip4	ENSG00000224905	ENSG00000224905	0.355	0.38	0.191	8.15E-55
Adipocyte	Adip4	ENSG00000259481	ENSG00000259481	0.402	0.362	0.182	2.95E-54
Adipocyte	Adip4	FAM227B	ENSG00000166262	0.447	0.34	0.169	1.78E-52
Adipocyte	Adip4	ENSG00000248994	ENSG00000248994	0.354	0.447	0.248	9.35E-51
Adipocyte	Adip4	CCDC80	ENSG00000091986	0.394	0.61	0.41	1.61E-50
Adipocyte	Adip4	NIPAL2	ENSG00000104361	0.326	0.319	0.154	7.53E-50
Adipocyte	Adip4	PLPP3	ENSG00000162407	0.428	0.481	0.282	6.52E-49
Adipocyte	Adip4	EVC2	ENSG00000173040	0.256	0.29	0.135	1.14E-48
Adipocyte	Adip4	RECK	ENSG00000122707	0.339	0.394	0.214	3.03E-48
Adipocyte	Adip4	TRPC1	ENSG00000144935	0.38	0.472	0.277	5.69E-48
Adipocyte	Adip4	MEIS2	ENSG00000134138	0.371	0.616	0.4	2.03E-47
Adipocyte	Adip4	SPON2	ENSG00000159674	0.304	0.311	0.153	4.98E-47
Adipocyte	Adip4	LSP1P5.1	ENSG00000291150	0.361	0.356	0.188	1.96E-46
Adipocyte	Adip4	SNX9	ENSG00000130340	0.384	0.758	0.582	1.03E-45
Adipocyte	Adip4	PLAGL1	ENSG00000118495	0.406	0.703	0.512	1.23E-45
Adipocyte	Adip4	PROCR	ENSG00000101000	0.422	0.43	0.25	4.91E-45
Adipocyte	Adip4	TENM1	ENSG00000009694	0.405	0.504	0.315	8.62E-44
Adipocyte	Adip4	SRPX	ENSG00000101955	0.276	0.282	0.135	2.54E-42
Adipocyte	Adip4	USP53	ENSG00000145390	0.38	0.771	0.59	3.39E-41
Adipocyte	Adip4	FGF10	ENSG00000070193	0.29	0.29	0.141	4.87E-40
Adipocyte	Adip4	CYP7B1	ENSG00000172817	0.368	0.322	0.171	9.37E-39
Adipocyte	Adip4	ANKRD36B	ENSG00000196912	0.297	0.306	0.163	6.58E-37
Adipocyte	Adip4	SPATA6	ENSG00000132122	0.314	0.523	0.339	2.74E-36
Adipocyte	Adip4	ZEB1-AS1	ENSG00000237036	0.337	0.284	0.15	3.50E-34
Adipocyte	Adip4	LRIG3	ENSG00000139263	0.296	0.403	0.251	1.29E-31
Adipocyte	Adip4	SLIT3	ENSG00000184347	0.313	0.906	0.78	2.39E-30
Adipocyte	Adip4	RUFY3	ENSG00000018189	0.281	0.697	0.537	4.14E-30
Adipocyte	Adip4	NAALADL2	ENSG00000177694	0.299	0.932	0.818	1.27E-29
Adipocyte	Adip4	SNED1-AS1	ENSG00000225521	0.362	0.416	0.269	7.59E-29
Adipocyte	Adip4	ENSG00000290073	ENSG00000290073	0.307	0.428	0.277	5.61E-28
Adipocyte	Adip4	ROBO1	ENSG00000169855	0.289	0.674	0.493	7.55E-28
Adipocyte	Adip4	GPSM2	ENSG00000121957	0.307	0.325	0.194	9.00E-28
Adipocyte	Adip4	ENSG00000290846	ENSG00000290846	0.278	0.33	0.2	9.86E-28
Adipocyte	Adip4	FLRT2	ENSG00000185070	0.282	0.525	0.353	1.91E-27
Adipocyte	Adip4	AHI1	ENSG00000135541	0.263	0.763	0.62	3.32E-27
Adipocyte	Adip4	SPAG17	ENSG00000155761	0.309	0.38	0.234	6.28E-27
Adipocyte	Adip4	PAM	ENSG00000145730	0.257	0.767	0.601	1.57E-26
Adipocyte	Adip4	KIFAP3	ENSG00000075945	0.252	0.428	0.281	3.65E-26
Adipocyte	Adip4	MFAP5	ENSG00000197614	0.254	0.418	0.267	7.19E-26
Adipocyte	Adip4	SNED1	ENSG00000162804	0.305	0.859	0.743	5.10E-25
Adipocyte	Adip4	EFHC1	ENSG00000096093	0.255	0.311	0.188	7.52E-24
Adipocyte	Adip4	ANKS1B	ENSG00000185046	0.267	0.583	0.423	8.04E-23
Adipocyte	Adip4	PIK3R1	ENSG00000145675	0.261	0.7	0.56	5.17E-22
Adipocyte	Adip4	GALNT13	ENSG00000144278	0.302	0.47	0.322	1.32E-21
Adipocyte	Adip4	LYPLAL1-AS1	ENSG00000228536	0.316	0.274	0.165	1.93E-20
Adipocyte	Adip4	ENSG00000250349	ENSG00000250349	0.267	0.306	0.192	5.92E-20
Adipocyte	Adip4	ENSG00000224363	ENSG00000224363	0.267	0.319	0.21	4.48E-18
Adipocyte	Adip4	EBF3	ENSG00000108001	0.271	0.528	0.406	4.64E-18
Adipocyte	Adip4	HPSE2	ENSG00000172987	0.285	0.425	0.292	5.55E-17
Adipocyte	Adip4	LINC01091	ENSG00000249464	0.26	0.288	0.183	1.48E-16
Adipocyte	Adip5	BTNL9	ENSG00000165810	3.23	0.778	0.05	<1E-308
Adipocyte	Adip5	CADM2	ENSG00000175161	2.777	0.673	0.177	<1E-308
Adipocyte	Adip5	KIAA1217	ENSG00000120549	2.716	0.87	0.454	<1E-308
Adipocyte	Adip5	MECOM	ENSG00000085276	2.713	0.662	0.029	<1E-308
Adipocyte	Adip5	ST6GALNAC3	ENSG00000184005	2.689	0.666	0.038	<1E-308
Adipocyte	Adip5	ADGRL4	ENSG00000162618	2.564	0.589	0.031	<1E-308
Adipocyte	Adip5	CDH13	ENSG00000140945	2.496	0.661	0.072	<1E-308
Adipocyte	Adip5	ANO2	ENSG00000047617	2.426	0.653	0.026	<1E-308
Adipocyte	Adip5	VWF	ENSG00000110799	2.253	0.479	0.011	<1E-308
Adipocyte	Adip5	MEOX2	ENSG00000106511	1.941	0.483	0.02	<1E-308
Adipocyte	Adip5	KALRN	ENSG00000160145	1.93	0.819	0.484	<1E-308
Adipocyte	Adip5	EMCN	ENSG00000164035	1.908	0.498	0.025	<1E-308
Adipocyte	Adip5	SPARCL1	ENSG00000152583	1.791	0.355	4.00E-03	<1E-308
Adipocyte	Adip5	SHANK3	ENSG00000251322	1.785	0.593	0.047	<1E-308
Adipocyte	Adip5	RAPGEF5	ENSG00000136237	1.766	0.446	0.015	<1E-308
Adipocyte	Adip5	A2M	ENSG00000175899	1.708	0.361	0.014	<1E-308
Adipocyte	Adip5	DACH1	ENSG00000276644	1.6	0.371	0.013	<1E-308
Adipocyte	Adip5	PTPRB	ENSG00000127329	1.595	0.373	6.00E-03	<1E-308
Adipocyte	Adip5	LNX1	ENSG00000072201	1.555	0.419	0.023	<1E-308
Adipocyte	Adip5	HMCN1	ENSG00000143341	1.516	0.369	0.028	<1E-308
Adipocyte	Adip5	CYYR1	ENSG00000166265	1.493	0.363	6.00E-03	<1E-308
Adipocyte	Adip5	ERG	ENSG00000157554	1.469	0.39	0.012	<1E-308
Adipocyte	Adip5	ADGRF5	ENSG00000069122	1.465	0.347	8.00E-03	<1E-308
Adipocyte	Adip5	EGFL7	ENSG00000172889	1.448	0.322	6.00E-03	<1E-308
Adipocyte	Adip5	ADAMTS18	ENSG00000140873	1.429	0.347	0.039	<1E-308
Adipocyte	Adip5	PRAG1	ENSG00000275342	1.387	0.358	0.012	<1E-308
Adipocyte	Adip5	DIPK2B	ENSG00000147113	1.363	0.344	6.00E-03	<1E-308
Adipocyte	Adip5	CADPS2	ENSG00000081803	1.347	0.437	0.065	<1E-308
Adipocyte	Adip5	XAF1	ENSG00000132530	1.311	0.428	0.051	<1E-308
Adipocyte	Adip5	ETS1	ENSG00000134954	1.31	0.371	0.03	<1E-308
Adipocyte	Adip5	NOTCH4	ENSG00000204301	1.275	0.376	9.00E-03	<1E-308
Adipocyte	Adip5	PLCB4	ENSG00000101333	1.264	0.284	0.015	<1E-308
Adipocyte	Adip5	APP	ENSG00000142192	1.231	0.318	0.025	<1E-308
Adipocyte	Adip5	FLNB	ENSG00000136068	1.229	0.418	0.067	<1E-308
Adipocyte	Adip5	ZBTB46	ENSG00000130584	1.22	0.414	0.044	<1E-308
Adipocyte	Adip5	ENG	ENSG00000106991	1.21	0.369	0.06	<1E-308
Adipocyte	Adip5	SORBS2	ENSG00000154556	1.188	0.313	0.03	<1E-308
Adipocyte	Adip5	BMP6	ENSG00000153162	1.187	0.291	9.00E-03	<1E-308
Adipocyte	Adip5	ITGA6	ENSG00000091409	1.176	0.39	0.072	<1E-308
Adipocyte	Adip5	FLT1	ENSG00000102755	1.173	0.294	8.00E-03	<1E-308
Adipocyte	Adip5	ENSG00000289873	ENSG00000289873	1.162	0.329	0.014	<1E-308
Adipocyte	Adip5	MCF2L	ENSG00000126217	1.158	0.33	9.00E-03	<1E-308
Adipocyte	Adip5	FGD5	ENSG00000154783	1.135	0.333	0.024	<1E-308
Adipocyte	Adip5	DGKH	ENSG00000102780	1.099	0.4	0.082	<1E-308
Adipocyte	Adip5	IGFBP7	ENSG00000163453	1.082	0.294	0.03	<1E-308
Adipocyte	Adip5	NOSTRIN	ENSG00000163072	1.067	0.304	0.017	<1E-308
Adipocyte	Adip5	PPP1R16B	ENSG00000101445	1.062	0.277	9.00E-03	<1E-308
Adipocyte	Adip5	LAMA3	ENSG00000053747	1.042	0.315	0.024	<1E-308
Adipocyte	Adip5	NMNAT2	ENSG00000157064	0.989	0.262	0.033	<1E-308
Adipocyte	Adip5	CCDC178	ENSG00000166960	0.986	0.278	0.032	<1E-308
Adipocyte	Adip5	MYO5C	ENSG00000128833	0.981	0.297	0.023	<1E-308
Adipocyte	Adip5	ANKRD29	ENSG00000154065	0.957	0.27	0.012	<1E-308
Adipocyte	Adip5	SHANK2	ENSG00000162105	0.954	0.287	0.036	<1E-308
Adipocyte	Adip5	HIF3A	ENSG00000124440	0.954	0.346	0.052	<1E-308
Adipocyte	Adip5	TMEM163	ENSG00000152128	0.937	0.253	0.031	<1E-308
Adipocyte	Adip5	MYO10	ENSG00000145555	0.906	0.336	0.059	<1E-308
Adipocyte	Adip5	OSBPL10	ENSG00000144645	0.871	0.275	0.04	<1E-308
Adipocyte	Adip5	TEK	ENSG00000120156	0.844	0.292	0.029	<1E-308
Adipocyte	Adip5	SIPA1L2	ENSG00000116991	0.83	0.259	0.033	<1E-308
Adipocyte	Adip5	SHROOM4	ENSG00000158352	0.813	0.27	0.026	<1E-308
Adipocyte	Adip5	GALNT18	ENSG00000110328	0.8	0.269	0.022	<1E-308
Adipocyte	Adip5	TIE1	ENSG00000066056	0.713	0.25	0.033	<1E-308
Adipocyte	Adip5	SEMA6A	ENSG00000092421	0.967	0.347	0.071	8.96E-278
Adipocyte	Adip5	TPM1	ENSG00000140416	0.884	0.275	0.046	2.55E-275
Adipocyte	Adip5	PLEKHG1	ENSG00000120278	1.315	0.535	0.168	1.56E-274
Adipocyte	Adip5	ELK3	ENSG00000111145	1.033	0.405	0.097	5.98E-272
Adipocyte	Adip5	LIMS2	ENSG00000072163	0.758	0.255	0.044	9.37E-245
Adipocyte	Adip5	DOCK9	ENSG00000088387	1.223	0.524	0.182	2.34E-232
Adipocyte	Adip5	ABLIM1	ENSG00000099204	1.282	0.867	0.653	3.29E-222
Adipocyte	Adip5	PKD1L1	ENSG00000158683	1.039	0.31	0.072	2.34E-209
Adipocyte	Adip5	PPFIBP1	ENSG00000110841	1.142	0.47	0.166	5.94E-192
Adipocyte	Adip5	EPAS1	ENSG00000116016	1.289	0.586	0.282	1.17E-175
Adipocyte	Adip5	KANK3	ENSG00000186994	0.667	0.295	0.077	4.93E-162
Adipocyte	Adip5	HEG1	ENSG00000173706	0.768	0.306	0.085	5.65E-158
Adipocyte	Adip5	NXN	ENSG00000167693	0.757	0.269	0.07	2.85E-150
Adipocyte	Adip5	KIAA1671	ENSG00000197077	0.734	0.32	0.095	1.06E-148
Adipocyte	Adip5	MAGI1	ENSG00000151276	0.937	0.923	0.845	3.48E-145
Adipocyte	Adip5	CMTM8	ENSG00000170293	0.726	0.283	0.078	4.60E-142
Adipocyte	Adip5	PTPRM	ENSG00000173482	0.719	0.959	0.884	3.02E-137
Adipocyte	Adip5	PKP4	ENSG00000144283	1.153	0.607	0.341	5.89E-130
Adipocyte	Adip5	PML	ENSG00000140464	0.724	0.336	0.113	1.03E-129
Adipocyte	Adip5	TACC1	ENSG00000147526	0.967	0.822	0.681	1.29E-125
Adipocyte	Adip5	EPB41L4A	ENSG00000129595	1.049	0.66	0.406	1.63E-123
Adipocyte	Adip5	FILIP1	ENSG00000118407	0.673	0.263	0.078	4.41E-117
Adipocyte	Adip5	CTNNBIP1	ENSG00000178585	0.846	0.404	0.17	6.97E-114
Adipocyte	Adip5	EVA1C	ENSG00000166979	0.819	0.414	0.176	7.60E-109
Adipocyte	Adip5	MYH9	ENSG00000100345	0.906	0.497	0.261	7.40E-102
Adipocyte	Adip5	GARRE1	ENSG00000166398	0.822	0.558	0.316	1.02E-100
Adipocyte	Adip5	AFDN	ENSG00000130396	0.839	0.577	0.351	9.35E-91
Adipocyte	Adip5	ARHGAP29	ENSG00000137962	0.826	0.705	0.514	2.37E-90
Adipocyte	Adip5	TACR1	ENSG00000115353	0.72	0.281	0.102	3.20E-90
Adipocyte	Adip5	HPCAL1	ENSG00000115756	0.594	0.25	0.086	2.74E-87
Adipocyte	Adip5	RALGAPA2	ENSG00000188559	0.84	0.798	0.675	7.75E-83
Adipocyte	Adip5	CFAP298-TCP10L	ENSG00000265590	0.569	0.288	0.11	2.71E-82
Adipocyte	Adip5	NBDY	ENSG00000204272	0.59	0.265	0.097	2.55E-80
Adipocyte	Adip5	CHN1	ENSG00000128656	0.639	0.329	0.139	5.84E-79
Adipocyte	Adip5	PTK2	ENSG00000169398	0.694	0.797	0.685	2.11E-74
Adipocyte	Adip5	NRG2	ENSG00000158458	0.691	0.372	0.175	4.99E-73
Adipocyte	Adip5	PPP1R13B	ENSG00000088808	0.6	0.379	0.184	3.92E-71
Adipocyte	Adip5	SMAD1	ENSG00000170365	0.678	0.336	0.153	4.41E-71
Adipocyte	Adip5	LIFR	ENSG00000113594	0.795	0.462	0.262	2.12E-69
Adipocyte	Adip5	NEDD4	ENSG00000069869	0.584	0.287	0.12	2.13E-68
Adipocyte	Adip5	BACE2	ENSG00000182240	0.601	0.296	0.126	3.66E-67
Adipocyte	Adip5	TGFBR2	ENSG00000163513	0.735	0.691	0.524	3.97E-67
Adipocyte	Adip5	EML1	ENSG00000066629	0.618	0.28	0.119	1.08E-65
Adipocyte	Adip5	SPAAR	ENSG00000235387	0.662	0.344	0.166	1.82E-65
Adipocyte	Adip5	PRKD2	ENSG00000105287	0.497	0.266	0.108	1.91E-65
Adipocyte	Adip5	GFOD1	ENSG00000145990	0.758	0.533	0.333	6.41E-65
Adipocyte	Adip5	IQCK	ENSG00000174628	0.526	0.257	0.104	1.26E-63
Adipocyte	Adip5	DOCK1	ENSG00000150760	0.663	0.722	0.601	3.47E-63
Adipocyte	Adip5	MYRIP	ENSG00000170011	0.852	0.478	0.288	2.88E-62
Adipocyte	Adip5	SPRED2	ENSG00000198369	0.645	0.407	0.216	5.47E-62
Adipocyte	Adip5	ENAH	ENSG00000154380	0.75	0.413	0.23	8.65E-60
Adipocyte	Adip5	SEMA6A-AS1	ENSG00000248445	0.58	0.264	0.113	9.77E-59
Adipocyte	Adip5	ENSG00000291066	ENSG00000291066	0.462	0.26	0.11	1.32E-58
Adipocyte	Adip5	ABHD6	ENSG00000163686	0.539	0.311	0.146	9.53E-58
Adipocyte	Adip5	PREX2	ENSG00000046889	0.644	0.657	0.482	7.16E-56
Adipocyte	Adip5	MGST2	ENSG00000085871	0.579	0.347	0.177	9.36E-56
Adipocyte	Adip5	TSPAN9	ENSG00000011105	0.632	0.442	0.262	3.68E-55
Adipocyte	Adip5	TJP1	ENSG00000104067	0.698	0.605	0.446	7.01E-53
Adipocyte	Adip5	CAPN2	ENSG00000162909	0.632	0.478	0.303	4.67E-51
Adipocyte	Adip5	ZHX3	ENSG00000174306	0.69	0.566	0.402	1.16E-50
Adipocyte	Adip5	TSC22D1	ENSG00000102804	0.594	0.321	0.165	2.88E-49
Adipocyte	Adip5	CPD	ENSG00000108582	0.636	0.388	0.221	1.21E-47
Adipocyte	Adip5	NOD1	ENSG00000106100	0.43	0.312	0.158	2.13E-46
Adipocyte	Adip5	TBCD	ENSG00000141556	0.625	0.47	0.302	7.40E-46
Adipocyte	Adip5	MCU	ENSG00000156026	0.669	0.512	0.349	3.25E-43
Adipocyte	Adip5	YES1	ENSG00000176105	0.574	0.378	0.221	8.82E-43
Adipocyte	Adip5	CDR2	ENSG00000140743	0.686	0.493	0.333	1.65E-41
Adipocyte	Adip5	SCARF1	ENSG00000074660	0.395	0.283	0.144	2.92E-40
Adipocyte	Adip5	RAPGEF2	ENSG00000109756	0.657	0.643	0.547	7.99E-38
Adipocyte	Adip5	L3MBTL4	ENSG00000154655	0.562	0.55	0.389	3.10E-37
Adipocyte	Adip5	NKTR	ENSG00000114857	0.518	0.739	0.665	9.72E-37
Adipocyte	Adip5	PTPRK	ENSG00000152894	0.586	0.484	0.331	2.15E-35
Adipocyte	Adip5	MCC	ENSG00000171444	0.626	0.522	0.391	4.11E-33
Adipocyte	Adip5	MTUS1	ENSG00000129422	0.505	0.349	0.212	5.83E-33
Adipocyte	Adip5	MAP4K4	ENSG00000071054	0.554	0.675	0.585	1.77E-32
Adipocyte	Adip5	CD2AP	ENSG00000198087	0.552	0.428	0.287	2.03E-32
Adipocyte	Adip5	RBMS2	ENSG00000076067	0.507	0.512	0.371	4.99E-32
Adipocyte	Adip5	TANC1	ENSG00000115183	0.532	0.52	0.385	1.07E-31
Adipocyte	Adip5	SCAMP1	ENSG00000085365	0.462	0.328	0.197	1.82E-30
Adipocyte	Adip5	MGAT1	ENSG00000131446	0.501	0.25	0.138	2.40E-30
Adipocyte	Adip5	PDLIM5	ENSG00000163110	0.546	0.608	0.496	5.03E-30
Adipocyte	Adip5	FAM174B	ENSG00000185442	0.357	0.264	0.146	1.77E-27
Adipocyte	Adip5	CLIC4	ENSG00000169504	0.473	0.427	0.289	6.13E-27
Adipocyte	Adip5	RDX	ENSG00000137710	0.416	0.608	0.484	6.33E-27
Adipocyte	Adip5	TNFSF10	ENSG00000121858	0.469	0.251	0.143	2.44E-26
Adipocyte	Adip5	UACA	ENSG00000137831	0.438	0.736	0.657	5.92E-26
Adipocyte	Adip5	HERC1	ENSG00000103657	0.441	0.775	0.728	6.22E-26
Adipocyte	Adip5	CNOT6L	ENSG00000138767	0.541	0.348	0.226	2.01E-25
Adipocyte	Adip5	RANBP17	ENSG00000204764	0.436	0.325	0.2	3.67E-24
Adipocyte	Adip5	MPDZ	ENSG00000107186	0.504	0.551	0.439	4.01E-24
Adipocyte	Adip5	CDC37	ENSG00000105401	0.383	0.306	0.19	1.79E-23
Adipocyte	Adip5	PTPN12	ENSG00000127947	0.454	0.601	0.503	2.33E-23
Adipocyte	Adip5	WNK1	ENSG00000060237	0.401	0.731	0.672	7.56E-23
Adipocyte	Adip5	ARHGEF12	ENSG00000196914	0.478	0.574	0.48	8.37E-23
Adipocyte	Adip5	KLHL5	ENSG00000109790	0.463	0.56	0.456	1.60E-22
Adipocyte	Adip5	UTRN	ENSG00000152818	0.31	0.932	0.906	1.99E-22
Adipocyte	Adip5	LARGE1	ENSG00000133424	0.497	0.566	0.447	3.74E-22
Adipocyte	Adip5	RSU1	ENSG00000148484	0.468	0.498	0.382	8.30E-22
Adipocyte	Adip5	EPHA4	ENSG00000116106	0.371	0.25	0.145	1.84E-21
Adipocyte	Adip5	FNBP1L	ENSG00000137942	0.422	0.416	0.295	4.02E-21
Adipocyte	Adip5	SBF2	ENSG00000133812	0.292	0.881	0.838	1.23E-20
Adipocyte	Adip5	ENSG00000247925	ENSG00000247925	0.402	0.295	0.188	1.41E-20
Adipocyte	Adip5	LMBR1	ENSG00000105983	0.465	0.415	0.302	2.27E-20
Adipocyte	Adip5	PRELID2	ENSG00000186314	0.426	0.32	0.205	2.41E-20
Adipocyte	Adip5	EXT1	ENSG00000182197	0.37	0.759	0.693	3.52E-20
Adipocyte	Adip5	PTPN14	ENSG00000152104	0.467	0.499	0.396	4.87E-20
Adipocyte	Adip5	HOXD3	ENSG00000128652	0.329	0.269	0.164	5.37E-20
Adipocyte	Adip5	CCNY	ENSG00000108100	0.431	0.68	0.623	1.18E-19
Adipocyte	Adip5	CTNNB1	ENSG00000168036	0.438	0.511	0.401	1.96E-19
Adipocyte	Adip5	ENSG00000288632	ENSG00000288632	0.435	0.651	0.588	3.07E-19
Adipocyte	Adip5	ACTN4	ENSG00000130402	0.432	0.507	0.4	7.13E-19
Adipocyte	Adip5	AFAP1L1	ENSG00000157510	0.468	0.457	0.356	9.33E-19
Adipocyte	Adip5	TTC28	ENSG00000100154	0.352	0.813	0.767	9.89E-19
Adipocyte	Adip5	MSN	ENSG00000147065	0.36	0.315	0.21	1.75E-18
Adipocyte	Adip5	ENSG00000286033	ENSG00000286033	0.43	0.409	0.306	2.46E-18
Adipocyte	Adip5	ST3GAL2	ENSG00000157350	0.326	0.25	0.151	3.58E-18
Adipocyte	Adip5	DOCK6	ENSG00000130158	0.369	0.446	0.335	4.61E-18
Adipocyte	Adip5	CAMTA1	ENSG00000171735	0.417	0.458	0.342	5.41E-18
Adipocyte	Adip5	PAPSS2	ENSG00000198682	0.404	0.376	0.262	8.18E-18
Adipocyte	Adip5	CHD7	ENSG00000171316	0.398	0.366	0.258	1.60E-17
Adipocyte	Adip5	ENSG00000249207	ENSG00000249207	0.406	0.323	0.221	2.78E-17
Adipocyte	Adip5	EPN2	ENSG00000072134	0.384	0.473	0.363	2.90E-17
Adipocyte	Adip5	SMG7	ENSG00000116698	0.443	0.401	0.297	4.51E-17
Adipocyte	Adip5	SLC44A2	ENSG00000129353	0.289	0.263	0.164	6.34E-16
Adipocyte	Adip5	BMPR2	ENSG00000204217	0.364	0.703	0.656	1.57E-15
Adipocyte	Adip5	PITPNM2	ENSG00000090975	0.282	0.261	0.168	1.85E-15
Adipocyte	Adip5	TMTC2	ENSG00000179104	0.429	0.322	0.22	2.36E-15
Adipocyte	Adip5	KLHL2	ENSG00000109466	0.308	0.278	0.183	4.12E-15
Adipocyte	Adip5	ENSG00000282943	ENSG00000282943	0.35	0.274	0.178	4.56E-15
Adipocyte	Adip5	FAM135A	ENSG00000082269	0.392	0.389	0.287	9.14E-15
Adipocyte	Adip5	NUAK1	ENSG00000074590	0.335	0.367	0.26	1.27E-14
Adipocyte	Adip5	MAGI1-AS1	ENSG00000240175	0.411	0.258	0.17	1.29E-14
Adipocyte	Adip5	ENSG00000290546	ENSG00000290546	0.476	0.484	0.402	3.65E-14
Adipocyte	Adip5	IRAK3	ENSG00000090376	0.338	0.461	0.359	7.22E-14
Adipocyte	Adip5	ATRX	ENSG00000085224	0.313	0.735	0.675	9.92E-14
Adipocyte	Adip5	SPAG9	ENSG00000008294	0.291	0.67	0.598	1.33E-13
Adipocyte	Adip5	SYBU	ENSG00000147642	0.395	0.27	0.182	1.91E-13
Adipocyte	Adip5	SLC44A1	ENSG00000070214	0.312	0.286	0.194	2.23E-13
Adipocyte	Adip5	TRIM24	ENSG00000122779	0.397	0.315	0.224	2.84E-13
Adipocyte	Adip5	BCL2L1	ENSG00000171552	0.353	0.353	0.262	7.55E-13
Adipocyte	Adip5	KIAA1109	ENSG00000138688	0.359	0.681	0.626	1.07E-12
Adipocyte	Adip5	PLEKHA7	ENSG00000166689	0.347	0.31	0.219	1.42E-12
Adipocyte	Adip5	CRYBG3	ENSG00000080200	0.316	0.6	0.529	2.23E-12
Adipocyte	Adip5	GALNT10	ENSG00000164574	0.29	0.292	0.201	2.79E-12
Adipocyte	Adip5	PPM1D	ENSG00000170836	0.385	0.33	0.24	3.27E-12
Adipocyte	Adip5	PKIG	ENSG00000168734	0.3	0.26	0.174	6.40E-12
Adipocyte	Adip5	RIMKLB	ENSG00000166532	0.407	0.471	0.395	8.31E-12
Adipocyte	Adip5	KMT2E	ENSG00000005483	0.283	0.765	0.744	8.54E-12
Adipocyte	Adip5	TSHZ1	ENSG00000179981	0.288	0.267	0.181	1.37E-11
Adipocyte	Adip5	CEP68	ENSG00000011523	0.307	0.395	0.303	1.42E-11
Adipocyte	Adip5	THSD7A	ENSG00000005108	0.401	0.611	0.549	1.96E-11
Adipocyte	Adip5	COP1	ENSG00000143207	0.361	0.741	0.696	2.57E-11
Adipocyte	Adip5	ZC3H12C	ENSG00000149289	0.346	0.297	0.21	2.80E-11
Adipocyte	Adip5	KBTBD2	ENSG00000170852	0.281	0.25	0.17	6.43E-11
Adipocyte	Adip5	CEMIP2	ENSG00000135048	0.387	0.456	0.372	6.87E-11
Adipocyte	Adip5	CYTH3	ENSG00000008256	0.348	0.366	0.28	9.27E-11
Adipocyte	Adip5	DYRK1A	ENSG00000157540	0.363	0.621	0.571	2.16E-10
Adipocyte	Adip5	FAM184A	ENSG00000111879	0.279	0.321	0.232	3.49E-10
Adipocyte	Adip5	CAVIN1	ENSG00000177469	0.314	0.283	0.209	3.59E-10
Adipocyte	Adip5	GRB10	ENSG00000106070	0.356	0.391	0.31	3.68E-10
Adipocyte	Adip5	CEP112	ENSG00000154240	0.309	0.684	0.646	4.69E-10
Adipocyte	Adip5	CRYZL2P-SEC16B	ENSG00000254154	0.34	0.272	0.194	8.59E-10
Adipocyte	Adip5	ENSG00000278932	ENSG00000278932	0.371	0.362	0.287	9.14E-10
Adipocyte	Adip5	ERICH1	ENSG00000104714	0.341	0.464	0.388	1.22E-09
Adipocyte	Adip5	RASSF3	ENSG00000153179	0.331	0.376	0.287	1.48E-09
Adipocyte	Adip5	HIPK2	ENSG00000064393	0.314	0.672	0.644	2.51E-09
Adipocyte	Adip5	RAP1GDS1	ENSG00000138698	0.353	0.438	0.356	3.30E-09
Adipocyte	Adip5	TRIM56	ENSG00000169871	0.326	0.404	0.326	6.59E-09
Adipocyte	Adip5	ENSG00000291003	ENSG00000291003	0.419	0.339	0.267	2.50E-08
Adipocyte	Adip5	PIK3C2B	ENSG00000133056	0.27	0.451	0.369	2.73E-08
Adipocyte	Adip5	HIVEP1	ENSG00000095951	0.303	0.37	0.292	4.31E-08
Adipocyte	Adip5	RALGPS1	ENSG00000136828	0.305	0.267	0.194	5.80E-08
Adipocyte	Adip5	EFCAB14	ENSG00000159658	0.286	0.275	0.202	6.64E-08
Adipocyte	Adip5	SKAP2	ENSG00000005020	0.283	0.604	0.537	1.33E-07
Adipocyte	Adip5	ADARB1	ENSG00000197381	0.288	0.317	0.244	1.67E-07
Adipocyte	Adip5	BEND7	ENSG00000165626	0.254	0.301	0.226	1.68E-07
Adipocyte	Adip5	ELAPOR2	ENSG00000164659	0.299	0.371	0.295	2.81E-07
Adipocyte	Adip5	SPATS2	ENSG00000123352	0.323	0.343	0.266	2.85E-07
Adipocyte	Adip5	CDS2	ENSG00000101290	0.285	0.299	0.226	3.06E-07
Adipocyte	Adip5	AP2B1	ENSG00000006125	0.342	0.441	0.373	5.60E-07
Adipocyte	Adip5	LHFPL2	ENSG00000145685	0.289	0.263	0.192	8.74E-07
Adipocyte	Adip5	SPRY3	ENSG00000168939	0.32	0.34	0.265	1.05E-06
Adipocyte	Adip5	CNST	ENSG00000162852	0.313	0.407	0.338	3.99E-06
Adipocyte	Adip5	GALNT1	ENSG00000141429	0.33	0.471	0.407	6.45E-06
Adipocyte	Adip5	IGF2R	ENSG00000197081	0.276	0.51	0.453	1.23E-05
Adipocyte	Adip5	RALY	ENSG00000125970	0.305	0.376	0.31	1.61E-05
Adipocyte	Adip5	RNF38	ENSG00000137075	0.288	0.533	0.473	1.84E-05
Adipocyte	Adip5	GATAD2B	ENSG00000143614	0.278	0.573	0.523	2.44E-05
Adipocyte	Adip5	GATAD2A	ENSG00000167491	0.27	0.429	0.359	2.71E-05
Adipocyte	Adip5	FEZ2	ENSG00000171055	0.265	0.623	0.577	4.52E-05
Adipocyte	Adip5	PHF14	ENSG00000106443	0.285	0.604	0.558	5.00E-05
Adipocyte	Adip5	DCP2	ENSG00000172795	0.252	0.304	0.239	5.31E-05
Adipocyte	Adip5	PHKB	ENSG00000102893	0.283	0.66	0.623	5.34E-05
Adipocyte	Adip5	TMEM245	ENSG00000106771	0.293	0.487	0.425	6.16E-05
Adipocyte	Adip5	LCOR	ENSG00000196233	0.273	0.522	0.462	9.09E-05
Adipocyte	Adip5	MAN2A1	ENSG00000112893	0.27	0.376	0.306	9.90E-05
Adipocyte	Adip5	SLC39A10	ENSG00000196950	0.262	0.298	0.235	1.23E-04
Adipocyte	Adip5	ANGPT2	ENSG00000091879	0.267	0.261	0.201	1.73E-04
Adipocyte	Adip5	CAMSAP2	ENSG00000118200	0.281	0.431	0.372	2.06E-04
Adipocyte	Adip5	ADAR	ENSG00000160710	0.269	0.297	0.236	2.34E-04
Adipocyte	Adip5	TTC19	ENSG00000011295	0.283	0.535	0.497	3.47E-04
Adipocyte	Adip5	RAB6A	ENSG00000175582	0.278	0.508	0.46	6.83E-04
Adipocyte	Adip5	PHF21A	ENSG00000135365	0.285	0.597	0.55	7.07E-04
Adipocyte	Adip5	SMAD5	ENSG00000113658	0.266	0.386	0.325	9.34E-04
Adipocyte	Adip5	N4BP1	ENSG00000102921	0.278	0.394	0.336	9.40E-04
Adipocyte	Adip5	LUZP1	ENSG00000169641	0.257	0.406	0.35	1.65E-03
Adipocyte	Adip5	ENSG00000289156	ENSG00000289156	0.255	0.329	0.27	3.18E-03
Adipocyte	Adip5	FAR1	ENSG00000197601	0.296	0.47	0.422	3.24E-03
Adipocyte	Adip5	LINC01362	ENSG00000230817	0.252	0.263	0.21	5.70E-03
Adipocyte	Adip5	TASOR2	ENSG00000108021	0.267	0.465	0.418	6.17E-03
Adipocyte	Adip5	MOSMO	ENSG00000185716	0.251	0.351	0.295	6.70E-03
Adipocyte	Adip5	ZNF532	ENSG00000074657	0.305	0.367	0.316	0.018
Adipocyte	Adip5	CDC27	ENSG00000004897	0.276	0.502	0.467	0.018
Adipocyte	Adip5	TMLHE	ENSG00000185973	0.3	0.477	0.446	0.032
Adipocyte	Adip5	STRN	ENSG00000115808	0.258	0.41	0.361	0.035
Adipocyte	Adip5	NR2C2	ENSG00000177463	0.26	0.395	0.345	0.047
Adipocyte	Adip6	RIPOR2	ENSG00000111913	1.421	0.663	0.055	<1E-308
Adipocyte	Adip6	SKAP1	ENSG00000141293	1.354	0.622	0.037	<1E-308
Adipocyte	Adip6	ENSG00000228655	ENSG00000228655	1.138	0.441	0.034	<1E-308
Adipocyte	Adip6	BCL11B	ENSG00000127152	1.1	0.472	0.013	<1E-308
Adipocyte	Adip6	LINC02964	ENSG00000286122	0.936	0.351	0.017	<1E-308
Adipocyte	Adip6	CD247	ENSG00000198821	0.861	0.426	0.042	<1E-308
Adipocyte	Adip6	DOCK10	ENSG00000135905	0.83	0.458	0.057	<1E-308
Adipocyte	Adip6	IKZF1	ENSG00000185811	0.825	0.422	0.02	<1E-308
Adipocyte	Adip6	TNIK	ENSG00000154310	0.807	0.422	0.049	<1E-308
Adipocyte	Adip6	CARD11	ENSG00000198286	0.798	0.397	0.026	<1E-308
Adipocyte	Adip6	THEMIS	ENSG00000172673	0.796	0.31	0.015	<1E-308
Adipocyte	Adip6	PRKCB	ENSG00000166501	0.739	0.372	0.032	<1E-308
Adipocyte	Adip6	SAMD3	ENSG00000164483	0.701	0.307	0.022	<1E-308
Adipocyte	Adip6	CAMK4	ENSG00000152495	0.667	0.299	0.021	<1E-308
Adipocyte	Adip6	SLFN12L	ENSG00000205045	0.627	0.333	0.028	<1E-308
Adipocyte	Adip6	PYHIN1	ENSG00000163564	0.576	0.269	0.018	<1E-308
Adipocyte	Adip6	ITK	ENSG00000113263	0.555	0.276	9.00E-03	<1E-308
Adipocyte	Adip6	TMC8	ENSG00000167895	0.555	0.281	0.014	<1E-308
Adipocyte	Adip6	GRAP2	ENSG00000100351	0.542	0.273	0.015	<1E-308
Adipocyte	Adip6	LINC01934	ENSG00000234663	0.575	0.255	0.026	6.10E-278
Adipocyte	Adip6	ITGAL	ENSG00000005844	0.692	0.386	0.06	7.18E-269
Adipocyte	Adip6	STAT4	ENSG00000138378	0.48	0.261	0.029	3.27E-259
Adipocyte	Adip6	PIK3CD	ENSG00000171608	0.595	0.356	0.057	9.81E-237
Adipocyte	Adip6	TC2N	ENSG00000165929	0.698	0.357	0.061	3.97E-225
Adipocyte	Adip6	RAP1GAP2	ENSG00000132359	0.669	0.36	0.063	6.11E-220
Adipocyte	Adip6	SEMA4D	ENSG00000187764	0.513	0.306	0.046	7.35E-217
Adipocyte	Adip6	SEPTIN6	ENSG00000125354	0.535	0.306	0.047	1.11E-209
Adipocyte	Adip6	PRKCQ	ENSG00000065675	0.754	0.499	0.142	5.85E-160
Adipocyte	Adip6	BACH2	ENSG00000112182	0.629	0.285	0.059	9.80E-135
Adipocyte	Adip6	RASGRP1	ENSG00000172575	0.53	0.333	0.078	2.08E-134
Adipocyte	Adip6	PAG1	ENSG00000076641	0.472	0.295	0.063	1.63E-132
Adipocyte	Adip6	CCDC88C	ENSG00000015133	0.587	0.412	0.122	8.52E-124
Adipocyte	Adip6	CDC14A	ENSG00000079335	0.495	0.318	0.079	1.42E-115
Adipocyte	Adip6	ARHGEF18	ENSG00000104880	0.734	0.561	0.291	1.67E-71
Adipocyte	Adip6	TMC6	ENSG00000141524	0.361	0.281	0.088	4.26E-69
Adipocyte	Adip6	TCF7	ENSG00000081059	0.539	0.303	0.103	4.58E-68
Adipocyte	Adip6	EVL	ENSG00000196405	0.568	0.566	0.295	1.05E-63
Adipocyte	Adip6	ACAP1	ENSG00000072818	0.414	0.255	0.082	5.31E-61
Adipocyte	Adip6	TALAM1	ENSG00000289740	0.596	0.995	0.934	8.52E-57
Adipocyte	Adip6	ANK3	ENSG00000151150	0.702	0.482	0.237	1.14E-56
Adipocyte	Adip6	RUNX2	ENSG00000124813	0.386	0.259	0.095	3.20E-47
Adipocyte	Adip6	PVT1	ENSG00000249859	0.414	0.28	0.11	4.40E-45
Adipocyte	Adip6	PTK2B	ENSG00000120899	0.361	0.368	0.168	2.83E-44
Adipocyte	Adip6	SORL1	ENSG00000137642	0.392	0.342	0.152	5.47E-43
Adipocyte	Adip6	CD47	ENSG00000196776	0.321	0.341	0.155	1.56E-40
Adipocyte	Adip6	SFI1	ENSG00000198089	0.329	0.299	0.127	9.77E-40
Adipocyte	Adip6	ENSG00000290067	ENSG00000290067	0.642	0.364	0.183	1.87E-39
Adipocyte	Adip6	LINC01138	ENSG00000274020	0.434	0.659	0.439	1.01E-38
Adipocyte	Adip6	STK17A	ENSG00000164543	0.418	0.533	0.311	1.64E-37
Adipocyte	Adip6	TAFA1	ENSG00000183662	0.383	0.326	0.147	3.53E-36
Adipocyte	Adip6	CDC42SE1	ENSG00000197622	0.317	0.306	0.138	9.74E-36
Adipocyte	Adip6	PPP2R5C	ENSG00000078304	0.418	0.705	0.501	2.00E-34
Adipocyte	Adip6	CEP85L	ENSG00000111860	0.42	0.555	0.347	9.40E-34
Adipocyte	Adip6	CASP8	ENSG00000064012	0.403	0.434	0.242	3.26E-33
Adipocyte	Adip6	EML4	ENSG00000143924	0.387	0.705	0.511	1.79E-30
Adipocyte	Adip6	ENSG00000287555	ENSG00000287555	0.424	0.411	0.227	1.89E-30
Adipocyte	Adip6	MSI2	ENSG00000153944	0.38	0.566	0.367	4.57E-29
Adipocyte	Adip6	GNPTAB	ENSG00000111670	0.394	0.457	0.275	9.02E-28
Adipocyte	Adip6	OXNAD1	ENSG00000154814	0.478	0.543	0.367	1.58E-27
Adipocyte	Adip6	PACS1	ENSG00000175115	0.379	0.797	0.609	4.74E-27
Adipocyte	Adip6	ZFYVE28	ENSG00000159733	0.352	0.329	0.172	6.48E-27
Adipocyte	Adip6	MBNL1	ENSG00000152601	0.317	0.989	0.909	7.53E-27
Adipocyte	Adip6	USP3-AS1	ENSG00000259248	0.405	0.497	0.336	1.75E-22
Adipocyte	Adip6	NSF	ENSG00000073969	0.369	0.715	0.546	5.89E-22
Adipocyte	Adip6	C11orf65	ENSG00000166323	0.31	0.321	0.177	2.49E-21
Adipocyte	Adip6	ENSG00000291177	ENSG00000291177	0.396	0.668	0.502	4.98E-21
Adipocyte	Adip6	CRLF3	ENSG00000176390	0.363	0.566	0.399	3.05E-20
Adipocyte	Adip6	ENSG00000251675	ENSG00000251675	0.331	0.274	0.146	3.09E-20
Adipocyte	Adip6	LRBA	ENSG00000198589	0.279	0.808	0.63	5.87E-20
Adipocyte	Adip6	AKNA	ENSG00000106948	0.266	0.48	0.316	1.17E-19
Adipocyte	Adip6	PPP3CC	ENSG00000120910	0.277	0.633	0.463	1.23E-19
Adipocyte	Adip6	PRMT2	ENSG00000160310	0.308	0.638	0.476	1.59E-18
Adipocyte	Adip6	MLLT6	ENSG00000275023	0.271	0.293	0.164	2.52E-18
Adipocyte	Adip6	MICU2	ENSG00000165487	0.298	0.584	0.42	2.70E-18
Adipocyte	Adip6	STXBP5	ENSG00000164506	0.303	0.679	0.525	5.36E-18
Adipocyte	Adip6	ABHD15-AS1	ENSG00000264031	0.335	0.618	0.451	2.44E-17
Adipocyte	Adip6	KAT2B	ENSG00000114166	0.263	0.494	0.335	6.03E-17
Adipocyte	Adip6	RBL2	ENSG00000103479	0.269	0.633	0.49	8.37E-15
Adipocyte	Adip6	ENSG00000223646	ENSG00000223646	0.371	0.46	0.322	8.43E-15
Adipocyte	Adip6	TAF3	ENSG00000165632	0.262	0.471	0.324	1.02E-14
Adipocyte	Adip6	RSRP1	ENSG00000117616	0.256	0.752	0.611	5.70E-14
Adipocyte	Adip6	ENSG00000284606	ENSG00000284606	0.29	0.304	0.187	8.26E-14
Adipocyte	Adip6	SNHG14	ENSG00000224078	0.3	0.652	0.522	1.10E-13
Adipocyte	Adip6	C11orf80	ENSG00000173715	0.264	0.27	0.158	1.87E-13
Adipocyte	Adip6	LINC00513	ENSG00000233559	0.274	0.722	0.574	2.46E-13
Adipocyte	Adip6	RNF213-AS1	ENSG00000263069	0.258	0.33	0.207	2.59E-13
Adipocyte	Adip6	MTFR1	ENSG00000066855	0.282	0.419	0.285	2.85E-13
Adipocyte	Adip6	CASK	ENSG00000147044	0.276	0.719	0.581	4.62E-13
Adipocyte	Adip6	DENND1B	ENSG00000213047	0.288	0.494	0.357	5.95E-13
Adipocyte	Adip6	FLJ40194	ENSG00000177369	0.271	0.285	0.173	8.17E-13
Adipocyte	Adip6	LENG9	ENSG00000275183	0.322	0.315	0.199	2.00E-12
Adipocyte	Adip6	ENSG00000232855	ENSG00000232855	0.251	0.317	0.192	2.59E-12
Adipocyte	Adip6	ENSG00000285692	ENSG00000285692	0.304	0.566	0.428	4.47E-12
Adipocyte	Adip6	RNF111	ENSG00000157450	0.278	0.839	0.709	5.07E-12
Adipocyte	Adip6	ATF7IP2	ENSG00000166669	0.299	0.443	0.318	3.97E-11
Adipocyte	Adip6	PCSK7	ENSG00000160613	0.278	0.432	0.313	5.46E-11
Adipocyte	Adip6	ENSG00000287195	ENSG00000287195	0.258	0.31	0.2	1.06E-10
Adipocyte	Adip6	SHOC1	ENSG00000165181	0.343	0.502	0.372	1.31E-10
Adipocyte	Adip6	MAK	ENSG00000111837	0.334	0.469	0.347	1.33E-10
Adipocyte	Adip6	CFLAR-AS1	ENSG00000226312	0.255	0.494	0.364	1.68E-10
Adipocyte	Adip6	SPTBN1-AS2	ENSG00000238018	0.263	0.598	0.461	1.75E-10
Adipocyte	Adip6	RNF169	ENSG00000166439	0.259	0.528	0.404	4.08E-10
Adipocyte	Adip6	ENSG00000234915	ENSG00000234915	0.292	0.508	0.387	5.19E-09
Adipocyte	Adip6	ENSG00000286145	ENSG00000286145	0.256	0.43	0.315	6.75E-09
Adipocyte	Adip6	GTF2I-AS1	ENSG00000232729	0.259	0.499	0.387	4.24E-08
Adipocyte	Adip6	ENSG00000261172	ENSG00000261172	0.271	0.337	0.239	6.68E-08
Adipocyte	Adip6	ENSG00000255229	ENSG00000255229	0.27	0.397	0.294	1.60E-07
Adipocyte	Adip6	ENSG00000286803	ENSG00000286803	0.255	0.419	0.313	2.35E-07
Adipocyte	Adip6	ENSG00000287720	ENSG00000287720	0.276	0.266	0.179	3.18E-06
Adipocyte	Adip6	ENSG00000228061	ENSG00000228061	0.279	0.261	0.18	1.60E-05
Adipocyte	Adip7	MRC1	ENSG00000260314	1.923	0.514	0.018	<1E-308
Adipocyte	Adip7	LINC01374	ENSG00000280560	1.76	0.479	0.03	<1E-308
Adipocyte	Adip7	MAMDC2	ENSG00000165072	1.733	0.577	0.091	<1E-308
Adipocyte	Adip7	CD163L1	ENSG00000177675	1.695	0.57	0.038	<1E-308
Adipocyte	Adip7	SCN9A	ENSG00000169432	1.627	0.528	0.039	<1E-308
Adipocyte	Adip7	HRH1	ENSG00000196639	1.601	0.456	0.023	<1E-308
Adipocyte	Adip7	P2RY14	ENSG00000174944	1.426	0.376	0.017	<1E-308
Adipocyte	Adip7	HTR1F	ENSG00000179097	1.402	0.353	0.036	<1E-308
Adipocyte	Adip7	KCNMA1	ENSG00000156113	1.392	0.447	0.05	<1E-308
Adipocyte	Adip7	ADAP2	ENSG00000184060	1.385	0.606	0.096	<1E-308
Adipocyte	Adip7	TBXAS1	ENSG00000059377	1.299	0.626	0.089	<1E-308
Adipocyte	Adip7	FMN1	ENSG00000248905	1.255	0.448	0.038	<1E-308
Adipocyte	Adip7	SYK	ENSG00000165025	1.221	0.425	0.019	<1E-308
Adipocyte	Adip7	MS4A6A	ENSG00000110077	1.204	0.354	0.012	<1E-308
Adipocyte	Adip7	MS4A4E	ENSG00000214787	1.198	0.374	0.015	<1E-308
Adipocyte	Adip7	ENSG00000234147	ENSG00000234147	1.104	0.387	0.043	<1E-308
Adipocyte	Adip7	SIGLEC1	ENSG00000088827	1.093	0.349	0.012	<1E-308
Adipocyte	Adip7	MS4A4A	ENSG00000110079	1.068	0.253	8.00E-03	<1E-308
Adipocyte	Adip7	SLCO2B1	ENSG00000137491	1.029	0.382	0.029	<1E-308
Adipocyte	Adip7	LILRB5	ENSG00000105609	0.995	0.277	9.00E-03	<1E-308
Adipocyte	Adip7	STAB1	ENSG00000010327	0.971	0.26	0.015	<1E-308
Adipocyte	Adip7	CSF1R	ENSG00000182578	0.925	0.338	0.015	<1E-308
Adipocyte	Adip7	PIK3R5	ENSG00000141506	0.919	0.344	0.025	<1E-308
Adipocyte	Adip7	BCAT1	ENSG00000060982	0.886	0.257	0.016	<1E-308
Adipocyte	Adip7	CCDC141	ENSG00000163492	0.852	0.262	0.012	<1E-308
Adipocyte	Adip7	FPR3	ENSG00000187474	0.838	0.273	0.015	<1E-308
Adipocyte	Adip7	PREX1	ENSG00000124126	0.668	0.277	0.021	<1E-308
Adipocyte	Adip7	GFRA2	ENSG00000168546	0.642	0.269	0.02	<1E-308
Adipocyte	Adip7	MSR1	ENSG00000038945	1.081	0.347	0.037	7.27E-288
Adipocyte	Adip7	GGTA1	ENSG00000204136	0.903	0.353	0.038	2.58E-287
Adipocyte	Adip7	VAV1	ENSG00000141968	0.74	0.318	0.032	8.10E-279
Adipocyte	Adip7	LGMN	ENSG00000100600	1.72	0.499	0.082	2.64E-277
Adipocyte	Adip7	NPL	ENSG00000135838	0.925	0.362	0.044	6.51E-264
Adipocyte	Adip7	BLNK	ENSG00000095585	0.728	0.28	0.026	8.65E-263
Adipocyte	Adip7	ARHGAP22	ENSG00000128805	0.84	0.354	0.044	1.69E-250
Adipocyte	Adip7	OSBPL3	ENSG00000070882	0.78	0.293	0.03	6.27E-246
Adipocyte	Adip7	RYR1	ENSG00000196218	0.768	0.342	0.041	2.77E-245
Adipocyte	Adip7	SLC2A9	ENSG00000109667	0.639	0.257	0.024	1.71E-240
Adipocyte	Adip7	FAM20A	ENSG00000108950	0.89	0.331	0.04	4.42E-240
Adipocyte	Adip7	TLE4	ENSG00000106829	0.779	0.297	0.034	1.50E-221
Adipocyte	Adip7	VAV3	ENSG00000134215	0.846	0.3	0.038	2.98E-205
Adipocyte	Adip7	ZNF710	ENSG00000140548	0.936	0.465	0.091	1.08E-198
Adipocyte	Adip7	TET3	ENSG00000187605	0.907	0.452	0.089	3.13E-189
Adipocyte	Adip7	GAS2L3	ENSG00000139354	0.617	0.264	0.032	1.80E-183
Adipocyte	Adip7	KHDRBS2	ENSG00000112232	0.785	0.25	0.03	2.73E-179
Adipocyte	Adip7	CIITA	ENSG00000179583	0.705	0.28	0.039	3.06E-170
Adipocyte	Adip7	SFMBT2	ENSG00000198879	0.831	0.371	0.068	2.99E-165
Adipocyte	Adip7	MAF	ENSG00000178573	1.203	0.463	0.112	4.50E-157
Adipocyte	Adip7	TFEC	ENSG00000105967	0.564	0.253	0.043	2.33E-119
Adipocyte	Adip7	GCNT1	ENSG00000187210	0.732	0.333	0.073	3.08E-115
Adipocyte	Adip7	SCN1A-AS1	ENSG00000236107	0.787	0.32	0.069	1.08E-112
Adipocyte	Adip7	LINC02798	ENSG00000227082	0.778	0.358	0.093	3.61E-98
Adipocyte	Adip7	ARSB	ENSG00000113273	0.655	0.347	0.093	3.66E-89
Adipocyte	Adip7	CTSC	ENSG00000109861	0.972	0.41	0.129	6.51E-89
Adipocyte	Adip7	ABCC5	ENSG00000114770	0.839	0.461	0.158	6.35E-87
Adipocyte	Adip7	SLC40A1	ENSG00000138449	0.868	0.318	0.084	3.68E-85
Adipocyte	Adip7	SAMHD1	ENSG00000101347	0.713	0.392	0.12	6.16E-85
Adipocyte	Adip7	DEPTOR	ENSG00000155792	0.501	0.251	0.055	6.04E-84
Adipocyte	Adip7	ADCY7	ENSG00000121281	0.645	0.499	0.181	4.37E-83
Adipocyte	Adip7	LRRK1	ENSG00000154237	0.598	0.389	0.118	6.56E-81
Adipocyte	Adip7	SRGAP2B	ENSG00000196369	0.609	0.354	0.105	3.35E-78
Adipocyte	Adip7	CMTM7	ENSG00000153551	0.591	0.41	0.136	3.69E-75
Adipocyte	Adip7	TEC	ENSG00000135605	0.498	0.264	0.065	6.17E-74
Adipocyte	Adip7	ENSG00000223725	ENSG00000223725	0.619	0.298	0.081	4.49E-73
Adipocyte	Adip7	SMAP2	ENSG00000084070	0.78	0.403	0.142	3.97E-70
Adipocyte	Adip7	AP1B1	ENSG00000100280	0.639	0.4	0.139	2.22E-68
Adipocyte	Adip7	FCGRT	ENSG00000104870	0.763	0.358	0.124	5.82E-65
Adipocyte	Adip7	ZEB2	ENSG00000169554	0.818	0.939	0.764	3.10E-62
Adipocyte	Adip7	SRGAP2C	ENSG00000171943	0.52	0.318	0.105	1.78E-57
Adipocyte	Adip7	DENND4B	ENSG00000198837	0.477	0.347	0.121	5.45E-55
Adipocyte	Adip7	ATP8B4	ENSG00000104043	0.782	0.669	0.372	1.35E-54
Adipocyte	Adip7	BMP2K	ENSG00000138756	0.784	0.635	0.364	3.36E-52
Adipocyte	Adip7	PIGX	ENSG00000163964	0.644	0.349	0.132	6.44E-52
Adipocyte	Adip7	COLGALT1	ENSG00000130309	0.533	0.336	0.123	3.67E-49
Adipocyte	Adip7	MFHAS1	ENSG00000147324	0.508	0.28	0.094	1.32E-46
Adipocyte	Adip7	TRPM2	ENSG00000142185	0.517	0.325	0.121	1.54E-46
Adipocyte	Adip7	SGMS1	ENSG00000198964	0.818	0.781	0.55	2.71E-46
Adipocyte	Adip7	ENSG00000226571	ENSG00000226571	0.797	0.335	0.14	1.29E-39
Adipocyte	Adip7	GAB3	ENSG00000160219	0.495	0.32	0.129	3.87E-39
Adipocyte	Adip7	RNF130	ENSG00000113269	0.614	0.81	0.607	6.07E-39
Adipocyte	Adip7	IL12RB2	ENSG00000081985	0.513	0.266	0.096	1.84E-38
Adipocyte	Adip7	NR6A1	ENSG00000148200	0.476	0.293	0.116	1.40E-35
Adipocyte	Adip7	ZFHX3	ENSG00000140836	0.576	0.835	0.627	2.03E-35
Adipocyte	Adip7	ME2	ENSG00000082212	0.465	0.389	0.182	4.24E-33
Adipocyte	Adip7	ATRN	ENSG00000088812	0.578	0.703	0.483	7.69E-33
Adipocyte	Adip7	PDGFC	ENSG00000145431	0.706	0.83	0.654	1.04E-32
Adipocyte	Adip7	SLC43A2	ENSG00000167703	0.441	0.318	0.136	1.52E-32
Adipocyte	Adip7	RNF135	ENSG00000181481	0.423	0.307	0.13	3.47E-32
Adipocyte	Adip7	RNF144B	ENSG00000137393	0.46	0.251	0.095	4.29E-32
Adipocyte	Adip7	RASSF1	ENSG00000068028	0.468	0.251	0.096	5.52E-32
Adipocyte	Adip7	DDX60L	ENSG00000181381	0.418	0.255	0.098	1.39E-31
Adipocyte	Adip7	NAGK	ENSG00000124357	0.39	0.298	0.125	2.75E-31
Adipocyte	Adip7	LTBP2	ENSG00000119681	0.447	0.262	0.104	3.77E-30
Adipocyte	Adip7	PDE4B	ENSG00000184588	0.532	0.282	0.116	1.54E-29
Adipocyte	Adip7	ATP1B1	ENSG00000143153	0.441	0.282	0.118	3.86E-29
Adipocyte	Adip7	SLC49A4	ENSG00000138463	0.552	0.483	0.276	1.96E-28
Adipocyte	Adip7	PLEKHA2	ENSG00000169499	0.445	0.416	0.219	5.26E-28
Adipocyte	Adip7	DOCK5	ENSG00000147459	0.37	0.268	0.11	5.65E-28
Adipocyte	Adip7	APBA1	ENSG00000107282	0.476	0.275	0.117	6.06E-28
Adipocyte	Adip7	CHSY1	ENSG00000131873	0.488	0.262	0.108	1.65E-27
Adipocyte	Adip7	LIMD1	ENSG00000144791	0.518	0.391	0.205	3.15E-27
Adipocyte	Adip7	TMEM65	ENSG00000164983	0.438	0.333	0.157	1.26E-26
Adipocyte	Adip7	SUFU	ENSG00000107882	0.441	0.45	0.248	1.88E-26
Adipocyte	Adip7	DENND3	ENSG00000105339	0.31	0.25	0.102	3.02E-26
Adipocyte	Adip7	DMXL2	ENSG00000104093	0.529	0.539	0.34	4.04E-26
Adipocyte	Adip7	CRYL1	ENSG00000165475	0.44	0.36	0.182	2.01E-25
Adipocyte	Adip7	EVI5	ENSG00000067208	0.491	0.738	0.544	2.37E-25
Adipocyte	Adip7	STARD13	ENSG00000133121	0.644	0.864	0.741	3.08E-25
Adipocyte	Adip7	ENSG00000281593	ENSG00000281593	0.555	0.409	0.227	3.98E-25
Adipocyte	Adip7	TPCN1	ENSG00000186815	0.507	0.573	0.371	9.75E-25
Adipocyte	Adip7	SLC45A4	ENSG00000022567	0.39	0.286	0.129	1.85E-24
Adipocyte	Adip7	MKNK1	ENSG00000079277	0.472	0.532	0.346	1.34E-23
Adipocyte	Adip7	N4BP2L1	ENSG00000139597	0.322	0.28	0.127	1.10E-22
Adipocyte	Adip7	ERO1B	ENSG00000086619	0.401	0.373	0.199	1.84E-22
Adipocyte	Adip7	TRPS1	ENSG00000104447	0.496	0.872	0.75	2.40E-22
Adipocyte	Adip7	MFSD1	ENSG00000118855	0.411	0.347	0.182	8.28E-22
Adipocyte	Adip7	REL	ENSG00000162924	0.383	0.25	0.11	8.62E-22
Adipocyte	Adip7	BLVRB	ENSG00000090013	0.419	0.412	0.233	1.10E-21
Adipocyte	Adip7	RNASEH2B	ENSG00000136104	0.45	0.401	0.223	1.90E-21
Adipocyte	Adip7	MPPED2	ENSG00000066382	0.482	0.362	0.191	2.31E-20
Adipocyte	Adip7	IPMK	ENSG00000151151	0.315	0.262	0.12	2.37E-20
Adipocyte	Adip7	TAOK3	ENSG00000135090	0.41	0.781	0.607	5.95E-20
Adipocyte	Adip7	CCDC149	ENSG00000181982	0.375	0.316	0.162	6.64E-20
Adipocyte	Adip7	OSBPL11	ENSG00000144909	0.39	0.497	0.314	1.21E-19
Adipocyte	Adip7	CEP170	ENSG00000143702	0.456	0.613	0.442	1.48E-19
Adipocyte	Adip7	PIAS1	ENSG00000033800	0.421	0.79	0.635	1.63E-19
Adipocyte	Adip7	CLTC	ENSG00000141367	0.371	0.649	0.468	1.82E-19
Adipocyte	Adip7	ZCCHC2	ENSG00000141664	0.416	0.45	0.275	4.37E-19
Adipocyte	Adip7	SHTN1	ENSG00000187164	0.368	0.514	0.328	1.41E-18
Adipocyte	Adip7	NBPF1	ENSG00000219481	0.382	0.405	0.242	2.88E-18
Adipocyte	Adip7	STX7	ENSG00000079950	0.424	0.734	0.564	2.99E-18
Adipocyte	Adip7	RASSF4	ENSG00000107551	0.455	0.542	0.37	3.95E-18
Adipocyte	Adip7	NRP2	ENSG00000118257	0.432	0.62	0.422	4.57E-18
Adipocyte	Adip7	NABP1	ENSG00000173559	0.403	0.542	0.37	6.62E-18
Adipocyte	Adip7	PAX8-AS1	ENSG00000189223	0.299	0.278	0.138	8.68E-18
Adipocyte	Adip7	DOP1B	ENSG00000142197	0.318	0.373	0.212	1.87E-17
Adipocyte	Adip7	ATP6V0A1	ENSG00000033627	0.371	0.4	0.232	2.92E-17
Adipocyte	Adip7	HNMT	ENSG00000150540	0.326	0.66	0.475	5.70E-17
Adipocyte	Adip7	ZNF846	ENSG00000196605	0.365	0.349	0.201	3.07E-16
Adipocyte	Adip7	SRGAP3	ENSG00000196220	0.397	0.36	0.208	4.41E-16
Adipocyte	Adip7	USP32	ENSG00000170832	0.352	0.66	0.49	5.45E-16
Adipocyte	Adip7	FKBP15	ENSG00000119321	0.342	0.389	0.23	6.64E-16
Adipocyte	Adip7	SESN3	ENSG00000149212	0.414	0.284	0.148	7.11E-16
Adipocyte	Adip7	PAK1	ENSG00000149269	0.341	0.347	0.198	1.31E-15
Adipocyte	Adip7	ARAP1	ENSG00000186635	0.311	0.345	0.197	1.72E-15
Adipocyte	Adip7	RNF13	ENSG00000082996	0.466	0.656	0.495	1.92E-15
Adipocyte	Adip7	APPL2	ENSG00000136044	0.342	0.611	0.449	2.81E-15
Adipocyte	Adip7	ATG4C	ENSG00000125703	0.376	0.335	0.191	3.53E-15
Adipocyte	Adip7	RUBCN	ENSG00000145016	0.29	0.295	0.159	7.12E-15
Adipocyte	Adip7	DENND4C	ENSG00000137145	0.357	0.821	0.683	8.89E-15
Adipocyte	Adip7	USP15	ENSG00000135655	0.343	0.722	0.572	9.49E-15
Adipocyte	Adip7	TTL	ENSG00000114999	0.32	0.307	0.17	1.10E-14
Adipocyte	Adip7	VPS8	ENSG00000156931	0.408	0.584	0.425	1.86E-14
Adipocyte	Adip7	ELL	ENSG00000105656	0.289	0.289	0.157	3.81E-14
Adipocyte	Adip7	ENSG00000290968	ENSG00000290968	0.284	0.282	0.152	4.23E-14
Adipocyte	Adip7	GPR155	ENSG00000163328	0.31	0.325	0.185	4.85E-14
Adipocyte	Adip7	TNS3	ENSG00000136205	0.33	0.861	0.761	6.37E-14
Adipocyte	Adip7	SETDB2	ENSG00000136169	0.365	0.277	0.151	9.39E-14
Adipocyte	Adip7	WASHC4	ENSG00000136051	0.371	0.644	0.502	1.20E-13
Adipocyte	Adip7	ACTR2	ENSG00000138071	0.393	0.515	0.356	1.82E-13
Adipocyte	Adip7	ZNF516	ENSG00000101493	0.311	0.278	0.15	1.90E-13
Adipocyte	Adip7	TRAPPC9	ENSG00000167632	0.36	0.694	0.553	2.01E-13
Adipocyte	Adip7	TEP1	ENSG00000129566	0.291	0.298	0.168	5.21E-13
Adipocyte	Adip7	PPP1R21	ENSG00000162869	0.296	0.557	0.396	5.99E-13
Adipocyte	Adip7	AKAP10	ENSG00000108599	0.344	0.608	0.463	7.72E-13
Adipocyte	Adip7	LINC02245	ENSG00000237638	0.3	0.259	0.138	1.66E-12
Adipocyte	Adip7	CAPZB	ENSG00000077549	0.372	0.642	0.501	1.71E-12
Adipocyte	Adip7	DNAJC13	ENSG00000138246	0.341	0.486	0.335	2.08E-12
Adipocyte	Adip7	ARHGAP24	ENSG00000138639	0.47	0.91	0.813	4.61E-12
Adipocyte	Adip7	HAVCR2	ENSG00000135077	0.252	0.318	0.185	9.31E-12
Adipocyte	Adip7	SLC38A6	ENSG00000139974	0.437	0.59	0.46	9.82E-12
Adipocyte	Adip7	CBL	ENSG00000110395	0.305	0.552	0.4	1.32E-11
Adipocyte	Adip7	WSB1	ENSG00000109046	0.26	0.843	0.725	2.10E-11
Adipocyte	Adip7	DELE1	ENSG00000081791	0.266	0.266	0.149	2.36E-11
Adipocyte	Adip7	MOB1B	ENSG00000173542	0.327	0.289	0.169	2.99E-11
Adipocyte	Adip7	TMCC1	ENSG00000172765	0.352	0.823	0.71	3.72E-11
Adipocyte	Adip7	PLEKHM2	ENSG00000116786	0.32	0.452	0.31	5.01E-11
Adipocyte	Adip7	TAB2	ENSG00000055208	0.301	0.6	0.443	5.11E-11
Adipocyte	Adip7	CYB5R4	ENSG00000065615	0.301	0.316	0.189	5.36E-11
Adipocyte	Adip7	SLC23A2	ENSG00000089057	0.283	0.41	0.27	6.10E-11
Adipocyte	Adip7	ENSG00000265987	ENSG00000265987	0.263	0.284	0.163	6.57E-11
Adipocyte	Adip7	CENPP	ENSG00000188312	0.353	0.611	0.467	6.70E-11
Adipocyte	Adip7	DRAM2	ENSG00000156171	0.326	0.506	0.363	6.95E-11
Adipocyte	Adip7	OGDH	ENSG00000105953	0.319	0.506	0.358	8.92E-11
Adipocyte	Adip7	C9orf72	ENSG00000147894	0.263	0.331	0.201	1.30E-10
Adipocyte	Adip7	ST3GAL1	ENSG00000008513	0.316	0.553	0.408	1.35E-10
Adipocyte	Adip7	PARP4	ENSG00000102699	0.284	0.573	0.426	1.60E-10
Adipocyte	Adip7	TGFBR1	ENSG00000106799	0.325	0.315	0.189	1.77E-10
Adipocyte	Adip7	BLVRA	ENSG00000106605	0.324	0.269	0.154	1.81E-10
Adipocyte	Adip7	ATF6	ENSG00000118217	0.334	0.577	0.446	1.90E-10
Adipocyte	Adip7	TBC1D12	ENSG00000108239	0.279	0.499	0.357	2.64E-10
Adipocyte	Adip7	ABCA1	ENSG00000165029	0.271	0.841	0.698	2.67E-10
Adipocyte	Adip7	ARPC2	ENSG00000163466	0.313	0.519	0.378	3.99E-10
Adipocyte	Adip7	SAT1	ENSG00000130066	0.287	0.765	0.627	4.59E-10
Adipocyte	Adip7	ZNF789	ENSG00000198556	0.297	0.306	0.188	5.15E-10
Adipocyte	Adip7	SPPL3	ENSG00000157837	0.336	0.667	0.52	6.70E-10
Adipocyte	Adip7	FER	ENSG00000151422	0.327	0.817	0.701	9.79E-10
Adipocyte	Adip7	CTDSPL	ENSG00000144677	0.312	0.365	0.233	1.41E-09
Adipocyte	Adip7	CUEDC1	ENSG00000180891	0.309	0.459	0.325	1.63E-09
Adipocyte	Adip7	RAB8B	ENSG00000166128	0.315	0.302	0.184	2.16E-09
Adipocyte	Adip7	CDK19	ENSG00000155111	0.267	0.486	0.34	2.57E-09
Adipocyte	Adip7	IL6R	ENSG00000160712	0.273	0.448	0.314	3.45E-09
Adipocyte	Adip7	FIG4	ENSG00000112367	0.261	0.354	0.228	3.75E-09
Adipocyte	Adip7	NEK6	ENSG00000119408	0.268	0.394	0.267	6.54E-09
Adipocyte	Adip7	MAP7	ENSG00000135525	0.296	0.336	0.213	6.82E-09
Adipocyte	Adip7	GPR34	ENSG00000171659	0.269	0.253	0.148	8.22E-09
Adipocyte	Adip7	P4HA1	ENSG00000122884	0.265	0.38	0.25	8.86E-09
Adipocyte	Adip7	OGFRL1	ENSG00000119900	0.275	0.344	0.22	1.87E-08
Adipocyte	Adip7	CPEB3	ENSG00000107864	0.293	0.503	0.375	2.03E-08
Adipocyte	Adip7	TPP2	ENSG00000134900	0.28	0.477	0.351	2.23E-08
Adipocyte	Adip7	GNG12-AS1	ENSG00000232284	0.363	0.438	0.306	2.51E-08
Adipocyte	Adip7	KIAA0319L	ENSG00000142687	0.309	0.655	0.543	2.68E-08
Adipocyte	Adip7	MACROH2A1	ENSG00000113648	0.29	0.537	0.415	3.70E-08
Adipocyte	Adip7	WDR44	ENSG00000131725	0.264	0.392	0.267	4.82E-08
Adipocyte	Adip7	WDR36	ENSG00000134987	0.271	0.325	0.21	5.02E-08
Adipocyte	Adip7	WDR26	ENSG00000162923	0.28	0.651	0.525	5.70E-08
Adipocyte	Adip7	SYNJ1	ENSG00000159082	0.265	0.315	0.202	9.83E-08
Adipocyte	Adip7	ATXN1	ENSG00000124788	0.271	0.817	0.687	1.02E-07
Adipocyte	Adip7	NLN	ENSG00000123213	0.267	0.264	0.161	1.31E-07
Adipocyte	Adip7	METTL21A	ENSG00000144401	0.288	0.264	0.162	1.52E-07
Adipocyte	Adip7	STARD13-AS	ENSG00000236581	0.29	0.492	0.361	1.83E-07
Adipocyte	Adip7	ENSG00000290560	ENSG00000290560	0.288	0.537	0.419	2.81E-07
Adipocyte	Adip7	ALPK1	ENSG00000073331	0.324	0.476	0.357	3.79E-07
Adipocyte	Adip7	WDR37	ENSG00000047056	0.273	0.51	0.393	7.01E-07
Adipocyte	Adip7	SIPA1L1	ENSG00000197555	0.309	0.575	0.448	7.12E-07
Adipocyte	Adip7	FGD6	ENSG00000180263	0.29	0.293	0.19	7.40E-07
Adipocyte	Adip7	SPTLC3	ENSG00000172296	0.292	0.269	0.171	1.27E-06
Adipocyte	Adip7	COMMD10	ENSG00000145781	0.295	0.745	0.628	1.53E-06
Adipocyte	Adip7	CAB39	ENSG00000135932	0.302	0.584	0.463	2.72E-06
Adipocyte	Adip7	XPO6	ENSG00000169180	0.256	0.373	0.26	2.89E-06
Adipocyte	Adip7	ASTN2	ENSG00000148219	0.302	0.353	0.249	3.95E-06
Adipocyte	Adip7	TTBK2	ENSG00000128881	0.27	0.481	0.366	4.12E-06
Adipocyte	Adip7	PPFIBP2	ENSG00000166387	0.264	0.284	0.189	2.78E-05
Adipocyte	Adip7	ITGA9-AS1	ENSG00000235257	0.254	0.259	0.169	2.94E-05
Adipocyte	Adip7	GALM	ENSG00000143891	0.275	0.251	0.163	4.82E-05
Adipocyte	Adip7	ARMC2	ENSG00000118690	0.293	0.376	0.276	9.06E-05
Adipocyte	Adip7	MMADHC-DT	ENSG00000231969	0.331	0.268	0.178	1.36E-04
Adipocyte	Adip7	LIX1-AS1	ENSG00000251513	0.33	0.347	0.251	4.31E-04
Adipocyte	Adip7	SNX13	ENSG00000071189	0.267	0.541	0.453	8.76E-04
Adipocyte	Adip7	CTTNBP2	ENSG00000077063	0.254	0.394	0.3	1.77E-03
Adipocyte	Adip7	SPIRE1	ENSG00000134278	0.271	0.528	0.439	8.95E-03
Adipocyte	Adip7	SLC22A23	ENSG00000137266	0.259	0.505	0.425	0.032
Adipocyte	Adip8	LINC00989	ENSG00000250334	0.821	0.329	0.021	<1E-308
Adipocyte	Adip8	ENSG00000233358	ENSG00000233358	1.711	0.29	0.03	5.54E-225
Adipocyte	Adip8	RBM20	ENSG00000203867	1.021	0.325	0.043	2.83E-191
Adipocyte	Adip8	FILNC1	ENSG00000231426	0.901	0.276	0.043	8.91E-134
Adipocyte	Adip8	PDE1A	ENSG00000115252	0.885	0.442	0.12	4.54E-107
Adipocyte	Adip8	THSD7B	ENSG00000144229	0.994	0.849	0.539	7.14E-74
Adipocyte	Adip8	NTRK3	ENSG00000140538	0.937	0.337	0.098	2.40E-68
Adipocyte	Adip8	ENOX1	ENSG00000120658	0.732	0.377	0.128	8.65E-61
Adipocyte	Adip8	NCKAP5	ENSG00000176771	0.662	0.25	0.066	1.22E-57
Adipocyte	Adip8	KCTD8	ENSG00000183783	0.849	0.268	0.078	2.17E-52
Adipocyte	Adip8	FHOD3	ENSG00000134775	0.743	0.395	0.149	7.30E-52
Adipocyte	Adip8	EDNRA	ENSG00000151617	0.595	0.353	0.122	5.38E-51
Adipocyte	Adip8	LIN7A	ENSG00000111052	0.626	0.347	0.137	1.33E-40
Adipocyte	Adip8	ENSG00000289368	ENSG00000289368	0.742	0.31	0.115	4.95E-40
Adipocyte	Adip8	TBC1D1	ENSG00000065882	0.399	0.304	0.113	3.46E-37
Adipocyte	Adip8	PKNOX2	ENSG00000165495	0.464	0.339	0.138	1.41E-32
Adipocyte	Adip8	NR2F2-AS1	ENSG00000247809	0.756	0.562	0.34	1.19E-31
Adipocyte	Adip8	MAPK10	ENSG00000109339	0.532	0.905	0.75	8.38E-30
Adipocyte	Adip8	NR2F2	ENSG00000185551	0.328	0.262	0.106	9.29E-27
Adipocyte	Adip8	PDE3A	ENSG00000172572	0.59	0.615	0.392	2.50E-25
Adipocyte	Adip8	LINC02237	ENSG00000253434	0.468	0.952	0.829	1.01E-22
Adipocyte	Adip8	LMOD1	ENSG00000163431	0.382	0.31	0.142	1.23E-22
Adipocyte	Adip8	CASC15	ENSG00000272168	0.496	0.286	0.131	1.36E-22
Adipocyte	Adip8	CYP4X1	ENSG00000186377	0.373	0.351	0.172	4.01E-22
Adipocyte	Adip8	PTEN	ENSG00000171862	0.502	0.847	0.72	4.26E-22
Adipocyte	Adip8	COL25A1	ENSG00000188517	1.167	0.353	0.198	7.55E-21
Adipocyte	Adip8	ABCC9	ENSG00000069431	0.444	0.603	0.4	7.78E-21
Adipocyte	Adip8	MALAT1	ENSG00000251562	0.283	1	1	1.06E-20
Adipocyte	Adip8	PRKAR2B-AS1	ENSG00000243193	0.536	0.579	0.375	1.56E-20
Adipocyte	Adip8	AKAP1	ENSG00000121057	0.472	0.504	0.313	1.56E-20
Adipocyte	Adip8	CERS6	ENSG00000172292	0.451	0.595	0.403	5.08E-20
Adipocyte	Adip8	ASAP2	ENSG00000151693	0.368	0.671	0.459	6.62E-20
Adipocyte	Adip8	SYNPO2	ENSG00000172403	0.431	0.272	0.13	1.95E-18
Adipocyte	Adip8	ENSG00000263089	ENSG00000263089	0.423	0.296	0.149	5.16E-18
Adipocyte	Adip8	SLC38A4-AS1	ENSG00000257261	0.569	0.534	0.339	1.36E-17
Adipocyte	Adip8	ENSG00000237356	ENSG00000237356	0.668	0.752	0.602	2.00E-17
Adipocyte	Adip8	FABP4	ENSG00000170323	0.567	0.923	0.834	1.74E-16
Adipocyte	Adip8	SLC38A2	ENSG00000134294	0.486	0.556	0.386	7.15E-16
Adipocyte	Adip8	COL18A1	ENSG00000182871	0.337	0.26	0.126	1.06E-15
Adipocyte	Adip8	TMOD1	ENSG00000136842	0.271	0.276	0.137	1.11E-14
Adipocyte	Adip8	SH3KBP1	ENSG00000147010	0.362	0.837	0.677	2.29E-14
Adipocyte	Adip8	SLC12A2	ENSG00000064651	0.355	0.26	0.132	3.38E-14
Adipocyte	Adip8	VIM	ENSG00000026025	0.575	0.456	0.317	1.29E-13
Adipocyte	Adip8	ARHGEF17	ENSG00000110237	0.299	0.31	0.172	3.05E-13
Adipocyte	Adip8	AOPEP	ENSG00000148120	0.35	0.738	0.593	3.49E-12
Adipocyte	Adip8	ANO3	ENSG00000134343	0.437	0.738	0.579	1.15E-11
Adipocyte	Adip8	ESR2	ENSG00000140009	0.403	0.655	0.508	8.00E-11
Adipocyte	Adip8	PRKAR2B	ENSG00000005249	0.362	0.851	0.717	1.37E-10
Adipocyte	Adip8	DAAM2	ENSG00000146122	0.312	0.516	0.362	1.83E-10
Adipocyte	Adip8	ENSG00000257022	ENSG00000257022	0.341	0.258	0.141	1.86E-10
Adipocyte	Adip8	ADGRL2	ENSG00000117114	0.317	0.669	0.512	2.19E-10
Adipocyte	Adip8	SNTB1	ENSG00000172164	0.428	0.433	0.29	2.33E-10
Adipocyte	Adip8	NMD3	ENSG00000169251	0.311	0.321	0.197	2.07E-09
Adipocyte	Adip8	MAP3K20	ENSG00000091436	0.295	0.835	0.703	2.46E-08
Adipocyte	Adip8	MAP3K20-AS1	ENSG00000238133	0.347	0.442	0.309	5.85E-08
Adipocyte	Adip8	GLUL	ENSG00000135821	0.48	0.327	0.213	6.51E-08
Adipocyte	Adip8	KIF13A	ENSG00000137177	0.255	0.899	0.788	8.27E-08
Adipocyte	Adip8	BBS9	ENSG00000122507	0.281	0.796	0.676	2.77E-07
Adipocyte	Adip8	CELF2	ENSG00000048740	0.258	0.98	0.926	8.44E-07
Adipocyte	Adip8	LPP	ENSG00000145012	0.261	0.931	0.859	8.87E-07
Adipocyte	Adip8	YWHAZ	ENSG00000164924	0.283	0.744	0.611	1.24E-06
Adipocyte	Adip8	NHS	ENSG00000188158	0.324	0.581	0.439	1.79E-06
Adipocyte	Adip8	NIPSNAP3B	ENSG00000165028	0.252	0.393	0.272	2.10E-06
Adipocyte	Adip8	GLCCI1	ENSG00000106415	0.309	0.778	0.646	2.75E-06
Adipocyte	Adip8	ACER3	ENSG00000078124	0.292	0.766	0.641	6.83E-06
Adipocyte	Adip8	SLC25A33	ENSG00000171612	0.255	0.504	0.389	1.29E-05
Adipocyte	Adip8	CTNNA3	ENSG00000183230	0.361	0.304	0.202	5.82E-05
Adipocyte	Adip8	CELF2-AS2	ENSG00000237986	0.293	0.335	0.229	7.87E-05
Adipocyte	Adip8	ADRA1A	ENSG00000120907	0.27	0.607	0.473	1.01E-04
Adipocyte	Adip8	JUND	ENSG00000130522	0.275	0.254	0.165	2.07E-04
Adipocyte	Adip8	STOM	ENSG00000148175	0.343	0.353	0.255	2.49E-04
Adipocyte	Adip8	FAM214A	ENSG00000047346	0.273	0.891	0.8	2.78E-04
Adipocyte	Adip8	MYOM1	ENSG00000101605	0.28	0.601	0.482	3.78E-04
Adipocyte	Adip8	FAM110B	ENSG00000169122	0.256	0.375	0.272	5.23E-04
Adipocyte	Adip8	OXCT1	ENSG00000083720	0.294	0.536	0.423	6.48E-04
Adipocyte	Adip8	PPFIA2	ENSG00000139220	0.257	0.308	0.214	9.03E-04
Adipocyte	Adip8	PHACTR3	ENSG00000087495	0.299	0.25	0.162	1.16E-03
Adipocyte	Adip8	FAM126B	ENSG00000155744	0.257	0.665	0.561	2.45E-03
Adipocyte	Adip8	TPRG1	ENSG00000188001	0.261	0.887	0.779	2.69E-03
Adipocyte	Adip8	ESR1	ENSG00000091831	0.26	0.726	0.623	0.017
Adipocyte	Adip8	CHSY3	ENSG00000198108	0.345	0.389	0.302	0.042
ASPC	ASPC1	SEMA3A	ENSG00000075213	2.218	0.51	0.098	<1E-308
ASPC	ASPC1	PLXNA4	ENSG00000221866	1.85	0.403	0.063	<1E-308
ASPC	ASPC1	TRHDE	ENSG00000072657	1.844	0.42	0.061	<1E-308
ASPC	ASPC1	HPSE2	ENSG00000172987	1.648	0.351	0.089	<1E-308
ASPC	ASPC1	GHR	ENSG00000112964	1.62	0.807	0.472	<1E-308
ASPC	ASPC1	ENPP2	ENSG00000136960	1.405	0.359	0.082	<1E-308
ASPC	ASPC1	ACACB	ENSG00000076555	1.321	0.629	0.341	<1E-308
ASPC	ASPC1	FMO2	ENSG00000094963	1.23	0.281	0.05	<1E-308
ASPC	ASPC1	NTRK2	ENSG00000148053	1.206	0.594	0.32	<1E-308
ASPC	ASPC1	ADH1B	ENSG00000196616	1.202	0.642	0.34	<1E-308
ASPC	ASPC1	SPECC1	ENSG00000128487	1.188	0.276	0.044	<1E-308
ASPC	ASPC1	RBPMS	ENSG00000157110	1.07	0.678	0.471	<1E-308
ASPC	ASPC1	AMPH	ENSG00000078053	0.938	0.339	0.141	<1E-308
ASPC	ASPC1	MGST1	ENSG00000008394	0.904	0.609	0.389	<1E-308
ASPC	ASPC1	PTEN	ENSG00000171862	0.891	0.616	0.438	<1E-308
ASPC	ASPC1	LAMC1	ENSG00000135862	0.792	0.717	0.573	<1E-308
ASPC	ASPC1	KAZN	ENSG00000189337	0.713	0.873	0.782	<1E-308
ASPC	ASPC1	TCF4	ENSG00000196628	0.655	0.808	0.705	<1E-308
ASPC	ASPC1	NOVA1	ENSG00000139910	0.551	0.944	0.881	<1E-308
ASPC	ASPC1	RORA	ENSG00000069667	0.532	0.948	0.912	<1E-308
ASPC	ASPC1	LINC00342	ENSG00000232931	1.157	0.618	0.456	8.69E-299
ASPC	ASPC1	ANKRD36C	ENSG00000174501	1.198	0.604	0.46	5.69E-264
ASPC	ASPC1	ENSG00000230333	ENSG00000230333	0.86	0.313	0.138	5.78E-264
ASPC	ASPC1	LMO3	ENSG00000048540	0.897	0.406	0.219	4.70E-261
ASPC	ASPC1	WASF3	ENSG00000132970	0.778	0.306	0.134	3.23E-252
ASPC	ASPC1	EEPD1	ENSG00000122547	0.824	0.275	0.116	5.87E-246
ASPC	ASPC1	NAV2	ENSG00000166833	0.911	0.379	0.199	6.50E-243
ASPC	ASPC1	RHOBTB3	ENSG00000164292	0.775	0.541	0.373	1.53E-242
ASPC	ASPC1	KAZN-AS1	ENSG00000234593	0.82	0.251	0.096	4.07E-242
ASPC	ASPC1	LAMA4	ENSG00000112769	0.595	0.818	0.74	9.14E-231
ASPC	ASPC1	CHL1	ENSG00000134121	0.8	0.546	0.386	8.39E-215
ASPC	ASPC1	PKD1L2	ENSG00000166473	0.741	0.418	0.245	7.63E-201
ASPC	ASPC1	REV3L	ENSG00000009413	0.53	0.792	0.702	2.98E-195
ASPC	ASPC1	SOX5	ENSG00000134532	0.43	0.862	0.787	3.49E-184
ASPC	ASPC1	ISM1	ENSG00000101230	0.846	0.296	0.149	2.06E-182
ASPC	ASPC1	PCDH7	ENSG00000169851	0.818	0.431	0.272	6.94E-180
ASPC	ASPC1	ENSG00000231606	ENSG00000231606	0.752	0.282	0.144	5.73E-170
ASPC	ASPC1	MITF	ENSG00000187098	0.631	0.598	0.466	2.16E-165
ASPC	ASPC1	NLGN1	ENSG00000169760	0.868	0.297	0.16	4.00E-163
ASPC	ASPC1	CFD	ENSG00000197766	0.344	0.796	0.679	4.99E-162
ASPC	ASPC1	EPHX1	ENSG00000143819	0.61	0.284	0.151	3.28E-159
ASPC	ASPC1	PDK4	ENSG00000004799	0.652	0.412	0.274	7.38E-156
ASPC	ASPC1	TBC1D4	ENSG00000136111	0.642	0.449	0.309	1.34E-152
ASPC	ASPC1	GSN	ENSG00000148180	0.43	0.819	0.743	2.21E-150
ASPC	ASPC1	JAK1	ENSG00000162434	0.413	0.792	0.725	1.16E-149
ASPC	ASPC1	MYCBP2	ENSG00000005810	0.476	0.712	0.632	6.14E-147
ASPC	ASPC1	LRFN5	ENSG00000165379	0.708	0.314	0.179	3.24E-144
ASPC	ASPC1	TLN2	ENSG00000171914	0.505	0.711	0.635	6.24E-137
ASPC	ASPC1	HIF3A	ENSG00000124440	0.625	0.268	0.145	2.53E-132
ASPC	ASPC1	PTPRS	ENSG00000105426	0.486	0.627	0.513	3.62E-132
ASPC	ASPC1	BCL6	ENSG00000113916	0.612	0.358	0.23	3.96E-129
ASPC	ASPC1	SIK2	ENSG00000170145	0.541	0.545	0.438	5.37E-124
ASPC	ASPC1	SYNE3	ENSG00000176438	0.541	0.555	0.445	6.77E-123
ASPC	ASPC1	MOB3B	ENSG00000120162	0.598	0.258	0.144	4.98E-116
ASPC	ASPC1	ENSG00000259481	ENSG00000259481	0.547	0.304	0.186	1.34E-112
ASPC	ASPC1	TNRC6A	ENSG00000090905	0.381	0.74	0.681	6.45E-111
ASPC	ASPC1	CHD9	ENSG00000177200	0.357	0.809	0.754	1.31E-110
ASPC	ASPC1	NEGR1	ENSG00000172260	0.328	0.931	0.888	3.51E-109
ASPC	ASPC1	ENSG00000288075	ENSG00000288075	0.533	0.252	0.144	1.32E-106
ASPC	ASPC1	PCDH9	ENSG00000184226	0.626	0.471	0.358	1.86E-105
ASPC	ASPC1	ECHDC2	ENSG00000121310	0.473	0.543	0.432	2.21E-103
ASPC	ASPC1	FAM85B	ENSG00000253893	0.497	0.32	0.207	1.70E-99
ASPC	ASPC1	CDON	ENSG00000064309	0.487	0.627	0.535	1.97E-98
ASPC	ASPC1	FOXP2	ENSG00000128573	0.473	0.617	0.528	1.19E-93
ASPC	ASPC1	PLPP3	ENSG00000162407	0.504	0.441	0.334	1.80E-86
ASPC	ASPC1	ENSG00000258081	ENSG00000258081	0.761	0.319	0.214	2.89E-86
ASPC	ASPC1	TCF7L1	ENSG00000152284	0.443	0.599	0.511	1.50E-85
ASPC	ASPC1	PPL	ENSG00000118898	0.456	0.439	0.328	1.31E-84
ASPC	ASPC1	ENOSF1	ENSG00000132199	0.443	0.372	0.27	8.32E-77
ASPC	ASPC1	PTBP2	ENSG00000117569	0.402	0.567	0.482	1.71E-76
ASPC	ASPC1	ENSG00000237356	ENSG00000237356	0.551	0.425	0.328	2.19E-76
ASPC	ASPC1	CDHR3	ENSG00000128536	0.477	0.292	0.2	2.71E-69
ASPC	ASPC1	ENSG00000248994	ENSG00000248994	0.436	0.396	0.299	8.76E-69
ASPC	ASPC1	FAM214A	ENSG00000047346	0.408	0.496	0.419	1.15E-63
ASPC	ASPC1	CYSTM1	ENSG00000120306	0.414	0.41	0.32	8.13E-63
ASPC	ASPC1	FGF14	ENSG00000102466	0.522	0.549	0.473	1.54E-62
ASPC	ASPC1	USP33	ENSG00000077254	0.385	0.539	0.466	2.77E-62
ASPC	ASPC1	PARD3	ENSG00000148498	0.303	0.719	0.666	3.02E-61
ASPC	ASPC1	CAT	ENSG00000121691	0.383	0.268	0.188	4.09E-59
ASPC	ASPC1	PRKN	ENSG00000185345	0.357	0.656	0.602	2.36E-58
ASPC	ASPC1	LHFPL6	ENSG00000183722	0.31	0.78	0.744	3.42E-56
ASPC	ASPC1	MIPOL1	ENSG00000151338	0.414	0.329	0.244	3.39E-55
ASPC	ASPC1	MAP4K4	ENSG00000071054	0.395	0.528	0.461	4.68E-54
ASPC	ASPC1	MAP3K20	ENSG00000091436	0.36	0.484	0.406	5.14E-54
ASPC	ASPC1	ENSG00000287100	ENSG00000287100	0.498	0.283	0.208	3.52E-52
ASPC	ASPC1	PNPLA7	ENSG00000130653	0.343	0.284	0.201	3.96E-52
ASPC	ASPC1	MTURN	ENSG00000180354	0.362	0.304	0.225	6.05E-52
ASPC	ASPC1	FKBP5	ENSG00000096060	0.591	0.334	0.26	7.70E-52
ASPC	ASPC1	EBF3	ENSG00000108001	0.392	0.538	0.468	2.57E-51
ASPC	ASPC1	BTD	ENSG00000169814	0.433	0.299	0.222	1.65E-50
ASPC	ASPC1	SNX9	ENSG00000130340	0.323	0.678	0.634	6.70E-50
ASPC	ASPC1	SASH1	ENSG00000111961	0.299	0.659	0.604	7.16E-50
ASPC	ASPC1	MRTFB	ENSG00000186260	0.386	0.355	0.274	1.42E-49
ASPC	ASPC1	PLEKHH2	ENSG00000152527	0.376	0.374	0.291	7.67E-49
ASPC	ASPC1	MPZL1	ENSG00000197965	0.357	0.365	0.287	1.86E-47
ASPC	ASPC1	CCNH	ENSG00000134480	0.364	0.542	0.482	2.79E-47
ASPC	ASPC1	AHCTF1	ENSG00000153207	0.39	0.347	0.273	2.87E-47
ASPC	ASPC1	ANKRD36B	ENSG00000196912	0.425	0.289	0.216	6.52E-47
ASPC	ASPC1	GBE1	ENSG00000114480	0.355	0.48	0.414	2.32E-45
ASPC	ASPC1	NR3C1	ENSG00000113580	0.28	0.692	0.652	2.74E-45
ASPC	ASPC1	UNC5C	ENSG00000182168	0.538	0.27	0.2	1.25E-44
ASPC	ASPC1	SSBP2	ENSG00000145687	0.278	0.696	0.659	4.04E-40
ASPC	ASPC1	STXBP1	ENSG00000136854	0.323	0.284	0.215	4.72E-38
ASPC	ASPC1	PODN	ENSG00000174348	0.323	0.465	0.394	1.33E-37
ASPC	ASPC1	SGCE	ENSG00000127990	0.357	0.294	0.227	3.21E-37
ASPC	ASPC1	OXR1	ENSG00000164830	0.346	0.452	0.391	1.61E-36
ASPC	ASPC1	PARVA	ENSG00000197702	0.309	0.462	0.4	1.69E-35
ASPC	ASPC1	PKIG	ENSG00000168734	0.34	0.263	0.2	7.06E-35
ASPC	ASPC1	TANK	ENSG00000136560	0.326	0.423	0.361	7.56E-35
ASPC	ASPC1	ENSG00000249209	ENSG00000249209	0.392	0.257	0.196	2.65E-34
ASPC	ASPC1	WARS2-AS1	ENSG00000231365	0.388	0.348	0.285	3.02E-34
ASPC	ASPC1	MEIS1	ENSG00000143995	0.301	0.445	0.38	1.19E-33
ASPC	ASPC1	PIK3R1	ENSG00000145675	0.292	0.59	0.538	1.63E-33
ASPC	ASPC1	HSD17B4	ENSG00000133835	0.317	0.253	0.193	2.45E-32
ASPC	ASPC1	GABPB1-AS1	ENSG00000244879	0.321	0.353	0.29	4.99E-32
ASPC	ASPC1	AUH	ENSG00000148090	0.286	0.407	0.345	1.50E-31
ASPC	ASPC1	MBOAT1	ENSG00000172197	0.292	0.308	0.244	4.15E-31
ASPC	ASPC1	AGL	ENSG00000162688	0.332	0.284	0.223	6.02E-31
ASPC	ASPC1	LINC00513	ENSG00000233559	0.385	0.349	0.29	7.17E-31
ASPC	ASPC1	ANKRD36	ENSG00000135976	0.367	0.45	0.399	1.63E-30
ASPC	ASPC1	EGFR	ENSG00000146648	0.263	0.675	0.641	6.43E-30
ASPC	ASPC1	EPN2	ENSG00000072134	0.284	0.436	0.376	2.73E-29
ASPC	ASPC1	DYNC2H1	ENSG00000187240	0.276	0.523	0.469	2.97E-29
ASPC	ASPC1	TNS2	ENSG00000111077	0.296	0.317	0.256	3.29E-29
ASPC	ASPC1	SH3RF1	ENSG00000154447	0.324	0.321	0.261	5.59E-29
ASPC	ASPC1	SCAPER	ENSG00000140386	0.283	0.439	0.382	3.05E-26
ASPC	ASPC1	SLC25A13	ENSG00000004864	0.313	0.331	0.275	5.92E-26
ASPC	ASPC1	NID1	ENSG00000116962	0.285	0.429	0.377	8.21E-24
ASPC	ASPC1	GPHN	ENSG00000171723	0.301	0.541	0.496	9.82E-24
ASPC	ASPC1	ZNF106	ENSG00000103994	0.264	0.344	0.291	2.18E-23
ASPC	ASPC1	WDPCP	ENSG00000143951	0.275	0.514	0.477	3.24E-21
ASPC	ASPC1	MICU3	ENSG00000155970	0.256	0.342	0.29	4.14E-21
ASPC	ASPC1	AGTR1	ENSG00000144891	0.264	0.304	0.255	9.33E-19
ASPC	ASPC1	PLD1	ENSG00000075651	0.29	0.349	0.302	3.06E-18
ASPC	ASPC1	NT5C2	ENSG00000076685	0.264	0.41	0.37	1.41E-17
ASPC	ASPC1	MAGI2	ENSG00000187391	0.255	0.608	0.585	7.68E-17
ASPC	ASPC1	KANSL1L	ENSG00000144445	0.262	0.437	0.396	1.07E-16
ASPC	ASPC1	DAAM1	ENSG00000100592	0.312	0.378	0.341	2.79E-16
ASPC	ASPC1	PTPRD	ENSG00000153707	0.3	0.298	0.253	4.07E-16
ASPC	ASPC1	SNHG14	ENSG00000224078	0.299	0.328	0.286	8.07E-16
ASPC	ASPC1	XPR1	ENSG00000143324	0.266	0.294	0.251	9.39E-16
ASPC	ASPC1	ETNK1	ENSG00000139163	0.258	0.353	0.317	1.55E-13
ASPC	ASPC1	KIAA1217	ENSG00000120549	0.299	0.447	0.419	1.57E-12
ASPC	ASPC2	PIEZO2	ENSG00000154864	2.228	0.399	0.102	<1E-308
ASPC	ASPC2	ABCB5	ENSG00000004846	1.777	0.319	0.073	<1E-308
ASPC	ASPC2	COL14A1	ENSG00000187955	1.053	0.42	0.266	2.08E-158
ASPC	ASPC2	MTSS1	ENSG00000170873	0.786	0.497	0.37	1.36E-123
ASPC	ASPC2	PRKG2	ENSG00000138669	0.809	0.326	0.191	1.19E-118
ASPC	ASPC2	PBX1	ENSG00000185630	0.565	0.757	0.739	9.53E-101
ASPC	ASPC2	MMP16	ENSG00000156103	0.738	0.292	0.174	2.27E-97
ASPC	ASPC2	SHC3	ENSG00000148082	0.697	0.267	0.153	6.12E-96
ASPC	ASPC2	CCDC80	ENSG00000091986	0.421	0.766	0.743	5.07E-86
ASPC	ASPC2	EHBP1	ENSG00000115504	0.41	0.765	0.771	1.43E-73
ASPC	ASPC2	SVIL	ENSG00000197321	0.649	0.539	0.465	9.07E-72
ASPC	ASPC2	ROBO2	ENSG00000185008	0.532	0.651	0.556	5.84E-71
ASPC	ASPC2	ELN	ENSG00000049540	0.85	0.517	0.444	2.72E-70
ASPC	ASPC2	SEMA3D	ENSG00000153993	0.679	0.304	0.202	2.10E-69
ASPC	ASPC2	ABCC9	ENSG00000069431	0.642	0.376	0.281	3.41E-62
ASPC	ASPC2	CCN5	ENSG00000064205	0.618	0.42	0.335	7.11E-59
ASPC	ASPC2	XG	ENSG00000124343	0.574	0.283	0.196	2.79E-53
ASPC	ASPC2	LRRC2	ENSG00000163827	0.603	0.264	0.178	3.15E-53
ASPC	ASPC2	HMCN1	ENSG00000143341	0.542	0.55	0.492	2.07E-47
ASPC	ASPC2	JAZF1	ENSG00000153814	0.527	0.527	0.478	1.19E-46
ASPC	ASPC2	MSR1	ENSG00000038945	0.53	0.415	0.333	1.08E-44
ASPC	ASPC2	ESR1	ENSG00000091831	0.719	0.309	0.246	3.65E-35
ASPC	ASPC2	DHRS3	ENSG00000162496	0.543	0.282	0.212	5.21E-34
ASPC	ASPC2	UST	ENSG00000111962	0.363	0.705	0.711	5.24E-32
ASPC	ASPC2	STARD9	ENSG00000159433	0.467	0.546	0.515	9.62E-31
ASPC	ASPC2	SMOC2	ENSG00000112562	0.476	0.29	0.221	2.83E-30
ASPC	ASPC2	ADAM33	ENSG00000149451	0.587	0.421	0.368	1.00E-28
ASPC	ASPC2	DYNC1H1	ENSG00000197102	0.497	0.472	0.437	6.10E-27
ASPC	ASPC2	EML1	ENSG00000066629	0.478	0.3	0.242	1.44E-24
ASPC	ASPC2	PBX3	ENSG00000167081	0.433	0.458	0.429	1.24E-19
ASPC	ASPC2	LEPR	ENSG00000116678	0.5	0.346	0.298	1.30E-19
ASPC	ASPC2	C1orf21	ENSG00000116667	0.36	0.559	0.548	7.40E-19
ASPC	ASPC2	THBS2	ENSG00000186340	0.474	0.304	0.258	1.23E-17
ASPC	ASPC2	NIPAL2	ENSG00000104361	0.436	0.325	0.278	1.31E-16
ASPC	ASPC2	AHI1	ENSG00000135541	0.335	0.58	0.583	1.71E-14
ASPC	ASPC2	ANXA4	ENSG00000196975	0.401	0.46	0.439	1.87E-14
ASPC	ASPC2	SYNE1	ENSG00000131018	0.303	0.654	0.681	5.72E-14
ASPC	ASPC2	NFIX	ENSG00000008441	0.389	0.465	0.451	1.85E-13
ASPC	ASPC2	RRBP1	ENSG00000125844	0.462	0.342	0.312	5.77E-12
ASPC	ASPC2	GLI3	ENSG00000106571	0.317	0.571	0.587	2.91E-11
ASPC	ASPC2	GOLGA4	ENSG00000144674	0.313	0.54	0.551	4.88E-10
ASPC	ASPC2	NIBAN1	ENSG00000135842	0.355	0.411	0.387	1.18E-09
ASPC	ASPC2	DOCK9	ENSG00000088387	0.346	0.403	0.378	1.97E-09
ASPC	ASPC2	HDAC4	ENSG00000068024	0.375	0.503	0.504	5.13E-09
ASPC	ASPC2	ARHGAP21	ENSG00000107863	0.259	0.61	0.636	1.98E-08
ASPC	ASPC2	ZNF521	ENSG00000198795	0.254	0.595	0.61	3.00E-08
ASPC	ASPC2	ST3GAL5	ENSG00000115525	0.397	0.444	0.434	4.91E-08
ASPC	ASPC2	AFF3	ENSG00000144218	0.328	0.387	0.363	1.61E-07
ASPC	ASPC2	GPNMB	ENSG00000136235	0.311	0.306	0.277	2.02E-07
ASPC	ASPC2	ENSG00000254366	ENSG00000254366	0.347	0.319	0.291	4.27E-06
ASPC	ASPC2	HIVEP2	ENSG00000010818	0.343	0.434	0.428	2.16E-05
ASPC	ASPC2	PRKCE	ENSG00000171132	0.281	0.518	0.525	9.32E-05
ASPC	ASPC2	MRC2	ENSG00000011028	0.328	0.495	0.5	2.05E-04
ASPC	ASPC2	MBNL2	ENSG00000139793	0.277	0.484	0.491	3.35E-04
ASPC	ASPC2	SMG6	ENSG00000070366	0.288	0.521	0.537	5.83E-04
ASPC	ASPC2	SIPA1L2	ENSG00000116991	0.345	0.297	0.275	8.83E-04
ASPC	ASPC2	APPL2	ENSG00000136044	0.361	0.39	0.386	8.99E-04
ASPC	ASPC2	OPHN1	ENSG00000079482	0.28	0.584	0.611	1.23E-03
ASPC	ASPC2	IQGAP1	ENSG00000140575	0.288	0.474	0.483	1.63E-03
ASPC	ASPC2	MAST2	ENSG00000086015	0.331	0.305	0.288	7.57E-03
ASPC	ASPC2	DIP2C	ENSG00000151240	0.26	0.573	0.609	0.012
ASPC	ASPC3	FBN1	ENSG00000166147	2.256	0.992	0.73	<1E-308
ASPC	ASPC3	KCNB2	ENSG00000182674	2.14	0.481	0.06	<1E-308
ASPC	ASPC3	CREB5	ENSG00000146592	2.138	0.859	0.29	<1E-308
ASPC	ASPC3	STK32B	ENSG00000152953	1.96	0.718	0.161	<1E-308
ASPC	ASPC3	SMURF2	ENSG00000108854	1.899	0.856	0.405	<1E-308
ASPC	ASPC3	PXDNL	ENSG00000147485	1.859	0.573	0.107	<1E-308
ASPC	ASPC3	GUCY1A2	ENSG00000152402	1.859	0.545	0.072	<1E-308
ASPC	ASPC3	FGGY-DT	ENSG00000224609	1.857	0.51	0.061	<1E-308
ASPC	ASPC3	KANK1	ENSG00000107104	1.845	0.775	0.315	<1E-308
ASPC	ASPC3	ADAMTS6	ENSG00000049192	1.834	0.409	0.057	<1E-308
ASPC	ASPC3	GALNT17	ENSG00000185274	1.792	0.589	0.141	<1E-308
ASPC	ASPC3	PCOLCE2	ENSG00000163710	1.703	0.729	0.254	<1E-308
ASPC	ASPC3	ADAMTS16	ENSG00000145536	1.663	0.55	0.109	<1E-308
ASPC	ASPC3	KCTD8	ENSG00000183783	1.612	0.268	0.033	<1E-308
ASPC	ASPC3	FHOD3	ENSG00000134775	1.603	0.383	0.056	<1E-308
ASPC	ASPC3	ADAMTSL1	ENSG00000178031	1.597	0.819	0.411	<1E-308
ASPC	ASPC3	FRMD4A	ENSG00000151474	1.57	0.837	0.383	<1E-308
ASPC	ASPC3	SLC4A4	ENSG00000080493	1.565	0.484	0.078	<1E-308
ASPC	ASPC3	FNDC1	ENSG00000164694	1.558	0.514	0.089	<1E-308
ASPC	ASPC3	FSTL1	ENSG00000163430	1.513	0.894	0.55	<1E-308
ASPC	ASPC3	TMTC1	ENSG00000133687	1.505	0.557	0.181	<1E-308
ASPC	ASPC3	KLHL4	ENSG00000102271	1.494	0.398	0.06	<1E-308
ASPC	ASPC3	NHSL1	ENSG00000135540	1.438	0.738	0.295	<1E-308
ASPC	ASPC3	SHISA6	ENSG00000188803	1.434	0.451	0.098	<1E-308
ASPC	ASPC3	SORBS2	ENSG00000154556	1.424	0.425	0.068	<1E-308
ASPC	ASPC3	PI16	ENSG00000164530	1.401	0.464	0.13	<1E-308
ASPC	ASPC3	GRK5	ENSG00000198873	1.397	0.776	0.37	<1E-308
ASPC	ASPC3	ANOS1	ENSG00000011201	1.383	0.398	0.049	<1E-308
ASPC	ASPC3	EBF2	ENSG00000221818	1.379	0.75	0.37	<1E-308
ASPC	ASPC3	GFPT2	ENSG00000131459	1.346	0.732	0.298	<1E-308
ASPC	ASPC3	STXBP6	ENSG00000168952	1.339	0.517	0.153	<1E-308
ASPC	ASPC3	TBC1D12	ENSG00000108239	1.337	0.722	0.28	<1E-308
ASPC	ASPC3	MAST4	ENSG00000069020	1.323	0.627	0.254	<1E-308
ASPC	ASPC3	ADAMTS5	ENSG00000154736	1.322	0.749	0.373	<1E-308
ASPC	ASPC3	MYO5B	ENSG00000167306	1.321	0.385	0.048	<1E-308
ASPC	ASPC3	LINC01915	ENSG00000265485	1.318	0.473	0.1	<1E-308
ASPC	ASPC3	LINC01133	ENSG00000224259	1.311	0.494	0.1	<1E-308
ASPC	ASPC3	LINC00882	ENSG00000242759	1.287	0.549	0.181	<1E-308
ASPC	ASPC3	PTH2R	ENSG00000144407	1.263	0.266	0.027	<1E-308
ASPC	ASPC3	MDGA2	ENSG00000139915	1.203	0.26	0.049	<1E-308
ASPC	ASPC3	IGFBP5	ENSG00000115461	1.169	0.766	0.482	<1E-308
ASPC	ASPC3	MIR4435-2HG	ENSG00000172965	1.156	0.62	0.249	<1E-308
ASPC	ASPC3	LINC01358	ENSG00000237352	1.139	0.303	0.064	<1E-308
ASPC	ASPC3	CDK6	ENSG00000105810	1.119	0.52	0.193	<1E-308
ASPC	ASPC3	EPHA6	ENSG00000080224	1.118	0.459	0.152	<1E-308
ASPC	ASPC3	PHLPP1	ENSG00000081913	1.113	0.646	0.295	<1E-308
ASPC	ASPC3	PAMR1	ENSG00000149090	1.097	0.464	0.135	<1E-308
ASPC	ASPC3	HRH1	ENSG00000196639	1.084	0.424	0.114	<1E-308
ASPC	ASPC3	HTRA3	ENSG00000170801	1.072	0.498	0.187	<1E-308
ASPC	ASPC3	IGFBP6	ENSG00000167779	1.048	0.395	0.154	<1E-308
ASPC	ASPC3	BMP7	ENSG00000101144	1.042	0.28	0.022	<1E-308
ASPC	ASPC3	ADRA1B	ENSG00000170214	1.033	0.322	0.066	<1E-308
ASPC	ASPC3	ACKR3	ENSG00000144476	1.033	0.488	0.159	<1E-308
ASPC	ASPC3	C17orf58	ENSG00000186665	1.018	0.333	0.056	<1E-308
ASPC	ASPC3	LMX1A	ENSG00000162761	1.014	0.351	0.071	<1E-308
ASPC	ASPC3	MEG8	ENSG00000225746	1.012	0.617	0.288	<1E-308
ASPC	ASPC3	EFHD1	ENSG00000115468	0.979	0.352	0.079	<1E-308
ASPC	ASPC3	DACT2	ENSG00000164488	0.978	0.25	0.01	<1E-308
ASPC	ASPC3	LINC00968	ENSG00000246430	0.974	0.254	0.026	<1E-308
ASPC	ASPC3	ACTB	ENSG00000075624	0.965	0.362	0.079	<1E-308
ASPC	ASPC3	KIAA1671	ENSG00000197077	0.954	0.543	0.216	<1E-308
ASPC	ASPC3	DUXAP8	ENSG00000206195	0.951	0.545	0.255	<1E-308
ASPC	ASPC3	ELOVL6	ENSG00000170522	0.936	0.366	0.1	<1E-308
ASPC	ASPC3	SPSB4	ENSG00000175093	0.936	0.281	0.037	<1E-308
ASPC	ASPC3	OLFML2A	ENSG00000185585	0.932	0.3	0.05	<1E-308
ASPC	ASPC3	CYP1B1-AS1	ENSG00000232973	0.921	0.44	0.183	<1E-308
ASPC	ASPC3	MTHFD1L	ENSG00000120254	0.912	0.351	0.12	<1E-308
ASPC	ASPC3	DPP4	ENSG00000197635	0.909	0.38	0.096	<1E-308
ASPC	ASPC3	PCSK6	ENSG00000140479	0.907	0.283	0.063	<1E-308
ASPC	ASPC3	ALDH1A3	ENSG00000184254	0.905	0.291	0.063	<1E-308
ASPC	ASPC3	CD248	ENSG00000174807	0.898	0.28	0.063	<1E-308
ASPC	ASPC3	DLGAP4	ENSG00000080845	0.897	0.547	0.226	<1E-308
ASPC	ASPC3	FAM107B	ENSG00000065809	0.892	0.378	0.113	<1E-308
ASPC	ASPC3	MEG3	ENSG00000214548	0.892	0.671	0.362	<1E-308
ASPC	ASPC3	MARCKS	ENSG00000277443	0.882	0.351	0.105	<1E-308
ASPC	ASPC3	JAG1	ENSG00000101384	0.88	0.465	0.192	<1E-308
ASPC	ASPC3	ADAMTS17	ENSG00000140470	0.88	0.285	0.085	<1E-308
ASPC	ASPC3	TAFA5	ENSG00000219438	0.854	0.34	0.081	<1E-308
ASPC	ASPC3	PLXNA2	ENSG00000076356	0.853	0.255	0.054	<1E-308
ASPC	ASPC3	CST3	ENSG00000101439	0.852	0.294	0.08	<1E-308
ASPC	ASPC3	ARHGAP20	ENSG00000137727	0.849	0.512	0.238	<1E-308
ASPC	ASPC3	LOXL1	ENSG00000129038	0.847	0.269	0.053	<1E-308
ASPC	ASPC3	SRPK2	ENSG00000135250	0.842	0.783	0.501	<1E-308
ASPC	ASPC3	DBN1	ENSG00000113758	0.814	0.368	0.101	<1E-308
ASPC	ASPC3	GALNT16	ENSG00000100626	0.812	0.408	0.13	<1E-308
ASPC	ASPC3	S100A6	ENSG00000197956	0.798	0.329	0.111	<1E-308
ASPC	ASPC3	EMILIN2	ENSG00000132205	0.789	0.401	0.139	<1E-308
ASPC	ASPC3	DISC1	ENSG00000162946	0.785	0.335	0.113	<1E-308
ASPC	ASPC3	HDAC7	ENSG00000061273	0.78	0.571	0.278	<1E-308
ASPC	ASPC3	PRDM6	ENSG00000061455	0.775	0.303	0.077	<1E-308
ASPC	ASPC3	EMP3	ENSG00000142227	0.769	0.256	0.05	<1E-308
ASPC	ASPC3	NTN4	ENSG00000074527	0.755	0.378	0.137	<1E-308
ASPC	ASPC3	IQSEC1	ENSG00000144711	0.74	0.361	0.132	<1E-308
ASPC	ASPC3	TRERF1	ENSG00000124496	0.722	0.744	0.46	<1E-308
ASPC	ASPC3	PDGFC	ENSG00000145431	0.703	0.258	0.053	<1E-308
ASPC	ASPC3	LRRC17	ENSG00000128606	0.701	0.287	0.08	<1E-308
ASPC	ASPC3	ZEB1	ENSG00000148516	0.687	0.929	0.787	<1E-308
ASPC	ASPC3	PDE10A	ENSG00000112541	0.685	0.304	0.094	<1E-308
ASPC	ASPC3	GALNT12	ENSG00000119514	0.656	0.345	0.114	<1E-308
ASPC	ASPC3	UAP1	ENSG00000117143	0.804	0.469	0.212	4.94E-303
ASPC	ASPC3	GALNT10	ENSG00000164574	0.752	0.386	0.152	1.53E-298
ASPC	ASPC3	LURAP1L	ENSG00000153714	0.749	0.361	0.136	1.18E-294
ASPC	ASPC3	RALGPS2	ENSG00000116191	0.806	0.386	0.155	3.11E-292
ASPC	ASPC3	ARHGAP28	ENSG00000088756	0.766	0.402	0.165	4.85E-283
ASPC	ASPC3	POLR3G	ENSG00000113356	0.657	0.261	0.078	2.34E-282
ASPC	ASPC3	RAB23	ENSG00000112210	0.588	0.26	0.077	4.58E-282
ASPC	ASPC3	FAM117B	ENSG00000138439	0.711	0.333	0.124	4.62E-270
ASPC	ASPC3	CPE	ENSG00000109472	0.726	0.339	0.129	5.71E-268
ASPC	ASPC3	ADK	ENSG00000156110	0.673	0.794	0.57	1.04E-265
ASPC	ASPC3	SMIM14	ENSG00000163683	0.688	0.602	0.34	7.22E-265
ASPC	ASPC3	RRAS2	ENSG00000133818	0.841	0.441	0.209	2.34E-262
ASPC	ASPC3	SNX24	ENSG00000064652	0.618	0.401	0.17	2.80E-262
ASPC	ASPC3	UGDH	ENSG00000109814	0.655	0.318	0.116	1.78E-261
ASPC	ASPC3	LIMS2	ENSG00000072163	0.568	0.281	0.096	1.72E-251
ASPC	ASPC3	GLIPR2	ENSG00000122694	0.613	0.301	0.109	2.15E-251
ASPC	ASPC3	LGR4	ENSG00000205213	0.786	0.339	0.133	4.08E-251
ASPC	ASPC3	OGDH	ENSG00000105953	0.616	0.467	0.226	8.36E-247
ASPC	ASPC3	DIRC3	ENSG00000231672	0.723	0.36	0.152	1.51E-246
ASPC	ASPC3	STARD13	ENSG00000133121	0.702	0.533	0.285	2.71E-246
ASPC	ASPC3	CTIF	ENSG00000134030	0.665	0.472	0.236	2.70E-244
ASPC	ASPC3	OSBPL10	ENSG00000144645	0.618	0.497	0.248	4.14E-243
ASPC	ASPC3	BASP1	ENSG00000176788	0.599	0.381	0.162	1.89E-242
ASPC	ASPC3	ENSG00000291175	ENSG00000291175	0.771	0.399	0.184	4.80E-241
ASPC	ASPC3	CORO1C	ENSG00000110880	0.59	0.359	0.15	2.42E-240
ASPC	ASPC3	S100A4	ENSG00000196154	0.708	0.341	0.143	3.52E-239
ASPC	ASPC3	RADIL	ENSG00000157927	0.525	0.349	0.144	1.55E-225
ASPC	ASPC3	SGMS2	ENSG00000164023	0.515	0.304	0.116	6.14E-225
ASPC	ASPC3	TENM3	ENSG00000218336	0.801	0.321	0.133	7.07E-224
ASPC	ASPC3	ADGRG2	ENSG00000173698	0.6	0.281	0.104	2.25E-221
ASPC	ASPC3	SRGAP2	ENSG00000266028	0.553	0.466	0.235	6.55E-218
ASPC	ASPC3	ENSG00000290846	ENSG00000290846	0.59	0.479	0.249	2.59E-216
ASPC	ASPC3	PPP2R2A	ENSG00000221914	0.615	0.552	0.316	5.31E-216
ASPC	ASPC3	TRIOBP	ENSG00000100106	0.544	0.428	0.209	2.48E-211
ASPC	ASPC3	GMDS-DT	ENSG00000250903	0.6	0.665	0.417	6.76E-211
ASPC	ASPC3	FAR2	ENSG00000064763	0.686	0.355	0.159	4.95E-209
ASPC	ASPC3	DIAPH1	ENSG00000131504	0.543	0.38	0.174	3.63E-206
ASPC	ASPC3	CD34	ENSG00000174059	0.552	0.665	0.424	1.66E-204
ASPC	ASPC3	EFNA5	ENSG00000184349	0.611	0.706	0.467	4.58E-204
ASPC	ASPC3	FAT4	ENSG00000196159	0.703	0.582	0.356	7.63E-204
ASPC	ASPC3	ACSL3	ENSG00000123983	0.559	0.383	0.18	6.04E-202
ASPC	ASPC3	DENND2A	ENSG00000146966	0.541	0.696	0.452	1.78E-201
ASPC	ASPC3	ENSG00000291214	ENSG00000291214	0.559	0.61	0.375	4.43E-201
ASPC	ASPC3	RAP1B	ENSG00000127314	0.551	0.676	0.442	5.61E-200
ASPC	ASPC3	ARHGAP42	ENSG00000165895	0.611	0.477	0.256	3.79E-199
ASPC	ASPC3	VEGFA	ENSG00000112715	0.527	0.324	0.138	1.90E-198
ASPC	ASPC3	KLHL29	ENSG00000119771	0.739	0.513	0.292	4.92E-193
ASPC	ASPC3	ENSG00000291136	ENSG00000291136	0.548	0.532	0.304	1.53E-192
ASPC	ASPC3	EVI5	ENSG00000067208	0.533	0.655	0.422	1.22E-190
ASPC	ASPC3	ENSG00000225689	ENSG00000225689	0.723	0.457	0.242	1.49E-190
ASPC	ASPC3	S100A10	ENSG00000197747	0.61	0.399	0.205	2.81E-188
ASPC	ASPC3	SH3D19	ENSG00000109686	0.467	0.889	0.734	6.82E-188
ASPC	ASPC3	ENSG00000230490	ENSG00000230490	0.566	0.273	0.111	3.20E-181
ASPC	ASPC3	LINC02614	ENSG00000241288	0.636	0.416	0.219	5.54E-180
ASPC	ASPC3	GPC6	ENSG00000183098	0.605	0.564	0.333	1.19E-178
ASPC	ASPC3	CMIP	ENSG00000153815	0.522	0.442	0.234	1.65E-178
ASPC	ASPC3	MT-CO3	ENSG00000198938	0.655	0.345	0.164	1.19E-177
ASPC	ASPC3	C2CD2	ENSG00000157617	0.532	0.392	0.198	6.14E-177
ASPC	ASPC3	FBXL20	ENSG00000108306	0.53	0.636	0.413	2.29E-176
ASPC	ASPC3	LSP1P5.1	ENSG00000291150	0.53	0.482	0.271	2.76E-175
ASPC	ASPC3	SRGAP2C	ENSG00000171943	0.46	0.293	0.126	3.04E-175
ASPC	ASPC3	C2orf27A	ENSG00000287151	0.516	0.379	0.187	8.05E-175
ASPC	ASPC3	SPTAN1	ENSG00000197694	0.506	0.581	0.359	8.32E-175
ASPC	ASPC3	RAP1A	ENSG00000116473	0.515	0.57	0.349	1.14E-172
ASPC	ASPC3	IL6ST	ENSG00000134352	0.54	0.614	0.409	3.77E-172
ASPC	ASPC3	ENSG00000259753	ENSG00000259753	0.457	0.313	0.139	8.60E-172
ASPC	ASPC3	GPSM2	ENSG00000121957	0.531	0.417	0.219	1.24E-170
ASPC	ASPC3	MEDAG	ENSG00000102802	0.48	0.432	0.229	1.28E-167
ASPC	ASPC3	ABCC1	ENSG00000103222	0.6	0.488	0.287	8.45E-167
ASPC	ASPC3	CBLB	ENSG00000114423	0.5	0.839	0.662	2.30E-166
ASPC	ASPC3	ABI1	ENSG00000136754	0.469	0.56	0.344	3.12E-166
ASPC	ASPC3	EPB41L3	ENSG00000082397	0.565	0.598	0.384	6.32E-165
ASPC	ASPC3	SWAP70	ENSG00000133789	0.461	0.394	0.201	2.83E-164
ASPC	ASPC3	PDLIM5	ENSG00000163110	0.499	0.606	0.384	6.81E-163
ASPC	ASPC3	GYPC	ENSG00000136732	0.469	0.261	0.11	1.85E-161
ASPC	ASPC3	CCDC6	ENSG00000108091	0.465	0.346	0.169	4.82E-159
ASPC	ASPC3	MT-CO1	ENSG00000198804	0.594	0.279	0.122	7.17E-159
ASPC	ASPC3	FLNB	ENSG00000136068	0.512	0.405	0.213	7.49E-159
ASPC	ASPC3	ADAMTSL4	ENSG00000143382	0.399	0.37	0.184	6.36E-158
ASPC	ASPC3	LTBP1	ENSG00000049323	0.387	0.259	0.107	2.96E-157
ASPC	ASPC3	ZNF423	ENSG00000102935	0.472	0.425	0.229	1.03E-156
ASPC	ASPC3	DIPK1A	ENSG00000154511	0.491	0.373	0.189	8.44E-156
ASPC	ASPC3	CARMIL1	ENSG00000079691	0.432	0.746	0.53	3.41E-155
ASPC	ASPC3	CCNY	ENSG00000108100	0.458	0.669	0.459	3.36E-154
ASPC	ASPC3	ADAM10	ENSG00000137845	0.483	0.501	0.295	5.63E-154
ASPC	ASPC3	CDC42BPB	ENSG00000198752	0.452	0.536	0.327	3.01E-153
ASPC	ASPC3	LIMD1	ENSG00000144791	0.499	0.324	0.157	5.58E-153
ASPC	ASPC3	RERG	ENSG00000134533	0.652	0.393	0.208	8.56E-153
ASPC	ASPC3	FERMT2	ENSG00000073712	0.474	0.517	0.315	2.48E-151
ASPC	ASPC3	MT-ATP6	ENSG00000198899	0.604	0.356	0.184	5.75E-151
ASPC	ASPC3	PLCE1	ENSG00000138193	0.47	0.342	0.17	1.15E-149
ASPC	ASPC3	TTLL7	ENSG00000137941	0.456	0.271	0.12	5.31E-147
ASPC	ASPC3	ITPR3	ENSG00000096433	0.432	0.336	0.167	5.40E-147
ASPC	ASPC3	ANXA2	ENSG00000182718	0.457	0.646	0.447	5.42E-147
ASPC	ASPC3	MYO9B	ENSG00000099331	0.415	0.464	0.267	3.34E-142
ASPC	ASPC3	TACC2	ENSG00000138162	0.389	0.357	0.182	3.83E-142
ASPC	ASPC3	TNS1	ENSG00000079308	0.435	0.708	0.511	1.41E-140
ASPC	ASPC3	MAP3K14	ENSG00000006062	0.4	0.34	0.17	4.42E-140
ASPC	ASPC3	MT-ND2	ENSG00000198763	0.511	0.317	0.158	6.60E-140
ASPC	ASPC3	SEC63	ENSG00000025796	0.432	0.495	0.298	4.82E-139
ASPC	ASPC3	MT-CYB	ENSG00000198727	0.522	0.307	0.152	2.92E-138
ASPC	ASPC3	MT-ND5	ENSG00000198786	0.49	0.293	0.143	3.98E-138
ASPC	ASPC3	MCC	ENSG00000171444	0.642	0.445	0.263	1.52E-137
ASPC	ASPC3	ATP11A	ENSG00000068650	0.406	0.503	0.303	2.19E-136
ASPC	ASPC3	BICD1	ENSG00000151746	0.473	0.36	0.191	1.02E-134
ASPC	ASPC3	KREMEN1	ENSG00000183762	0.439	0.376	0.202	4.65E-134
ASPC	ASPC3	JDP2	ENSG00000140044	0.435	0.301	0.148	3.35E-133
ASPC	ASPC3	SRGAP2B	ENSG00000196369	0.375	0.325	0.165	7.28E-130
ASPC	ASPC3	TMEM120B	ENSG00000188735	0.404	0.262	0.121	3.01E-129
ASPC	ASPC3	CILP	ENSG00000138615	0.477	0.311	0.157	7.04E-129
ASPC	ASPC3	LPP	ENSG00000145012	0.35	0.919	0.819	4.28E-128
ASPC	ASPC3	ARHGEF6	ENSG00000129675	0.398	0.32	0.164	3.21E-126
ASPC	ASPC3	HEG1	ENSG00000173706	0.434	0.438	0.255	5.39E-126
ASPC	ASPC3	TNS3	ENSG00000136205	0.408	0.259	0.121	5.56E-126
ASPC	ASPC3	PAPSS2	ENSG00000198682	0.466	0.367	0.199	7.51E-126
ASPC	ASPC3	FAM114A1	ENSG00000197712	0.389	0.53	0.335	2.02E-125
ASPC	ASPC3	WDFY3	ENSG00000163625	0.424	0.717	0.535	4.09E-124
ASPC	ASPC3	HEATR5A	ENSG00000129493	0.424	0.285	0.139	4.47E-124
ASPC	ASPC3	CERS4	ENSG00000090661	0.363	0.289	0.14	1.37E-123
ASPC	ASPC3	BIN1	ENSG00000136717	0.371	0.268	0.127	2.11E-123
ASPC	ASPC3	DCBLD2	ENSG00000057019	0.403	0.44	0.26	2.51E-122
ASPC	ASPC3	CYP4B1	ENSG00000142973	0.425	0.252	0.118	4.14E-122
ASPC	ASPC3	MT-ND3	ENSG00000198840	0.598	0.303	0.156	4.18E-122
ASPC	ASPC3	UBAP1	ENSG00000165006	0.381	0.44	0.259	7.73E-121
ASPC	ASPC3	MRTFA	ENSG00000196588	0.372	0.659	0.458	2.31E-120
ASPC	ASPC3	COBLL1	ENSG00000082438	0.432	0.535	0.353	3.48E-118
ASPC	ASPC3	PTPRA	ENSG00000132670	0.38	0.736	0.548	8.20E-118
ASPC	ASPC3	ARHGAP17	ENSG00000140750	0.359	0.427	0.251	1.20E-115
ASPC	ASPC3	GPCPD1	ENSG00000125772	0.369	0.354	0.194	1.71E-115
ASPC	ASPC3	KLF3	ENSG00000109787	0.397	0.336	0.182	4.27E-115
ASPC	ASPC3	MFAP4	ENSG00000166482	0.519	0.277	0.143	3.65E-113
ASPC	ASPC3	SNX7	ENSG00000162627	0.338	0.314	0.163	3.92E-112
ASPC	ASPC3	CAVIN1	ENSG00000177469	0.406	0.286	0.149	6.99E-112
ASPC	ASPC3	PLEKHM1	ENSG00000225190	0.384	0.261	0.13	3.42E-109
ASPC	ASPC3	NAV3	ENSG00000067798	0.311	0.938	0.847	2.13E-108
ASPC	ASPC3	USP32	ENSG00000170832	0.358	0.504	0.323	1.85E-106
ASPC	ASPC3	STK3	ENSG00000104375	0.351	0.792	0.616	1.70E-105
ASPC	ASPC3	CCDC186	ENSG00000165813	0.35	0.316	0.171	1.99E-105
ASPC	ASPC3	LASP1	ENSG00000002834	0.344	0.334	0.185	5.43E-105
ASPC	ASPC3	GLUD1	ENSG00000148672	0.327	0.371	0.211	1.73E-104
ASPC	ASPC3	ABL1	ENSG00000097007	0.366	0.594	0.41	1.42E-103
ASPC	ASPC3	AMMECR1	ENSG00000101935	0.332	0.257	0.128	3.85E-103
ASPC	ASPC3	CRIM1	ENSG00000150938	0.468	0.279	0.149	6.04E-103
ASPC	ASPC3	PAM	ENSG00000145730	0.368	0.787	0.626	9.07E-101
ASPC	ASPC3	LINC02381	ENSG00000250742	0.337	0.259	0.13	2.36E-100
ASPC	ASPC3	RBMS1	ENSG00000153250	0.349	0.797	0.634	3.82E-100
ASPC	ASPC3	TUBB6	ENSG00000176014	0.336	0.357	0.205	5.92E-100
ASPC	ASPC3	PPM1L	ENSG00000163590	0.426	0.294	0.157	2.35E-99
ASPC	ASPC3	LARP1B	ENSG00000138709	0.362	0.331	0.185	3.03E-98
ASPC	ASPC3	VPS13B	ENSG00000132549	0.35	0.849	0.719	4.75E-98
ASPC	ASPC3	FAM20A	ENSG00000108950	0.299	0.426	0.26	1.00E-97
ASPC	ASPC3	ZNF44	ENSG00000197857	0.302	0.35	0.199	2.57E-97
ASPC	ASPC3	CALU	ENSG00000128595	0.326	0.392	0.235	3.47E-97
ASPC	ASPC3	PRIM2	ENSG00000146143	0.381	0.388	0.232	9.74E-97
ASPC	ASPC3	SETD7	ENSG00000145391	0.345	0.414	0.255	3.68E-96
ASPC	ASPC3	SESN3	ENSG00000149212	0.364	0.338	0.193	6.16E-95
ASPC	ASPC3	SDCBP	ENSG00000137575	0.366	0.358	0.212	1.21E-94
ASPC	ASPC3	SMARCA1	ENSG00000102038	0.375	0.362	0.216	3.28E-93
ASPC	ASPC3	SETX	ENSG00000107290	0.318	0.571	0.394	3.88E-93
ASPC	ASPC3	ADD1	ENSG00000087274	0.313	0.582	0.401	1.49E-92
ASPC	ASPC3	ANXA7	ENSG00000138279	0.314	0.261	0.137	4.98E-92
ASPC	ASPC3	LAPTM4A	ENSG00000068697	0.348	0.296	0.166	4.82E-91
ASPC	ASPC3	PSAP	ENSG00000197746	0.338	0.27	0.147	1.15E-90
ASPC	ASPC3	ANXA5	ENSG00000164111	0.32	0.273	0.149	1.80E-90
ASPC	ASPC3	CRYL1	ENSG00000165475	0.273	0.252	0.13	1.87E-90
ASPC	ASPC3	KLHL13	ENSG00000003096	0.418	0.26	0.137	1.16E-89
ASPC	ASPC3	SNX21	ENSG00000124104	0.304	0.307	0.173	3.74E-89
ASPC	ASPC3	SLC12A6	ENSG00000140199	0.315	0.293	0.162	3.55E-88
ASPC	ASPC3	ANTXR1	ENSG00000169604	0.349	0.609	0.444	9.06E-88
ASPC	ASPC3	SIPA1L3	ENSG00000105738	0.294	0.403	0.248	3.63E-87
ASPC	ASPC3	TMOD3	ENSG00000138594	0.302	0.451	0.288	9.49E-87
ASPC	ASPC3	FBXL2	ENSG00000153558	0.36	0.328	0.191	2.49E-86
ASPC	ASPC3	CHRDL1	ENSG00000101938	0.335	0.267	0.146	6.12E-86
ASPC	ASPC3	FGD5	ENSG00000154783	0.313	0.398	0.247	8.23E-86
ASPC	ASPC3	RTN3	ENSG00000133318	0.331	0.398	0.249	1.61E-85
ASPC	ASPC3	WWC2	ENSG00000151718	0.284	0.521	0.352	4.98E-84
ASPC	ASPC3	GALNT1	ENSG00000141429	0.315	0.327	0.191	5.26E-84
ASPC	ASPC3	SRPX2	ENSG00000102359	0.3	0.406	0.254	3.21E-83
ASPC	ASPC3	AP3B1	ENSG00000132842	0.282	0.603	0.427	1.83E-81
ASPC	ASPC3	ENSG00000224363	ENSG00000224363	0.285	0.349	0.21	4.71E-81
ASPC	ASPC3	FGFR1	ENSG00000077782	0.285	0.703	0.534	7.63E-81
ASPC	ASPC3	MKNK1	ENSG00000079277	0.27	0.32	0.187	7.99E-81
ASPC	ASPC3	SLC39A11	ENSG00000133195	0.281	0.452	0.291	8.93E-81
ASPC	ASPC3	SESN1	ENSG00000080546	0.342	0.344	0.208	1.39E-80
ASPC	ASPC3	BMP2K	ENSG00000138756	0.302	0.336	0.202	1.05E-79
ASPC	ASPC3	MINDY2	ENSG00000128923	0.285	0.333	0.199	3.14E-78
ASPC	ASPC3	FBLN2	ENSG00000163520	0.352	0.646	0.491	9.83E-78
ASPC	ASPC3	RAC1	ENSG00000136238	0.302	0.304	0.18	1.64E-77
ASPC	ASPC3	TTC27	ENSG00000018699	0.304	0.364	0.226	1.91E-77
ASPC	ASPC3	ATP2B4	ENSG00000058668	0.331	0.568	0.411	7.46E-77
ASPC	ASPC3	MAF	ENSG00000178573	0.291	0.276	0.157	7.50E-77
ASPC	ASPC3	ABL2	ENSG00000143322	0.266	0.472	0.312	1.64E-76
ASPC	ASPC3	EBF1	ENSG00000164330	0.261	0.981	0.957	1.58E-75
ASPC	ASPC3	L3MBTL4	ENSG00000154655	0.315	0.387	0.244	3.13E-75
ASPC	ASPC3	HERC4	ENSG00000148634	0.298	0.738	0.579	3.40E-74
ASPC	ASPC3	FAM172A	ENSG00000113391	0.289	0.751	0.589	3.52E-74
ASPC	ASPC3	PPP1R12B	ENSG00000077157	0.321	0.58	0.418	6.80E-74
ASPC	ASPC3	ABR	ENSG00000159842	0.31	0.507	0.356	1.13E-73
ASPC	ASPC3	CPEB3	ENSG00000107864	0.276	0.314	0.187	2.07E-73
ASPC	ASPC3	PRKD1	ENSG00000184304	0.26	0.499	0.335	3.50E-73
ASPC	ASPC3	FLNA	ENSG00000196924	0.272	0.253	0.141	6.14E-73
ASPC	ASPC3	EVC2	ENSG00000173040	0.266	0.426	0.279	7.39E-73
ASPC	ASPC3	CUEDC1	ENSG00000180891	0.293	0.358	0.224	6.96E-72
ASPC	ASPC3	APP	ENSG00000142192	0.298	0.574	0.418	6.13E-71
ASPC	ASPC3	FER	ENSG00000151422	0.287	0.779	0.638	6.24E-71
ASPC	ASPC3	PRKD3	ENSG00000115825	0.252	0.394	0.253	6.78E-71
ASPC	ASPC3	ZNF438	ENSG00000183621	0.32	0.518	0.365	2.23E-70
ASPC	ASPC3	ZMYM4	ENSG00000146463	0.252	0.58	0.418	4.28E-70
ASPC	ASPC3	MFGE8	ENSG00000140545	0.27	0.328	0.202	4.32E-70
ASPC	ASPC3	SAMD4B	ENSG00000179134	0.259	0.441	0.296	4.71E-69
ASPC	ASPC3	RTN4	ENSG00000115310	0.275	0.661	0.508	1.26E-68
ASPC	ASPC3	DENND4C	ENSG00000137145	0.267	0.652	0.492	1.68E-68
ASPC	ASPC3	NIN	ENSG00000100503	0.261	0.388	0.251	3.31E-68
ASPC	ASPC3	TBC1D22A	ENSG00000054611	0.267	0.599	0.436	6.71E-68
ASPC	ASPC3	SERPING1	ENSG00000149131	0.34	0.363	0.238	7.82E-67
ASPC	ASPC3	DERA	ENSG00000023697	0.25	0.365	0.232	9.65E-67
ASPC	ASPC3	SNTB1	ENSG00000172164	0.326	0.334	0.209	1.54E-66
ASPC	ASPC3	GXYLT2	ENSG00000172986	0.259	0.316	0.192	3.71E-66
ASPC	ASPC3	C1GALT1	ENSG00000106392	0.264	0.314	0.193	8.54E-66
ASPC	ASPC3	GTDC1	ENSG00000121964	0.272	0.469	0.321	3.43E-64
ASPC	ASPC3	ARPC2	ENSG00000163466	0.258	0.299	0.182	4.64E-64
ASPC	ASPC3	MCU	ENSG00000156026	0.253	0.414	0.274	1.25E-63
ASPC	ASPC3	SAMD4A	ENSG00000020577	0.266	0.643	0.485	2.64E-63
ASPC	ASPC3	ZEB1-AS1	ENSG00000237036	0.283	0.344	0.219	2.16E-62
ASPC	ASPC3	GLS	ENSG00000115419	0.269	0.552	0.406	3.91E-62
ASPC	ASPC3	KLF7	ENSG00000118263	0.274	0.457	0.317	1.61E-61
ASPC	ASPC3	BMPR1A	ENSG00000107779	0.258	0.606	0.451	3.69E-61
ASPC	ASPC3	TRAK1	ENSG00000182606	0.254	0.438	0.302	1.17E-59
ASPC	ASPC3	GFPT1	ENSG00000198380	0.252	0.378	0.25	2.31E-59
ASPC	ASPC3	HIPK2	ENSG00000064393	0.261	0.299	0.192	5.40E-53
ASPC	ASPC3	PLAC9	ENSG00000189129	0.254	0.474	0.344	1.53E-52
ASPC	ASPC3	EOLA2-DT	ENSG00000235703	0.251	0.29	0.185	2.18E-51
ASPC	ASPC3	ANTXR2	ENSG00000163297	0.251	0.651	0.508	1.23E-49
ASPC	ASPC3	EPB41L5	ENSG00000115109	0.255	0.252	0.157	3.50E-48
ASPC	ASPC3	DCN	ENSG00000011465	0.321	0.944	0.896	3.55E-47
ASPC	ASPC3	LRRC4C	ENSG00000148948	0.71	0.288	0.209	3.41E-38
ASPC	ASPC4	KCNIP1	ENSG00000182132	2.751	0.586	0.064	<1E-308
ASPC	ASPC4	PTCH2	ENSG00000117425	2.556	0.588	0.082	<1E-308
ASPC	ASPC4	EPHA3	ENSG00000044524	2.318	0.349	0.03	<1E-308
ASPC	ASPC4	CCDC102B	ENSG00000150636	1.751	0.423	0.114	<1E-308
ASPC	ASPC4	MEOX2	ENSG00000106511	1.709	0.429	0.074	<1E-308
ASPC	ASPC4	ENSG00000239268	ENSG00000239268	1.708	0.309	0.04	<1E-308
ASPC	ASPC4	HHIP	ENSG00000164161	1.612	0.267	0.029	<1E-308
ASPC	ASPC4	PPFIA2	ENSG00000139220	1.457	0.36	0.093	<1E-308
ASPC	ASPC4	RAI14	ENSG00000039560	1.22	0.343	0.092	2.23E-280
ASPC	ASPC4	ENSG00000275443	ENSG00000275443	1.295	0.354	0.099	4.19E-274
ASPC	ASPC4	ABCA8	ENSG00000141338	1.028	0.881	0.671	2.39E-242
ASPC	ASPC4	LSAMP	ENSG00000185565	1.432	0.394	0.14	1.90E-220
ASPC	ASPC4	RCAN2	ENSG00000172348	1.164	0.409	0.149	5.16E-215
ASPC	ASPC4	ADAMTSL3	ENSG00000156218	1.202	0.501	0.224	8.46E-201
ASPC	ASPC4	F3	ENSG00000117525	1.046	0.315	0.101	2.18E-195
ASPC	ASPC4	CNTN1	ENSG00000018236	1.087	0.306	0.1	1.04E-176
ASPC	ASPC4	PTCH1	ENSG00000185920	0.962	0.254	0.073	2.96E-176
ASPC	ASPC4	DOK6	ENSG00000206052	1.012	0.362	0.136	4.52E-173
ASPC	ASPC4	ENSG00000286746	ENSG00000286746	1.902	0.341	0.129	7.87E-165
ASPC	ASPC4	OLFML2B	ENSG00000162745	0.87	0.328	0.126	7.55E-148
ASPC	ASPC4	LINC01091	ENSG00000249464	1.148	0.393	0.18	9.04E-136
ASPC	ASPC4	CALD1	ENSG00000122786	0.71	0.827	0.674	3.39E-135
ASPC	ASPC4	PDE3A	ENSG00000172572	0.925	0.516	0.279	1.15E-130
ASPC	ASPC4	SPTBN1	ENSG00000115306	0.541	0.909	0.813	1.21E-116
ASPC	ASPC4	GAB1	ENSG00000109458	0.893	0.565	0.382	4.23E-91
ASPC	ASPC4	ALDH1A1	ENSG00000165092	0.769	0.272	0.12	1.97E-89
ASPC	ASPC4	GULP1	ENSG00000144366	0.8	0.541	0.352	6.80E-88
ASPC	ASPC4	PLEKHA6	ENSG00000143850	0.572	0.309	0.153	1.53E-73
ASPC	ASPC4	EPB41L2	ENSG00000079819	0.514	0.778	0.642	4.29E-71
ASPC	ASPC4	C1QTNF7	ENSG00000163145	0.72	0.416	0.249	4.31E-68
ASPC	ASPC4	CRISPLD2	ENSG00000103196	0.658	0.253	0.125	2.88E-60
ASPC	ASPC4	EFEMP1	ENSG00000115380	0.571	0.597	0.441	5.31E-59
ASPC	ASPC4	UACA	ENSG00000137831	0.544	0.624	0.473	3.19E-58
ASPC	ASPC4	CYTH3	ENSG00000008256	0.609	0.451	0.293	3.61E-58
ASPC	ASPC4	SLC2A13	ENSG00000151229	0.677	0.39	0.242	3.70E-57
ASPC	ASPC4	FMNL2	ENSG00000157827	0.579	0.622	0.471	1.83E-56
ASPC	ASPC4	NCAM2	ENSG00000154654	0.687	0.261	0.132	2.57E-56
ASPC	ASPC4	SPTBN1-AS2	ENSG00000238018	0.569	0.29	0.156	4.60E-56
ASPC	ASPC4	LINC02884	ENSG00000231246	0.531	0.559	0.399	6.77E-55
ASPC	ASPC4	PDE7B	ENSG00000171408	0.627	0.303	0.167	2.29E-54
ASPC	ASPC4	CCBE1	ENSG00000183287	0.596	0.305	0.165	2.38E-54
ASPC	ASPC4	AEBP2	ENSG00000139154	0.634	0.466	0.316	2.79E-53
ASPC	ASPC4	SLC25A48	ENSG00000145832	0.507	0.259	0.134	1.88E-50
ASPC	ASPC4	PLAGL1	ENSG00000118495	0.537	0.715	0.588	1.54E-49
ASPC	ASPC4	C1QTNF7-AS1	ENSG00000249252	0.967	0.315	0.186	2.86E-49
ASPC	ASPC4	AFDN	ENSG00000130396	0.623	0.415	0.275	1.98E-47
ASPC	ASPC4	ARHGEF26	ENSG00000114790	0.477	0.252	0.137	5.22E-44
ASPC	ASPC4	FAM102B	ENSG00000162636	0.512	0.334	0.206	2.12E-43
ASPC	ASPC4	ZBTB7C	ENSG00000184828	0.554	0.294	0.171	2.12E-43
ASPC	ASPC4	PPFIBP1	ENSG00000110841	0.483	0.531	0.387	1.22E-42
ASPC	ASPC4	ABCA1	ENSG00000165029	0.43	0.478	0.333	5.29E-41
ASPC	ASPC4	CADPS2	ENSG00000081803	0.452	0.422	0.287	3.65E-38
ASPC	ASPC4	IL7	ENSG00000104432	0.484	0.326	0.206	2.16E-36
ASPC	ASPC4	TFPI	ENSG00000003436	0.434	0.595	0.472	2.53E-36
ASPC	ASPC4	SGCD	ENSG00000170624	0.469	0.568	0.438	3.14E-36
ASPC	ASPC4	JMJD1C	ENSG00000171988	0.328	0.853	0.78	7.77E-36
ASPC	ASPC4	PKP4	ENSG00000144283	0.447	0.282	0.176	4.61E-33
ASPC	ASPC4	SPOCK1	ENSG00000152377	0.56	0.414	0.293	5.61E-33
ASPC	ASPC4	PALLD	ENSG00000129116	0.448	0.556	0.441	3.49E-32
ASPC	ASPC4	PLSCR4	ENSG00000114698	0.373	0.581	0.455	9.33E-32
ASPC	ASPC4	KITLG	ENSG00000049130	0.417	0.356	0.243	2.92E-29
ASPC	ASPC4	SKIL	ENSG00000136603	0.416	0.261	0.162	4.44E-29
ASPC	ASPC4	C1RL	ENSG00000139178	0.361	0.362	0.248	3.23E-28
ASPC	ASPC4	FIGN	ENSG00000182263	0.444	0.352	0.243	7.14E-28
ASPC	ASPC4	GARNL3	ENSG00000136895	0.397	0.37	0.258	9.74E-28
ASPC	ASPC4	RBMS3	ENSG00000144642	0.383	0.696	0.598	1.27E-27
ASPC	ASPC4	ANKRD6	ENSG00000135299	0.422	0.252	0.157	4.00E-27
ASPC	ASPC4	MPDZ	ENSG00000107186	0.386	0.47	0.355	1.29E-25
ASPC	ASPC4	RBMS3-AS3	ENSG00000235904	0.39	0.444	0.335	2.74E-25
ASPC	ASPC4	FRY	ENSG00000073910	0.385	0.283	0.186	3.12E-25
ASPC	ASPC4	DLG2	ENSG00000150672	0.405	0.67	0.568	7.08E-25
ASPC	ASPC4	TCF12	ENSG00000140262	0.305	0.763	0.678	4.52E-23
ASPC	ASPC4	DSCAML1	ENSG00000177103	0.291	0.254	0.161	2.14E-22
ASPC	ASPC4	GSE1	ENSG00000131149	0.416	0.595	0.495	6.68E-22
ASPC	ASPC4	SEPTIN7	ENSG00000122545	0.322	0.475	0.372	3.17E-21
ASPC	ASPC4	FBLN5	ENSG00000140092	0.307	0.449	0.346	6.19E-19
ASPC	ASPC4	EIF2B3	ENSG00000070785	0.287	0.414	0.315	1.27E-17
ASPC	ASPC4	RBMS3-AS2	ENSG00000203506	0.412	0.262	0.181	1.82E-17
ASPC	ASPC4	ZNF704	ENSG00000164684	0.323	0.512	0.416	2.09E-17
ASPC	ASPC4	PLA2R1	ENSG00000153246	0.314	0.374	0.281	1.07E-16
ASPC	ASPC4	NEXN	ENSG00000162614	0.319	0.266	0.184	1.31E-16
ASPC	ASPC4	EVA1C	ENSG00000166979	0.281	0.286	0.202	6.23E-16
ASPC	ASPC4	RASAL2	ENSG00000075391	0.378	0.376	0.292	2.61E-15
ASPC	ASPC4	RGL1	ENSG00000143344	0.275	0.399	0.31	9.49E-15
ASPC	ASPC4	REEP3	ENSG00000165476	0.283	0.309	0.227	1.50E-14
ASPC	ASPC4	SETBP1	ENSG00000152217	0.269	0.711	0.631	2.59E-14
ASPC	ASPC4	COX10-DT	ENSG00000236088	0.328	0.256	0.181	2.85E-14
ASPC	ASPC4	NFE2L2	ENSG00000116044	0.278	0.467	0.381	6.13E-14
ASPC	ASPC4	ANKS1B	ENSG00000185046	0.354	0.511	0.428	1.55E-13
ASPC	ASPC4	ARHGAP10	ENSG00000071205	0.276	0.693	0.615	1.75E-12
ASPC	ASPC4	HIP1	ENSG00000127946	0.313	0.404	0.32	2.18E-12
ASPC	ASPC4	MID1	ENSG00000101871	0.256	0.428	0.336	2.52E-12
ASPC	ASPC4	CPED1	ENSG00000106034	0.259	0.529	0.447	4.28E-12
ASPC	ASPC4	LINC01004	ENSG00000228393	0.288	0.48	0.401	1.08E-11
ASPC	ASPC4	SPON2	ENSG00000159674	0.379	0.398	0.319	1.12E-11
ASPC	ASPC4	DTWD1	ENSG00000104047	0.255	0.397	0.316	1.22E-11
ASPC	ASPC4	ENSG00000227486	ENSG00000227486	0.28	0.363	0.28	2.34E-11
ASPC	ASPC4	HLCS	ENSG00000159267	0.296	0.255	0.187	9.04E-11
ASPC	ASPC4	JAM3	ENSG00000166086	0.3	0.252	0.185	1.39E-10
ASPC	ASPC4	ST3GAL1	ENSG00000008513	0.273	0.252	0.186	1.49E-10
ASPC	ASPC4	GAB2	ENSG00000033327	0.28	0.435	0.355	1.78E-10
ASPC	ASPC4	CTDSPL	ENSG00000144677	0.255	0.381	0.303	3.97E-10
ASPC	ASPC4	ATP10D	ENSG00000145246	0.264	0.251	0.187	4.82E-09
ASPC	ASPC4	FAM168A	ENSG00000054965	0.251	0.324	0.256	1.10E-08
ASPC	ASPC4	CCDC171	ENSG00000164989	0.258	0.257	0.196	3.03E-08
ASPC	ASPC4	ARHGAP18	ENSG00000146376	0.255	0.259	0.202	1.24E-06
ASPC	ASPC4	PRANCR	ENSG00000257815	0.306	0.398	0.335	1.25E-06
ASPC	ASPC4	FREM1	ENSG00000164946	0.286	0.427	0.372	4.79E-05
ASPC	ASPC5	EGR1	ENSG00000120738	1.531	0.34	0.03	<1E-308
ASPC	ASPC5	JUNB	ENSG00000171223	1.215	0.286	0.023	<1E-308
ASPC	ASPC5	FOS	ENSG00000170345	1.549	0.331	0.047	3.28E-207
ASPC	ASPC5	COL27A1	ENSG00000196739	1.088	0.291	0.046	6.07E-156
ASPC	ASPC5	ZFP36	ENSG00000128016	1.181	0.306	0.068	5.78E-110
ASPC	ASPC5	PAPLN	ENSG00000100767	0.76	0.34	0.094	1.07E-81
ASPC	ASPC5	EPSTI1	ENSG00000133106	0.946	0.388	0.123	7.03E-78
ASPC	ASPC5	CLSTN3	ENSG00000139182	0.784	0.301	0.08	2.03E-77
ASPC	ASPC5	ADAM12	ENSG00000148848	1.079	0.257	0.07	8.39E-65
ASPC	ASPC5	PLEKHA4	ENSG00000105559	0.589	0.321	0.104	7.59E-57
ASPC	ASPC5	MIR23AHG	ENSG00000267519	0.845	0.308	0.103	4.28E-54
ASPC	ASPC5	ACTN1	ENSG00000072110	0.522	0.275	0.084	3.62E-53
ASPC	ASPC5	MIR222HG	ENSG00000270069	0.912	0.258	0.08	1.98E-51
ASPC	ASPC5	TRAF3	ENSG00000131323	0.631	0.441	0.193	1.10E-45
ASPC	ASPC5	LMO4	ENSG00000143013	0.667	0.39	0.162	5.17E-45
ASPC	ASPC5	NAMPT	ENSG00000105835	1.078	0.316	0.12	5.33E-45
ASPC	ASPC5	PTPRT	ENSG00000196090	1.251	0.316	0.119	6.31E-45
ASPC	ASPC5	IGFBP4	ENSG00000141753	0.689	0.406	0.172	6.64E-45
ASPC	ASPC5	UGCG	ENSG00000148154	0.526	0.289	0.101	1.98E-44
ASPC	ASPC5	ZFP36L1	ENSG00000185650	0.674	0.538	0.27	3.09E-42
ASPC	ASPC5	MYO1B	ENSG00000128641	0.69	0.413	0.182	1.05E-41
ASPC	ASPC5	MCL1	ENSG00000143384	0.764	0.505	0.252	1.63E-41
ASPC	ASPC5	LMNA	ENSG00000160789	1.125	0.546	0.29	5.94E-41
ASPC	ASPC5	KALRN	ENSG00000160145	0.561	0.329	0.129	4.90E-39
ASPC	ASPC5	STAT3	ENSG00000168610	0.726	0.577	0.32	1.36E-37
ASPC	ASPC5	KIAA1755	ENSG00000149633	0.458	0.255	0.09	6.21E-37
ASPC	ASPC5	CD44	ENSG00000026508	0.805	0.793	0.561	1.11E-34
ASPC	ASPC5	SCARA3	ENSG00000168077	0.388	0.266	0.101	1.97E-33
ASPC	ASPC5	PTPRE	ENSG00000132334	0.562	0.278	0.11	7.34E-33
ASPC	ASPC5	CCNL1	ENSG00000163660	0.498	0.421	0.202	3.13E-32
ASPC	ASPC5	PHC2	ENSG00000134686	0.56	0.34	0.151	2.18E-31
ASPC	ASPC5	NABP1	ENSG00000173559	0.674	0.27	0.108	3.93E-31
ASPC	ASPC5	TAPBP	ENSG00000231925	0.402	0.359	0.161	1.19E-30
ASPC	ASPC5	COL18A1	ENSG00000182871	0.385	0.276	0.11	3.08E-30
[truncated: 5,557 more rows]

## Sheet: Table S14
Table S14. The unique marker genes of the cellular subtypes show significant (FDR<0.05) overrepresentation of biological pathways.
Broad cell-type	SubtypeA	Pathway ID	Pathway description	Number of genes in pathway	Number of overlapping genes	Enrichment ratio	FDRB	Overlapping genes
Adipocyte	Adip2	GO:0032787	monocarboxylic acid metabolic process	382	27	4.67016	1.19587e-07	SCD;DGAT2;GPAM;LPL;ACSL1;IGF1;HACD2;ACACA;ELOVL5;ABCD2;SLC1A3;ADIPOR2;PFKFB1;PLA2G4A;CAV1;AACS;LEP;ECHDC1;PGM1;MGST1;FADS2;IDH1;DSEL;PECR;PCK1;ADIPOQ;ELOVL6
Adipocyte	Adip2	GO:0006631	fatty acid metabolic process	248	21	5.59498	4.83053e-07	SCD;DGAT2;GPAM;LPL;ACSL1;HACD2;ACACA;ELOVL5;ABCD2;ADIPOR2;PLA2G4A;CAV1;AACS;LEP;ECHDC1;MGST1;FADS2;PECR;PCK1;ADIPOQ;ELOVL6
Adipocyte	Adip2	GO:0072330	monocarboxylic acid biosynthetic process	185	17	6.07167	5.95108e-06	SCD;LPL;IGF1;HACD2;ACACA;ELOVL5;ABCD2;SLC1A3;ADIPOR2;PFKFB1;PGM1;MGST1;FADS2;DSEL;PECR;ADIPOQ;ELOVL6
Adipocyte	Adip2	GO:0046890	regulation of lipid biosynthetic process	125	14	7.4003	9.4996e-06	SCD;DGAT2;GPAM;ACACA;ELOVL5;ABCD2;ADIPOR2;FGF1;LEP;THRSP;IDH1;ADIPOQ;CCDC3;ELOVL6
Adipocyte	Adip2	GO:0046394	carboxylic acid biosynthetic process	266	19	4.71958	2.10695e-05	SCD;LPL;IGF1;HACD2;ACACA;ELOVL5;ABCD2;SLC1A3;ADIPOR2;PFKFB1;PLA2G4A;PGM1;MGST1;FADS2;DSEL;PECR;ADIPOQ;ELOVL6;UGP2
Adipocyte	Adip2	GO:0016053	organic acid biosynthetic process	267	19	4.7019	2.10695e-05	SCD;LPL;IGF1;HACD2;ACACA;ELOVL5;ABCD2;SLC1A3;ADIPOR2;PFKFB1;PLA2G4A;PGM1;MGST1;FADS2;DSEL;PECR;ADIPOQ;ELOVL6;UGP2
Adipocyte	Adip2	GO:0019216	regulation of lipid metabolic process	269	19	4.66694	2.10695e-05	SCD;DGAT2;GPAM;ACSL1;G0S2;ACACA;ELOVL5;ABCD2;ADIPOR2;CAV1;DAB2IP;FGF1;LEP;THRSP;IDH1;ADIPOQ;CCDC3;ELOVL6;PLPP1
Adipocyte	Adip2	GO:0044283	small molecule biosynthetic process	495	26	3.47056	2.10695e-05	SCD;DGAT2;GPAM;LPL;IGF1;HACD2;ACACA;ELOVL5;ABCD2;SLC1A3;ADIPOR2;PFKFB1;PLA2G4A;AACS;FGF1;LEP;PGM1;MGST1;RBP4;FADS2;DSEL;PECR;PCK1;ADIPOQ;ELOVL6;UGP2
Adipocyte	Adip2	GO:0006633	fatty acid biosynthetic process	102	12	7.77342	3.12704e-05	SCD;LPL;HACD2;ACACA;ELOVL5;ABCD2;ADIPOR2;MGST1;FADS2;PECR;ADIPOQ;ELOVL6
Adipocyte	Adip2	GO:0008610	lipid biosynthetic process	476	25	3.47028	3.25152e-05	SCD;B4GALT6;DGAT2;GPAM;LPL;ACSL1;HACD2;ACACA;ELOVL5;ABCD2;ADIPOR2;PLA2G4A;FGF1;LEP;MGST1;THRSP;FADS2;KLB;IDH1;PECR;PCK1;ADIPOQ;CCDC3;ELOVL6;PLPP1
Adipocyte	Adip2	GO:0120162	positive regulation of cold-induced thermogenesis	71	10	9.30621	6.37477e-05	SCD;ACSL1;G0S2;ADIPOR2;CAV1;LEP;FFAR4;CEBPB;ADIPOQ;ELOVL6
Adipocyte	Adip2	GO:1901570	fatty acid derivative biosynthetic process	57	9	10.4327	9.44674e-05	SCD;ACSL1;HACD2;ACACA;ELOVL5;PLA2G4A;AACS;MGST1;ELOVL6
Adipocyte	Adip2	hsa01212	Fatty acid metabolism	42	8	12.5855	9.55026e-05	SCD;ACSL1;HACD2;ACACA;ELOVL5;FADS2;PECR;ELOVL6
Adipocyte	Adip2	GO:0035337	fatty-acyl-CoA metabolic process	32	7	14.4537	0.000196549	SCD;DGAT2;ACSL1;HACD2;ACACA;ELOVL5;ELOVL6
Adipocyte	Adip2	GO:0098742	cell-cell adhesion via plasma-membrane adhesion molecules	126	12	6.29277	0.000197757	TENM4;PALLD;PCDH7;CDH20;PCDH9;CADM1;FAT1;ATP2C1;CNTN6;CD164;ADIPOQ;EFNA5
Adipocyte	Adip2	GO:1901568	fatty acid derivative metabolic process	87	10	7.59472	0.000301094	SCD;DGAT2;ACSL1;HACD2;ACACA;ELOVL5;PLA2G4A;AACS;MGST1;ELOVL6
Adipocyte	Adip2	GO:0106106	cold-induced thermogenesis	110	11	6.60741	0.000301094	SCD;ACSL1;G0S2;ADIPOR2;CAV1;LEP;FFAR4;CEBPB;NPR3;ADIPOQ;ELOVL6
Adipocyte	Adip2	GO:0120161	regulation of cold-induced thermogenesis	110	11	6.60741	0.000301094	SCD;ACSL1;G0S2;ADIPOR2;CAV1;LEP;FFAR4;CEBPB;NPR3;ADIPOQ;ELOVL6
Adipocyte	Adip2	GO:0001101	response to acid chemical	214	15	4.63136	0.000301094	SCD;DGAT2;ACSL1;COL3A1;ACACA;AACS;LEP;RBP4;CEBPB;PCK1;SESN1;PDGFD;COL4A1;ADIPOQ;SPARC
Adipocyte	Adip2	GO:1990845	adaptive thermogenesis	114	11	6.37557	0.000376229	SCD;ACSL1;G0S2;ADIPOR2;CAV1;LEP;FFAR4;CEBPB;NPR3;ADIPOQ;ELOVL6
Adipocyte	Adip2	GO:0033559	unsaturated fatty acid metabolic process	53	8	9.97345	0.000376229	SCD;ACSL1;ELOVL5;ABCD2;PLA2G4A;MGST1;FADS2;ELOVL6
Adipocyte	Adip2	GO:0046949	fatty-acyl-CoA biosynthetic process	24	6	16.5185	0.000376229	SCD;ACSL1;HACD2;ACACA;ELOVL5;ELOVL6
Adipocyte	Adip2	GO:0001659	temperature homeostasis	125	11	5.81452	0.000871515	SCD;ACSL1;G0S2;ADIPOR2;CAV1;LEP;FFAR4;CEBPB;NPR3;ADIPOQ;ELOVL6
Adipocyte	Adip2	GO:0006636	unsaturated fatty acid biosynthetic process	28	6	14.1587	0.000918131	SCD;ELOVL5;ABCD2;MGST1;FADS2;ELOVL6
Adipocyte	Adip2	GO:0019432	triglyceride biosynthetic process	31	6	12.7885	0.00165906	DGAT2;GPAM;LPL;ACSL1;THRSP;PCK1
Adipocyte	Adip2	GO:0046460	neutral lipid biosynthetic process	32	6	12.3889	0.00186715	DGAT2;GPAM;LPL;ACSL1;THRSP;PCK1
Adipocyte	Adip2	GO:0046463	acylglycerol biosynthetic process	32	6	12.3889	0.00186715	DGAT2;GPAM;LPL;ACSL1;THRSP;PCK1
Adipocyte	Adip2	GO:0050708	regulation of protein secretion	258	15	3.84152	0.00200461	GPAM;LPL;IGF1;SAA1;CARD18;CADM1;AACS;RAPGEF4;LEP;RBP4;FFAR4;KCNB1;ANXA5;BANK1;EFNA5
Adipocyte	Adip2	GO:0009306	protein secretion	325	17	3.45618	0.00200461	GPAM;LPL;IGF1;PCLO;SAA1;CARD18;CADM1;AACS;RAPGEF4;LEP;RBP4;FFAR4;KCNB1;ANXA5;OLFM2;BANK1;EFNA5
Adipocyte	Adip2	GO:0035336	long-chain fatty-acyl-CoA metabolic process	20	5	16.5185	0.0022583	DGAT2;ACSL1;HACD2;ELOVL5;ELOVL6
Adipocyte	Adip2	GO:0062012	regulation of small molecule metabolic process	234	14	3.95315	0.00274774	SCD;DGAT2;GPAM;IGF1;ACACA;ELOVL5;ABCD2;ADIPOR2;PFKFB1;CAV1;FGF1;LEP;ADIPOQ;ELOVL6
Adipocyte	Adip2	hsa04152	AMPK signaling pathway	95	9	6.25965	0.00283296	SCD;IGF1;ACACA;ADIPOR2;PFKFB1;LEP;PPP2R1B;PCK1;ADIPOQ
Adipocyte	Adip2	GO:0002790	peptide secretion	339	17	3.31345	0.00305994	GPAM;LPL;IGF1;PCLO;SAA1;CARD18;CADM1;AACS;RAPGEF4;LEP;RBP4;FFAR4;KCNB1;ANXA5;OLFM2;BANK1;EFNA5
Adipocyte	Adip2	GO:0002791	regulation of peptide secretion	271	15	3.65724	0.00307021	GPAM;LPL;IGF1;SAA1;CARD18;CADM1;AACS;RAPGEF4;LEP;RBP4;FFAR4;KCNB1;ANXA5;BANK1;EFNA5
Adipocyte	Adip2	GO:0008203	cholesterol metabolic process	97	9	6.13058	0.00307021	SCD;DGAT2;GPAM;ACACA;FGF1;CEBPA;LEP;VLDLR;ELOVL6
Adipocyte	Adip2	hsa01040	Biosynthesis of unsaturated fatty acids	22	5	15.0168	0.00311912	SCD;HACD2;ELOVL5;FADS2;ELOVL6
Adipocyte	Adip2	GO:1902652	secondary alcohol metabolic process	101	9	5.88779	0.00403058	SCD;DGAT2;GPAM;ACACA;FGF1;CEBPA;LEP;VLDLR;ELOVL6
Adipocyte	Adip2	GO:0006094	gluconeogenesis	57	7	8.11436	0.00414091	DGAT2;PFKFB1;LEP;PGM1;RBP4;PCK1;ADIPOQ
Adipocyte	Adip2	GO:0019319	hexose biosynthetic process	59	7	7.8393	0.00507591	DGAT2;PFKFB1;LEP;PGM1;RBP4;PCK1;ADIPOQ
Adipocyte	Adip2	GO:0044272	sulfur compound biosynthetic process	132	10	5.00561	0.00537293	SCD;B4GALT6;ACSL1;HACD2;ACACA;ELOVL5;B4GALT5;MGST1;DSEL;ELOVL6
Adipocyte	Adip2	GO:0006066	alcohol metabolic process	223	13	3.85185	0.0055435	SCD;DGAT2;GPAM;IGF1;ACACA;FGF1;CEBPA;LEP;RBP4;VLDLR;PECR;PCK1;ELOVL6
Adipocyte	Adip2	GO:0006790	sulfur compound metabolic process	256	14	3.61343	0.0055435	SCD;B4GALT6;DGAT2;GPAM;ACSL1;HACD2;ACACA;ELOVL5;B4GALT5;MGST1;IDH1;GLB1;DSEL;ELOVL6
Adipocyte	Adip2	GO:0010876	lipid localization	225	13	3.81761	0.00580083	DGAT2;LPL;ACSL1;ACACA;ABCD2;PLA2G4A;CAV1;ABCC3;LEP;THRSP;RBP4;VLDLR;ADIPOQ
Adipocyte	Adip2	GO:0016125	sterol metabolic process	108	9	5.50617	0.00580083	SCD;DGAT2;GPAM;ACACA;FGF1;CEBPA;LEP;VLDLR;ELOVL6
Adipocyte	Adip2	GO:0006641	triglyceride metabolic process	62	7	7.45998	0.00604301	DGAT2;GPAM;LPL;ACSL1;CAV1;THRSP;PCK1
Adipocyte	Adip2	GO:0016051	carbohydrate biosynthetic process	136	10	4.85839	0.00604301	DGAT2;IGF1;PFKFB1;LEP;B4GALT5;PGM1;RBP4;PCK1;ADIPOQ;UGP2
Adipocyte	Adip2	GO:1903530	regulation of secretion by cell	406	18	2.92939	0.00619185	GPAM;LPL;IGF1;PCLO;SAA1;CARD18;CADM1;AACS;RAPGEF4;LEP;RBP4;FFAR4;KCNB1;ANXA5;PPP1R9A;BANK1;ADIPOQ;EFNA5
Adipocyte	Adip2	GO:0035384	thioester biosynthetic process	44	6	9.0101	0.00689804	SCD;ACSL1;HACD2;ACACA;ELOVL5;ELOVL6
Adipocyte	Adip2	GO:0071616	acyl-CoA biosynthetic process	44	6	9.0101	0.00689804	SCD;ACSL1;HACD2;ACACA;ELOVL5;ELOVL6
Adipocyte	Adip2	GO:0046364	monosaccharide biosynthetic process	65	7	7.11567	0.00721128	DGAT2;PFKFB1;LEP;PGM1;RBP4;PCK1;ADIPOQ
Adipocyte	Adip2	GO:0006637	acyl-CoA metabolic process	88	8	6.00673	0.00721128	SCD;DGAT2;GPAM;ACSL1;HACD2;ACACA;ELOVL5;ELOVL6
Adipocyte	Adip2	GO:0035383	thioester metabolic process	88	8	6.00673	0.00721128	SCD;DGAT2;GPAM;ACSL1;HACD2;ACACA;ELOVL5;ELOVL6
Adipocyte	Adip2	GO:0015718	monocarboxylic acid transport	89	8	5.93924	0.00767526	ACSL1;ACACA;ABCD2;PLA2G4A;SLC16A7;ABCC3;LEP;THRSP
Adipocyte	Adip2	GO:0035338	long-chain fatty-acyl-CoA biosynthetic process	15	4	17.6198	0.00789353	ACSL1;HACD2;ELOVL5;ELOVL6
Adipocyte	Adip2	GO:0005604	basement membrane	67	7	6.90326	0.00829124	MEGF9;COL15A1;COL4A1;SPARC;EFNA5;DLG1;COL4A2
Adipocyte	Adip2	GO:0098609	cell-cell adhesion	461	19	2.72323	0.00845578	TENM4;GPAM;PALLD;IGF1;PCDH7;CDH20;PCDH9;CADM1;CAV1;FAT1;ATP2C1;LEP;CNTN6;CEBPB;CD164;NRCAM;ADIPOQ;EFNA5;DLG1
Adipocyte	Adip2	GO:0090181	regulation of cholesterol metabolic process	47	6	8.43499	0.00868851	SCD;DGAT2;GPAM;ACACA;FGF1;ELOVL6
Adipocyte	Adip2	GO:0042593	glucose homeostasis	150	10	4.40494	0.0110027	ADIPOR2;AACS;CEBPA;LEP;RBP4;KCNB1;PCK1;ADIPOQ;EFNA5;CSMD1
Adipocyte	Adip2	GO:0033500	carbohydrate homeostasis	151	10	4.37577	0.0114346	ADIPOR2;AACS;CEBPA;LEP;RBP4;KCNB1;PCK1;ADIPOQ;EFNA5;CSMD1
Adipocyte	Adip2	GO:0031012	extracellular matrix	284	14	3.25717	0.0117563	MEGF9;COL3A1;FGF1;ADAMTS12;COL15A1;ADAMTS15;ANOS1;ANXA5;COL4A1;ADIPOQ;SPARC;EFNA5;DLG1;COL4A2
Adipocyte	Adip2	GO:0007156	homophilic cell adhesion via plasma membrane adhesion molecules	72	7	6.42387	0.0117563	PALLD;PCDH7;CDH20;PCDH9;CADM1;FAT1;CNTN6
Adipocyte	Adip2	GO:0051046	regulation of secretion	436	18	2.72783	0.0117563	GPAM;LPL;IGF1;PCLO;SAA1;CARD18;CADM1;AACS;RAPGEF4;LEP;RBP4;FFAR4;KCNB1;ANXA5;PPP1R9A;BANK1;ADIPOQ;EFNA5
Adipocyte	Adip2	GO:0050808	synapse organization	252	13	3.40858	0.0128741	ERBB4;PCLO;GRIN2B;DAB2IP;EPHB2;WASF3;NOS1AP;PPP1R9A;NRCAM;COL4A1;SPARC;EFNA5;DLG1
Adipocyte	Adip2	GO:0019218	regulation of steroid metabolic process	74	7	6.25025	0.0134952	SCD;DGAT2;GPAM;ACACA;FGF1;LEP;ELOVL6
Adipocyte	Adip2	hsa03320	PPAR signaling pathway	52	6	7.62393	0.0135728	SCD;LPL;ACSL1;FADS2;PCK1;ADIPOQ
Adipocyte	Adip2	GO:0062023	collagen-containing extracellular matrix	221	12	3.58773	0.0140079	MEGF9;COL3A1;ADAMTS12;COL15A1;ADAMTS15;ANXA5;COL4A1;ADIPOQ;SPARC;EFNA5;DLG1;COL4A2
Adipocyte	Adip2	GO:0015908	fatty acid transport	53	6	7.48008	0.0146647	ACSL1;ACACA;ABCD2;PLA2G4A;LEP;THRSP
Adipocyte	Adip2	GO:0044262	cellular carbohydrate metabolic process	191	11	3.80531	0.0155532	DGAT2;IGF1;PFKFB1;LEP;B4GALT5;PGM1;IDH1;GLB1;PCK1;ADIPOQ;UGP2
Adipocyte	Adip2	GO:0034637	cellular carbohydrate biosynthetic process	54	6	7.34156	0.0158212	IGF1;LEP;B4GALT5;PGM1;PCK1;UGP2
Adipocyte	Adip2	GO:0008038	neuron recognition	35	5	9.43915	0.0168696	PALLD;NTM;EPHB2;CNTN6;NRCAM
Adipocyte	Adip2	GO:0034284	response to monosaccharide	133	9	4.47118	0.0173846	GPAM;LPL;AACS;LEP;KCNB1;PCK1;ADIPOQ;SPARC;EFNA5
Adipocyte	Adip2	GO:0006639	acylglycerol metabolic process	79	7	5.85466	0.0173846	DGAT2;GPAM;LPL;ACSL1;CAV1;THRSP;PCK1
Adipocyte	Adip2	GO:0008037	cell recognition	79	7	5.85466	0.0173846	PALLD;NTM;CADM1;EPHB2;CNTN6;NRCAM;DLG1
Adipocyte	Adip2	GO:0070542	response to fatty acid	56	6	7.07937	0.0173846	SCD;DGAT2;ACSL1;ACACA;AACS;ADIPOQ
Adipocyte	Adip2	GO:0033866	nucleoside bisphosphate biosynthetic process	56	6	7.07937	0.0173846	SCD;ACSL1;HACD2;ACACA;ELOVL5;ELOVL6
Adipocyte	Adip2	GO:0034030	ribonucleoside bisphosphate biosynthetic process	56	6	7.07937	0.0173846	SCD;ACSL1;HACD2;ACACA;ELOVL5;ELOVL6
Adipocyte	Adip2	GO:0034033	purine nucleoside bisphosphate biosynthetic process	56	6	7.07937	0.0173846	SCD;ACSL1;HACD2;ACACA;ELOVL5;ELOVL6
Adipocyte	Adip2	GO:0050663	cytokine secretion	106	8	4.98672	0.0176666	GPAM;LPL;SAA1;CARD18;CADM1;LEP;FFAR4;BANK1
Adipocyte	Adip2	GO:0009108	coenzyme biosynthetic process	165	10	4.00449	0.0176666	SCD;ACSL1;IGF1;HACD2;ACACA;ELOVL5;PFKFB1;PGM1;SLC25A16;ELOVL6
Adipocyte	Adip2	GO:0006638	neutral lipid metabolic process	80	7	5.78148	0.0176666	DGAT2;GPAM;LPL;ACSL1;CAV1;THRSP;PCK1
Adipocyte	Adip2	GO:0006732	coenzyme metabolic process	268	13	3.20509	0.0184214	SCD;DGAT2;GPAM;ACSL1;IGF1;HACD2;ACACA;ELOVL5;PFKFB1;PGM1;IDH1;SLC25A16;ELOVL6
Adipocyte	Adip2	GO:0048871	multicellular organismal homeostasis	305	14	3.03291	0.0184214	SCD;ACSL1;G0S2;ACACA;ADIPOR2;CAV1;LEP;TMEM64;RBP4;FFAR4;CEBPB;NPR3;ADIPOQ;ELOVL6
Adipocyte	Adip2	GO:0045540	regulation of cholesterol biosynthetic process	37	5	8.92893	0.0184214	SCD;GPAM;ACACA;FGF1;ELOVL6
Adipocyte	Adip2	GO:0106118	regulation of sterol biosynthetic process	37	5	8.92893	0.0184214	SCD;GPAM;ACACA;FGF1;ELOVL6
Adipocyte	Adip2	GO:0050810	regulation of steroid biosynthetic process	58	6	6.83525	0.0191493	SCD;GPAM;ACACA;FGF1;LEP;ELOVL6
Adipocyte	Adip2	GO:1901618	organic hydroxy compound transmembrane transporter activity	21	4	12.5855	0.0196185	SLC16A7;ABCC3;RBP4;SLC22A3
Adipocyte	Adip2	GO:0015909	long-chain fatty acid transport	38	5	8.69396	0.0196185	ACSL1;ACACA;ABCD2;PLA2G4A;THRSP
Adipocyte	Adip2	GO:0046879	hormone secretion	170	10	3.88671	0.0196185	PCLO;AACS;RAPGEF4;LEP;RBP4;FFAR4;KCNB1;ANXA5;ADIPOQ;EFNA5
Adipocyte	Adip2	GO:0006869	lipid transport	203	11	3.58037	0.0196185	ACSL1;ACACA;ABCD2;PLA2G4A;CAV1;ABCC3;LEP;THRSP;RBP4;VLDLR;ADIPOQ
Adipocyte	Adip2	GO:0033865	nucleoside bisphosphate metabolic process	110	8	4.80539	0.0196185	SCD;DGAT2;GPAM;ACSL1;HACD2;ACACA;ELOVL5;ELOVL6
Adipocyte	Adip2	GO:0033875	ribonucleoside bisphosphate metabolic process	110	8	4.80539	0.0196185	SCD;DGAT2;GPAM;ACSL1;HACD2;ACACA;ELOVL5;ELOVL6
Adipocyte	Adip2	GO:0034032	purine nucleoside bisphosphate metabolic process	110	8	4.80539	0.0196185	SCD;DGAT2;GPAM;ACSL1;HACD2;ACACA;ELOVL5;ELOVL6
Adipocyte	Adip2	GO:0060537	muscle tissue development	239	12	3.31753	0.0206041	ERBB4;TENM4;IGF1;CAV2;COL3A1;SEMA3C;CAV1;HIVEP3;RBP4;SGCD;DDX5;DLG1
Adipocyte	Adip2	GO:0019217	regulation of fatty acid metabolic process	60	6	6.60741	0.0208914	DGAT2;ELOVL5;ABCD2;ADIPOR2;CAV1;ADIPOQ
Adipocyte	Adip2	GO:0071229	cellular response to acid chemical	141	9	4.21749	0.0210191	DGAT2;COL3A1;ACACA;LEP;CEBPB;PCK1;SESN1;PDGFD;COL4A1
Adipocyte	Adip2	GO:0019395	fatty acid oxidation	85	7	5.44139	0.0211638	DGAT2;ABCD2;ADIPOR2;LEP;ECHDC1;PECR;ADIPOQ
Adipocyte	Adip2	GO:0034440	lipid oxidation	85	7	5.44139	0.0211638	DGAT2;ABCD2;ADIPOR2;LEP;ECHDC1;PECR;ADIPOQ
Adipocyte	Adip2	GO:0051223	regulation of protein transport	433	17	2.59413	0.0211638	GPAM;LPL;IGF1;SAA1;CARD18;CADM1;AACS;RAPGEF4;LEP;RBP4;CHP1;FFAR4;KCNB1;ANXA5;BANK1;ADIPOQ;EFNA5
Adipocyte	Adip2	GO:1903531	negative regulation of secretion by cell	113	8	4.67781	0.0219165	CARD18;LEP;FFAR4;KCNB1;ANXA5;PPP1R9A;BANK1;ADIPOQ
Adipocyte	Adip2	GO:0062013	positive regulation of small molecule metabolic process	86	7	5.37812	0.021955	DGAT2;IGF1;ELOVL5;ABCD2;PFKFB1;FGF1;ADIPOQ
Adipocyte	Adip2	GO:0044242	cellular lipid catabolic process	143	9	4.15851	0.021955	LPL;ABCD2;PLA2G4A;LEP;ECHDC1;IDH1;PECR;PCK1;ADIPOQ
Adipocyte	Adip2	GO:0009914	hormone transport	177	10	3.733	0.0242306	PCLO;AACS;RAPGEF4;LEP;RBP4;FFAR4;KCNB1;ANXA5;ADIPOQ;EFNA5
Adipocyte	Adip2	GO:0000038	very long-chain fatty acid metabolic process	23	4	11.4911	0.0244262	HACD2;ELOVL5;ABCD2;ELOVL6
Adipocyte	Adip2	GO:0030497	fatty acid elongation	10	3	19.8222	0.0253048	HACD2;ELOVL5;ELOVL6
Adipocyte	Adip2	GO:0043651	linoleic acid metabolic process	10	3	19.8222	0.0253048	ACSL1;ELOVL5;FADS2
Adipocyte	Adip2	GO:0009743	response to carbohydrate	147	9	4.04535	0.0256554	GPAM;LPL;AACS;LEP;KCNB1;PCK1;ADIPOQ;SPARC;EFNA5
Adipocyte	Adip2	GO:0097305	response to alcohol	148	9	4.01802	0.0267162	ACACA;GRIN2B;AACS;LEP;RBP4;GLB1;ADIPOQ;SPARC;EFNA5
Adipocyte	Adip2	GO:0090087	regulation of peptide transport	448	17	2.50728	0.028468	GPAM;LPL;IGF1;SAA1;CARD18;CADM1;AACS;RAPGEF4;LEP;RBP4;CHP1;FFAR4;KCNB1;ANXA5;BANK1;ADIPOQ;EFNA5
Adipocyte	Adip2	GO:0050707	regulation of cytokine secretion	91	7	5.08262	0.0287558	GPAM;LPL;SAA1;CARD18;CADM1;FFAR4;BANK1
Adipocyte	Adip2	GO:0030258	lipid modification	217	11	3.34938	0.028959	ERBB4;DGAT2;ABCD2;ADIPOR2;FGF1;LEP;ECHDC1;KLB;PECR;ADIPOQ;PLPP1
Adipocyte	Adip2	GO:0023061	signal release	255	12	3.10937	0.031066	PCLO;SYN3;AACS;RAPGEF4;LEP;RBP4;FFAR4;KCNB1;ANXA5;PPP1R9A;ADIPOQ;EFNA5
Adipocyte	Adip2	GO:0031953	negative regulation of protein autophosphorylation	11	3	18.0202	0.0322171	CAV1;CHP1;ADIPOQ
Adipocyte	Adip2	GO:0006813	potassium ion transport	122	8	4.33273	0.0322171	SLC1A3;CAV1;SLC24A3;CHP1;NOS1AP;KCNB1;DLG1;DPP6
Adipocyte	Adip2	GO:0034762	regulation of transmembrane transport	296	13	2.9019	0.0340733	IGF1;ADIPOR2;CAV1;EPHB2;LEP;CHP1;FFAR4;NOS1AP;KCNB1;TRDN;ADIPOQ;DLG1;DPP6
Adipocyte	Adip2	GO:0051048	negative regulation of secretion	124	8	4.26284	0.0350758	CARD18;LEP;FFAR4;KCNB1;ANXA5;PPP1R9A;BANK1;ADIPOQ
Adipocyte	Adip2	GO:0042383	sarcolemma	95	7	4.86862	0.0350758	CAV2;CAV1;NOS1AP;KCNB1;SGCD;SNTG2;DLG1
Adipocyte	Adip2	GO:0098978	glutamatergic synapse	225	11	3.23029	0.036897	ERBB4;SYN3;EPHB2;WASF3;NOS1AP;PPP1R9A;OLFM2;NRCAM;TANC2;SPARC;DLG1
Adipocyte	Adip2	GO:0098984	neuron to neuron synapse	226	11	3.21599	0.0379614	ERBB4;PCLO;SYN3;GRIN2B;CAP2;RAPGEF4;EPB41;PPP1R9A;NRCAM;TANC2;DLG1
Adipocyte	Adip2	GO:0007169	transmembrane receptor protein tyrosine kinase signaling pathway	464	17	2.42082	0.0381199	ERBB4;IGF1;CAV2;GRIN2B;DAB2IP;FGF1;EPHB2;ADAMTS12;LEP;KLB;ANOS1;KANK1;PDGFD;COL4A1;ADIPOQ;EFNA5;COL4A2
Adipocyte	Adip2	GO:0009152	purine ribonucleotide biosynthetic process	158	9	3.76371	0.0381199	SCD;ACSL1;IGF1;HACD2;ACACA;ELOVL5;PFKFB1;PGM1;ELOVL6
Adipocyte	Adip2	GO:0006665	sphingolipid metabolic process	97	7	4.76823	0.0381199	B4GALT6;HACD2;ELOVL5;ASAH1;GLB1;ELOVL6;PLPP1
Adipocyte	Adip2	GO:0050873	brown fat cell differentiation	27	4	9.78875	0.0382644	CEBPA;LEP;CEBPB;ADIPOQ
Adipocyte	Adip2	GO:0030020	extracellular matrix structural constituent conferring tensile strength	27	4	9.78875	0.0382644	COL3A1;COL15A1;COL4A1;COL4A2
Adipocyte	Adip2	GO:0036109	alpha-linolenic acid metabolic process	12	3	16.5185	0.0382644	ACSL1;ELOVL5;FADS2
Adipocyte	Adip2	GO:0005778	peroxisomal membrane	47	5	7.02916	0.0382644	ACSL1;ABCD2;TMEM135;MGST1;PECR
Adipocyte	Adip2	GO:0031903	microbody membrane	47	5	7.02916	0.0382644	ACSL1;ABCD2;TMEM135;MGST1;PECR
Adipocyte	Adip2	GO:0005201	extracellular matrix structural constituent	98	7	4.71958	0.0386233	COL3A1;COL15A1;ANOS1;COL4A1;ADIPOQ;SPARC;COL4A2
Adipocyte	Adip2	GO:0043270	positive regulation of ion transport	128	8	4.12963	0.0391262	CAV1;EPHB2;LEP;CHP1;NOS1AP;CEBPB;TRDN;DLG1
Adipocyte	Adip2	GO:0098794	postsynapse	385	15	2.57431	0.0397066	ERBB4;GRIA4;PCLO;SYN3;GRIN2B;CAP2;EPHB2;WASF3;EPB41;KCNB1;PALMD;PPP1R9A;NRCAM;TANC2;DLG1
Adipocyte	Adip2	GO:0070201	regulation of establishment of protein localization	469	17	2.39501	0.0397066	GPAM;LPL;IGF1;SAA1;CARD18;CADM1;AACS;RAPGEF4;LEP;RBP4;CHP1;FFAR4;KCNB1;ANXA5;BANK1;ADIPOQ;EFNA5
Adipocyte	Adip2	GO:0015850	organic hydroxy compound transport	129	8	4.09762	0.0399769	CAV1;SLC16A7;ABCC3;LEP;RBP4;SLC22A3;KCNB1;ADIPOQ
Adipocyte	Adip2	GO:0045471	response to ethanol	72	6	5.50617	0.0399769	GRIN2B;AACS;LEP;RBP4;ADIPOQ;SPARC
Adipocyte	Adip2	GO:0046889	positive regulation of lipid biosynthetic process	48	5	6.88272	0.0399769	DGAT2;ELOVL5;ABCD2;FGF1;CCDC3
Adipocyte	Adip2	GO:0010817	regulation of hormone levels	271	12	2.92579	0.0440805	DGAT2;MME;PCLO;AACS;RAPGEF4;LEP;RBP4;FFAR4;KCNB1;ANXA5;ADIPOQ;EFNA5
Adipocyte	Adip2	GO:0031290	retinal ganglion cell axon guidance	13	3	15.2479	0.0453651	EPHB2;NRCAM;EFNA5
Adipocyte	Adip2	GO:0006164	purine nucleotide biosynthetic process	165	9	3.60404	0.0458979	SCD;ACSL1;IGF1;HACD2;ACACA;ELOVL5;PFKFB1;PGM1;ELOVL6
Adipocyte	Adip2	hsa00600	Sphingolipid metabolism	29	4	9.11367	0.0458979	B4GALT6;ASAH1;GLB1;PLPP1
Adipocyte	Adip2	GO:0055082	cellular chemical homeostasis	436	16	2.42474	0.0468284	DGAT2;SAA1;GRIN2B;CAV1;AACS;ATP2C1;SLC24A3;SLC35G1;TMEM64;CHP1;KCNB1;ANXA5;PCK1;TRDN;EFNA5;FTL
Adipocyte	Adip2	GO:0019318	hexose metabolic process	166	9	3.58233	0.0468284	DGAT2;IGF1;PFKFB1;LEP;PGM1;RBP4;GLB1;PCK1;ADIPOQ
Adipocyte	Adip2	GO:0002792	negative regulation of peptide secretion	75	6	5.28593	0.0468284	CARD18;LEP;FFAR4;KCNB1;ANXA5;BANK1
Adipocyte	Adip2	GO:0046165	alcohol biosynthetic process	104	7	4.44729	0.048125	SCD;GPAM;ACACA;FGF1;LEP;PCK1;ELOVL6
Adipocyte	Adip2	GO:1902930	regulation of alcohol biosynthetic process	51	5	6.47785	0.048125	SCD;GPAM;ACACA;FGF1;ELOVL6
Adipocyte	Adip2	GO:0010827	regulation of glucose transmembrane transport	51	5	6.47785	0.048125	IGF1;ADIPOR2;LEP;FFAR4;ADIPOQ
Adipocyte	Adip2	hsa04974	Protein digestion and absorption	51	5	6.47785	0.048125	MME;COL3A1;COL15A1;COL4A1;COL4A2
Adipocyte	Adip2	GO:0042304	regulation of fatty acid biosynthetic process	30	4	8.80988	0.048125	ELOVL5;ABCD2;ADIPOR2;ADIPOQ
Adipocyte	Adip2	GO:0050999	regulation of nitric-oxide synthase activity	30	4	8.80988	0.048125	CAV1;LEP;NOS1AP;NPR3
Adipocyte	Adip2	GO:0030866	cortical actin cytoskeleton organization	30	4	8.80988	0.048125	EPB41;EPB41L1;FMNL2;DLG1
Adipocyte	Adip2	GO:0008328	ionotropic glutamate receptor complex	30	4	8.80988	0.048125	GRIA4;GRIN2B;OLFM2;DLG1
Adipocyte	Adip2	GO:0098878	neurotransmitter receptor complex	30	4	8.80988	0.048125	GRIA4;GRIN2B;OLFM2;DLG1
Adipocyte	Adip2	GO:0072358	cardiovascular system development	484	17	2.32078	0.0487493	WDPCP;COL3A1;SEMA3C;ADIPOR2;CAV1;DAB2IP;FGF1;EPHB2;COL15A1;LEP;ADAM12;SGCD;NRCAM;PDGFD;COL4A1;SPARC;COL4A2
Adipocyte	Adip2	GO:0046677	response to antibiotic	204	10	3.23893	0.0494889	SLC1A3;GRIN2B;PLA2G4A;AACS;LEP;RBP4;PDGFD;ADIPOQ;SPARC;EFNA5
Adipocyte	Adip2	GO:1901615	organic hydroxy compound metabolic process	318	13	2.70114	0.0496615	SCD;DGAT2;GPAM;IGF1;ACACA;FGF1;CEBPA;LEP;RBP4;VLDLR;PECR;PCK1;ELOVL6
Adipocyte	Adip2	GO:0051051	negative regulation of transport	279	12	2.8419	0.0496937	CARD18;CAV1;EPHB2;LEP;CHP1;FFAR4;KCNB1;ANXA5;PPP1R9A;BANK1;TRDN;ADIPOQ
Adipocyte	Adip2	GO:0098911	regulation of ventricular cardiac muscle cell action potential	14	3	14.1587	0.0497309	CAV1;NOS1AP;DLG1
Adipocyte	Adip2	GO:0006071	glycerol metabolic process	14	3	14.1587	0.0497309	DGAT2;LEP;PCK1
Adipocyte	Adip3	GO:0008380	RNA splicing	322	29	4.99495	4.1528e-09	SREK1;SUGP2;ZC3H13;PNN;CLK1;USP4;ACIN1;SUPT6H;PRMT7;ZBTB8OS;PPIG;LUC7L;DDX42;CLASRP;SRSF5;PRPF38B;SF3B1;CCAR1;DDX46;RBM5;ZBTB7A;RBM39;CIRBP;SNRNP70;HNRNPH1;CELF1;AHNAK;RBM25;SRRM2
Adipocyte	Adip3	GO:0006397	mRNA processing	378	26	3.81479	1.34818e-05	SREK1;SUGP2;ZC3H13;PNN;USP4;ACIN1;SUPT6H;PRMT7;SAFB;LUC7L;DDX42;CLASRP;SRSF5;PRPF38B;SF3B1;CCAR1;DDX46;RBM5;ZBTB7A;RBM39;CIRBP;SNRNP70;HNRNPH1;CELF1;RBM25;SRRM2
Adipocyte	Adip3	GO:0000377	RNA splicing, via transesterification reactions with bulged adenosine as nucleophile	254	18	3.93032	0.00121573	SREK1;PNN;USP4;PRMT7;LUC7L;DDX42;SRSF5;SF3B1;CCAR1;DDX46;RBM5;ZBTB7A;CIRBP;SNRNP70;HNRNPH1;CELF1;RBM25;SRRM2
Adipocyte	Adip3	GO:0000398	mRNA splicing, via spliceosome	254	18	3.93032	0.00121573	SREK1;PNN;USP4;PRMT7;LUC7L;DDX42;SRSF5;SF3B1;CCAR1;DDX46;RBM5;ZBTB7A;CIRBP;SNRNP70;HNRNPH1;CELF1;RBM25;SRRM2
Adipocyte	Adip3	GO:0000375	RNA splicing, via transesterification reactions	257	18	3.88444	0.00121573	SREK1;PNN;USP4;PRMT7;LUC7L;DDX42;SRSF5;SF3B1;CCAR1;DDX46;RBM5;ZBTB7A;CIRBP;SNRNP70;HNRNPH1;CELF1;RBM25;SRRM2
Adipocyte	Adip3	GO:0043484	regulation of RNA splicing	99	11	6.16235	0.00182737	SREK1;CLK1;SRSF5;RBM5;ZBTB7A;CIRBP;SNRNP70;HNRNPH1;CELF1;AHNAK;RBM25
Adipocyte	Adip3	GO:0050684	regulation of mRNA processing	104	10	5.3328	0.0157672	SREK1;SUPT6H;SAFB;SRSF5;RBM5;ZBTB7A;CIRBP;SNRNP70;CELF1;RBM25
Adipocyte	Adip3	GO:0016607	nuclear speck	319	18	3.12947	0.0157672	SREK1;ZC3H13;PNN;ACIN1;BCLAF1;PPIG;DDX42;SRSF5;SF3B1;USP36;DDX46;ZMIZ1;CCNL2;RBM39;SNRNP70;PNISR;RBM25;SRRM2
Adipocyte	Adip3	GO:0090207	regulation of triglyceride metabolic process	22	5	12.6048	0.0290215	PNPLA2;LMF1;NR1H3;SLC27A1;PLIN5
Adipocyte	Adip3	GO:0048024	regulation of mRNA splicing, via spliceosome	72	8	6.16235	0.0303213	SREK1;SRSF5;RBM5;ZBTB7A;CIRBP;SNRNP70;CELF1;RBM25
Adipocyte	Adip3	GO:0090208	positive regulation of triglyceride metabolic process	13	4	17.065	0.0412452	PNPLA2;NR1H3;SLC27A1;PLIN5
Adipocyte	Adip3	GO:0016052	carbohydrate catabolic process	101	9	4.94208	0.0490038	PYGB;MLXIPL;DHTKD1;ENOSF1;PRKAG2;ZBTB7A;HMGB1;LRP5;MAN2C1
Adipocyte	Adip4	GO:0000904	cell morphogenesis involved in differentiation	489	20	5.15049	6.63345e-06	DCLK1;LAMA2;UST;COL6A3;CHL1;BOC;VIT;GLI3;AXL;ANTXR1;SLIT2;PTPRD;FRMD6;COL6A2;SPON2;SLIT3;RUFY3;ROBO1;FLRT2;PIK3R1
Adipocyte	Adip4	GO:0030198	extracellular matrix organization	227	14	7.76657	8.78874e-06	LAMA2;COL6A3;COL1A2;SH3PXD2B;VIT;ANTXR1;ITGA11;COL6A2;COL16A1;CCDC80;RECK;FLRT2;MFAP5;HPSE2
Adipocyte	Adip4	GO:0043062	extracellular structure organization	259	14	6.807	3.19492e-05	LAMA2;COL6A3;COL1A2;SH3PXD2B;VIT;ANTXR1;ITGA11;COL6A2;COL16A1;CCDC80;RECK;FLRT2;MFAP5;HPSE2
Adipocyte	Adip4	GO:0031012	extracellular matrix	284	14	6.20779	7.67659e-05	LAMA2;COL6A3;COL1A2;VIT;CDON;COL6A2;COL16A1;CCDC80;SPON2;FGF10;LRIG3;FLRT2;MFAP5;HPSE2
Adipocyte	Adip4	GO:0021885	forebrain cell migration	39	6	19.3738	0.000581829	GLI3;AXL;SLIT2;SLIT3;ROBO1;EFHC1
Adipocyte	Adip4	GO:0006935	chemotaxis	350	14	5.03718	0.000581829	LAMA2;LPAR1;CHL1;BOC;GLI3;FGF7;SLIT2;SPON2;FGF10;CYP7B1;SLIT3;ROBO1;FLRT2;PIK3R1
Adipocyte	Adip4	GO:0042330	taxis	352	14	5.00856	0.000581829	LAMA2;LPAR1;CHL1;BOC;GLI3;FGF7;SLIT2;SPON2;FGF10;CYP7B1;SLIT3;ROBO1;FLRT2;PIK3R1
Adipocyte	Adip4	GO:0007409	axonogenesis	302	13	5.4208	0.000581829	DCLK1;LAMA2;UST;CHL1;BOC;GLI3;SLIT2;SPON2;SLIT3;RUFY3;ROBO1;FLRT2;PIK3R1
Adipocyte	Adip4	GO:0007411	axon guidance	176	10	7.15508	0.000848939	LAMA2;CHL1;BOC;GLI3;SLIT2;SPON2;SLIT3;ROBO1;FLRT2;PIK3R1
Adipocyte	Adip4	GO:0097485	neuron projection guidance	176	10	7.15508	0.000848939	LAMA2;CHL1;BOC;GLI3;SLIT2;SPON2;SLIT3;ROBO1;FLRT2;PIK3R1
Adipocyte	Adip4	GO:0048667	cell morphogenesis involved in neuron differentiation	384	14	4.59118	0.00110245	DCLK1;LAMA2;UST;CHL1;BOC;GLI3;SLIT2;PTPRD;SPON2;SLIT3;RUFY3;ROBO1;FLRT2;PIK3R1
Adipocyte	Adip4	GO:0061564	axon development	333	13	4.91616	0.0011624	DCLK1;LAMA2;UST;CHL1;BOC;GLI3;SLIT2;SPON2;SLIT3;RUFY3;ROBO1;FLRT2;PIK3R1
Adipocyte	Adip4	GO:0048812	neuron projection morphogenesis	422	14	4.17775	0.00280666	DCLK1;LAMA2;UST;CHL1;BOC;GLI3;SLIT2;PTPRD;SPON2;SLIT3;RUFY3;ROBO1;FLRT2;PIK3R1
Adipocyte	Adip4	GO:0120039	plasma membrane bounded cell projection morphogenesis	431	14	4.09051	0.00318446	DCLK1;LAMA2;UST;CHL1;BOC;GLI3;SLIT2;PTPRD;SPON2;SLIT3;RUFY3;ROBO1;FLRT2;PIK3R1
Adipocyte	Adip4	GO:0048858	cell projection morphogenesis	432	14	4.08105	0.00318446	DCLK1;LAMA2;UST;CHL1;BOC;GLI3;SLIT2;PTPRD;SPON2;SLIT3;RUFY3;ROBO1;FLRT2;PIK3R1
Adipocyte	Adip4	GO:0062023	collagen-containing extracellular matrix	221	10	5.69816	0.00408606	LAMA2;COL6A3;COL1A2;VIT;CDON;COL6A2;COL16A1;CCDC80;FGF10;MFAP5
Adipocyte	Adip4	GO:0022029	telencephalon cell migration	37	5	17.0175	0.00412175	GLI3;SLIT2;SLIT3;ROBO1;EFHC1
Adipocyte	Adip4	GO:0032990	cell part morphogenesis	449	14	3.92653	0.00412175	DCLK1;LAMA2;UST;CHL1;BOC;GLI3;SLIT2;PTPRD;SPON2;SLIT3;RUFY3;ROBO1;FLRT2;PIK3R1
Adipocyte	Adip4	GO:0030900	forebrain development	227	10	5.54755	0.00435167	DCLK1;LPAR1;GLI3;CDON;AXL;SLIT2;FGF10;SLIT3;ROBO1;EFHC1
Adipocyte	Adip4	GO:0021953	central nervous system neuron differentiation	99	7	8.9041	0.00450189	DCLK1;GLI3;SPOCK1;RORA;SLIT2;SLIT3;ROBO1
Adipocyte	Adip4	GO:0007224	smoothened signaling pathway	103	7	8.55831	0.00556246	PRRX1;BOC;GLI3;CDON;RORA;EVC2;FGF10
Adipocyte	Adip4	GO:0048839	inner ear development	113	7	7.80094	0.00970943	PRRX1;GLI3;BMPER;SOBP;FGF10;LRIG3;AHI1
Adipocyte	Adip4	GO:0007507	heart development	377	12	4.00836	0.0120719	BICC1;SH3PXD2B;GLI3;PRICKLE1;ANK2;SLIT2;NOX4;SLIT3;ROBO1;FLRT2;AHI1;PAM
Adipocyte	Adip4	GO:0003422	growth plate cartilage morphogenesis	10	3	37.7788	0.0159109	COL6A3;VIT;COL6A2
Adipocyte	Adip4	GO:0030020	extracellular matrix structural constituent conferring tensile strength	27	4	18.6562	0.0159109	COL6A3;COL1A2;COL6A2;COL16A1
Adipocyte	Adip4	GO:0043583	ear development	129	7	6.83338	0.0182748	PRRX1;GLI3;BMPER;SOBP;FGF10;LRIG3;AHI1
Adipocyte	Adip4	hsa04151	PI3K-Akt signaling pathway	226	9	5.01489	0.0182748	LAMA2;COL6A3;LPAR1;COL1A2;FGF7;ITGA11;COL6A2;FGF10;PIK3R1
Adipocyte	Adip4	GO:0050919	negative chemotaxis	29	4	17.3696	0.0182748	SLIT2;SLIT3;ROBO1;FLRT2
Adipocyte	Adip4	GO:0021795	cerebral cortex cell migration	29	4	17.3696	0.0182748	GLI3;SLIT2;ROBO1;EFHC1
Adipocyte	Adip4	hsa04512	ECM-receptor interaction	56	5	11.2437	0.0182748	LAMA2;COL6A3;COL1A2;ITGA11;COL6A2
Adipocyte	Adip4	GO:0060536	cartilage morphogenesis	12	3	31.4824	0.0229131	COL6A3;VIT;COL6A2
Adipocyte	Adip4	GO:0004867	serine-type endopeptidase inhibitor activity	32	4	15.7412	0.0247113	COL6A3;TFPI;SPOCK1;RECK
Adipocyte	Adip4	GO:0005201	extracellular matrix structural constituent	98	6	7.70996	0.0262317	LAMA2;COL6A3;COL1A2;COL6A2;COL16A1;MFAP5
Adipocyte	Adip4	GO:0021872	forebrain generation of neurons	33	4	15.2642	0.0262317	GLI3;SLIT2;SLIT3;ROBO1
Adipocyte	Adip4	GO:0005104	fibroblast growth factor receptor binding	13	3	29.0606	0.0262317	FGF7;FGF10;FLRT2
Adipocyte	Adip4	GO:0030029	actin filament-based process	500	13	3.27416	0.0280871	LPAR1;SH3PXD2B;FGF7;ANK2;ANTXR1;SLIT2;NOX4;FRMD6;TENM1;FGF10;RUFY3;PAM;PIK3R1
Adipocyte	Adip4	GO:0031589	cell-substrate adhesion	248	9	4.57002	0.0280871	VIT;AXL;SPOCK1;ANTXR1;ITGA11;COL16A1;CCDC80;SNED1;PIK3R1
Adipocyte	Adip4	GO:0003418	growth plate cartilage chondrocyte differentiation	14	3	26.9849	0.0297899	COL6A3;VIT;COL6A2
Adipocyte	Adip4	GO:0003433	chondrocyte development involved in endochondral bone morphogenesis	14	3	26.9849	0.0297899	COL6A3;VIT;COL6A2
Adipocyte	Adip4	GO:0090596	sensory organ morphogenesis	150	7	5.87671	0.0315393	PRRX1;GLI3;CDON;SOBP;FGF10;LRIG3;AHI1
Adipocyte	Adip4	GO:0030036	actin cytoskeleton organization	443	12	3.41118	0.0315393	LPAR1;SH3PXD2B;FGF7;ANTXR1;SLIT2;NOX4;FRMD6;TENM1;FGF10;RUFY3;PAM;PIK3R1
Adipocyte	Adip4	GO:0007420	brain development	446	12	3.38824	0.0317938	DCLK1;LPAR1;GLI3;CDON;AXL;RORA;SLIT2;FGF10;SLIT3;ROBO1;AHI1;EFHC1
Adipocyte	Adip4	GO:0048729	tissue morphogenesis	380	11	3.64533	0.0317938	COL6A3;VIT;GLI3;PRICKLE1;FGF7;SLIT2;COL6A2;FGF10;CYP7B1;ROBO1;AHI1
Adipocyte	Adip4	GO:0032970	regulation of actin filament-based process	258	9	4.39289	0.0317938	LPAR1;SH3PXD2B;ANK2;SLIT2;NOX4;FRMD6;TENM1;PAM;PIK3R1
Adipocyte	Adip4	hsa04340	Hedgehog signaling pathway	38	4	13.2557	0.0347871	BOC;GLI3;CDON;EVC2
Adipocyte	Adip4	GO:0007423	sensory organ development	324	10	3.88671	0.0359043	PRRX1;SH3PXD2B;GLI3;CDON;BMPER;SOBP;MEIS2;FGF10;LRIG3;AHI1
Adipocyte	Adip4	GO:0021987	cerebral cortex development	73	5	8.6253	0.0410258	GLI3;CDON;SLIT2;ROBO1;EFHC1
Adipocyte	Adip4	GO:0021537	telencephalon development	161	7	5.47519	0.0410258	LPAR1;GLI3;CDON;SLIT2;SLIT3;ROBO1;EFHC1
Adipocyte	Adip4	GO:0005539	glycosaminoglycan binding	115	6	6.57023	0.0410258	VIT;FGF7;SLIT2;CCDC80;TENM1;FGF10
Adipocyte	Adip4	GO:0003180	aortic valve morphogenesis	17	3	22.2228	0.0410258	SLIT2;SLIT3;ROBO1
Adipocyte	Adip4	GO:0003413	chondrocyte differentiation involved in endochondral bone morphogenesis	17	3	22.2228	0.0410258	COL6A3;VIT;COL6A2
Adipocyte	Adip4	GO:0021884	forebrain neuron development	17	3	22.2228	0.0410258	SLIT2;SLIT3;ROBO1
Adipocyte	Adip4	GO:0051057	positive regulation of small GTPase mediated signal transduction	43	4	11.7144	0.045552	LPAR1;CDON;FGF10;ROBO1
Adipocyte	Adip4	GO:0021772	olfactory bulb development	18	3	20.9882	0.045552	SLIT2;SLIT3;ROBO1
Adipocyte	Adip4	GO:0021988	olfactory lobe development	18	3	20.9882	0.045552	SLIT2;SLIT3;ROBO1
Adipocyte	Adip4	GO:0060322	head development	477	12	3.16804	0.045552	DCLK1;LPAR1;GLI3;CDON;AXL;RORA;SLIT2;FGF10;SLIT3;ROBO1;AHI1;EFHC1
Adipocyte	Adip4	GO:0045596	negative regulation of cell differentiation	412	11	3.36219	0.0486523	LPAR1;GLI3;PRICKLE1;SPOCK1;RORA;SLIT2;RUNX1T1;MEIS2;FGF10;RUFY3;PIK3R1
Adipocyte	Adip5	GO:0005912	adherens junction	399	37	3.90788	5.20603e-09	CDH13;HMCN1;PRAG1;FLNB;ENG;SORBS2;ITGA6;FLT1;TEK;SHROOM4;LIMS2;PPFIBP1;MAGI1;PTPRM;PKP4;MYH9;AFDN;PTK2;ENAH;TSPAN9;TJP1;CAPN2;TBCD;YES1;PTPRK;MAP4K4;PDLIM5;RDX;PTPN12;RSU1;CTNNB1;ACTN4;MSN;BMPR2;PLEKHA7;CYTH3;IGF2R
Adipocyte	Adip5	GO:0070161	anchoring junction	408	37	3.82168	5.20603e-09	CDH13;HMCN1;PRAG1;FLNB;ENG;SORBS2;ITGA6;FLT1;TEK;SHROOM4;LIMS2;PPFIBP1;MAGI1;PTPRM;PKP4;MYH9;AFDN;PTK2;ENAH;TSPAN9;TJP1;CAPN2;TBCD;YES1;PTPRK;MAP4K4;PDLIM5;RDX;PTPN12;RSU1;CTNNB1;ACTN4;MSN;BMPR2;PLEKHA7;CYTH3;IGF2R
Adipocyte	Adip5	GO:0072358	cardiovascular system development	484	39	3.39572	2.50347e-08	CDH13;MEOX2;PTPRB;ADGRF5;EGFL7;ETS1;NOTCH4;ENG;FLT1;PPP1R16B;HIF3A;TEK;TIE1;SEMA6A;ELK3;EPAS1;HEG1;NXN;PTPRM;PML;MYH9;PTK2;SMAD1;NEDD4;TGFBR2;PRKD2;RAPGEF2;CLIC4;PTPN14;CTNNB1;CHD7;EPN2;BMPR2;THSD7A;CEMIP2;HIPK2;AP2B1;ANGPT2;LUZP1
Adipocyte	Adip5	GO:0048514	blood vessel morphogenesis	397	35	3.71527	2.50347e-08	CDH13;MEOX2;PTPRB;ADGRF5;EGFL7;ETS1;NOTCH4;ENG;FLT1;PPP1R16B;HIF3A;TEK;TIE1;SEMA6A;ELK3;EPAS1;HEG1;PTPRM;PML;MYH9;PTK2;SMAD1;NEDD4;TGFBR2;PRKD2;RAPGEF2;CLIC4;CTNNB1;CHD7;EPN2;BMPR2;THSD7A;CEMIP2;HIPK2;ANGPT2
Adipocyte	Adip5	GO:0001944	vasculature development	478	38	3.35018	5.05725e-08	CDH13;MEOX2;PTPRB;ADGRF5;EGFL7;ETS1;NOTCH4;ENG;FLT1;PPP1R16B;HIF3A;TEK;TIE1;SEMA6A;ELK3;EPAS1;HEG1;PTPRM;PML;MYH9;PTK2;SMAD1;NEDD4;TGFBR2;PRKD2;RAPGEF2;CLIC4;PTPN14;CTNNB1;CHD7;EPN2;BMPR2;THSD7A;CEMIP2;HIPK2;AP2B1;ANGPT2;LUZP1
Adipocyte	Adip5	GO:0001568	blood vessel development	457	37	3.41191	5.05725e-08	CDH13;MEOX2;PTPRB;ADGRF5;EGFL7;ETS1;NOTCH4;ENG;FLT1;PPP1R16B;HIF3A;TEK;TIE1;SEMA6A;ELK3;EPAS1;HEG1;PTPRM;PML;MYH9;PTK2;SMAD1;NEDD4;TGFBR2;PRKD2;RAPGEF2;CLIC4;CTNNB1;CHD7;EPN2;BMPR2;THSD7A;CEMIP2;HIPK2;AP2B1;ANGPT2;LUZP1
Adipocyte	Adip5	GO:0005911	cell-cell junction	281	27	4.04921	5.52221e-07	CDH13;HMCN1;APP;ITGA6;TEK;SHROOM4;HEG1;MAGI1;PTPRM;PKP4;MYH9;AFDN;TJP1;TBCD;RAPGEF2;PTPRK;CD2AP;PDLIM5;CLIC4;RDX;MPDZ;CTNNB1;ACTN4;BMPR2;PLEKHA7;CYTH3;STRN
Adipocyte	Adip5	GO:0001525	angiogenesis	337	29	3.62644	1.43706e-06	CDH13;MEOX2;PTPRB;EGFL7;ETS1;NOTCH4;ENG;FLT1;PPP1R16B;HIF3A;TEK;TIE1;SEMA6A;ELK3;EPAS1;PTPRM;PML;MYH9;PTK2;SMAD1;TGFBR2;PRKD2;CLIC4;CTNNB1;EPN2;THSD7A;CEMIP2;HIPK2;ANGPT2
Adipocyte	Adip5	GO:0003158	endothelium development	86	14	6.86028	9.7134e-06	NOTCH4;ENG;BMP6;PPP1R16B;HEG1;AFDN;PRKD2;TJP1;RAPGEF2;CLIC4;RDX;CTNNB1;MSN;BMPR2
Adipocyte	Adip5	GO:0001885	endothelial cell development	49	11	9.46039	9.99434e-06	NOTCH4;ENG;PPP1R16B;HEG1;AFDN;TJP1;RAPGEF2;CLIC4;RDX;CTNNB1;MSN
Adipocyte	Adip5	GO:0045446	endothelial cell differentiation	76	13	7.20845	1.43817e-05	NOTCH4;ENG;BMP6;PPP1R16B;HEG1;AFDN;TJP1;RAPGEF2;CLIC4;RDX;CTNNB1;MSN;BMPR2
Adipocyte	Adip5	GO:0005913	cell-cell adherens junction	80	13	6.84803	2.50001e-05	CDH13;HMCN1;ITGA6;PTPRM;PKP4;MYH9;AFDN;TJP1;PDLIM5;RDX;CTNNB1;BMPR2;PLEKHA7
Adipocyte	Adip5	GO:0034330	cell junction organization	199	20	4.23535	2.70107e-05	CADM2;CDH13;ITGA6;LAMA3;TEK;LIMS2;HEG1;PKP4;AFDN;PTK2;TJP1;TBCD;RAPGEF2;PTPRK;MAP4K4;RDX;CTNNB1;ACTN4;PLEKHA7;STRN
Adipocyte	Adip5	GO:0015629	actin cytoskeleton	348	26	3.14852	0.000101664	KALRN;FLNB;SORBS2;FLT1;MYO5C;MYO10;TEK;SHROOM4;TPM1;ABLIM1;FILIP1;MYH9;PTK2;MYRIP;TJP1;CAPN2;YES1;CD2AP;PDLIM5;CLIC4;RDX;PTPN12;UTRN;ACTN4;AFAP1L1;KLHL2
Adipocyte	Adip5	GO:0005925	focal adhesion	303	24	3.33796	0.000101664	CDH13;PRAG1;FLNB;ENG;SORBS2;ITGA6;FLT1;TEK;LIMS2;PPFIBP1;MYH9;PTK2;ENAH;TSPAN9;CAPN2;YES1;MAP4K4;RDX;PTPN12;RSU1;CTNNB1;ACTN4;MSN;IGF2R
Adipocyte	Adip5	GO:0005924	cell-substrate adherens junction	304	24	3.32698	0.000101664	CDH13;PRAG1;FLNB;ENG;SORBS2;ITGA6;FLT1;TEK;LIMS2;PPFIBP1;MYH9;PTK2;ENAH;TSPAN9;CAPN2;YES1;MAP4K4;RDX;PTPN12;RSU1;CTNNB1;ACTN4;MSN;IGF2R
Adipocyte	Adip5	GO:0030055	cell-substrate junction	306	24	3.30523	0.000108024	CDH13;PRAG1;FLNB;ENG;SORBS2;ITGA6;FLT1;TEK;LIMS2;PPFIBP1;MYH9;PTK2;ENAH;TSPAN9;CAPN2;YES1;MAP4K4;RDX;PTPN12;RSU1;CTNNB1;ACTN4;MSN;IGF2R
Adipocyte	Adip5	GO:0034329	cell junction assembly	165	17	4.34188	0.000142352	CDH13;ITGA6;LAMA3;TEK;LIMS2;HEG1;PKP4;AFDN;PTK2;TJP1;TBCD;RAPGEF2;PTPRK;MAP4K4;CTNNB1;ACTN4;STRN
Adipocyte	Adip5	GO:0045765	regulation of angiogenesis	187	18	4.05642	0.000168733	MEOX2;ETS1;ENG;FLT1;PPP1R16B;TEK;TIE1;SEMA6A;PTPRM;PML;SMAD1;TGFBR2;PRKD2;CTNNB1;EPN2;CEMIP2;HIPK2;ANGPT2
Adipocyte	Adip5	GO:1901342	regulation of vasculature development	210	19	3.81282	0.00019968	MEOX2;ETS1;ENG;FLT1;PPP1R16B;TEK;TIE1;SEMA6A;PTPRM;PML;SMAD1;TGFBR2;PRKD2;RAPGEF2;CTNNB1;EPN2;CEMIP2;HIPK2;ANGPT2
Adipocyte	Adip5	GO:0061028	establishment of endothelial barrier	34	8	9.9157	0.000320968	ENG;PPP1R16B;AFDN;TJP1;RAPGEF2;RDX;CTNNB1;MSN
Adipocyte	Adip5	GO:0043087	regulation of GTPase activity	334	24	3.02815	0.000408509	KALRN;A2M;ITGA6;FGD5;SIPA1L2;DOCK9;PKP4;AFDN;ARHGAP29;RALGAPA2;CHN1;PTK2;DOCK1;PREX2;TBCD;RAPGEF2;MAP4K4;RDX;WNK1;ARHGEF12;RSU1;EPHA4;SBF2;RAP1GDS1
Adipocyte	Adip5	GO:0030155	regulation of cell adhesion	427	27	2.6647	0.000977799	CDH13;ADAMTS18;ETS1;ITGA6;LAMA3;MYO10;TEK;SEMA6A;TPM1;PKP4;PML;AFDN;PTK2;TGFBR2;PRKD2;DOCK1;TBCD;YES1;MAP4K4;RDX;WNK1;UTRN;RSU1;ACTN4;NUAK1;CYTH3;ANGPT2
Adipocyte	Adip5	GO:0000904	cell morphogenesis involved in differentiation	489	29	2.4992	0.00141088	KALRN;SHANK3;NOTCH4;APP;FLNB;SHANK2;TEK;SEMA6A;HEG1;PTPRM;MYH9;CHN1;PTK2;NEDD4;DOCK1;ENAH;PREX2;TBCD;RAPGEF2;PDLIM5;CLIC4;EPHA4;EXT1;CTNNB1;ACTN4;BMPR2;GRB10;ADARB1;FEZ2
Adipocyte	Adip5	GO:0007264	small GTPase mediated signal transduction	412	26	2.65943	0.00143487	CDH13;KALRN;RAPGEF5;A2M;PRAG1;MCF2L;FGD5;SIPA1L2;PLEKHG1;DOCK9;HEG1;ARHGAP29;RALGAPA2;CHN1;DOCK1;PREX2;RAPGEF2;MAP4K4;CD2AP;RDX;ARHGEF12;DOCK6;CYTH3;RALGPS1;SPRY3;RAB6A
Adipocyte	Adip5	GO:0002064	epithelial cell development	140	14	4.21417	0.00154089	NOTCH4;FLNB;ENG;BMP6;PPP1R16B;HEG1;AFDN;TJP1;RAPGEF2;CLIC4;RDX;CTNNB1;MSN;ATRX
Adipocyte	Adip5	GO:0001725	stress fiber	43	8	7.84032	0.00159818	FLNB;TEK;SHROOM4;TPM1;ABLIM1;MYH9;PTK2;ACTN4
Adipocyte	Adip5	GO:0097517	contractile actin filament bundle	43	8	7.84032	0.00159818	FLNB;TEK;SHROOM4;TPM1;ABLIM1;MYH9;PTK2;ACTN4
Adipocyte	Adip5	GO:0051056	regulation of small GTPase mediated signal transduction	249	19	3.21563	0.00175365	KALRN;A2M;PRAG1;MCF2L;FGD5;SIPA1L2;PLEKHG1;HEG1;ARHGAP29;RALGAPA2;CHN1;PREX2;MAP4K4;CD2AP;RDX;ARHGEF12;CYTH3;RALGPS1;SPRY3
Adipocyte	Adip5	GO:0032432	actin filament bundle	46	8	7.329	0.00252392	FLNB;TEK;SHROOM4;TPM1;ABLIM1;MYH9;PTK2;ACTN4
Adipocyte	Adip5	GO:0005085	guanyl-nucleotide exchange factor activity	241	18	3.14752	0.00384462	KALRN;RAPGEF5;MCF2L;FGD5;TEK;PLEKHG1;DOCK9;PTK2;NRG2;DOCK1;PREX2;RAPGEF2;HERC1;ARHGEF12;SBF2;DOCK6;CYTH3;RALGPS1
Adipocyte	Adip5	GO:0050839	cell adhesion molecule binding	345	22	2.6873	0.00526681	CDH13;VWF;HMCN1;FLNB;ITGA6;DOCK9;PPFIBP1;PTPRM;PKP4;MYH9;AFDN;TJP1;CD2AP;PDLIM5;RDX;UTRN;FNBP1L;CTNNB1;ACTN4;MSN;EPN2;CEMIP2
Adipocyte	Adip5	GO:0008285	negative regulation of cell proliferation	425	25	2.47893	0.00535067	CDH13;DACH1;ETS1;APP;FLT1;IGFBP7;TPM1;LIMS2;PTPRM;PML;CTNNBIP1;SMAD1;TGFBR2;RAPGEF2;PTPRK;MCC;PTPN14;CTNNB1;BMPR2;TRIM24;PPM1D;SKAP2;ADARB1;PHF14;STRN
Adipocyte	Adip5	GO:0016525	negative regulation of angiogenesis	67	9	5.66083	0.00535067	MEOX2;TEK;TIE1;SEMA6A;PTPRM;PML;CTNNB1;EPN2;ANGPT2
Adipocyte	Adip5	GO:2000181	negative regulation of blood vessel morphogenesis	67	9	5.66083	0.00535067	MEOX2;TEK;TIE1;SEMA6A;PTPRM;PML;CTNNB1;EPN2;ANGPT2
Adipocyte	Adip5	GO:0042641	actomyosin	52	8	6.48334	0.0053642	FLNB;TEK;SHROOM4;TPM1;ABLIM1;MYH9;PTK2;ACTN4
Adipocyte	Adip5	GO:0007169	transmembrane receptor protein tyrosine kinase signaling pathway	464	26	2.36139	0.00759334	CDH13;KALRN;APP;FLT1;TEK;SEMA6A;CHN1;PTK2;NRG2;NEDD4;PRKD2;DOCK1;SPRED2;YES1;RAPGEF2;CDC37;PTPN12;EPHA4;CTNNB1;EPN2;GRB10;AP2B1;SPRY3;IGF2R;PHF14;ANGPT2
Adipocyte	Adip5	GO:0001570	vasculogenesis	55	8	6.12971	0.00759334	EGFL7;ENG;TIE1;HEG1;PTK2;TGFBR2;RAPGEF2;CTNNB1
Adipocyte	Adip5	GO:0045216	cell-cell junction organization	88	10	4.78883	0.00759334	CDH13;LIMS2;HEG1;PKP4;AFDN;TJP1;TBCD;ACTN4;PLEKHA7;STRN
Adipocyte	Adip5	GO:0045669	positive regulation of osteoblast differentiation	41	7	7.19493	0.0077374	BMP6;CTNNBIP1;SMAD1;ZHX3;CTNNB1;BMPR2;SMAD5
Adipocyte	Adip5	GO:0045177	apical part of cell	213	16	3.16558	0.00803388	ADGRF5;APP;SORBS2;SHANK2;TEK;SHROOM4;PTK2;TJP1;NOD1;RAPGEF2;CLIC4;RDX;MPDZ;CTNNB1;MSN;BMPR2
Adipocyte	Adip5	GO:0045296	cadherin binding	237	17	3.02282	0.00816067	CDH13;FLNB;ITGA6;DOCK9;PPFIBP1;PTPRM;PKP4;MYH9;AFDN;TJP1;CD2AP;PDLIM5;RDX;FNBP1L;CTNNB1;EPN2;CEMIP2
Adipocyte	Adip5	GO:0043296	apical junction complex	90	10	4.68241	0.00816997	SHROOM4;MAGI1;TJP1;TBCD;RAPGEF2;MPDZ;CTNNB1;PLEKHA7;CYTH3;STRN
Adipocyte	Adip5	GO:0019838	growth factor binding	90	10	4.68241	0.00816997	A2M;ENG;ITGA6;FLT1;IGFBP7;TEK;LIFR;TGFBR2;BMPR2;IGF2R
Adipocyte	Adip5	GO:0034332	adherens junction organization	109	11	4.25284	0.00816997	CADM2;CDH13;TEK;AFDN;PTK2;TBCD;PTPRK;MAP4K4;RDX;CTNNB1;PLEKHA7
Adipocyte	Adip5	GO:0071363	cellular response to growth factor stimulus	444	25	2.37285	0.00816997	APP;ENG;BMP6;FLT1;SEMA6A;PML;PTK2;SMAD1;NEDD4;TGFBR2;PRKD2;SPRED2;YES1;RAPGEF2;PTPRK;RDX;PTPN12;CTNNB1;EPN2;BMPR2;GRB10;HIPK2;SPRY3;ANGPT2;SMAD5
Adipocyte	Adip5	GO:0003779	actin binding	291	19	2.75152	0.00952194	SHANK3;FLNB;MYO5C;MYO10;SHROOM4;TPM1;ABLIM1;MYH9;AFDN;PTK2;MYRIP;ENAH;PDLIM5;RDX;KLHL5;UTRN;ACTN4;MSN;KLHL2
Adipocyte	Adip5	hsa04520	Adherens junction	59	8	5.71413	0.0102731	PTPRB;PTPRM;AFDN;TGFBR2;TJP1;YES1;CTNNB1;ACTN4
Adipocyte	Adip5	GO:1901343	negative regulation of vasculature development	76	9	4.99047	0.0105762	MEOX2;TEK;TIE1;SEMA6A;PTPRM;PML;CTNNB1;EPN2;ANGPT2
Adipocyte	Adip5	GO:0070160	tight junction	78	9	4.86251	0.0127315	MAGI1;AFDN;TJP1;TBCD;RAPGEF2;MPDZ;CTNNB1;CYTH3;STRN
Adipocyte	Adip5	GO:0043547	positive regulation of GTPase activity	275	18	2.75837	0.0132268	KALRN;A2M;ITGA6;SIPA1L2;DOCK9;PKP4;AFDN;ARHGAP29;RALGAPA2;CHN1;DOCK1;PREX2;TBCD;RAPGEF2;MAP4K4;ARHGEF12;RSU1;RAP1GDS1
Adipocyte	Adip5	GO:0070848	response to growth factor	461	25	2.28534	0.0132268	APP;ENG;BMP6;FLT1;SEMA6A;PML;PTK2;SMAD1;NEDD4;TGFBR2;PRKD2;SPRED2;YES1;RAPGEF2;PTPRK;RDX;PTPN12;CTNNB1;EPN2;BMPR2;GRB10;HIPK2;SPRY3;ANGPT2;SMAD5
Adipocyte	Adip5	GO:0030947	regulation of vascular endothelial growth factor receptor signaling pathway	21	5	10.0337	0.0143086	FLT1;NEDD4;PRKD2;EPN2;GRB10
Adipocyte	Adip5	GO:0004713	protein tyrosine kinase activity	120	11	3.86299	0.016644	FLT1;TEK;TIE1;PTK2;NRG2;YES1;CDC37;EPHA4;TRIM24;DYRK1A;IGF2R
Adipocyte	Adip5	GO:0030027	lamellipodium	141	12	3.58653	0.016644	APP;SORBS2;FGD5;MYO10;ABLIM1;PTPRM;PTK2;ENAH;MCC;RDX;CTNNB1;KLHL2
Adipocyte	Adip5	GO:0051271	negative regulation of cellular component movement	209	15	3.02453	0.0168721	MEOX2;DACH1;ENG;TIE1;SEMA6A;TPM1;PTPRM;AFDN;ABHD6;PTPRK;MCC;CLIC4;ACTN4;ADARB1;ANGPT2
Adipocyte	Adip5	GO:0005088	Ras guanyl-nucleotide exchange factor activity	186	14	3.17196	0.0168721	KALRN;RAPGEF5;MCF2L;FGD5;TEK;PLEKHG1;PTK2;NRG2;DOCK1;PREX2;RAPGEF2;ARHGEF12;SBF2;RALGPS1
Adipocyte	Adip5	GO:1904018	positive regulation of vasculature development	122	11	3.79966	0.0180214	ETS1;ENG;FLT1;PPP1R16B;TEK;SMAD1;TGFBR2;PRKD2;RAPGEF2;HIPK2;ANGPT2
Adipocyte	Adip5	GO:0098858	actin-based cell projection	123	11	3.76877	0.0189277	APP;ITGA6;MYO10;TEK;ENAH;CLIC4;RDX;UTRN;EPHA4;CTNNB1;MSN
Adipocyte	Adip5	GO:0002040	sprouting angiogenesis	84	9	4.51519	0.0189277	CDH13;MEOX2;ENG;PPP1R16B;TEK;SEMA6A;SMAD1;EPN2;CEMIP2
Adipocyte	Adip5	GO:2000147	positive regulation of cell motility	339	20	2.48624	0.018973	CDH13;ETS1;APP;ITGA6;FLT1;TEK;SEMA6A;TACR1;PTK2;TGFBR2;PRKD2;DOCK1;RAPGEF2;MAP4K4;RDX;WNK1;ACTN4;BMPR2;SPAG9;CAVIN1
Adipocyte	Adip5	GO:0001936	regulation of endothelial cell proliferation	85	9	4.46207	0.0200689	CDH13;EGFL7;BMP6;FLT1;PPP1R16B;TEK;PTPRM;PRKD2;BMPR2
Adipocyte	Adip5	GO:0007043	cell-cell junction assembly	68	8	4.95785	0.0213723	CDH13;HEG1;PKP4;AFDN;TJP1;TBCD;ACTN4;STRN
Adipocyte	Adip5	GO:0030175	filopodium	68	8	4.95785	0.0213723	APP;ITGA6;MYO10;ENAH;RDX;UTRN;EPHA4;MSN
Adipocyte	Adip5	GO:0045766	positive regulation of angiogenesis	106	10	3.97564	0.0221342	ETS1;ENG;FLT1;PPP1R16B;TEK;SMAD1;TGFBR2;PRKD2;HIPK2;ANGPT2
Adipocyte	Adip5	GO:0051272	positive regulation of cellular component movement	345	20	2.443	0.0221535	CDH13;ETS1;APP;ITGA6;FLT1;TEK;SEMA6A;TACR1;PTK2;TGFBR2;PRKD2;DOCK1;RAPGEF2;MAP4K4;RDX;WNK1;ACTN4;BMPR2;SPAG9;CAVIN1
Adipocyte	Adip5	GO:0040013	negative regulation of locomotion	218	15	2.89966	0.0225377	MEOX2;DACH1;ENG;TIE1;SEMA6A;TPM1;PTPRM;PML;AFDN;ABHD6;PTPRK;MCC;CLIC4;ADARB1;ANGPT2
Adipocyte	Adip5	GO:0007528	neuromuscular junction development	38	6	6.65396	0.0254047	KALRN;SHANK3;APP;SHANK2;NEDD4;UTRN
Adipocyte	Adip5	GO:0030336	negative regulation of cell migration	174	13	3.14852	0.0258234	MEOX2;DACH1;ENG;TIE1;TPM1;PTPRM;AFDN;ABHD6;PTPRK;MCC;CLIC4;ADARB1;ANGPT2
Adipocyte	Adip5	GO:0061323	cell proliferation involved in heart morphogenesis	14	4	12.0405	0.0258234	ENG;TGFBR2;CTNNB1;BMPR2
Adipocyte	Adip5	GO:0001667	ameboidal-type cell migration	272	17	2.63386	0.0258559	CDH13;MEOX2;ETS1;ENG;TEK;SEMA6A;PTPRM;PML;MYH9;PTK2;TGFBR2;PRKD2;DOCK1;MCC;MAP4K4;BMPR2;ANGPT2
Adipocyte	Adip5	GO:0046578	regulation of Ras protein signal transduction	178	13	3.07777	0.0310367	KALRN;PRAG1;MCF2L;FGD5;PLEKHG1;HEG1;PREX2;MAP4K4;RDX;ARHGEF12;CYTH3;RALGPS1;SPRY3
Adipocyte	Adip5	GO:0010631	epithelial cell migration	202	14	2.92071	0.0311126	CDH13;MEOX2;ETS1;TEK;PTPRM;MYH9;PTK2;TGFBR2;PRKD2;DOCK1;MCC;MAP4K4;BMPR2;ANGPT2
Adipocyte	Adip5	GO:0090132	epithelium migration	203	14	2.90633	0.0322799	CDH13;MEOX2;ETS1;TEK;PTPRM;MYH9;PTK2;TGFBR2;PRKD2;DOCK1;MCC;MAP4K4;BMPR2;ANGPT2
Adipocyte	Adip5	GO:0040017	positive regulation of locomotion	359	20	2.34773	0.032823	CDH13;ETS1;APP;ITGA6;FLT1;TEK;SEMA6A;TACR1;PTK2;TGFBR2;PRKD2;DOCK1;RAPGEF2;MAP4K4;RDX;WNK1;ACTN4;BMPR2;SPAG9;CAVIN1
Adipocyte	Adip5	GO:0090130	tissue migration	204	14	2.89208	0.0330265	CDH13;MEOX2;ETS1;TEK;PTPRM;MYH9;PTK2;TGFBR2;PRKD2;DOCK1;MCC;MAP4K4;BMPR2;ANGPT2
Adipocyte	Adip5	hsa04015	Rap1 signaling pathway	135	11	3.43377	0.0330265	RAPGEF5;PLCB4;FLT1;TEK;SIPA1L2;MAGI1;AFDN;PRKD2;RAPGEF2;CTNNB1;ANGPT2
Adipocyte	Adip5	GO:0045778	positive regulation of ossification	57	7	5.1753	0.0337872	BMP6;CTNNBIP1;SMAD1;ZHX3;CTNNB1;BMPR2;SMAD5
Adipocyte	Adip5	GO:0005938	cell cortex	206	14	2.864	0.0351005	HMCN1;FLNB;MYO10;SHROOM4;MYH9;PTK2;NEDD4;MYRIP;CAPN2;RDX;UTRN;FNBP1L;CTNNB1;ACTN4
Adipocyte	Adip5	GO:0005923	bicellular tight junction	76	8	4.43597	0.0367201	MAGI1;TJP1;TBCD;RAPGEF2;MPDZ;CTNNB1;CYTH3;STRN
Adipocyte	Adip5	GO:0010632	regulation of epithelial cell migration	160	12	3.16063	0.0367201	MEOX2;ETS1;TEK;PTPRM;PTK2;TGFBR2;PRKD2;DOCK1;MCC;MAP4K4;BMPR2;ANGPT2
Adipocyte	Adip5	GO:0031252	cell leading edge	284	17	2.52257	0.0369927	APP;SORBS2;FGD5;MYO10;TPM1;ABLIM1;PTPRM;MYH9;PTK2;ENAH;PTPRK;MCC;CD2AP;RDX;CTNNB1;KLHL2;CYTH3
Adipocyte	Adip5	GO:2000146	negative regulation of cell motility	184	13	2.9774	0.0370844	MEOX2;DACH1;ENG;TIE1;TPM1;PTPRM;AFDN;ABHD6;PTPRK;MCC;CLIC4;ADARB1;ANGPT2
Adipocyte	Adip5	hsa04530	Tight junction	117	10	3.60186	0.0381968	MAGI1;MYH9;AFDN;NEDD4;TJP1;RAPGEF2;RDX;MPDZ;ACTN4;MSN
Adipocyte	Adip5	GO:0019199	transmembrane receptor protein kinase activity	59	7	4.99987	0.0384289	FLT1;TEK;TIE1;TGFBR2;EPHA4;BMPR2;IGF2R
Adipocyte	Adip5	GO:0022604	regulation of cell morphogenesis	341	19	2.34807	0.0401245	KALRN;SHANK3;PRAG1;FGD5;MYO10;SEMA6A;TPM1;MYH9;CHN1;PTK2;NEDD4;DOCK1;RAPGEF2;PDLIM5;RDX;EPHA4;ACTN4;MSN;BMPR2
Adipocyte	Adip5	GO:0042060	wound healing	315	18	2.4081	0.0411846	VWF;A2M;ADAMTS18;ETS1;NOTCH4;DGKH;TPM1;ELK3;DOCK9;MYH9;TGFBR2;SPAAR;DOCK1;PTPN12;LARGE1;DOCK6;PAPSS2;PHF21A
Adipocyte	Adip5	GO:0106027	neuron projection organization	60	7	4.91654	0.0411846	KALRN;SHANK3;APP;SHANK2;TANC1;PDLIM5;EPHA4
Adipocyte	Adip5	GO:0045667	regulation of osteoblast differentiation	79	8	4.26752	0.0433532	BMP6;CTNNBIP1;PTK2;SMAD1;ZHX3;CTNNB1;BMPR2;SMAD5
Adipocyte	Adip5	GO:0001935	endothelial cell proliferation	99	9	3.83107	0.0435921	CDH13;EGFL7;BMP6;FLT1;PPP1R16B;TEK;PTPRM;PRKD2;BMPR2
Adipocyte	Adip5	GO:0098609	cell-cell adhesion	461	23	2.10252	0.0473242	CDH13;SPARCL1;HMCN1;ADAMTS18;ETS1;ITGA6;MYO10;LIMS2;PKD1L1;PTPRM;PKP4;MYH9;AFDN;PTK2;TGFBR2;YES1;CD2AP;PDLIM5;RDX;WNK1;CTNNB1;MSN;PLEKHA7
Adipocyte	Adip5	GO:0001938	positive regulation of endothelial cell proliferation	62	7	4.75794	0.0481876	CDH13;EGFL7;BMP6;PPP1R16B;TEK;PRKD2;BMPR2
Adipocyte	Adip5	GO:0016358	dendrite development	168	12	3.01012	0.049615	KALRN;SHANK3;APP;SHANK2;NEDD4;PREX2;SCARF1;RAPGEF2;PDLIM5;EPHA4;CAMSAP2;STRN
Adipocyte	Adip5	GO:0006935	chemotaxis	350	19	2.28769	0.0499457	CDH13;SHANK3;APP;FLT1;SEMA6A;CMTM8;PTPRM;CHN1;PTK2;PRKD2;ENAH;MTUS1;WNK1;EPHA4;EXT1;BMPR2;GRB10;FEZ2;ANGPT2
Adipocyte	Adip5	GO:0009611	response to wounding	378	20	2.22972	0.0499457	VWF;A2M;ADAMTS18;ETS1;NOTCH4;DGKH;TPM1;ELK3;DOCK9;MYH9;TGFBR2;SPAAR;DOCK1;SCARF1;PTPN12;LARGE1;EPHA4;DOCK6;PAPSS2;PHF21A
Adipocyte	Adip6	GO:0046649	lymphocyte activation	372	20	7.47382	6.72555e-09	RIPOR2;BCL11B;DOCK10;IKZF1;CARD11;THEMIS;PRKCB;CAMK4;ITK;GRAP2;ITGAL;PIK3CD;PRKCQ;RASGRP1;PAG1;TCF7;RUNX2;PTK2B;CD47;CASP8
Adipocyte	Adip6	GO:0042110	T cell activation	259	16	8.58767	1.11793e-07	RIPOR2;BCL11B;CARD11;THEMIS;CAMK4;ITK;GRAP2;ITGAL;PIK3CD;PRKCQ;RASGRP1;PAG1;TCF7;RUNX2;CD47;CASP8
Adipocyte	Adip6	GO:0050851	antigen receptor-mediated signaling pathway	123	11	12.4321	2.42414e-06	SKAP1;CD247;CARD11;THEMIS;PRKCB;ITK;GRAP2;PIK3CD;PRKCQ;PAG1;DENND1B
Adipocyte	Adip6	GO:0050852	T cell receptor signaling pathway	98	10	14.185	3.01434e-06	SKAP1;CD247;CARD11;THEMIS;ITK;GRAP2;PIK3CD;PRKCQ;PAG1;DENND1B
Adipocyte	Adip6	GO:0002429	immune response-activating cell surface receptor signaling pathway	193	12	8.64329	1.55732e-05	SKAP1;CD247;CARD11;THEMIS;PRKCB;ITK;GRAP2;PIK3CD;PRKCQ;PAG1;CD47;DENND1B
Adipocyte	Adip6	GO:0030098	lymphocyte differentiation	199	12	8.38269	1.83065e-05	BCL11B;DOCK10;IKZF1;CARD11;THEMIS;CAMK4;ITK;PIK3CD;RASGRP1;TCF7;RUNX2;PTK2B
Adipocyte	Adip6	hsa04660	T cell receptor signaling pathway	69	8	16.1174	2.92031e-05	CD247;CARD11;ITK;GRAP2;PIK3CD;PRKCQ;RASGRP1;PPP3CC
Adipocyte	Adip6	GO:0002768	immune response-regulating cell surface receptor signaling pathway	213	12	7.83172	2.93271e-05	SKAP1;CD247;CARD11;THEMIS;PRKCB;ITK;GRAP2;PIK3CD;PRKCQ;PAG1;CD47;DENND1B
Adipocyte	Adip6	GO:0002253	activation of immune response	320	14	6.08182	4.11401e-05	SKAP1;CD247;CARD11;THEMIS;PRKCB;PYHIN1;ITK;GRAP2;PIK3CD;PRKCQ;PAG1;CD47;CASP8;DENND1B
Adipocyte	Adip6	GO:0002757	immune response-activating signal transduction	283	13	6.38576	6.35829e-05	SKAP1;CD247;CARD11;THEMIS;PRKCB;ITK;GRAP2;PIK3CD;PRKCQ;PAG1;CD47;CASP8;DENND1B
Adipocyte	Adip6	GO:0002250	adaptive immune response	190	11	8.04812	6.35829e-05	SKAP1;CD247;THEMIS;PRKCB;CAMK4;ITK;PIK3CD;PRKCQ;PAG1;PTK2B;DENND1B
Adipocyte	Adip6	GO:0050778	positive regulation of immune response	407	15	5.12333	9.26881e-05	SKAP1;CD247;CARD11;THEMIS;PRKCB;PYHIN1;ITK;GRAP2;PIK3CD;PRKCQ;RASGRP1;PAG1;CD47;CASP8;DENND1B
Adipocyte	Adip6	GO:0002521	leukocyte differentiation	299	13	6.04404	9.71506e-05	BCL11B;DOCK10;IKZF1;CARD11;THEMIS;CAMK4;ITK;PIK3CD;RASGRP1;TCF7;RUNX2;PTK2B;CASP8
Adipocyte	Adip6	GO:0002764	immune response-regulating signaling pathway	303	13	5.96425	0.000105194	SKAP1;CD247;CARD11;THEMIS;PRKCB;ITK;GRAP2;PIK3CD;PRKCQ;PAG1;CD47;CASP8;DENND1B
Adipocyte	Adip6	GO:0007159	leukocyte cell-cell adhesion	184	10	7.55505	0.000325545	RIPOR2;SKAP1;CARD11;GRAP2;ITGAL;SEMA4D;PRKCQ;RASGRP1;PAG1;CD47
Adipocyte	Adip6	GO:0030217	T cell differentiation	142	9	8.81068	0.000325545	BCL11B;CARD11;THEMIS;CAMK4;ITK;PIK3CD;RASGRP1;TCF7;RUNX2
Adipocyte	Adip6	hsa04650	Natural killer cell mediated cytotoxicity	58	6	14.3807	0.00141543	CD247;PRKCB;ITGAL;PIK3CD;PTK2B;PPP3CC
Adipocyte	Adip6	GO:1903037	regulation of leukocyte cell-cell adhesion	169	8	6.5805	0.0106553	RIPOR2;SKAP1;CARD11;GRAP2;PRKCQ;RASGRP1;PAG1;CD47
Adipocyte	Adip6	GO:0022407	regulation of cell-cell adhesion	228	9	5.48735	0.0130799	RIPOR2;SKAP1;CARD11;GRAP2;PRKCQ;RASGRP1;PAG1;ANK3;CD47
Adipocyte	Adip6	GO:0050863	regulation of T cell activation	179	8	6.21287	0.0144772	RIPOR2;CARD11;CAMK4;GRAP2;PRKCQ;RASGRP1;PAG1;CD47
Adipocyte	Adip6	GO:0030155	regulation of cell adhesion	427	12	3.90669	0.0162636	RIPOR2;SKAP1;CARD11;GRAP2;SEMA4D;PRKCQ;RASGRP1;PAG1;ANK3;PTK2B;CD47;CASK
Adipocyte	Adip6	GO:0099523	presynaptic cytosol	11	3	37.9126	0.0181186	PRKCB;PPP3CC;STXBP5
Adipocyte	Adip6	GO:0022409	positive regulation of cell-cell adhesion	143	7	6.80483	0.0220996	SKAP1;CARD11;GRAP2;PRKCQ;RASGRP1;ANK3;CD47
Adipocyte	Adip6	GO:0038093	Fc receptor signaling pathway	102	6	8.17723	0.0259714	CD247;CARD11;ITK;GRAP2;PRKCQ;CD47
Adipocyte	Adip6	hsa04670	Leukocyte transendothelial migration	70	5	9.9295	0.0399482	PRKCB;ITK;ITGAL;PIK3CD;PTK2B
Adipocyte	Adip8	GO:0005865	striated muscle thin filament	14	4	47.0505	0.00565492	FHOD3;LMOD1;TMOD1;MYOM1
Adipocyte	Adip8	GO:0036379	myofilament	15	4	43.9138	0.00565492	FHOD3;LMOD1;TMOD1;MYOM1
Adipocyte	Adip8	GO:0030017	sarcomere	118	7	9.76897	0.0158515	FHOD3;LMOD1;ABCC9;SYNPO2;TMOD1;ADRA1A;MYOM1
Adipocyte	Adip8	GO:0003779	actin binding	291	10	5.659	0.0158515	FHOD3;PKNOX2;LMOD1;SYNPO2;TMOD1;DAAM2;SNTB1;CTNNA3;MYOM1;PHACTR3
Adipocyte	Adip8	GO:0044449	contractile fiber part	131	7	8.79953	0.0159878	FHOD3;LMOD1;ABCC9;SYNPO2;TMOD1;ADRA1A;MYOM1
Adipocyte	Adip8	GO:0010863	positive regulation of phospholipase C activity	25	4	26.3483	0.0159878	NTRK3;EDNRA;ADRA1A;ESR1
Adipocyte	Adip8	GO:0030016	myofibril	135	7	8.5388	0.0159878	FHOD3;LMOD1;ABCC9;SYNPO2;TMOD1;ADRA1A;MYOM1
Adipocyte	Adip8	GO:0006936	muscle contraction	194	8	6.7908	0.0159878	EDNRA;LMOD1;TMOD1;VIM;SNTB1;CTNNA3;ADRA1A;MYOM1
Adipocyte	Adip8	GO:0043292	contractile fiber	141	7	8.17545	0.0159878	FHOD3;LMOD1;ABCC9;SYNPO2;TMOD1;ADRA1A;MYOM1
Adipocyte	Adip8	GO:1900274	regulation of phospholipase C activity	28	4	23.5253	0.0159878	NTRK3;EDNRA;ADRA1A;ESR1
Adipocyte	Adip8	GO:0010518	positive regulation of phospholipase activity	33	4	19.9608	0.0283931	NTRK3;EDNRA;ADRA1A;ESR1
Adipocyte	Adip8	GO:0030239	myofibril assembly	35	4	18.8202	0.0330013	FHOD3;LMOD1;TMOD1;MYOM1
Adipocyte	Adip8	GO:0060193	positive regulation of lipase activity	39	4	16.8899	0.0469895	NTRK3;EDNRA;ADRA1A;ESR1
ASPC	ASPC1	GO:0120039	plasma membrane bounded cell projection morphogenesis	407	18	3.26034	0.0204665	SEMA3A;PLXNA4;ENPP2;NTRK2;PTEN;CHL1;NLGN1;MYCBP2;PTPRS;USP33;PARD3;PRKN;MAP4K4;UNC5C;STXBP1;PIK3R1;EGFR;PTPRD
ASPC	ASPC1	GO:0048858	cell projection morphogenesis	408	18	3.25235	0.0204665	SEMA3A;PLXNA4;ENPP2;NTRK2;PTEN;CHL1;NLGN1;MYCBP2;PTPRS;USP33;PARD3;PRKN;MAP4K4;UNC5C;STXBP1;PIK3R1;EGFR;PTPRD
ASPC	ASPC1	GO:0099068	postsynapse assembly	22	5	16.7545	0.0204665	PTEN;NLGN1;PTPRS;MAGI2;PTPRD
ASPC	ASPC1	GO:0032990	cell part morphogenesis	422	18	3.14445	0.0234207	SEMA3A;PLXNA4;ENPP2;NTRK2;PTEN;CHL1;NLGN1;MYCBP2;PTPRS;USP33;PARD3;PRKN;MAP4K4;UNC5C;STXBP1;PIK3R1;EGFR;PTPRD
ASPC	ASPC1	GO:0048812	neuron projection morphogenesis	397	17	3.15678	0.0313933	SEMA3A;PLXNA4;NTRK2;PTEN;CHL1;NLGN1;MYCBP2;PTPRS;USP33;PARD3;PRKN;MAP4K4;UNC5C;STXBP1;PIK3R1;EGFR;PTPRD
ASPC	ASPC1	GO:0022604	regulation of cell morphogenesis	322	15	3.43416	0.0313933	SEMA3A;PLXNA4;ENPP2;NTRK2;PTEN;WASF3;RHOBTB3;NLGN1;MYCBP2;PTPRS;SYNE3;PRKN;PARVA;WDPCP;PTPRD
ASPC	ASPC1	GO:0098698	postsynaptic specialization assembly	16	4	18.43	0.0428209	PTEN;NLGN1;PTPRS;PTPRD
ASPC	ASPC1	GO:1904861	excitatory synapse assembly	16	4	18.43	0.0428209	PTEN;NLGN1;PTPRS;PTPRD
ASPC	ASPC3	GO:0034446	substrate adhesion-dependent cell spreading	66	15	7.14784	9.8973e-06	KANK1;CORO1C;RADIL;SRGAP2;TRIOBP;EFNA5;S100A10;CARMIL1;FERMT2;ABL1;ANTXR1;RAC1;FLNA;FER;ARPC2
ASPC	ASPC3	GO:0030036	actin cytoskeleton organization	401	36	2.82349	2.87484e-05	KANK1;FHOD3;SORBS2;ACTB;MARCKS;DBN1;IQSEC1;CORO1C;TRIOBP;DIAPH1;EFNA5;S100A10;SPTAN1;ABI1;EPB41L3;SWAP70;FLNB;CARMIL1;CDC42BPB;BIN1;MRTFA;ARHGAP17;ABL1;PAM;SDCBP;ADD1;ANTXR1;TMOD3;FGD5;RAC1;ABL2;ABR;FLNA;FER;ARPC2;EPB41L5
ASPC	ASPC3	GO:0000904	cell morphogenesis involved in differentiation	460	39	2.66646	2.87484e-05	KANK1;ANOS1;BMP7;LMX1A;DACT2;PLXNA2;DBN1;S100A6;NTN4;CORO1C;RADIL;SRGAP2;TRIOBP;EFNA5;VEGFA;S100A10;SPTAN1;ABI1;PDLIM5;FLNB;CARMIL1;ADAM10;FERMT2;HEG1;PTPRA;ABL1;ANTXR1;SIPA1L3;RAC1;FLNA;APP;FER;RTN4;NIN;ARPC2;KLF7;TRAK1;EPB41L5;LRRC4C
ASPC	ASPC3	GO:0003779	actin binding	266	28	3.31058	2.87484e-05	FHOD3;KLHL4;MYO5B;MARCKS;DBN1;CORO1C;S100A4;TRIOBP;DIAPH1;SPTAN1;EPB41L3;PDLIM5;FLNB;FERMT2;MYO9B;TNS1;BIN1;MRTFA;COBLL1;LASP1;ABL1;ADD1;ANTXR1;TMOD3;ABL2;FLNA;SNTB1;ARPC2
ASPC	ASPC3	GO:0030029	actin filament-based process	446	38	2.67964	2.87484e-05	KANK1;FHOD3;SORBS2;ACTB;MARCKS;DBN1;IQSEC1;CORO1C;SRGAP2;TRIOBP;DIAPH1;EFNA5;S100A10;SPTAN1;ABI1;EPB41L3;SWAP70;FLNB;CARMIL1;CDC42BPB;MYO9B;BIN1;MRTFA;ARHGAP17;ABL1;PAM;SDCBP;ADD1;ANTXR1;TMOD3;FGD5;RAC1;ABL2;ABR;FLNA;FER;ARPC2;EPB41L5
ASPC	ASPC3	GO:0030855	epithelial cell differentiation	287	28	3.06834	0.000122918	CDK6;BMP7;DACT2;PCSK6;JAG1;ZEB1;BASP1;TRIOBP;CD34;FAT4;RAP1B;VEGFA;RAP1A;FLNB;ADAMTSL4;ANXA2;HEG1;ABL1;ADD1;ANXA7;PSAP;SIPA1L3;FGFR1;MAF;FLNA;C1GALT1;KLF7;EPB41L5
ASPC	ASPC3	GO:0031252	cell leading edge	258	26	3.16943	0.000160939	KANK1;SHISA6;SORBS2;CDK6;DPP4;S100A6;CORO1C;SRGAP2;DIAPH1;ABI1;EPB41L3;SWAP70;CARMIL1;CDC42BPB;FERMT2;ANXA2;MCC;ARHGEF6;ABL1;ANTXR1;FGD5;RAC1;APP;FER;ARPC2;EPB41L5
ASPC	ASPC3	GO:1900024	regulation of substrate adhesion-dependent cell spreading	38	10	8.27645	0.000160939	KANK1;CORO1C;TRIOBP;EFNA5;S100A10;CARMIL1;ABL1;RAC1;FLNA;ARPC2
ASPC	ASPC3	GO:0031012	extracellular matrix	280	27	3.03273	0.000177403	FBN1;ANOS1;ADAMTS5;BMP7;OLFML2A;PCSK6;CD248;LOXL1;S100A6;EMILIN2;NTN4;LRRC17;EFNA5;VEGFA;S100A10;GPC6;ADAMTSL4;LTBP1;ANXA2;CILP;MFAP4;PSAP;ANXA5;FBLN2;MFGE8;SERPING1;DCN
ASPC	ASPC3	GO:0030027	lamellipodium	125	17	4.27727	0.000260057	SORBS2;DPP4;CORO1C;SRGAP2;ABI1;SWAP70;CARMIL1;CDC42BPB;FERMT2;MCC;ARHGEF6;ANTXR1;FGD5;RAC1;APP;FER;ARPC2
ASPC	ASPC3	GO:0002064	epithelial cell development	115	16	4.37572	0.000354076	CDK6;DACT2;JAG1;TRIOBP;RAP1B;RAP1A;FLNB;ADAMTSL4;HEG1;ADD1;PSAP;SIPA1L3;FGFR1;FLNA;C1GALT1;EPB41L5
ASPC	ASPC3	GO:0015629	actin cytoskeleton	294	27	2.88831	0.000354076	FHOD3;SORBS2;MYO5B;ACTB;MARCKS;DBN1;CORO1C;TRIOBP;DENND2A;SPTAN1;PDLIM5;FLNB;CARMIL1;CDC42BPB;FERMT2;MYO9B;BIN1;LASP1;ABL1;ADD1;SIPA1L3;TMOD3;RAC1;ABL2;FLNA;FER;ARPC2
ASPC	ASPC3	GO:0030334	regulation of cell migration	498	37	2.33668	0.000549313	SMURF2;KANK1;IGFBP5;BMP7;ACKR3;JAG1;PLXNA2;HDAC7;IQSEC1;PDGFC;RRAS2;GLIPR2;STARD13;CORO1C;SRGAP2;DIAPH1;VEGFA;SRGAP2C;SWAP70;CARMIL1;ADAM10;MCC;NAV3;ABL1;SDCBP;SRPX2;FGFR1;RAC1;ABR;PRKD1;FLNA;APP;FER;RTN4;BMPR1A;EPB41L5;DCN
ASPC	ASPC3	GO:2000147	positive regulation of cell motility	308	27	2.75703	0.00075496	SMURF2;IGFBP5;BMP7;ACKR3;HDAC7;IQSEC1;PDGFC;RRAS2;GLIPR2;DIAPH1;VEGFA;SRGAP2C;SWAP70;CARMIL1;ADAM10;CAVIN1;ABL1;SDCBP;SRPX2;FGFR1;RAC1;PRKD1;FLNA;APP;FER;RTN4;EPB41L5
ASPC	ASPC3	GO:0010720	positive regulation of cell development	328	28	2.6848	0.000758989	BMP7;PLXNA2;DBN1;DISC1;ZEB1;TENM3;TRIOBP;EFNA5;VEGFA;S100A10;SRGAP2C;RAP1A;IL6ST;CARMIL1;BIN1;ABL1;SETX;ADD1;FGFR1;RAC1;ABL2;CPEB3;PRKD1;FLNA;APP;NIN;ARPC2;TRAK1
ASPC	ASPC3	GO:0062023	collagen-containing extracellular matrix	223	22	3.10274	0.000881448	FBN1;ADAMTS5;BMP7;PCSK6;LOXL1;S100A6;EMILIN2;NTN4;EFNA5;S100A10;GPC6;ADAMTSL4;LTBP1;ANXA2;CILP;MFAP4;PSAP;ANXA5;FBLN2;MFGE8;SERPING1;DCN
ASPC	ASPC3	GO:0005912	adherens junction	391	31	2.49352	0.000881448	FRMD4A;SORBS2;STXBP6;ACTB;DPP4;MARCKS;JAG1;RRAS2;LIMS2;CORO1C;TRIOBP;EFNA5;PDLIM5;FLNB;ADAM10;LIMD1;FERMT2;ANXA2;TNS1;LPP;TNS3;LASP1;SDCBP;ADD1;ANXA5;TMOD3;RAC1;FLNA;SNTB1;ARPC2;EPB41L5
ASPC	ASPC3	GO:0051272	positive regulation of cellular component movement	315	27	2.69576	0.000904783	SMURF2;IGFBP5;BMP7;ACKR3;HDAC7;IQSEC1;PDGFC;RRAS2;GLIPR2;DIAPH1;VEGFA;SRGAP2C;SWAP70;CARMIL1;ADAM10;CAVIN1;ABL1;SDCBP;SRPX2;FGFR1;RAC1;PRKD1;FLNA;APP;FER;RTN4;EPB41L5
ASPC	ASPC3	GO:0030335	positive regulation of cell migration	298	26	2.744	0.000930305	SMURF2;IGFBP5;BMP7;ACKR3;HDAC7;IQSEC1;PDGFC;RRAS2;GLIPR2;DIAPH1;VEGFA;SRGAP2C;SWAP70;CARMIL1;ADAM10;ABL1;SDCBP;SRPX2;FGFR1;RAC1;PRKD1;FLNA;APP;FER;RTN4;EPB41L5
ASPC	ASPC3	GO:0031589	cell-substrate adhesion	226	22	3.06155	0.000930305	KANK1;CDK6;JAG1;EMILIN2;CORO1C;RADIL;SRGAP2;TRIOBP;CD34;EFNA5;VEGFA;S100A10;CARMIL1;FERMT2;ABL1;ANTXR1;FBLN2;RAC1;FLNA;FER;ARPC2;EPB41L5
ASPC	ASPC3	GO:0070161	anchoring junction	399	31	2.44352	0.0010897	FRMD4A;SORBS2;STXBP6;ACTB;DPP4;MARCKS;JAG1;RRAS2;LIMS2;CORO1C;TRIOBP;EFNA5;PDLIM5;FLNB;ADAM10;LIMD1;FERMT2;ANXA2;TNS1;LPP;TNS3;LASP1;SDCBP;ADD1;ANXA5;TMOD3;RAC1;FLNA;SNTB1;ARPC2;EPB41L5
ASPC	ASPC3	GO:0022604	regulation of cell morphogenesis	322	27	2.63715	0.00112415	KANK1;PLXNA2;DBN1;CORO1C;TRIOBP;DIAPH1;EFNA5;VEGFA;S100A10;SH3D19;EPB41L3;PDLIM5;CARMIL1;ADAM10;LIMD1;FERMT2;ABL1;ANXA7;FGD5;RAC1;FLNA;ZMYM4;RTN4;NIN;ARPC2;TRAK1;LRRC4C
ASPC	ASPC3	GO:0010811	positive regulation of cell-substrate adhesion	76	12	4.96587	0.00123223	CDK6;EMILIN2;TRIOBP;VEGFA;S100A10;CARMIL1;ABL1;FBLN2;RAC1;FLNA;ARPC2;EPB41L5
ASPC	ASPC3	GO:0040017	positive regulation of locomotion	326	27	2.6048	0.0013001	SMURF2;IGFBP5;BMP7;ACKR3;HDAC7;IQSEC1;PDGFC;RRAS2;GLIPR2;DIAPH1;VEGFA;SRGAP2C;SWAP70;CARMIL1;ADAM10;CAVIN1;ABL1;SDCBP;SRPX2;FGFR1;RAC1;PRKD1;FLNA;APP;FER;RTN4;EPB41L5
ASPC	ASPC3	GO:1900026	positive regulation of substrate adhesion-dependent cell spreading	24	7	9.17307	0.00175952	TRIOBP;S100A10;CARMIL1;ABL1;RAC1;FLNA;ARPC2
ASPC	ASPC3	GO:0050840	extracellular matrix binding	34	8	7.40012	0.00213427	ADAMTS5;OLFML2A;CD248;NTN4;VEGFA;ANXA2;FBLN2;DCN
ASPC	ASPC3	GO:0010810	regulation of cell-substrate adhesion	141	16	3.56885	0.00237402	KANK1;CDK6;JAG1;EMILIN2;CORO1C;TRIOBP;EFNA5;VEGFA;S100A10;CARMIL1;ABL1;FBLN2;RAC1;FLNA;ARPC2;EPB41L5
ASPC	ASPC3	GO:0034329	cell junction assembly	158	17	3.38392	0.00245375	ACTB;HDAC7;LIMS2;CORO1C;EFNA5;RAP1B;VEGFA;S100A10;RAP1A;EPB41L3;FERMT2;TNS1;HEG1;ABL1;RAC1;FLNA;EPB41L5
ASPC	ASPC3	GO:0034330	cell junction organization	192	19	3.11229	0.00245375	ACTB;HDAC7;IQSEC1;LIMS2;CORO1C;EFNA5;RAP1B;VEGFA;S100A10;RAP1A;EPB41L3;FERMT2;TNS1;HEG1;ABL1;ADD1;RAC1;FLNA;EPB41L5
ASPC	ASPC3	GO:1903393	positive regulation of adherens junction organization	27	7	8.15384	0.00346558	IQSEC1;VEGFA;S100A10;ABL1;ADD1;RAC1;EPB41L5
ASPC	ASPC3	GO:0032956	regulation of actin cytoskeleton organization	199	19	3.00281	0.00383247	KANK1;FHOD3;TRIOBP;EFNA5;S100A10;SPTAN1;SWAP70;CARMIL1;BIN1;ARHGAP17;ABL1;PAM;ADD1;TMOD3;RAC1;ABL2;FLNA;FER;ARPC2
ASPC	ASPC3	hsa00512	Mucin type O-glycan biosynthesis	19	6	9.93174	0.0038834	GALNT17;GALNT16;GALNT12;GALNT10;GALNT1;C1GALT1
ASPC	ASPC3	GO:0090092	regulation of transmembrane receptor protein serine/threonine kinase signaling pathway	133	15	3.54705	0.00397714	FBN1;SMURF2;HTRA3;BMP7;DACT2;PCSK6;ZEB1;LTBP1;ZNF423;CILP;ABL1;SDCBP;CHRDL1;BMPR1A;HIPK2
ASPC	ASPC3	GO:0010769	regulation of cell morphogenesis involved in differentiation	202	19	2.95822	0.00431801	KANK1;PLXNA2;DBN1;CORO1C;TRIOBP;EFNA5;VEGFA;S100A10;PDLIM5;CARMIL1;ADAM10;ABL1;RAC1;FLNA;RTN4;NIN;ARPC2;TRAK1;LRRC4C
ASPC	ASPC3	GO:0017016	Ras GTPase binding	358	27	2.37197	0.0049227	STXBP6;TBC1D12;MYO5B;CORO1C;SRGAP2;TRIOBP;DIAPH1;DENND2A;EVI5;SRGAP2C;SPTAN1;RAP1A;CDC42BPB;PLCE1;ANXA2;MYO9B;BICD1;ARHGEF6;PTPRA;ARHGAP17;FGD5;FGFR1;RAC1;ABR;FLNA;DENND4C;TBC1D22A
ASPC	ASPC3	GO:0008154	actin polymerization or depolymerization	121	14	3.6389	0.00516738	KANK1;FHOD3;TRIOBP;DIAPH1;SPTAN1;ABI1;SWAP70;CARMIL1;BIN1;ADD1;TMOD3;RAC1;FER;ARPC2
ASPC	ASPC3	GO:0007015	actin filament organization	243	21	2.71795	0.00531498	KANK1;FHOD3;SORBS2;MARCKS;DBN1;TRIOBP;DIAPH1;S100A10;SPTAN1;ABI1;SWAP70;CARMIL1;BIN1;ARHGAP17;ABL1;ADD1;TMOD3;RAC1;FLNA;FER;ARPC2
ASPC	ASPC3	GO:0010770	positive regulation of cell morphogenesis involved in differentiation	107	13	3.82109	0.00546291	PLXNA2;DBN1;TRIOBP;EFNA5;VEGFA;S100A10;CARMIL1;ABL1;RAC1;FLNA;NIN;ARPC2;TRAK1
ASPC	ASPC3	GO:0004653	polypeptide N-acetylgalactosaminyltransferase activity	13	5	12.0964	0.00546291	GALNT17;GALNT16;GALNT12;GALNT10;GALNT1
ASPC	ASPC3	GO:0001667	ameboidal-type cell migration	245	21	2.69576	0.00546291	SMURF2;KANK1;BMP7;DPP4;HDAC7;IQSEC1;GLIPR2;STARD13;CORO1C;SRGAP2;VEGFA;TNS1;MCC;ABL1;SRPX2;FGFR1;PRKD1;FER;RTN4;EPB41L5;DCN
ASPC	ASPC3	GO:0032271	regulation of protein polymerization	123	14	3.57973	0.00546291	KANK1;FHOD3;TRIOBP;SPTAN1;CARMIL1;BIN1;NAV3;ABL1;ADD1;TMOD3;RAC1;FER;NIN;ARPC2
ASPC	ASPC3	GO:0120035	regulation of plasma membrane bounded cell projection organization	449	31	2.17142	0.00570665	KANK1;ADAMTS16;BMP7;PLXNA2;DBN1;CORO1C;TENM3;EFNA5;VEGFA;EVI5;SRGAP2C;RAP1A;PDLIM5;CARMIL1;ADAM10;PLEKHM1;NAV3;ABL1;SETX;FGFR1;RAC1;ABL2;CPEB3;PRKD1;FER;RTN4;NIN;TBC1D22A;ARPC2;TRAK1;LRRC4C
ASPC	ASPC3	GO:2000027	regulation of animal organ morphogenesis	124	14	3.55086	0.00570665	SMURF2;BMP7;JAG1;NTN4;LIMS2;LGR4;BASP1;CD34;VEGFA;GPC6;ABL1;FGFR1;RAC1;BMPR1A
ASPC	ASPC3	GO:0031344	regulation of cell projection organization	452	31	2.157	0.00625242	KANK1;ADAMTS16;BMP7;PLXNA2;DBN1;CORO1C;TENM3;EFNA5;VEGFA;EVI5;SRGAP2C;RAP1A;PDLIM5;CARMIL1;ADAM10;PLEKHM1;NAV3;ABL1;SETX;FGFR1;RAC1;ABL2;CPEB3;PRKD1;FER;RTN4;NIN;TBC1D22A;ARPC2;TRAK1;LRRC4C
ASPC	ASPC3	GO:0007178	transmembrane receptor protein serine/threonine kinase signaling pathway	194	18	2.91809	0.00644571	FBN1;SMURF2;FSTL1;HTRA3;BMP7;DACT2;PCSK6;ZEB1;LTBP1;ZNF423;FERMT2;CILP;ABL1;PPM1L;SDCBP;CHRDL1;BMPR1A;HIPK2
ASPC	ASPC3	GO:0005924	cell-substrate adherens junction	309	24	2.44276	0.00654292	SORBS2;ACTB;DPP4;MARCKS;RRAS2;LIMS2;CORO1C;TRIOBP;FLNB;ADAM10;LIMD1;FERMT2;TNS1;LPP;TNS3;LASP1;SDCBP;ADD1;ANXA5;RAC1;FLNA;SNTB1;ARPC2;EPB41L5
ASPC	ASPC3	GO:0005925	focal adhesion	309	24	2.44276	0.00654292	SORBS2;ACTB;DPP4;MARCKS;RRAS2;LIMS2;CORO1C;TRIOBP;FLNB;ADAM10;LIMD1;FERMT2;TNS1;LPP;TNS3;LASP1;SDCBP;ADD1;ANXA5;RAC1;FLNA;SNTB1;ARPC2;EPB41L5
ASPC	ASPC3	GO:0030055	cell-substrate junction	311	24	2.42705	0.00692468	SORBS2;ACTB;DPP4;MARCKS;RRAS2;LIMS2;CORO1C;TRIOBP;FLNB;ADAM10;LIMD1;FERMT2;TNS1;LPP;TNS3;LASP1;SDCBP;ADD1;ANXA5;RAC1;FLNA;SNTB1;ARPC2;EPB41L5
ASPC	ASPC3	GO:0097581	lamellipodium organization	55	9	5.14645	0.00692468	KANK1;CORO1C;SRGAP2;ABI1;CARMIL1;ARHGEF6;RAC1;FER;ARPC2
ASPC	ASPC3	GO:0051015	actin filament binding	112	13	3.65051	0.00692468	MYO5B;MARCKS;CORO1C;TRIOBP;FERMT2;BIN1;LASP1;ABL1;ADD1;ANTXR1;ABL2;FLNA;ARPC2
ASPC	ASPC3	GO:0031267	small GTPase binding	373	27	2.27658	0.00692468	STXBP6;TBC1D12;MYO5B;CORO1C;SRGAP2;TRIOBP;DIAPH1;DENND2A;EVI5;SRGAP2C;SPTAN1;RAP1A;CDC42BPB;PLCE1;ANXA2;MYO9B;BICD1;ARHGEF6;PTPRA;ARHGAP17;FGD5;FGFR1;RAC1;ABR;FLNA;DENND4C;TBC1D22A
ASPC	ASPC3	GO:0030837	negative regulation of actin filament polymerization	33	7	6.67132	0.00816423	KANK1;FHOD3;TRIOBP;SPTAN1;CARMIL1;ADD1;TMOD3
ASPC	ASPC3	GO:1903391	regulation of adherens junction organization	57	9	4.96587	0.00862351	IQSEC1;CORO1C;EFNA5;VEGFA;S100A10;ABL1;ADD1;RAC1;EPB41L5
ASPC	ASPC3	GO:0030509	BMP signaling pathway	85	11	4.07007	0.00895971	FBN1;SMURF2;FSTL1;HTRA3;BMP7;PCSK6;ZNF423;ABL1;CHRDL1;BMPR1A;HIPK2
ASPC	ASPC3	GO:0060688	regulation of morphogenesis of a branching structure	34	7	6.47511	0.00945853	BMP7;NTN4;LGR4;VEGFA;ABL1;FGFR1;RTN4
ASPC	ASPC3	GO:0051493	regulation of cytoskeleton organization	320	24	2.35879	0.00956588	KANK1;FHOD3;TRIOBP;DIAPH1;EFNA5;S100A10;SPTAN1;GPSM2;SWAP70;CARMIL1;BICD1;BIN1;ARHGAP17;NAV3;ABL1;PAM;ADD1;TMOD3;RAC1;ABL2;FLNA;FER;NIN;ARPC2
ASPC	ASPC3	GO:0032970	regulation of actin filament-based process	223	19	2.67964	0.0100063	KANK1;FHOD3;TRIOBP;EFNA5;S100A10;SPTAN1;SWAP70;CARMIL1;BIN1;ARHGAP17;ABL1;PAM;ADD1;TMOD3;RAC1;ABL2;FLNA;FER;ARPC2
ASPC	ASPC3	GO:0051020	GTPase binding	427	29	2.13598	0.0100063	STXBP6;TBC1D12;MYO5B;IQSEC1;RALGPS2;CORO1C;SRGAP2;TRIOBP;DIAPH1;DENND2A;EVI5;SRGAP2C;SPTAN1;RAP1A;CDC42BPB;PLCE1;ANXA2;MYO9B;BICD1;ARHGEF6;PTPRA;ARHGAP17;FGD5;FGFR1;RAC1;ABR;FLNA;DENND4C;TBC1D22A
ASPC	ASPC3	GO:0030041	actin filament polymerization	102	12	3.70006	0.0100063	KANK1;FHOD3;TRIOBP;DIAPH1;SPTAN1;CARMIL1;BIN1;ADD1;TMOD3;RAC1;FER;ARPC2
ASPC	ASPC3	GO:1902903	regulation of supramolecular fiber organization	206	18	2.7481	0.0105955	KANK1;FHOD3;TRIOBP;S100A10;SPTAN1;SWAP70;CARMIL1;BIN1;NAV3;ABL1;ADD1;TMOD3;RAC1;FLNA;APP;FER;NIN;ARPC2
ASPC	ASPC3	GO:0071772	response to BMP	89	11	3.88714	0.0119333	FBN1;SMURF2;FSTL1;HTRA3;BMP7;PCSK6;ZNF423;ABL1;CHRDL1;BMPR1A;HIPK2
ASPC	ASPC3	GO:0071773	cellular response to BMP stimulus	89	11	3.88714	0.0119333	FBN1;SMURF2;FSTL1;HTRA3;BMP7;PCSK6;ZNF423;ABL1;CHRDL1;BMPR1A;HIPK2
ASPC	ASPC3	GO:0005509	calcium ion binding	329	24	2.29426	0.0130878	FBN1;FSTL1;PAMR1;EFHD1;CD248;JAG1;S100A6;S100A4;FAT4;S100A10;SPTAN1;CBLB;SWAP70;LTBP1;ITPR3;ANXA2;HEG1;USP32;PAM;CALU;ANXA7;ANXA5;FBLN2;NIN
ASPC	ASPC3	GO:0110053	regulation of actin filament organization	156	15	3.02409	0.0131763	KANK1;FHOD3;TRIOBP;S100A10;SPTAN1;SWAP70;CARMIL1;BIN1;ABL1;ADD1;TMOD3;RAC1;FLNA;FER;ARPC2
ASPC	ASPC3	GO:0005938	cell cortex	175	16	2.87548	0.0140981	STXBP6;MYO5B;MARCKS;DBN1;CORO1C;SPTAN1;GPSM2;GYPC;FLNB;FERMT2;ANXA2;MYO9B;LASP1;FLNA;FER;TRAK1
ASPC	ASPC3	GO:0008201	heparin binding	92	11	3.76039	0.0151628	FBN1;PCOLCE2;FSTL1;ANOS1;ADAMTS5;BMP7;PCSK6;VEGFA;ANXA5;FGFR1;APP
ASPC	ASPC3	GO:1902743	regulation of lamellipodium organization	27	6	6.989	0.0163241	KANK1;CORO1C;CARMIL1;RAC1;FER;ARPC2
ASPC	ASPC3	GO:0030510	regulation of BMP signaling pathway	51	8	4.93341	0.017635	FBN1;SMURF2;HTRA3;PCSK6;ZNF423;ABL1;CHRDL1;HIPK2
ASPC	ASPC3	GO:0005200	structural constituent of cytoskeleton	51	8	4.93341	0.017635	SORBS2;ACTB;SPTAN1;EPB41L3;CCDC6;BICD1;TUBB6;ARPC2
ASPC	ASPC3	GO:0017048	Rho GTPase binding	127	13	3.21934	0.01797	STXBP6;CORO1C;SRGAP2;TRIOBP;DIAPH1;SRGAP2C;CDC42BPB;MYO9B;ARHGEF6;ARHGAP17;FGD5;ABR;FLNA
ASPC	ASPC3	GO:0097435	supramolecular fiber organization	403	27	2.10711	0.01797	KANK1;FHOD3;SORBS2;MARCKS;CST3;DBN1;TRIOBP;DIAPH1;S100A10;SPTAN1;ABI1;SWAP70;CARMIL1;ANXA2;BIN1;ARHGAP17;MFAP4;NAV3;ABL1;ADD1;TMOD3;RAC1;FLNA;APP;FER;NIN;ARPC2
ASPC	ASPC3	GO:0090066	regulation of anatomical structure size	277	21	2.38433	0.01797	KANK1;FHOD3;HRH1;ADRA1B;TRIOBP;EFNA5;ARHGAP42;VEGFA;SPTAN1;SWAP70;CARMIL1;BIN1;ABL1;ADD1;ANXA7;SLC12A6;TMOD3;RAC1;FER;RTN4;ARPC2
ASPC	ASPC3	GO:0010632	regulation of epithelial cell migration	145	14	3.0366	0.0180696	HDAC7;IQSEC1;GLIPR2;STARD13;CORO1C;VEGFA;MCC;ABL1;SRPX2;FGFR1;PRKD1;RTN4;EPB41L5;DCN
ASPC	ASPC3	GO:0030514	negative regulation of BMP signaling pathway	28	6	6.7394	0.0180696	FBN1;SMURF2;HTRA3;ABL1;CHRDL1;HIPK2
ASPC	ASPC3	GO:0030835	negative regulation of actin filament depolymerization	28	6	6.7394	0.0180696	TRIOBP;SPTAN1;SWAP70;CARMIL1;ADD1;TMOD3
ASPC	ASPC3	GO:0050767	regulation of neurogenesis	494	31	1.97362	0.0181683	KANK1;BMP7;LMX1A;JAG1;PLXNA2;DBN1;DISC1;ZEB1;TENM3;SRGAP2;EFNA5;VEGFA;SRGAP2C;RAP1A;IL6ST;PDLIM5;ADAM10;BIN1;ABL1;SETX;FGFR1;ABL2;CPEB3;PRKD1;FLNA;APP;RTN4;NIN;BMPR1A;TRAK1;LRRC4C
ASPC	ASPC3	GO:0010631	epithelial cell migration	182	16	2.76488	0.0181683	KANK1;DPP4;HDAC7;IQSEC1;GLIPR2;STARD13;CORO1C;VEGFA;MCC;ABL1;SRPX2;FGFR1;PRKD1;RTN4;EPB41L5;DCN
ASPC	ASPC3	GO:0090132	epithelium migration	182	16	2.76488	0.0181683	KANK1;DPP4;HDAC7;IQSEC1;GLIPR2;STARD13;CORO1C;VEGFA;MCC;ABL1;SRPX2;FGFR1;PRKD1;RTN4;EPB41L5;DCN
ASPC	ASPC3	GO:0007169	transmembrane receptor protein tyrosine kinase signaling pathway	406	27	2.09154	0.0181683	KANK1;ANOS1;IGFBP5;EPHA6;ACTB;PDGFC;EFNA5;FAT4;VEGFA;CBLB;ABI1;PLCE1;CILP;PTPRA;ABL1;CRIM1;SESN3;SDCBP;SETX;FGFR1;RAC1;PRKD1;APP;FER;RTN4;ARPC2;DCN
ASPC	ASPC3	GO:0003158	endothelium development	66	9	4.28871	0.0181683	JAG1;ZEB1;STARD13;CD34;RAP1B;RAP1A;ANXA2;HEG1;ADD1
ASPC	ASPC3	GO:0051258	protein polymerization	164	15	2.87657	0.0181683	KANK1;FHOD3;TRIOBP;DIAPH1;SPTAN1;CARMIL1;BIN1;NAV3;ABL1;ADD1;TMOD3;RAC1;FER;NIN;ARPC2
ASPC	ASPC3	GO:0031346	positive regulation of cell projection organization	260	20	2.41927	0.0183182	BMP7;PLXNA2;DBN1;CORO1C;TENM3;EFNA5;VEGFA;RAP1A;CARMIL1;PLEKHM1;NAV3;SETX;FGFR1;RAC1;ABL2;CPEB3;PRKD1;NIN;ARPC2;TRAK1
ASPC	ASPC3	GO:0032272	negative regulation of protein polymerization	40	7	5.50384	0.0183182	KANK1;FHOD3;TRIOBP;SPTAN1;CARMIL1;ADD1;TMOD3
ASPC	ASPC3	GO:0090130	tissue migration	183	16	2.74977	0.0183182	KANK1;DPP4;HDAC7;IQSEC1;GLIPR2;STARD13;CORO1C;VEGFA;MCC;ABL1;SRPX2;FGFR1;PRKD1;RTN4;EPB41L5;DCN
ASPC	ASPC3	GO:0030155	regulation of cell adhesion	386	26	2.11843	0.0184027	KANK1;CDK6;BMP7;DACT2;DPP4;JAG1;PLXNA2;EMILIN2;CORO1C;TENM3;TRIOBP;EFNA5;VEGFA;S100A10;IL6ST;SWAP70;CARMIL1;ADAM10;ABL1;AP3B1;FBLN2;RAC1;ABL2;FLNA;ARPC2;EPB41L5
ASPC	ASPC3	GO:0003382	epithelial cell morphogenesis	19	5	8.27645	0.0194463	DACT2;FLNB;HEG1;SIPA1L3;EPB41L5
ASPC	ASPC3	GO:0019838	growth factor binding	82	10	3.83543	0.0194463	IGFBP5;HTRA3;IGFBP6;PCSK6;IL6ST;LTBP1;CRIM1;SRPX2;FGFR1;BMPR1A
ASPC	ASPC3	GO:0032535	regulation of cellular component size	223	18	2.53861	0.0196298	KANK1;FHOD3;TRIOBP;EFNA5;VEGFA;SPTAN1;SWAP70;CARMIL1;BIN1;ABL1;ADD1;ANXA7;SLC12A6;TMOD3;RAC1;FER;RTN4;ARPC2
ASPC	ASPC3	GO:1902683	regulation of receptor localization to synapse	11	4	11.4365	0.0205895	DBN1;GPC6;RAP1A;ADAM10
ASPC	ASPC3	GO:0031256	leading edge membrane	99	11	3.4945	0.0214131	KANK1;SHISA6;DPP4;CORO1C;DIAPH1;EPB41L3;FERMT2;ANTXR1;FGD5;RAC1;EPB41L5
ASPC	ASPC3	GO:0005539	glycosaminoglycan binding	116	12	3.2535	0.0220069	FBN1;PCOLCE2;FSTL1;ANOS1;ADAMTS5;BMP7;PCSK6;VEGFA;ANXA5;FGFR1;APP;DCN
ASPC	ASPC3	GO:0005080	protein kinase C binding	30	6	6.2901	0.0220069	GRK5;DACT2;MARCKS;HDAC7;PDLIM5;ABL1
ASPC	ASPC3	GO:1901880	negative regulation of protein depolymerization	42	7	5.24175	0.0225617	TRIOBP;SPTAN1;SWAP70;CARMIL1;NAV3;ADD1;TMOD3
ASPC	ASPC3	GO:0048048	embryonic eye morphogenesis	20	5	7.86263	0.0231373	FBN1;BMP7;ALDH1A3;ZEB1;HIPK2
ASPC	ASPC3	GO:0070848	response to growth factor	417	27	2.03636	0.0235712	FBN1;SMURF2;FSTL1;ANOS1;HTRA3;BMP7;PCSK6;ZEB1;FAT4;VEGFA;RAP1A;LTBP1;ZNF423;FERMT2;CILP;ABL1;SDCBP;SETX;CHRDL1;FGFR1;PRKD1;APP;FER;BMPR1A;HIPK2;EPB41L5;DCN
ASPC	ASPC3	GO:1901888	regulation of cell junction assembly	70	9	4.04364	0.0239764	CORO1C;EFNA5;RAP1B;VEGFA;S100A10;RAP1A;ABL1;RAC1;EPB41L5
ASPC	ASPC3	GO:0008064	regulation of actin polymerization or depolymerization	102	11	3.39172	0.0258089	KANK1;FHOD3;TRIOBP;SPTAN1;SWAP70;CARMIL1;BIN1;ADD1;TMOD3;FER;ARPC2
ASPC	ASPC3	GO:0090050	positive regulation of cell migration involved in sprouting angiogenesis	12	4	10.4835	0.0270726	HDAC7;VEGFA;ABL1;SRPX2
ASPC	ASPC3	GO:0098641	cadherin binding involved in cell-cell adhesion	12	4	10.4835	0.0270726	STXBP6;PDLIM5;ANXA2;TMOD3
ASPC	ASPC3	GO:0030832	regulation of actin filament length	103	11	3.35879	0.0272512	KANK1;FHOD3;TRIOBP;SPTAN1;SWAP70;CARMIL1;BIN1;ADD1;TMOD3;FER;ARPC2
ASPC	ASPC3	GO:0090101	negative regulation of transmembrane receptor protein serine/threonine kinase signaling pathway	72	9	3.93131	0.0282159	FBN1;SMURF2;HTRA3;DACT2;LTBP1;CILP;ABL1;CHRDL1;HIPK2
ASPC	ASPC3	GO:0071363	cellular response to growth factor stimulus	402	26	2.03411	0.028741	FBN1;SMURF2;FSTL1;ANOS1;HTRA3;BMP7;PCSK6;ZEB1;FAT4;VEGFA;RAP1A;LTBP1;ZNF423;FERMT2;CILP;ABL1;SDCBP;SETX;CHRDL1;FGFR1;PRKD1;APP;BMPR1A;HIPK2;EPB41L5;DCN
ASPC	ASPC3	GO:1902905	positive regulation of supramolecular fiber organization	121	12	3.11906	0.028741	S100A10;SWAP70;CARMIL1;BIN1;NAV3;ABL1;RAC1;FLNA;APP;FER;NIN;ARPC2
ASPC	ASPC3	hsa04015	Rap1 signaling pathway	121	12	3.11906	0.028741	ACTB;PDGFC;EFNA5;RAP1B;VEGFA;RAP1A;PLCE1;SIPA1L3;FGFR1;RAC1;PRKD1;PRKD3
ASPC	ASPC3	GO:0110110	positive regulation of animal organ morphogenesis	45	7	4.8923	0.0306908	BMP7;JAG1;LGR4;BASP1;CD34;VEGFA;FGFR1
ASPC	ASPC3	GO:0043242	negative regulation of protein complex disassembly	45	7	4.8923	0.0306908	TRIOBP;SPTAN1;SWAP70;CARMIL1;NAV3;ADD1;TMOD3
ASPC	ASPC3	GO:0030833	regulation of actin filament polymerization	89	10	3.53377	0.0309054	KANK1;FHOD3;TRIOBP;SPTAN1;CARMIL1;BIN1;ADD1;TMOD3;FER;ARPC2
ASPC	ASPC3	GO:0050769	positive regulation of neurogenesis	298	21	2.21631	0.0313051	BMP7;PLXNA2;DBN1;DISC1;ZEB1;TENM3;EFNA5;VEGFA;SRGAP2C;RAP1A;IL6ST;BIN1;SETX;FGFR1;ABL2;CPEB3;PRKD1;FLNA;APP;NIN;TRAK1
ASPC	ASPC3	GO:0030834	regulation of actin filament depolymerization	33	6	5.71827	0.0313051	TRIOBP;SPTAN1;SWAP70;CARMIL1;ADD1;TMOD3
ASPC	ASPC3	GO:0030100	regulation of endocytosis	159	14	2.76923	0.0313051	VEGFA;RAP1A;ANXA2;BICD1;BIN1;ABL1;SDCBP;BMP2K;RAC1;ABL2;ABR;PRKD1;APP;MFGE8
ASPC	ASPC3	GO:1902904	negative regulation of supramolecular fiber organization	74	9	3.82506	0.0313051	KANK1;FHOD3;TRIOBP;SPTAN1;SWAP70;CARMIL1;NAV3;ADD1;TMOD3
ASPC	ASPC3	GO:0090049	regulation of cell migration involved in sprouting angiogenesis	22	5	7.14784	0.0313051	HDAC7;STARD13;VEGFA;ABL1;SRPX2
ASPC	ASPC3	GO:0120039	plasma membrane bounded cell projection morphogenesis	407	26	2.00912	0.0313567	KANK1;ANOS1;BMP7;LMX1A;PLXNA2;DBN1;S100A6;NTN4;CORO1C;SRGAP2;EFNA5;VEGFA;SPTAN1;ABI1;EPB41L3;PDLIM5;ADAM10;PTPRA;ABL1;RAC1;APP;RTN4;NIN;KLF7;TRAK1;LRRC4C
ASPC	ASPC3	GO:0048858	cell projection morphogenesis	408	26	2.0042	0.0322542	KANK1;ANOS1;BMP7;LMX1A;PLXNA2;DBN1;S100A6;NTN4;CORO1C;SRGAP2;EFNA5;VEGFA;SPTAN1;ABI1;EPB41L3;PDLIM5;ADAM10;PTPRA;ABL1;RAC1;APP;RTN4;NIN;KLF7;TRAK1;LRRC4C
ASPC	ASPC3	GO:0090287	regulation of cellular response to growth factor stimulus	160	14	2.75192	0.0323996	FBN1;SMURF2;HTRA3;PCSK6;ZEB1;VEGFA;LTBP1;ZNF423;ABL1;SDCBP;CHRDL1;FGFR1;HIPK2;DCN
ASPC	ASPC3	GO:0003785	actin monomer binding	13	4	9.67708	0.0325431	MRTFA;COBLL1;ABL1;ABL2
ASPC	ASPC3	GO:0007044	cell-substrate junction assembly	75	9	3.77406	0.0330741	CORO1C;EFNA5;VEGFA;S100A10;FERMT2;TNS1;ABL1;RAC1;EPB41L5
ASPC	ASPC3	GO:0045664	regulation of neuron differentiation	410	26	1.99442	0.0335397	KANK1;BMP7;LMX1A;JAG1;PLXNA2;DBN1;ZEB1;TENM3;EFNA5;VEGFA;SRGAP2C;RAP1A;PDLIM5;ADAM10;BIN1;ABL1;SETX;FGFR1;ABL2;CPEB3;PRKD1;APP;RTN4;NIN;TRAK1;LRRC4C
ASPC	ASPC3	GO:0007264	small GTPase mediated signal transduction	366	24	2.06233	0.033676	KANK1;ARHGAP20;IQSEC1;RALGPS2;RAB23;RRAS2;STARD13;SRGAP2;RAP1B;ARHGAP42;RAP1A;GPSM2;RERG;PLCE1;MYO9B;ARHGEF6;HEG1;ARHGAP17;ABL1;SIPA1L3;FGD5;RAC1;ABR;PRKD1
ASPC	ASPC3	GO:0010463	mesenchymal cell proliferation	34	6	5.55009	0.0343421	BMP7;ZEB1;FAT4;VEGFA;FGFR1;BMPR1A
ASPC	ASPC3	GO:0050885	neuromuscular process controlling balance	23	5	6.83707	0.0357767	ALDH1A3;ABL1;PSAP;ABR;APP
ASPC	ASPC3	GO:0051894	positive regulation of focal adhesion assembly	23	5	6.83707	0.0357767	VEGFA;S100A10;ABL1;RAC1;EPB41L5
ASPC	ASPC3	GO:0045667	regulation of osteoblast differentiation	77	9	3.67603	0.0382321	IGFBP5;CDK6;BMP7;JAG1;HDAC7;IL6ST;LIMD1;PRKD1;BMPR1A
ASPC	ASPC3	GO:0043062	extracellular structure organization	244	18	2.32012	0.0410392	FBN1;ADAMTS5;BMP7;OLFML2A;DPP4;CST3;CD34;ACSL3;ADAMTSL4;ADAM10;ANXA2;MFAP4;ABL1;SDCBP;ANTXR1;FBLN2;APP;DCN
ASPC	ASPC3	GO:0048596	embryonic camera-type eye morphogenesis	14	4	8.98586	0.0412283	BMP7;ALDH1A3;ZEB1;HIPK2
ASPC	ASPC3	GO:0072001	renal system development	185	15	2.55004	0.0422565	FBN1;ADAMTS16;BMP7;DACT2;JAG1;LGR4;BASP1;CD34;FAT4;VEGFA;PLCE1;SEC63;FGFR1;C1GALT1;DCN
ASPC	ASPC3	GO:0008376	acetylgalactosaminyltransferase activity	24	5	6.55219	0.0422957	GALNT17;GALNT16;GALNT12;GALNT10;GALNT1
ASPC	ASPC3	GO:0009986	cell surface	374	24	2.01821	0.0424926	ACKR3;DPP4;PCSK6;CD248;PDGFC;ADGRG2;CD34;EFNA5;VEGFA;IL6ST;ADAM10;FERMT2;ANXA2;TNS1;HEG1;DCBLD2;PAM;ANXA5;ANTXR1;SRPX2;APP;MFGE8;BMPR1A;ANTXR2
ASPC	ASPC3	GO:1901879	regulation of protein depolymerization	49	7	4.49293	0.0428303	TRIOBP;SPTAN1;SWAP70;CARMIL1;NAV3;ADD1;TMOD3
ASPC	ASPC3	GO:0051962	positive regulation of nervous system development	331	22	2.09037	0.0431942	BMP7;PLXNA2;DBN1;DISC1;ZEB1;TENM3;EFNA5;VEGFA;SRGAP2C;RAP1A;IL6ST;BIN1;SETX;SRPX2;FGFR1;ABL2;CPEB3;PRKD1;FLNA;APP;NIN;TRAK1
ASPC	ASPC3	GO:0030042	actin filament depolymerization	36	6	5.24175	0.0431942	TRIOBP;SPTAN1;SWAP70;CARMIL1;ADD1;TMOD3
ASPC	ASPC3	GO:0001649	osteoblast differentiation	130	12	2.90312	0.0432622	IGFBP5;CDK6;BMP7;JAG1;HDAC7;LRRC17;RRAS2;LGR4;IL6ST;LIMD1;PRKD1;BMPR1A
ASPC	ASPC3	GO:0016049	cell growth	289	20	2.17651	0.044305	SORBS2;IGFBP5;HTRA3;IGFBP6;LMX1A;EFNA5;VEGFA;EPB41L3;PDLIM5;ADAM10;RERG;PLCE1;DCBLD2;ABL1;CRIM1;SDCBP;APP;RTN4;NIN;EPB41L5
ASPC	ASPC3	GO:0051056	regulation of small GTPase mediated signal transduction	227	17	2.35532	0.044768	KANK1;ARHGAP20;IQSEC1;RALGPS2;STARD13;SRGAP2;ARHGAP42;PLCE1;MYO9B;ARHGEF6;HEG1;ARHGAP17;ABL1;SIPA1L3;FGD5;RAC1;ABR
ASPC	ASPC3	GO:0032990	cell part morphogenesis	422	26	1.93771	0.0449399	KANK1;ANOS1;BMP7;LMX1A;PLXNA2;DBN1;S100A6;NTN4;CORO1C;SRGAP2;EFNA5;VEGFA;SPTAN1;ABI1;EPB41L3;PDLIM5;ADAM10;PTPRA;ABL1;RAC1;APP;RTN4;NIN;KLF7;TRAK1;LRRC4C
ASPC	ASPC3	GO:0051495	positive regulation of cytoskeleton organization	131	12	2.88096	0.0449399	S100A10;GPSM2;SWAP70;CARMIL1;BIN1;NAV3;ABL1;RAC1;FLNA;FER;NIN;ARPC2
ASPC	ASPC3	GO:0072006	nephron development	80	9	3.53818	0.0454104	ADAMTS16;BMP7;JAG1;LGR4;BASP1;CD34;FAT4;VEGFA;PLCE1
ASPC	ASPC3	GO:0001655	urogenital system development	208	16	2.41927	0.0457592	FBN1;ADAMTS16;BMP7;DACT2;JAG1;LGR4;BASP1;CD34;FAT4;VEGFA;PLCE1;SEC63;PSAP;FGFR1;C1GALT1;DCN
ASPC	ASPC3	GO:0050839	cell adhesion molecule binding	334	22	2.07159	0.0457592	FBN1;STXBP6;ADAMTS5;DBN1;CPE;TENM3;SPTAN1;ABI1;SWAP70;PDLIM5;FLNB;ADAM10;ANXA2;COBLL1;LASP1;ADD1;ANXA7;TMOD3;FLNA;MFGE8;RTN4;LRRC4C
ASPC	ASPC3	GO:0051693	actin filament capping	25	5	6.2901	0.0463102	TRIOBP;SPTAN1;CARMIL1;ADD1;TMOD3
ASPC	ASPC3	GO:0016266	O-glycan processing	25	5	6.2901	0.0463102	GALNT12;GALNT10;GALNT1;GXYLT2;C1GALT1
ASPC	ASPC3	GO:0001954	positive regulation of cell-matrix adhesion	37	6	5.10008	0.0463102	CDK6;VEGFA;S100A10;ABL1;RAC1;EPB41L5
ASPC	ASPC3	GO:0051494	negative regulation of cytoskeleton organization	81	9	3.4945	0.0475899	KANK1;FHOD3;TRIOBP;SPTAN1;SWAP70;CARMIL1;NAV3;ADD1;TMOD3
ASPC	ASPC3	GO:0009226	nucleotide-sugar biosynthetic process	15	4	8.3868	0.0475899	GFPT2;UAP1;UGDH;GFPT1
ASPC	ASPC3	GO:0031253	cell projection membrane	171	14	2.5749	0.0491143	KANK1;SHISA6;PHLPP1;DPP4;CORO1C;DIAPH1;EPB41L3;FERMT2;ANTXR1;FGD5;RAC1;EVC2;ARPC2;EPB41L5
ASPC	ASPC3	GO:1901681	sulfur compound binding	152	13	2.68985	0.0491143	FBN1;PCOLCE2;FSTL1;ANOS1;ADAMTS5;BMP7;PCSK6;OGDH;CD34;VEGFA;ANXA5;FGFR1;APP
ASPC	ASPC3	GO:0007045	cell-substrate adherens junction assembly	66	8	3.81218	0.0491143	CORO1C;EFNA5;VEGFA;S100A10;FERMT2;ABL1;RAC1;EPB41L5
ASPC	ASPC3	GO:0048041	focal adhesion assembly	66	8	3.81218	0.0491143	CORO1C;EFNA5;VEGFA;S100A10;FERMT2;ABL1;RAC1;EPB41L5
ASPC	ASPC3	GO:0045121	membrane raft	191	15	2.46994	0.0495479	SMURF2;ADRA1B;DPP4;CORO1C;EFNA5;RAP1B;S100A10;CBLB;ANXA2;CAVIN1;SDCBP;ADD1;ATP2B4;APP;BMPR1A
ASPC	ASPC4	GO:0008038	neuron recognition	29	5	17.6533	0.028043	EPHA3;NCAM2;PALLD;DSCAML1;NEXN
ASPC	ASPC4	GO:0061564	axon development	309	13	4.30762	0.028043	EPHA3;PTCH1;DOK6;SPTBN1;GAB1;NCAM2;PALLD;SKIL;DSCAML1;NEXN;SPON2;JAM3;GAB2
ASPC	ASPC4	GO:0007411	axon guidance	159	9	5.7956	0.0382774	PTCH1;DOK6;SPTBN1;GAB1;PALLD;DSCAML1;NEXN;SPON2;GAB2
ASPC	ASPC4	GO:0097485	neuron projection guidance	159	9	5.7956	0.0382774	PTCH1;DOK6;SPTBN1;GAB1;PALLD;DSCAML1;NEXN;SPON2;GAB2
ASPC	ASPC5	GO:0019221	cytokine-mediated signaling pathway	343	20	4.03998	0.000584591	EGR1;JUNB;FOS;TRAF3;MCL1;STAT3;CD44;ANXA1;PARP14;PARP9;IL1R1;ADAR;XAF1;TNFRSF1A;CBFB;LIMS1;YWHAZ;CSF1;MX2;NFKB1
ASPC	ASPC5	GO:0005581	collagen trimer	51	8	10.8683	0.00190632	COL27A1;SCARA3;COL18A1;COL5A3;COL6A2;LUM;COL6A1;COL5A2
ASPC	ASPC5	GO:0044706	multi-multicellular organism process	102	10	6.79272	0.00258446	JUNB;FOS;NAMPT;KALRN;ACSL4;B4GALT1;VMP1;ARID1A;AGO2;SLC38A2
ASPC	ASPC5	GO:0030198	extracellular matrix organization	213	14	4.55399	0.00258446	COL27A1;ADAM12;CD44;COL18A1;COL5A3;TNFRSF1A;LOXL2;ITGAV;PHLDB1;B4GALT1;COL6A2;LUM;COL6A1;COL5A2
ASPC	ASPC5	hsa04974	Protein digestion and absorption	43	7	11.2791	0.00258446	COL27A1;COL18A1;COL5A3;COL6A2;SLC38A2;COL6A1;COL5A2
ASPC	ASPC5	GO:0030020	extracellular matrix structural constituent conferring tensile strength	28	6	14.8469	0.00258446	COL27A1;COL18A1;COL5A3;COL6A2;COL6A1;COL5A2
ASPC	ASPC5	hsa04380	Osteoclast differentiation	71	8	7.80684	0.00714425	JUNB;FOS;IL1R1;TNFRSF1A;JUND;CSF1;PPP3CA;NFKB1
ASPC	ASPC5	GO:0043062	extracellular structure organization	244	14	3.97541	0.00880052	COL27A1;ADAM12;CD44;COL18A1;COL5A3;TNFRSF1A;LOXL2;ITGAV;PHLDB1;B4GALT1;COL6A2;LUM;COL6A1;COL5A2
ASPC	ASPC5	GO:1900151	regulation of nuclear-transcribed mRNA catabolic process, deadenylation-dependent decay	12	4	23.0952	0.0122233	ZFP36;ZFP36L1;PABPC1;AGO2
ASPC	ASPC5	GO:1900153	positive regulation of nuclear-transcribed mRNA catabolic process, deadenylation-dependent decay	12	4	23.0952	0.0122233	ZFP36;ZFP36L1;PABPC1;AGO2
ASPC	ASPC5	GO:1903510	mucopolysaccharide metabolic process	59	7	8.22034	0.0122233	CD44;B4GALT5;CHSY3;B4GALT1;ST3GAL2;LUM;NFKB1
ASPC	ASPC5	GO:0031047	gene silencing by RNA	82	8	6.75958	0.0122233	ZFP36;STAT3;DDX5;ADAR;ZNFX1;PABPC1;AGO2;PPP3CA
ASPC	ASPC5	GO:0018146	keratan sulfate biosynthetic process	13	4	21.3187	0.0136015	B4GALT5;B4GALT1;ST3GAL2;LUM
ASPC	ASPC5	GO:0043900	regulation of multi-organism process	199	12	4.17803	0.0136015	ZFP36;TRAF3;IFI16;PARP9;CHD1;DDX5;ADAR;ITGAV;B4GALT1;PABPC1;AGO2;CFAP69
ASPC	ASPC5	GO:0003418	growth plate cartilage chondrocyte differentiation	15	4	18.4762	0.0199705	COL27A1;SCARA3;COL6A2;COL6A1
ASPC	ASPC5	GO:0003433	chondrocyte development involved in endochondral bone morphogenesis	15	4	18.4762	0.0199705	COL27A1;SCARA3;COL6A2;COL6A1
ASPC	ASPC5	GO:0007565	female pregnancy	92	8	6.02484	0.0199705	JUNB;FOS;NAMPT;ACSL4;VMP1;ARID1A;AGO2;SLC38A2
ASPC	ASPC5	GO:0098644	complex of collagen trimers	16	4	17.3214	0.024259	COL27A1;COL5A3;LUM;COL5A2
ASPC	ASPC5	GO:0016757	transferase activity, transferring glycosyl groups	155	10	4.47005	0.0268882	NAMPT;UGCG;PARP14;B4GALT5;PARP9;CHSY3;B4GALT1;TUSC3;ST3GAL2;GALNT2
ASPC	ASPC5	GO:0042339	keratan sulfate metabolic process	17	4	16.3025	0.0268882	B4GALT5;B4GALT1;ST3GAL2;LUM
ASPC	ASPC5	GO:0003413	chondrocyte differentiation involved in endochondral bone morphogenesis	17	4	16.3025	0.0268882	COL27A1;SCARA3;COL6A2;COL6A1
ASPC	ASPC5	GO:0016458	gene silencing	128	9	4.87165	0.0278803	ZFP36;STAT3;DDX5;ADAR;ZNFX1;PABPC1;ARID1A;AGO2;PPP3CA
ASPC	ASPC5	hsa04668	TNF signaling pathway	75	7	6.46667	0.0281218	JUNB;FOS;TRAF3;TNFRSF1A;FAS;CSF1;NFKB1
ASPC	ASPC5	GO:2000637	positive regulation of gene silencing by miRNA	18	4	15.3968	0.029912	ZFP36;STAT3;DDX5;AGO2
ASPC	ASPC5	GO:0060964	regulation of gene silencing by miRNA	34	5	10.1891	0.0299731	ZFP36;STAT3;DDX5;AGO2;PPP3CA
ASPC	ASPC5	GO:0048589	developmental growth	385	16	2.87941	0.0299731	COL27A1;ZFP36L1;STAT3;SCARA3;ANXA1;ERCC1;TIAM1;VCL;COL6A2;SMURF1;CLIC4;COL6A1;CSF1;DCLK1;PPP3CA;ZFPM2
ASPC	ASPC5	GO:0006954	inflammatory response	307	14	3.15961	0.0299731	FOS;NAMPT;IGFBP4;STAT3;CD44;ANXA1;IFI16;IL1R1;TNFRSF1A;B4GALT1;APOL3;PROS1;CSF1;NFKB1
ASPC	ASPC5	GO:0060147	regulation of posttranscriptional gene silencing	35	5	9.89796	0.0299731	ZFP36;STAT3;DDX5;AGO2;PPP3CA
ASPC	ASPC5	GO:0060966	regulation of gene silencing by RNA	35	5	9.89796	0.0299731	ZFP36;STAT3;DDX5;AGO2;PPP3CA
ASPC	ASPC5	GO:0060148	positive regulation of posttranscriptional gene silencing	19	4	14.5865	0.0299731	ZFP36;STAT3;DDX5;AGO2
ASPC	ASPC5	hsa05167	Kaposi sarcoma-associated herpesvirus infection	107	8	5.18024	0.0320035	FOS;ZFP36;TRAF3;STAT3;TNFRSF1A;FAS;PPP3CA;NFKB1
ASPC	ASPC5	GO:0061448	connective tissue development	169	10	4.09975	0.0330363	EGR1;COL27A1;NAMPT;CD44;SCARA3;LOXL2;COL6A2;LUM;COL6A1;CSF1
ASPC	ASPC5	GO:0030203	glycosaminoglycan metabolic process	84	7	5.77381	0.0401678	CD44;B4GALT5;CHSY3;B4GALT1;ST3GAL2;LUM;NFKB1
ASPC	ASPC5	GO:0006022	aminoglycan metabolic process	86	7	5.63953	0.0451586	CD44;B4GALT5;CHSY3;B4GALT1;ST3GAL2;LUM;NFKB1
ASPC	ASPC6	GO:0046649	lymphocyte activation	318	33	4.21266	1.00469e-08	RIPOR2;PTPRC;BCL11B;THEMIS;CARD11;IKZF1;PRKCQ;GRAP2;ITGAL;INPP5D;PRKCB;DOCK2;CAMK4;TOX;PIK3CD;RASGRP1;ITGA4;TCF7;DOCK8;PTK2B;NFATC2;BTN3A1;ITPKB;ATM;NCK2;CASP8;TGFB1;TMEM131L;RAB27A;PLCL2;CYLD;MYH9;ITFG2
ASPC	ASPC6	GO:0050851	antigen receptor-mediated signaling pathway	104	18	7.02601	1.91372e-07	SKAP1;PTPRC;CD247;THEMIS;CARD11;PRKCQ;GRAP2;TXK;INPP5D;PRKCB;PIK3CD;PRKCH;BTN3A2;NFATC2;BTN3A1;PLCL2;CYLD;IKBKB
ASPC	ASPC6	GO:0030097	hemopoiesis	443	36	3.29889	3.14409e-07	PTPRC;BCL11B;THEMIS;CARD11;IKZF1;PRKCQ;INPP5D;PRKCB;DOCK2;CAMK4;TOX;PIK3CD;RASGRP1;ITGA4;TCF7;FLI1;STK4;PTK2B;NFATC2;ETS1;PIP4K2A;ITPKB;ATM;CASP8;TGFB1;TMEM131L;PLCL2;CYLD;KAT2B;SSBP3;FBXW7;MYH9;KAT6A;SFXN1;TNRC6B;ITFG2
ASPC	ASPC6	GO:0030098	lymphocyte differentiation	172	22	5.19235	3.14409e-07	PTPRC;BCL11B;THEMIS;CARD11;IKZF1;INPP5D;DOCK2;CAMK4;TOX;PIK3CD;RASGRP1;ITGA4;TCF7;PTK2B;NFATC2;ITPKB;ATM;TGFB1;TMEM131L;PLCL2;CYLD;ITFG2
ASPC	ASPC6	GO:0048534	hematopoietic or lymphoid organ development	466	36	3.13607	9.28415e-07	PTPRC;BCL11B;THEMIS;CARD11;IKZF1;PRKCQ;INPP5D;PRKCB;DOCK2;CAMK4;TOX;PIK3CD;RASGRP1;ITGA4;TCF7;FLI1;STK4;PTK2B;NFATC2;ETS1;PIP4K2A;ITPKB;ATM;CASP8;TGFB1;TMEM131L;PLCL2;CYLD;KAT2B;SSBP3;FBXW7;MYH9;KAT6A;SFXN1;TNRC6B;ITFG2
ASPC	ASPC6	GO:0042110	T cell activation	221	24	4.40848	9.32289e-07	RIPOR2;PTPRC;BCL11B;THEMIS;CARD11;PRKCQ;GRAP2;ITGAL;DOCK2;CAMK4;PIK3CD;RASGRP1;TCF7;DOCK8;NFATC2;BTN3A1;ITPKB;NCK2;CASP8;TGFB1;TMEM131L;RAB27A;CYLD;MYH9
ASPC	ASPC6	GO:0002521	leukocyte differentiation	249	25	4.07577	1.82435e-06	PTPRC;BCL11B;THEMIS;CARD11;IKZF1;INPP5D;DOCK2;CAMK4;TOX;PIK3CD;RASGRP1;ITGA4;TCF7;PTK2B;NFATC2;ITPKB;ATM;CASP8;TGFB1;TMEM131L;PLCL2;CYLD;FBXW7;MYH9;ITFG2
ASPC	ASPC6	GO:0002520	immune system development	499	36	2.92868	3.70992e-06	PTPRC;BCL11B;THEMIS;CARD11;IKZF1;PRKCQ;INPP5D;PRKCB;DOCK2;CAMK4;TOX;PIK3CD;RASGRP1;ITGA4;TCF7;FLI1;STK4;PTK2B;NFATC2;ETS1;PIP4K2A;ITPKB;ATM;CASP8;TGFB1;TMEM131L;PLCL2;CYLD;KAT2B;SSBP3;FBXW7;MYH9;KAT6A;SFXN1;TNRC6B;ITFG2
ASPC	ASPC6	GO:0050776	regulation of immune response	434	33	3.08669	4.31947e-06	SKAP1;PTPRC;CD247;THEMIS;CD96;CARD11;PRKCQ;GRAP2;ITGAL;TXK;INPP5D;PRKCB;PIK3CD;PRKCH;RASGRP1;ITGA4;PYHIN1;CLEC2D;BTN3A2;NLRC5;NFATC2;BTN3A1;CASP8;TGFB1;PLCL2;CYLD;PTPN1;NFATC3;MAP3K1;ADCY7;IKBKB;CD36;ERAP1
ASPC	ASPC6	GO:0002768	immune response-regulating cell surface receptor signaling pathway	176	20	4.61304	7.06235e-06	SKAP1;PTPRC;CD247;THEMIS;CARD11;PRKCQ;GRAP2;TXK;INPP5D;PRKCB;PIK3CD;PRKCH;BTN3A2;NFATC2;BTN3A1;PLCL2;CYLD;NFATC3;MAP3K1;IKBKB
ASPC	ASPC6	GO:0050852	T cell receptor signaling pathway	84	14	6.76579	8.41393e-06	SKAP1;PTPRC;CD247;THEMIS;CARD11;PRKCQ;GRAP2;TXK;INPP5D;PIK3CD;BTN3A2;BTN3A1;CYLD;IKBKB
ASPC	ASPC6	hsa04660	T cell receptor signaling pathway	60	12	8.11894	1.01492e-05	PTPRC;CD247;CARD11;PRKCQ;GRAP2;PIK3CD;RASGRP1;NFATC2;NCK2;PPP3CC;NFATC3;IKBKB
ASPC	ASPC6	GO:0002684	positive regulation of immune system process	471	33	2.84422	2.22416e-05	RIPOR2;SKAP1;PTPRC;CD247;THEMIS;CARD11;PRKCQ;GRAP2;TXK;INPP5D;PRKCB;TOX;PIK3CD;PRKCH;RASGRP1;ITGA4;PYHIN1;DOCK8;BTN3A2;NLRC5;PTK2B;NFATC2;ETS1;BTN3A1;ITPKB;NCK2;CASP8;TGFB1;PLCL2;CYLD;MAP3K1;IKBKB;CD36
ASPC	ASPC6	GO:0002429	immune response-activating cell surface receptor signaling pathway	158	18	4.62471	2.72135e-05	SKAP1;PTPRC;CD247;THEMIS;CARD11;PRKCQ;GRAP2;TXK;INPP5D;PRKCB;PIK3CD;PRKCH;BTN3A2;NFATC2;BTN3A1;PLCL2;CYLD;IKBKB
ASPC	ASPC6	GO:0007159	leukocyte cell-cell adhesion	165	18	4.42851	4.97157e-05	RIPOR2;SKAP1;PTPRC;CARD11;PRKCQ;GRAP2;ITGAL;SEMA4D;RASGRP1;ITGA4;STK10;DOCK8;ETS1;ITPKB;NCK2;TGFB1;TMEM131L;CYLD
ASPC	ASPC6	hsa04070	Phosphatidylinositol signaling system	74	12	6.58293	8.52115e-05	INPP5D;PRKCB;INPP4B;PIK3CD;INPP4A;PIP4K2A;ITPKB;DGKD;PIKFYVE;SACM1L;SYNJ1;PI4KA
ASPC	ASPC6	GO:0002764	immune response-regulating signaling pathway	251	22	3.5581	8.52115e-05	SKAP1;PTPRC;CD247;THEMIS;CARD11;PRKCQ;GRAP2;TXK;INPP5D;PRKCB;PIK3CD;PRKCH;BTN3A2;NFATC2;BTN3A1;CASP8;PLCL2;CYLD;NFATC3;MAP3K1;IKBKB;CD36
ASPC	ASPC6	GO:0002757	immune response-activating signal transduction	232	21	3.67452	8.96908e-05	SKAP1;PTPRC;CD247;THEMIS;CARD11;PRKCQ;GRAP2;TXK;INPP5D;PRKCB;PIK3CD;PRKCH;BTN3A2;NFATC2;BTN3A1;CASP8;PLCL2;CYLD;MAP3K1;IKBKB;CD36
ASPC	ASPC6	GO:0002250	adaptive immune response	161	17	4.2864	0.000143469	SKAP1;PTPRC;CD247;THEMIS;PRKCQ;TXK;INPP5D;PRKCB;CAMK4;PIK3CD;BTN3A2;PTK2B;BTN3A1;TGFB1;RAB27A;ADCY7;ERAP1
ASPC	ASPC6	GO:0002253	activation of immune response	268	22	3.3324	0.00022478	SKAP1;PTPRC;CD247;THEMIS;CARD11;PRKCQ;GRAP2;TXK;INPP5D;PRKCB;PIK3CD;PRKCH;PYHIN1;BTN3A2;NFATC2;BTN3A1;CASP8;PLCL2;CYLD;MAP3K1;IKBKB;CD36
ASPC	ASPC6	GO:0045058	T cell selection	23	7	12.3549	0.000267958	PTPRC;BCL11B;THEMIS;CARD11;DOCK2;ITPKB;CYLD
ASPC	ASPC6	hsa00562	Inositol phosphate metabolism	56	10	7.24906	0.000267958	INPP5D;INPP4B;PIK3CD;INPP4A;PIP4K2A;ITPKB;PIKFYVE;SACM1L;SYNJ1;PI4KA
ASPC	ASPC6	GO:0050778	positive regulation of immune response	341	25	2.97615	0.00027521	SKAP1;PTPRC;CD247;THEMIS;CARD11;PRKCQ;GRAP2;TXK;INPP5D;PRKCB;PIK3CD;PRKCH;RASGRP1;PYHIN1;BTN3A2;NLRC5;NFATC2;BTN3A1;CASP8;TGFB1;PLCL2;CYLD;MAP3K1;IKBKB;CD36
ASPC	ASPC6	GO:1903039	positive regulation of leukocyte cell-cell adhesion	104	13	5.07434	0.000393828	SKAP1;PTPRC;CARD11;PRKCQ;GRAP2;RASGRP1;ITGA4;DOCK8;ETS1;ITPKB;NCK2;TGFB1;CYLD
ASPC	ASPC6	GO:0022409	positive regulation of cell-cell adhesion	121	14	4.69691	0.000393828	SKAP1;PTPRC;CARD11;PRKCQ;GRAP2;RASGRP1;ITGA4;DOCK8;ANK3;ETS1;ITPKB;NCK2;TGFB1;CYLD
ASPC	ASPC6	GO:0030217	T cell differentiation	122	14	4.65841	0.00041854	PTPRC;BCL11B;THEMIS;CARD11;DOCK2;CAMK4;PIK3CD;RASGRP1;TCF7;NFATC2;ITPKB;TGFB1;TMEM131L;CYLD
ASPC	ASPC6	GO:0042113	B cell activation	123	14	4.62054	0.000444992	PTPRC;CARD11;INPP5D;PRKCB;PIK3CD;ITGA4;PTK2B;NFATC2;ATM;CASP8;TGFB1;PLCL2;CYLD;ITFG2
ASPC	ASPC6	GO:1903706	regulation of hemopoiesis	221	19	3.49004	0.00048265	PTPRC;CARD11;PRKCQ;INPP5D;PRKCB;CAMK4;TOX;RASGRP1;PTK2B;NFATC2;ETS1;ITPKB;CASP8;TGFB1;TMEM131L;CYLD;KAT2B;FBXW7;TNRC6B
ASPC	ASPC6	GO:0043368	positive T cell selection	18	6	13.5316	0.000691591	PTPRC;BCL11B;THEMIS;DOCK2;ITPKB;CYLD
ASPC	ASPC6	GO:0030099	myeloid cell differentiation	229	19	3.36812	0.000764758	IKZF1;PRKCQ;INPP5D;PRKCB;CAMK4;PIK3CD;FLI1;PTK2B;ETS1;PIP4K2A;ITPKB;CASP8;TGFB1;KAT2B;FBXW7;MYH9;KAT6A;SFXN1;TNRC6B
ASPC	ASPC6	GO:1903037	regulation of leukocyte cell-cell adhesion	149	15	4.08672	0.000786008	RIPOR2;SKAP1;PTPRC;CARD11;PRKCQ;GRAP2;RASGRP1;ITGA4;DOCK8;ETS1;ITPKB;NCK2;TGFB1;TMEM131L;CYLD
ASPC	ASPC6	GO:0033077	T cell differentiation in thymus	39	8	8.32712	0.00078905	PTPRC;BCL11B;CARD11;DOCK2;CAMK4;RASGRP1;ITPKB;TMEM131L
ASPC	ASPC6	GO:0046651	lymphocyte proliferation	114	13	4.62922	0.000839729	PTPRC;CARD11;PRKCQ;INPP5D;DOCK2;DOCK8;NFATC2;BTN3A1;ATM;NCK2;TGFB1;TMEM131L;PLCL2
ASPC	ASPC6	GO:0032943	mononuclear cell proliferation	116	13	4.54941	0.000990811	PTPRC;CARD11;PRKCQ;INPP5D;DOCK2;DOCK8;NFATC2;BTN3A1;ATM;NCK2;TGFB1;TMEM131L;PLCL2
ASPC	ASPC6	GO:0045619	regulation of lymphocyte differentiation	86	11	5.19235	0.00144929	PTPRC;CARD11;INPP5D;CAMK4;TOX;RASGRP1;NFATC2;ITPKB;TGFB1;TMEM131L;CYLD
ASPC	ASPC6	hsa04662	B cell receptor signaling pathway	44	8	7.38086	0.00181695	CARD11;INPP5D;PRKCB;PIK3CD;NFATC2;PPP3CC;NFATC3;IKBKB
ASPC	ASPC6	GO:0070661	leukocyte proliferation	124	13	4.2559	0.00190752	PTPRC;CARD11;PRKCQ;INPP5D;DOCK2;DOCK8;NFATC2;BTN3A1;ATM;NCK2;TGFB1;TMEM131L;PLCL2
ASPC	ASPC6	GO:0051249	regulation of lymphocyte activation	205	17	3.36639	0.00202107	RIPOR2;PTPRC;CARD11;PRKCQ;GRAP2;INPP5D;CAMK4;TOX;RASGRP1;DOCK8;NFATC2;ITPKB;ATM;NCK2;TGFB1;TMEM131L;CYLD
ASPC	ASPC6	GO:0050863	regulation of T cell activation	151	14	3.76375	0.00333921	RIPOR2;PTPRC;CARD11;PRKCQ;GRAP2;CAMK4;RASGRP1;DOCK8;NFATC2;ITPKB;NCK2;TGFB1;TMEM131L;CYLD
ASPC	ASPC6	GO:0006897	endocytosis	405	25	2.50585	0.00333921	PTPRC;CD247;ITGAL;DOCK2;ARHGAP25;ITGA4;CDC42SE2;AAK1;CDC42SE1;TGFB1;RABGAP1L;RAB27A;DGKD;CBL;FNBP1;RIN3;PTPN1;PPP3CC;SYNRG;PIKFYVE;SYNJ1;NPC1;MYH9;HEATR5B;CD36
ASPC	ASPC6	GO:0051251	positive regulation of lymphocyte activation	132	13	3.99796	0.00334183	PTPRC;CARD11;PRKCQ;GRAP2;INPP5D;TOX;RASGRP1;DOCK8;NFATC2;ITPKB;NCK2;TGFB1;CYLD
ASPC	ASPC6	GO:0030183	B cell differentiation	63	9	5.79924	0.00334183	PTPRC;CARD11;INPP5D;ITGA4;PTK2B;ATM;PLCL2;CYLD;ITFG2
ASPC	ASPC6	GO:1902105	regulation of leukocyte differentiation	136	13	3.88038	0.00445848	PTPRC;CARD11;INPP5D;CAMK4;TOX;RASGRP1;NFATC2;ITPKB;CASP8;TGFB1;TMEM131L;CYLD;FBXW7
ASPC	ASPC6	GO:0045785	positive regulation of cell adhesion	221	17	3.12267	0.00464362	SKAP1;PTPRC;CARD11;PRKCQ;GRAP2;RASGRP1;ITGA4;DOCK8;PTK2B;ANK3;ETS1;ITPKB;ATM;NCK2;TGFB1;CYLD;CD36
ASPC	ASPC6	GO:0052866	phosphatidylinositol phosphate phosphatase activity	26	6	9.36801	0.00468508	INPP5D;INPP4B;INPP4A;PIKFYVE;SACM1L;SYNJ1
ASPC	ASPC6	GO:0022407	regulation of cell-cell adhesion	201	16	3.23142	0.00503474	RIPOR2;SKAP1;PTPRC;CARD11;PRKCQ;GRAP2;RASGRP1;ITGA4;DOCK8;ANK3;ETS1;ITPKB;NCK2;TGFB1;TMEM131L;CYLD
ASPC	ASPC6	hsa05170	Human immunodeficiency virus 1 infection	121	12	4.02592	0.00576216	CD247;PRKCB;PIK3CD;PTK2B;NFATC2;ATM;CASP8;GNG2;PPP3CC;NFATC3;IKBKB;TRAF5
ASPC	ASPC6	GO:0098657	import into cell	453	26	2.32994	0.00658467	PTPRC;CD247;ITGAL;DOCK2;ARHGAP25;ITGA4;SLC38A1;CDC42SE2;AAK1;CDC42SE1;TGFB1;RABGAP1L;RAB27A;DGKD;CBL;FNBP1;RIN3;PTPN1;PPP3CC;SYNRG;PIKFYVE;SYNJ1;NPC1;MYH9;HEATR5B;CD36
ASPC	ASPC6	GO:0045580	regulation of T cell differentiation	70	9	5.21932	0.00677764	PTPRC;CARD11;CAMK4;RASGRP1;NFATC2;ITPKB;TGFB1;TMEM131L;CYLD
ASPC	ASPC6	GO:0002696	positive regulation of leukocyte activation	144	13	3.6648	0.00700839	PTPRC;CARD11;PRKCQ;GRAP2;INPP5D;TOX;RASGRP1;DOCK8;NFATC2;ITPKB;NCK2;TGFB1;CYLD
ASPC	ASPC6	GO:2000114	regulation of establishment of cell polarity	18	5	11.2763	0.00742486	RIPOR2;DOCK8;PTK2B;ARFGEF1;BCAS3
ASPC	ASPC6	GO:0046030	inositol trisphosphate phosphatase activity	10	4	16.2379	0.00836888	INPP5D;INPP4B;INPP4A;SYNJ1
ASPC	ASPC6	GO:0034596	phosphatidylinositol phosphate 4-phosphatase activity	10	4	16.2379	0.00836888	INPP4B;INPP4A;SACM1L;SYNJ1
ASPC	ASPC6	hsa05161	Hepatitis B	90	10	4.51052	0.00843791	STAT4;PRKCB;PIK3CD;PTK2B;NFATC2;CASP8;TGFB1;NFATC3;MAP3K1;IKBKB
ASPC	ASPC6	GO:0050867	positive regulation of cell activation	148	13	3.56575	0.0084709	PTPRC;CARD11;PRKCQ;GRAP2;INPP5D;TOX;RASGRP1;DOCK8;NFATC2;ITPKB;NCK2;TGFB1;CYLD
ASPC	ASPC6	GO:0002694	regulation of leukocyte activation	237	17	2.91186	0.00853647	RIPOR2;PTPRC;CARD11;PRKCQ;GRAP2;INPP5D;CAMK4;TOX;RASGRP1;DOCK8;NFATC2;ITPKB;ATM;NCK2;TGFB1;TMEM131L;CYLD
ASPC	ASPC6	GO:0050853	B cell receptor signaling pathway	30	6	8.11894	0.00853647	PTPRC;PRKCB;PIK3CD;PRKCH;NFATC2;PLCL2
ASPC	ASPC6	GO:0030101	natural killer cell activation	30	6	8.11894	0.00853647	PTPRC;TOX;PIK3CD;RASGRP1;CASP8;RAB27A
ASPC	ASPC6	GO:0032878	regulation of establishment or maintenance of cell polarity	19	5	10.6828	0.00853647	RIPOR2;DOCK8;PTK2B;ARFGEF1;BCAS3
ASPC	ASPC6	GO:0050870	positive regulation of T cell activation	94	10	4.31859	0.0110147	PTPRC;CARD11;PRKCQ;GRAP2;RASGRP1;DOCK8;ITPKB;NCK2;TGFB1;CYLD
ASPC	ASPC6	hsa04658	Th1 and Th2 cell differentiation	45	7	6.31473	0.0111281	CD247;PRKCQ;STAT4;NFATC2;PPP3CC;NFATC3;IKBKB
ASPC	ASPC6	GO:0006661	phosphatidylinositol biosynthetic process	95	10	4.27313	0.0116605	INPP5D;INPP4B;PIK3CD;INPP4A;PIP4K2A;ATM;PIKFYVE;SACM1L;SYNJ1;PI4KA
ASPC	ASPC6	hsa05163	Human cytomegalovirus infection	134	12	3.63535	0.0116784	PRKCB;PIK3CD;PTK2B;NFATC2;ARHGEF1;CASP8;GNG2;PPP3CC;NFATC3;ADCY7;IKBKB;TRAF5
ASPC	ASPC6	GO:0045637	regulation of myeloid cell differentiation	135	12	3.60842	0.0123474	PRKCQ;INPP5D;PRKCB;CAMK4;PTK2B;ETS1;ITPKB;CASP8;TGFB1;KAT2B;FBXW7;TNRC6B
ASPC	ASPC6	GO:0045621	positive regulation of lymphocyte differentiation	48	7	5.92006	0.0153891	PTPRC;INPP5D;TOX;RASGRP1;ITPKB;TGFB1;CYLD
ASPC	ASPC6	GO:0038095	Fc-epsilon receptor signaling pathway	48	7	5.92006	0.0153891	CARD11;PRKCQ;GRAP2;NFATC2;NFATC3;MAP3K1;IKBKB
ASPC	ASPC6	GO:0036092	phosphatidylinositol-3-phosphate biosynthetic process	34	6	7.16377	0.0153891	INPP4B;PIK3CD;INPP4A;ATM;PIKFYVE;SYNJ1
ASPC	ASPC6	GO:0043547	positive regulation of GTPase activity	252	17	2.73853	0.0153891	DOCK2;ARHGAP25;SEMA4D;RAP1GAP2;RASGRP1;DOCK8;PTK2B;SMAP2;ARHGEF1;RABGAP1L;RIN3;RASA3;RASA2;RAP1GDS1;ACAP2;ARFGEF1;BCAS3
ASPC	ASPC6	GO:0042098	T cell proliferation	82	9	4.45552	0.0167919	PTPRC;CARD11;PRKCQ;DOCK2;DOCK8;BTN3A1;NCK2;TGFB1;TMEM131L
ASPC	ASPC6	GO:0050865	regulation of cell activation	255	17	2.70631	0.0172352	RIPOR2;PTPRC;CARD11;PRKCQ;GRAP2;INPP5D;CAMK4;TOX;RASGRP1;DOCK8;NFATC2;ITPKB;ATM;NCK2;TGFB1;TMEM131L;CYLD
ASPC	ASPC6	GO:0043087	regulation of GTPase activity	305	19	2.52885	0.0172547	DOCK2;IQGAP2;ARHGAP25;SEMA4D;RAP1GAP2;RASGRP1;DOCK8;PTK2B;SMAP2;ARHGEF1;CDC42SE1;RABGAP1L;RIN3;RASA3;RASA2;RAP1GDS1;ACAP2;ARFGEF1;BCAS3
ASPC	ASPC6	GO:0030695	GTPase regulator activity	209	15	2.9135	0.0181361	DOCK2;IQGAP2;ARHGAP25;RAP1GAP2;RASGRP1;SMAP2;ARHGEF1;CDC42SE1;RABGAP1L;RIN3;RASA3;RASA2;RAP1GDS1;ACAP2;ARFGEF1
ASPC	ASPC6	GO:0034593	phosphatidylinositol bisphosphate phosphatase activity	23	5	8.82494	0.0182128	INPP4B;INPP4A;PIKFYVE;SACM1L;SYNJ1
ASPC	ASPC6	GO:0001816	cytokine production	359	21	2.37462	0.0182128	PTPRC;CD247;CD96;CARD11;PRKCQ;TXK;INPP5D;CAMK4;PIK3CD;RASGRP1;BTN3A2;NLRC5;NFATC2;BTN3A1;CARD8;TGFB1;CYLD;NFATC3;ADCY7;TRIM56;CD36
ASPC	ASPC6	GO:0030155	regulation of cell adhesion	386	22	2.31369	0.0183145	RIPOR2;SKAP1;PTPRC;CARD11;PRKCQ;GRAP2;SEMA4D;RASGRP1;ITGA4;DOCK8;PTK2B;ANK3;ETS1;ITPKB;ATM;NCK2;TGFB1;TMEM131L;CYLD;CASK;BCAS3;CD36
ASPC	ASPC6	GO:0001779	natural killer cell differentiation	13	4	12.4907	0.0187443	PTPRC;TOX;PIK3CD;RASGRP1
ASPC	ASPC6	GO:0042100	B cell proliferation	36	6	6.76579	0.0188526	PTPRC;CARD11;INPP5D;NFATC2;ATM;PLCL2
ASPC	ASPC6	hsa04650	Natural killer cell mediated cytotoxicity	51	7	5.57182	0.0193699	CD247;ITGAL;PRKCB;PIK3CD;PTK2B;NFATC2;PPP3CC
ASPC	ASPC6	GO:0016773	phosphotransferase activity, alcohol group as acceptor	499	26	2.11516	0.0193699	PRKCQ;TXK;PRKCB;CAMK4;PIK3CD;PRKCH;TNIK;STK10;STK4;PTK2B;PIP4K2A;AAK1;ITPKB;ATM;TTN;DGKD;CNTRL;MAP3K1;TLK1;IKBKB;PIKFYVE;CAB39;CASK;PI4KA;TAOK3;NLK
ASPC	ASPC6	GO:0006887	exocytosis	476	25	2.13208	0.0224839	PTPRC;ITGAL;PRKCB;DOCK2;IQGAP2;PIK3CD;RASGRP1;STK10;TTN;ADGRE5;SLC44A2;TGFB1;ATP8A1;RAB27A;EXOC6;CBL;RAB11A;NSF;ARFGEF1;EXOC2;SYNJ1;CAB39;CEP290;CASK;CD36
ASPC	ASPC6	GO:0050857	positive regulation of antigen receptor-mediated signaling pathway	14	4	11.5985	0.0235665	PTPRC;PRKCB;PRKCH;CYLD
ASPC	ASPC6	GO:0007176	regulation of epidermal growth factor-activated receptor activity	14	4	11.5985	0.0235665	ZFYVE28;NCK2;CBL;FBXW7
ASPC	ASPC6	GO:0050855	regulation of B cell receptor signaling pathway	14	4	11.5985	0.0235665	PTPRC;PRKCB;PRKCH;PLCL2
ASPC	ASPC6	GO:0038093	Fc receptor signaling pathway	89	9	4.10508	0.0254728	PTPRC;CD247;CARD11;PRKCQ;GRAP2;NFATC2;NFATC3;MAP3K1;IKBKB
ASPC	ASPC6	GO:0050670	regulation of lymphocyte proliferation	89	9	4.10508	0.0254728	PTPRC;CARD11;PRKCQ;INPP5D;NFATC2;ATM;NCK2;TGFB1;TMEM131L
ASPC	ASPC6	GO:0008047	enzyme activator activity	347	20	2.33975	0.026763	DOCK2;ARHGAP25;RAP1GAP2;RASGRP1;STK4;SMAP2;ARHGEF1;CARD8;PPP2R5C;TGFB1;RABGAP1L;RIN3;RASA3;RASA2;RAP1GDS1;ACAP2;ARFGEF1;CAB39;BCAS3;MIA2
ASPC	ASPC6	GO:0032944	regulation of mononuclear cell proliferation	90	9	4.05947	0.026763	PTPRC;CARD11;PRKCQ;INPP5D;NFATC2;ATM;NCK2;TGFB1;TMEM131L
ASPC	ASPC6	GO:0051092	positive regulation of NF-kappaB transcription factor activity	90	9	4.05947	0.026763	CARD11;PRKCQ;PRKCB;PRKCH;TGFB1;TRAPPC9;IKBKB;TRAF5;CD36
ASPC	ASPC6	hsa05166	Human T-cell leukemia virus 1 infection	152	12	3.20485	0.0270367	ITGAL;PIK3CD;NFATC2;ETS1;ATM;TGFB1;KAT2B;PPP3CC;NFATC3;MAP3K1;ADCY7;IKBKB
ASPC	ASPC6	GO:0006909	phagocytosis	131	11	3.40872	0.0273822	PTPRC;CD247;ITGAL;DOCK2;ARHGAP25;CDC42SE2;CDC42SE1;TGFB1;RAB27A;MYH9;CD36
ASPC	ASPC6	hsa04014	Ras signaling pathway	131	11	3.40872	0.0273822	PRKCB;PIK3CD;RASGRP1;STK4;ETS1;GNG2;RASA3;RASSF1;RASA2;EXOC2;IKBKB
ASPC	ASPC6	GO:0072676	lymphocyte migration	40	6	6.08921	0.0286419	RIPOR2;PIK3CD;ITGA4;STK10;DOCK8;PTK2B
ASPC	ASPC6	GO:1902107	positive regulation of leukocyte differentiation	74	8	4.38862	0.0317109	PTPRC;INPP5D;TOX;RASGRP1;ITPKB;CASP8;TGFB1;CYLD
ASPC	ASPC6	hsa04625	C-type lectin receptor signaling pathway	57	7	4.98532	0.0322074	PIK3CD;NFATC2;CASP8;CYLD;PPP3CC;NFATC3;IKBKB
ASPC	ASPC6	hsa04659	Th17 cell differentiation	57	7	4.98532	0.0322074	CD247;PRKCQ;NFATC2;TGFB1;PPP3CC;NFATC3;IKBKB
ASPC	ASPC6	GO:0016311	dephosphorylation	302	18	2.41955	0.0322074	PTPRC;INPP5D;SEMA4D;INPP4B;INPP4A;SFI1;PPP2R5C;CDC14A;PPP1R2;TGFB1;MGAT5;PTPN1;PPP3CC;PTPN4;SSH2;IKBKB;SACM1L;SYNJ1
ASPC	ASPC6	GO:0045577	regulation of B cell differentiation	16	4	10.1487	0.0352685	PTPRC;CARD11;INPP5D;CYLD
ASPC	ASPC6	GO:0070663	regulation of leukocyte proliferation	95	9	3.84581	0.0359509	PTPRC;CARD11;PRKCQ;INPP5D;NFATC2;ATM;NCK2;TGFB1;TMEM131L
ASPC	ASPC6	GO:0045088	regulation of innate immune response	182	13	2.89962	0.0367287	CD96;CARD11;TXK;RASGRP1;PYHIN1;NLRC5;CASP8;CYLD;PTPN1;MAP3K1;IKBKB;CD36;ERAP1
ASPC	ASPC6	GO:0043647	inositol phosphate metabolic process	43	6	5.66438	0.0393551	INPP5D;INPP4B;INPP4A;PTK2B;ITPKB;SYNJ1
ASPC	ASPC6	GO:0045087	innate immune response	363	20	2.23662	0.0409317	CD96;CARD11;TXK;PIK3CD;RASGRP1;PYHIN1;NLRC5;SERINC5;CASP8;TGFB1;RAB27A;CYLD;PTPN1;SP100;MAP3K1;IKBKB;GBP2;TRIM56;CD36;ERAP1
ASPC	ASPC6	GO:0052745	inositol phosphate phosphatase activity	17	4	9.5517	0.0429838	INPP5D;INPP4B;INPP4A;SYNJ1
ASPC	ASPC6	GO:1903708	positive regulation of hemopoiesis	98	9	3.72809	0.0429838	PTPRC;INPP5D;TOX;RASGRP1;ETS1;ITPKB;CASP8;TGFB1;CYLD
ASPC	ASPC6	GO:0060589	nucleoside-triphosphatase regulator activity	235	15	2.59115	0.0436618	DOCK2;IQGAP2;ARHGAP25;RAP1GAP2;RASGRP1;SMAP2;ARHGEF1;CDC42SE1;RABGAP1L;RIN3;RASA3;RASA2;RAP1GDS1;ACAP2;ARFGEF1
ASPC	ASPC6	GO:0007264	small GTPase mediated signal transduction	366	20	2.21829	0.0436618	RIPOR2;GRAP2;DOCK2;ARHGAP25;RAP1GAP2;RASGRP1;CDC42SE2;DOCK8;ARHGEF18;ARHGEF1;CDC42SE1;ITPKB;RAB27A;CBL;RAB11A;RASA3;RASSF1;RASA2;ARFGEF1;SETDB1
ASPC	ASPC6	GO:0005096	GTPase activator activity	187	13	2.82209	0.0443143	DOCK2;ARHGAP25;RAP1GAP2;RASGRP1;SMAP2;ARHGEF1;RABGAP1L;RIN3;RASA3;RASA2;RAP1GDS1;ACAP2;ARFGEF1
ASPC	ASPC6	GO:0030888	regulation of B cell proliferation	30	5	6.76579	0.046249	PTPRC;CARD11;INPP5D;NFATC2;ATM
ASPC	ASPC6	GO:0004674	protein serine/threonine kinase activity	316	18	2.31236	0.0487888	PRKCQ;PRKCB;CAMK4;PRKCH;TNIK;STK10;STK4;PTK2B;AAK1;ATM;TTN;MAP3K1;TLK1;IKBKB;CAB39;CASK;TAOK3;NLK
ASPC	ASPC6	GO:0045017	glycerolipid biosynthetic process	166	12	2.93456	0.0488163	INPP5D;INPP4B;PIK3CD;INPP4A;PIP4K2A;ATM;SLC44A2;FBXW7;PIKFYVE;SACM1L;SYNJ1;PI4KA
Lymphoid	B	hsa04925	Aldosterone synthesis and secretion	39	6	12.7226	0.0369933	PRKCB;PRKCE;ITPR1;CAMK1D;CAMK2D;CREB1
Lymphoid	NK2	GO:0002429	immune response-activating cell surface receptor signaling pathway	193	7	9.53368	0.0201975	KLRC4-KLRK1;PTPRC;MYO1G;CYFIP2;BTN3A1;ACTR2;PRKACB
Lymphoid	NK2	GO:0050778	positive regulation of immune response	380	9	6.22556	0.0201975	KLRC4-KLRK1;PTPRC;MYO1G;NLRC5;SLAMF6;CYFIP2;BTN3A1;ACTR2;PRKACB
Lymphoid	NK2	GO:0002768	immune response-regulating cell surface receptor signaling pathway	212	7	8.67925	0.0208021	KLRC4-KLRK1;PTPRC;MYO1G;CYFIP2;BTN3A1;ACTR2;PRKACB
Lymphoid	NK2	GO:0050776	regulation of immune response	481	9	4.91832	0.0392527	KLRC4-KLRK1;PTPRC;MYO1G;NLRC5;SLAMF6;CYFIP2;BTN3A1;ACTR2;PRKACB
Lymphoid	NK2	GO:0002757	immune response-activating signal transduction	271	7	6.78967	0.0392527	KLRC4-KLRK1;PTPRC;MYO1G;CYFIP2;BTN3A1;ACTR2;PRKACB
Lymphoid	NK2	GO:0002433	immune response-regulating cell surface receptor signaling pathway involved in phagocytosis	56	4	18.7755	0.0392527	PTPRC;MYO1G;CYFIP2;ACTR2
Lymphoid	NK2	GO:0038096	Fc-gamma receptor signaling pathway involved in phagocytosis	56	4	18.7755	0.0392527	PTPRC;MYO1G;CYFIP2;ACTR2
Lymphoid	NK2	GO:0038094	Fc-gamma receptor signaling pathway	57	4	18.4461	0.0392527	PTPRC;MYO1G;CYFIP2;ACTR2
Lymphoid	NK2	GO:0002431	Fc receptor mediated stimulatory signaling pathway	60	4	17.5238	0.0392527	PTPRC;MYO1G;CYFIP2;ACTR2
Lymphoid	NK2	GO:0001912	positive regulation of leukocyte mediated cytotoxicity	22	3	35.8442	0.0392527	KLRC4-KLRK1;PTPRC;SLAMF6
Lymphoid	NK2	hsa04114	Oocyte meiosis	61	4	17.2365	0.0392527	PPP2R5C;ADCY9;PPP3CC;PRKACB
Lymphoid	NK2	GO:0002764	immune response-regulating signaling pathway	290	7	6.34483	0.0392527	KLRC4-KLRK1;PTPRC;MYO1G;CYFIP2;BTN3A1;ACTR2;PRKACB
Lymphoid	NK2	GO:0002253	activation of immune response	296	7	6.21622	0.0412424	KLRC4-KLRK1;PTPRC;MYO1G;CYFIP2;BTN3A1;ACTR2;PRKACB
Lymphoid	NK3	GO:0044427	chromosomal part	500	68	5.24063	0	KNL1;BUB1B;NCAPG;BUB1;SPC25;CENPF;CENPI;CENPE;BRCA2;NCAPG2;EZH2;HELLS;NDC80;PARPBP;WDHD1;WDR76;RBBP8;DNA2;SMC4;SGO2;POLE2;HMGB2;ATAD5;SMC2;BRCA1;BLM;NCAPD3;POLE;DDX11;CENPK;SKA2;NUF2;TMPO;MCM3;MMS22L;DNMT1;POLD3;RFC3;NCAPD2;KIF22;RBL1;RFWD3;CKAP5;NASP;PRIM2;CBX5;HMGN2;DCLRE1C;FAM111A;SMC1A;STAG1;SUZ12;MSH2;XPO1;ITGB3BP;POLH;BAZ1B;ORC3;SMC3;RNF168;NUP160;SLF1;TRIM24;NUCKS1;PRKDC;RAD21;PDS5B;EP400
Lymphoid	NK3	GO:0006974	cellular response to DNA damage stimulus	465	57	4.72353	0	TOP2A;POLQ;DTL;CLSPN;GTSE1;NEIL3;BRIP1;BRCA2;FANCI;PARPBP;WDHD1;WDR76;RBBP8;DNA2;POLE2;HMGB2;ATAD5;BARD1;BRCA1;BLM;MASTL;POLE;DDX11;LIG1;MMS22L;CDC7;POLD3;FANCA;RFC3;FANCD2;KIF22;TFDP1;RFWD3;FANCC;USP1;FANCL;TOPBP1;CBX5;DEK;INTS7;DCLRE1C;MGME1;SMC1A;MSH2;SUPT16H;POLH;CGAS;DDB2;BAZ1B;PSMD14;SMC3;RNF168;SLF1;NUCKS1;PRKDC;RAD21;PDS5B
Lymphoid	NK3	GO:1903047	mitotic cell cycle process	456	73	6.16883	0	RRM2;MKI67;TOP2A;DTL;KIF18B;ANLN;CLSPN;GTSE1;BUB1B;TPX2;NCAPG;BUB1;SPC25;MELK;CENPF;KIF14;STIL;CIT;CENPE;KIF11;BRCA2;EZH2;NDC80;ECT2;RBBP8;RACGAP1;DNA2;SMC4;POLE2;ATAD5;CENPJ;CEP152;SMC2;BRCA1;BLM;NCAPD3;MASTL;POLE;LIG1;NUF2;MCM3;TACC3;CDC7;NCAPD2;KIF20B;KIF22;RBL1;TFDP1;RFWD3;TUBB;CKAP5;VRK1;NASP;TOPBP1;PRIM2;SMC1A;STAG1;MSH2;PCNT;USP37;CDK5RAP2;CEP192;CEP78;PKD2;DHFR;ORC3;SMC3;ANKLE2;SLF1;PRKDC…
Lymphoid	NK3	GO:0010564	regulation of cell cycle process	385	53	5.30468	0	RRM2;MKI67;DTL;ANLN;CLSPN;GTSE1;BUB1B;TPX2;BUB1;CENPF;KIF14;STIL;CIT;CENPE;KIF11;BRCA2;EZH2;NDC80;ECT2;RBBP8;RACGAP1;ATAD5;CENPJ;CEP152;BRCA1;BLM;DDX11;TACC3;CDC7;KIF20B;RBL1;TFDP1;RFWD3;TUBB;CKAP5;TOPBP1;CBX5;CEP295;SMC1A;STAG1;SUZ12;PCNT;XPO1;CDK5RAP2;CEP192;CEP78;MYO19;PKD2;SMC3;SLF1;PRKDC;KLHL22;RAD21
Lymphoid	NK3	GO:0007346	regulation of mitotic cell cycle	332	43	4.99085	0	MKI67;TOP2A;DTL;ANLN;CLSPN;GTSE1;BUB1B;TPX2;BUB1;CENPF;KIF14;CENPE;KIF11;BRCA2;EZH2;NDC80;ATAD5;CENPJ;CEP152;BRCA1;BLM;TACC3;CDC7;KIF20B;RBL1;TFDP1;RFWD3;TUBB;CKAP5;TOPBP1;SMC1A;STAG1;MSH2;PCNT;CDK5RAP2;CEP192;CEP78;PKD2;SMC3;SLF1;PRKDC;KLHL22;RAD21
Lymphoid	NK3	GO:0044770	cell cycle phase transition	316	46	5.60938	0	RRM2;DTL;ANLN;CLSPN;GTSE1;BUB1B;TPX2;BUB1;MELK;CENPF;KIF14;CIT;CENPE;EZH2;NDC80;RBBP8;POLE2;ATAD5;CENPJ;CEP152;BRCA1;BLM;MASTL;POLE;MCM3;TACC3;CDC7;RBL1;TFDP1;RFWD3;TUBB;CKAP5;NASP;TOPBP1;PRIM2;PCNT;USP37;CDK5RAP2;CEP192;CEP78;PKD2;DHFR;ORC3;PRKDC;KLHL22;RAD21
Lymphoid	NK3	GO:0051301	cell division	313	51	6.27871	0	ASPM;KNL1;TOP2A;KIF18B;ANLN;BUB1B;TPX2;NCAPG;BUB1;SPC25;CENPF;KIF14;CIT;BRIP1;CENPE;KIF11;BRCA2;NCAPG2;HELLS;NDC80;ECT2;RBBP8;RACGAP1;SMC4;SGO2;CENPJ;SMC2;BLM;NCAPD3;MASTL;LIG1;SKA2;NUF2;TACC3;CDC7;NCAPD2;KIF20B;RBL1;TUBB;CKAP5;VRK1;SMC1A;STAG1;ITGB3BP;USP37;MYO19;SMC3;ANKLE2;KLHL22;RAD21;PDS5B
Lymphoid	NK3	GO:0006281	DNA repair	301	47	6.01694	0	POLQ;DTL;CLSPN;NEIL3;BRIP1;BRCA2;FANCI;PARPBP;WDHD1;RBBP8;DNA2;POLE2;HMGB2;BARD1;BRCA1;BLM;POLE;DDX11;LIG1;MMS22L;CDC7;POLD3;FANCA;RFC3;FANCD2;KIF22;RFWD3;FANCC;USP1;FANCL;TOPBP1;DEK;DCLRE1C;MGME1;SMC1A;MSH2;SUPT16H;POLH;DDB2;PSMD14;SMC3;RNF168;SLF1;NUCKS1;PRKDC;RAD21;PDS5B
Lymphoid	NK3	GO:0044772	mitotic cell cycle phase transition	297	46	5.96823	0	RRM2;DTL;ANLN;CLSPN;GTSE1;BUB1B;TPX2;BUB1;MELK;CENPF;KIF14;CIT;CENPE;EZH2;NDC80;RBBP8;POLE2;ATAD5;CENPJ;CEP152;BRCA1;BLM;MASTL;POLE;MCM3;TACC3;CDC7;RBL1;TFDP1;RFWD3;TUBB;CKAP5;NASP;TOPBP1;PRIM2;PCNT;USP37;CDK5RAP2;CEP192;CEP78;PKD2;DHFR;ORC3;PRKDC;KLHL22;RAD21
Lymphoid	NK3	GO:0048285	organelle fission	220	40	7.00619	0	ASPM;MKI67;TOP2A;KIF18B;ANLN;BUB1B;TPX2;NCAPG;BUB1;CENPF;KIF14;BRIP1;CENPE;KIF11;BRCA2;NDC80;RACGAP1;SMC4;SGO2;SMC2;BLM;NCAPD3;MASTL;NUF2;TACC3;FANCA;FANCD2;NCAPD2;KIF20B;KIF22;SMC1A;STAG1;CDK5RAP2;CEP192;MYO19;SMC3;SLF1;KLHL22;RAD21;PDS5B
Lymphoid	NK3	GO:0000280	nuclear division	202	39	7.43974	0	ASPM;MKI67;TOP2A;KIF18B;ANLN;BUB1B;TPX2;NCAPG;BUB1;CENPF;KIF14;BRIP1;CENPE;KIF11;BRCA2;NDC80;RACGAP1;SMC4;SGO2;SMC2;BLM;NCAPD3;MASTL;NUF2;TACC3;FANCA;FANCD2;NCAPD2;KIF20B;KIF22;SMC1A;STAG1;CDK5RAP2;CEP192;SMC3;SLF1;KLHL22;RAD21;PDS5B
Lymphoid	NK3	GO:0098687	chromosomal region	200	37	7.1288	0	KNL1;BUB1B;NCAPG;BUB1;SPC25;CENPF;CENPI;CENPE;BRCA2;HELLS;NDC80;DNA2;SGO2;BLM;NCAPD3;CENPK;SKA2;NUF2;MCM3;DNMT1;NCAPD2;KIF22;CKAP5;CBX5;DCLRE1C;SMC1A;STAG1;MSH2;XPO1;ITGB3BP;BAZ1B;ORC3;SMC3;NUP160;PRKDC;RAD21;PDS5B
Lymphoid	NK3	GO:0007059	chromosome segregation	169	37	8.43644	0	KNL1;MKI67;TOP2A;KIF18B;BUB1B;NCAPG;BUB1;SPC25;CENPF;KIF14;BRIP1;CENPE;NDC80;ECT2;RACGAP1;SMC4;SGO2;SMC2;BRCA1;BLM;NCAPD3;DDX11;SKA2;NUF2;TACC3;FANCD2;NCAPD2;KIF22;SMC1A;STAG1;SRPK1;CDK5RAP2;SMC3;SLF1;KLHL22;RAD21;PDS5B
Lymphoid	NK3	GO:0140014	mitotic nuclear division	155	30	7.4582	0	MKI67;KIF18B;ANLN;BUB1B;TPX2;NCAPG;BUB1;CENPF;KIF14;CENPE;KIF11;NDC80;RACGAP1;SMC4;SMC2;NCAPD3;NUF2;TACC3;NCAPD2;KIF20B;KIF22;SMC1A;STAG1;CDK5RAP2;CEP192;SMC3;SLF1;KLHL22;RAD21;PDS5B
Lymphoid	NK3	GO:0006260	DNA replication	151	36	9.18692	0	RRM2;POLQ;DTL;CLSPN;BRIP1;BRCA2;WDHD1;RBBP8;DNA2;POLE2;ATAD5;BARD1;BRCA1;BLM;POLE;DDX11;LIG1;MCM3;MMS22L;CDC7;POLD3;RFC3;RRM1;RFWD3;NASP;PRIM2;FAM111A;MGME1;SMC1A;SUPT16H;USP37;POLH;FAF1;ORC3;SMC3;NUCKS1
Lymphoid	NK3	GO:0098813	nuclear chromosome segregation	132	31	9.04966	0	KNL1;TOP2A;KIF18B;BUB1B;NCAPG;BUB1;CENPF;KIF14;BRIP1;CENPE;NDC80;ECT2;RACGAP1;SMC4;SGO2;SMC2;BLM;NCAPD3;DDX11;NUF2;TACC3;FANCD2;NCAPD2;KIF22;SMC1A;CDK5RAP2;SMC3;SLF1;KLHL22;RAD21;PDS5B
Lymphoid	NK3	GO:0000775	chromosome, centromeric region	123	29	9.08526	0	KNL1;BUB1B;NCAPG;BUB1;SPC25;CENPF;CENPI;CENPE;HELLS;NDC80;SGO2;NCAPD3;CENPK;SKA2;NUF2;DNMT1;NCAPD2;KIF22;CKAP5;CBX5;SMC1A;STAG1;XPO1;ITGB3BP;BAZ1B;SMC3;NUP160;RAD21;PDS5B
Lymphoid	NK3	GO:0000793	condensed chromosome	115	33	11.0576	0	KNL1;MKI67;TOP2A;BUB1B;NCAPG;BUB1;SPC25;CENPF;CENPE;BRCA2;NCAPG2;NDC80;SMC4;SGO2;HMGB2;SMC2;BRCA1;BLM;NCAPD3;DDX11;CENPK;SKA2;NUF2;FANCD2;NCAPD2;CKAP5;TOPBP1;SMC1A;STAG1;ITGB3BP;BAZ1B;SMC3;RAD21
Lymphoid	NK3	GO:0000819	sister chromatid segregation	105	26	9.54176	0	TOP2A;KIF18B;BUB1B;NCAPG;BUB1;CENPF;KIF14;CENPE;NDC80;RACGAP1;SMC4;SGO2;SMC2;NCAPD3;DDX11;NUF2;TACC3;NCAPD2;KIF22;SMC1A;CDK5RAP2;SMC3;SLF1;KLHL22;RAD21;PDS5B
Lymphoid	NK3	GO:0006261	DNA-dependent DNA replication	82	22	10.3384	0	POLQ;BRCA2;WDHD1;DNA2;POLE2;ATAD5;BLM;POLE;DDX11;LIG1;MCM3;MMS22L;CDC7;POLD3;RFC3;RFWD3;PRIM2;MGME1;SMC1A;ORC3;SMC3;NUCKS1
Lymphoid	NK3	GO:0000070	mitotic sister chromatid segregation	88	22	9.63351	6.26166e-14	KIF18B;BUB1B;NCAPG;BUB1;CENPF;KIF14;CENPE;NDC80;RACGAP1;SMC4;SMC2;NCAPD3;NUF2;TACC3;NCAPD2;KIF22;SMC1A;CDK5RAP2;SLF1;KLHL22;RAD21;PDS5B
Lymphoid	NK3	GO:1901990	regulation of mitotic cell cycle phase transition	216	32	5.70875	1.19541e-13	DTL;ANLN;CLSPN;GTSE1;BUB1B;TPX2;BUB1;CENPF;KIF14;CENPE;EZH2;NDC80;ATAD5;CENPJ;CEP152;BRCA1;BLM;CDC7;RBL1;TFDP1;RFWD3;TUBB;CKAP5;TOPBP1;PCNT;CDK5RAP2;CEP192;CEP78;PKD2;PRKDC;KLHL22;RAD21
Lymphoid	NK3	GO:0000228	nuclear chromosome	299	37	4.76843	1.71515e-13	TOP2A;BUB1B;BUB1;BRCA2;EZH2;NDC80;WDHD1;DNA2;POLE2;HMGB2;SMC2;BRCA1;BLM;NCAPD3;POLE;DDX11;NUF2;MCM3;MMS22L;POLD3;NCAPD2;NASP;TOPBP1;PRIM2;CBX5;DCLRE1C;SMC1A;SUZ12;MSH2;BAZ1B;ORC3;SMC3;TRIM24;NUCKS1;PRKDC;RAD21;EP400
Lymphoid	NK3	GO:1901987	regulation of cell cycle phase transition	229	32	5.38467	5.47895e-13	DTL;ANLN;CLSPN;GTSE1;BUB1B;TPX2;BUB1;CENPF;KIF14;CENPE;EZH2;NDC80;ATAD5;CENPJ;CEP152;BRCA1;BLM;CDC7;RBL1;TFDP1;RFWD3;TUBB;CKAP5;TOPBP1;PCNT;CDK5RAP2;CEP192;CEP78;PKD2;PRKDC;KLHL22;RAD21
Lymphoid	NK3	GO:0045786	negative regulation of cell cycle	295	36	4.70246	6.31175e-13	RRM2;TOP2A;DTL;CLSPN;GTSE1;BUB1B;BUB1;CENPF;BRIP1;EZH2;NDC80;WDR76;RBBP8;DNA2;BARD1;BRCA1;BLM;CDC7;KIF20B;RBL1;TFDP1;RFWD3;TOPBP1;CBX5;INTS7;SMC1A;SUZ12;MSH2;RHEB;CDK5RAP2;MTOR;PKD2;SMC3;PRKDC;KLHL22;RAD21
Lymphoid	NK3	GO:0010948	negative regulation of cell cycle process	151	26	6.635	1.69426e-12	RRM2;DTL;CLSPN;GTSE1;BUB1B;BUB1;CENPF;EZH2;NDC80;RBBP8;BRCA1;BLM;CDC7;RBL1;TFDP1;RFWD3;TOPBP1;CBX5;SMC1A;SUZ12;CDK5RAP2;PKD2;SMC3;PRKDC;KLHL22;RAD21
Lymphoid	NK3	GO:0072686	mitotic spindle	64	18	10.8377	3.55523e-12	ASPM;KIF18B;TPX2;CENPE;KIF11;ECT2;RACGAP1;TACC3;CDC7;KIF20B;KIF22;CEP295;SMC1A;STAG1;CDK5RAP2;PKD2;SMC3;KLHL22
Lymphoid	NK3	GO:0000776	kinetochore	84	19	8.71603	4.83713e-11	KNL1;BUB1B;BUB1;SPC25;CENPF;CENPI;CENPE;NDC80;SGO2;CENPK;SKA2;NUF2;KIF22;CKAP5;CBX5;SMC1A;XPO1;ITGB3BP;NUP160
Lymphoid	NK3	GO:0044839	cell cycle G2/M phase transition	133	23	6.66378	5.42197e-11	DTL;CLSPN;GTSE1;TPX2;MELK;CENPF;KIF14;CIT;ATAD5;CENPJ;CEP152;BRCA1;BLM;MASTL;CDC7;TUBB;CKAP5;TOPBP1;PCNT;CDK5RAP2;CEP192;CEP78;RAD21
Lymphoid	NK3	GO:0051321	meiotic cell cycle	96	20	8.02792	5.42197e-11	ASPM;TOP2A;BUB1B;BUB1;BRIP1;BRCA2;RBBP8;SMC4;SGO2;SMC2;BLM;NCAPD3;MASTL;NUF2;FANCA;FANCD2;NCAPD2;SMC1A;SMC3;RAD21
Lymphoid	NK3	GO:0005819	spindle	190	27	5.47589	5.45703e-11	ASPM;KIF18B;KIF15;BUB1B;TPX2;CENPF;KIF14;CENPE;KIF11;ECT2;RACGAP1;DDX11;SKA2;TACC3;CDC7;KIF20B;KIF22;CKAP5;VRK1;TOPBP1;CEP295;SMC1A;STAG1;CDK5RAP2;PKD2;SMC3;KLHL22
Lymphoid	NK3	GO:0044454	nuclear chromosome part	279	32	4.41967	1.19558e-10	BUB1B;BUB1;BRCA2;EZH2;NDC80;WDHD1;DNA2;POLE2;HMGB2;BRCA1;BLM;NCAPD3;POLE;DDX11;NUF2;MCM3;MMS22L;POLD3;NCAPD2;NASP;PRIM2;CBX5;DCLRE1C;SUZ12;MSH2;BAZ1B;ORC3;SMC3;TRIM24;NUCKS1;PRKDC;EP400
Lymphoid	NK3	GO:0000779	condensed chromosome, centromeric region	68	17	9.63351	1.36396e-10	KNL1;BUB1B;NCAPG;BUB1;SPC25;CENPF;CENPE;NDC80;SGO2;NCAPD3;CENPK;SKA2;NUF2;NCAPD2;CKAP5;SMC1A;ITGB3BP
Lymphoid	NK3	GO:1902749	regulation of cell cycle G2/M phase transition	102	20	7.55569	1.60714e-10	DTL;CLSPN;GTSE1;TPX2;CENPF;KIF14;ATAD5;CENPJ;CEP152;BRCA1;BLM;CDC7;TUBB;CKAP5;TOPBP1;PCNT;CDK5RAP2;CEP192;CEP78;RAD21
Lymphoid	NK3	GO:1903046	meiotic cell cycle process	69	17	9.49389	1.66811e-10	ASPM;TOP2A;BUB1B;BUB1;BRIP1;BRCA2;SMC4;SGO2;SMC2;BLM;NCAPD3;MASTL;NUF2;FANCA;FANCD2;NCAPD2;RAD21
Lymphoid	NK3	GO:0006302	double-strand break repair	129	22	6.5717	2.05369e-10	POLQ;BRIP1;BRCA2;PARPBP;RBBP8;DNA2;BARD1;BRCA1;BLM;DDX11;MMS22L;CDC7;RFWD3;DEK;DCLRE1C;MSH2;PSMD14;RNF168;SLF1;NUCKS1;PRKDC;RAD21
Lymphoid	NK3	GO:0000086	G2/M transition of mitotic cell cycle	120	21	6.74346	3.98358e-10	DTL;CLSPN;TPX2;MELK;CENPF;KIF14;CIT;CENPJ;CEP152;BRCA1;BLM;MASTL;CDC7;TUBB;CKAP5;TOPBP1;PCNT;CDK5RAP2;CEP192;CEP78;RAD21
Lymphoid	NK3	GO:0000075	cell cycle checkpoint	121	21	6.68772	4.58848e-10	TOP2A;DTL;CLSPN;GTSE1;BUB1B;BUB1;CENPF;BRIP1;NDC80;WDR76;DNA2;BRCA1;BLM;TFDP1;RFWD3;TOPBP1;INTS7;MSH2;CDK5RAP2;PRKDC;KLHL22
Lymphoid	NK3	GO:0051298	centrosome duplication	39	13	12.8447	1.07254e-09	STIL;BRCA2;CENPJ;CEP152;BRCA1;CKAP5;CEP295;C2CD3;XPO1;CDK5RAP2;CEP192;PKD2;RTTN
Lymphoid	NK3	GO:0000794	condensed nuclear chromosome	39	13	12.8447	1.07254e-09	BUB1B;BUB1;BRCA2;NDC80;BRCA1;BLM;NCAPD3;NUF2;NCAPD2;TOPBP1;SMC1A;SMC3;RAD21
Lymphoid	NK3	GO:0010389	regulation of G2/M transition of mitotic cell cycle	91	18	7.62212	1.66516e-09	DTL;CLSPN;TPX2;CENPF;KIF14;CENPJ;CEP152;BRCA1;BLM;CDC7;TUBB;CKAP5;TOPBP1;PCNT;CDK5RAP2;CEP192;CEP78;RAD21
Lymphoid	NK3	GO:0006323	DNA packaging	69	16	8.93543	1.8059e-09	KNL1;TOP2A;NCAPG;CENPI;NCAPG2;HELLS;SMC4;HMGB2;SMC2;NCAPD3;CENPK;NCAPD2;NASP;ANP32B;ITGB3BP;SRPK1
Lymphoid	NK3	GO:1901988	negative regulation of cell cycle phase transition	104	19	7.03987	1.8059e-09	DTL;CLSPN;GTSE1;BUB1B;BUB1;CENPF;EZH2;NDC80;BRCA1;BLM;RBL1;TFDP1;RFWD3;TOPBP1;CDK5RAP2;PKD2;PRKDC;KLHL22;RAD21
Lymphoid	NK3	GO:0071103	DNA conformation change	117	20	6.58701	1.8059e-09	KNL1;TOP2A;NCAPG;BRIP1;CENPI;NCAPG2;HELLS;DNA2;SMC4;HMGB2;SMC2;BLM;NCAPD3;DDX11;CENPK;NCAPD2;NASP;ANP32B;ITGB3BP;SRPK1
Lymphoid	NK3	GO:0140013	meiotic nuclear division	60	15	9.63351	2.36732e-09	ASPM;TOP2A;BUB1B;BUB1;BRIP1;BRCA2;SMC4;SGO2;SMC2;BLM;MASTL;NUF2;FANCA;FANCD2;RAD21
Lymphoid	NK3	GO:1901991	negative regulation of mitotic cell cycle phase transition	97	18	7.15065	4.60501e-09	CLSPN;GTSE1;BUB1B;BUB1;CENPF;EZH2;NDC80;BRCA1;BLM;RBL1;TFDP1;RFWD3;TOPBP1;CDK5RAP2;PKD2;PRKDC;KLHL22;RAD21
Lymphoid	NK3	GO:0000226	microtubule cytoskeleton organization	286	30	4.04203	4.64795e-09	ASPM;KIF18B;TPX2;SPC25;KIF14;STIL;CENPE;KIF11;BRCA2;NDC80;RACGAP1;CENPJ;CEP152;BRCA1;SKA2;NUF2;TACC3;TUBB;CKAP5;CEP295;SMC1A;C2CD3;STAG1;PCNT;XPO1;CDK5RAP2;CEP192;PKD2;SMC3;RTTN
Lymphoid	NK3	GO:0007088	regulation of mitotic nuclear division	92	17	7.12042	1.70504e-08	MKI67;ANLN;BUB1B;BUB1;CENPF;CENPE;KIF11;NDC80;TACC3;KIF20B;SMC1A;STAG1;CDK5RAP2;SMC3;SLF1;KLHL22;RAD21
Lymphoid	NK3	GO:0006310	DNA recombination	148	21	5.46767	1.8934e-08	TOP2A;POLQ;BRIP1;BRCA2;PARPBP;RBBP8;HMGB2;ATAD5;BRCA1;BLM;LIG1;MMS22L;CDC7;RFWD3;DCLRE1C;MSH2;PSMD14;RNF168;NUCKS1;PRKDC;RAD21
Lymphoid	NK3	hsa03460	Fanconi anemia pathway	32	11	13.2461	2.56268e-08	BRIP1;BRCA2;FANCI;BRCA1;BLM;FANCA;FANCD2;FANCC;USP1;FANCL;POLH
Lymphoid	NK3	GO:0007017	microtubule-based process	388	34	3.37669	2.65768e-08	ASPM;KIF18B;GTSE1;KIF15;TPX2;SPC25;KIF14;STIL;CENPE;KIF11;BRCA2;NDC80;RACGAP1;CENPJ;CEP152;BRCA1;SKA2;NUF2;TACC3;KIF20B;KIF22;TUBB;CKAP5;CEP295;SMC1A;C2CD3;STAG1;PCNT;XPO1;CDK5RAP2;CEP192;PKD2;SMC3;RTTN
Lymphoid	NK3	GO:0000777	condensed chromosome kinetochore	60	14	8.99127	2.70796e-08	KNL1;BUB1B;BUB1;SPC25;CENPF;CENPE;NDC80;SGO2;CENPK;SKA2;NUF2;CKAP5;SMC1A;ITGB3BP
Lymphoid	NK3	GO:0051304	chromosome separation	50	13	10.0188	2.75335e-08	TOP2A;BUB1B;BUB1;CENPF;CENPE;NDC80;BLM;NCAPD3;TACC3;NCAPD2;CDK5RAP2;KLHL22;RAD21
Lymphoid	NK3	GO:0003682	chromatin binding	272	28	3.96674	3.0555e-08	TOP2A;POLQ;CENPF;BRIP1;EZH2;ATAD2;WDHD1;NCAPD3;POLE;DDX11;DNMT1;NCAPD2;RBL1;VRK1;CBX5;HMGN2;SMC1A;STAG1;SUZ12;MSH2;SUPT16H;CGAS;SMC3;RNF168;TRIM24;NUCKS1;RAD21;EP400
Lymphoid	NK3	GO:0051783	regulation of nuclear division	97	17	6.75339	3.56067e-08	MKI67;ANLN;BUB1B;BUB1;CENPF;CENPE;KIF11;NDC80;TACC3;KIF20B;SMC1A;STAG1;CDK5RAP2;SMC3;SLF1;KLHL22;RAD21
Lymphoid	NK3	GO:0051983	regulation of chromosome segregation	62	14	8.70123	4.0278e-08	MKI67;BUB1B;BUB1;CENPF;CENPE;NDC80;ECT2;RACGAP1;DDX11;TACC3;CDK5RAP2;SLF1;KLHL22;RAD21
Lymphoid	NK3	GO:0007051	spindle organization	100	17	6.55079	5.64798e-08	ASPM;TPX2;SPC25;STIL;CENPE;KIF11;NDC80;RACGAP1;NUF2;TACC3;TUBB;CKAP5;SMC1A;STAG1;PCNT;CEP192;SMC3
Lymphoid	NK3	GO:0044786	cell cycle DNA replication	35	11	12.1107	6.67386e-08	BRCA2;DNA2;ATAD5;LIG1;CDC7;POLD3;RFC3;PRIM2;SMC1A;ORC3;SMC3
Lymphoid	NK3	GO:0045930	negative regulation of mitotic cell cycle	145	20	5.31504	7.40505e-08	TOP2A;CLSPN;GTSE1;BUB1B;BUB1;CENPF;EZH2;NDC80;BRCA1;BLM;RBL1;TFDP1;RFWD3;TOPBP1;MSH2;CDK5RAP2;PKD2;PRKDC;KLHL22;RAD21
Lymphoid	NK3	GO:0007052	mitotic spindle organization	66	14	8.17389	9.13686e-08	TPX2;SPC25;STIL;CENPE;KIF11;NDC80;RACGAP1;NUF2;TACC3;SMC1A;STAG1;PCNT;CEP192;SMC3
Lymphoid	NK3	GO:1902850	microtubule cytoskeleton organization involved in mitosis	78	15	7.41039	9.52005e-08	TPX2;SPC25;STIL;CENPE;KIF11;NDC80;RACGAP1;NUF2;TACC3;SMC1A;STAG1;PCNT;CDK5RAP2;CEP192;SMC3
Lymphoid	NK3	GO:0000082	G1/S transition of mitotic cell cycle	134	19	5.46378	1.19335e-07	RRM2;GTSE1;KIF14;EZH2;RBBP8;POLE2;POLE;MCM3;CDC7;RBL1;TFDP1;RFWD3;NASP;PRIM2;USP37;PKD2;DHFR;ORC3;PRKDC
Lymphoid	NK3	GO:0007093	mitotic cell cycle checkpoint	93	16	6.62951	1.40308e-07	TOP2A;CLSPN;GTSE1;BUB1B;BUB1;CENPF;NDC80;BRCA1;BLM;TFDP1;RFWD3;TOPBP1;MSH2;CDK5RAP2;PRKDC;KLHL22
Lymphoid	NK3	GO:0070192	chromosome organization involved in meiotic cell cycle	22	9	15.7639	1.52159e-07	BUB1B;BUB1;BRIP1;SMC4;SGO2;SMC2;NCAPD3;FANCD2;NCAPD2
Lymphoid	NK3	hsa03030	DNA replication	16	8	19.267	1.74512e-07	DNA2;POLE2;POLE;LIG1;MCM3;POLD3;RFC3;PRIM2
Lymphoid	NK3	GO:0044843	cell cycle G1/S phase transition	138	19	5.30541	1.83689e-07	RRM2;GTSE1;KIF14;EZH2;RBBP8;POLE2;POLE;MCM3;CDC7;RBL1;TFDP1;RFWD3;NASP;PRIM2;USP37;PKD2;DHFR;ORC3;PRKDC
Lymphoid	NK3	GO:0090068	positive regulation of cell cycle process	138	19	5.30541	1.83689e-07	DTL;GTSE1;KIF14;CIT;EZH2;NDC80;ECT2;RACGAP1;ATAD5;CENPJ;BRCA1;DDX11;CDC7;KIF20B;TFDP1;CEP295;PKD2;SLF1;RAD21
Lymphoid	NK3	GO:0007098	centrosome cycle	72	14	7.49273	2.71467e-07	STIL;KIF11;BRCA2;CENPJ;CEP152;BRCA1;CKAP5;CEP295;C2CD3;XPO1;CDK5RAP2;CEP192;PKD2;RTTN
Lymphoid	NK3	GO:0045132	meiotic chromosome segregation	32	10	12.0419	3.69189e-07	TOP2A;BUB1B;BUB1;BRIP1;SMC4;SGO2;SMC2;BLM;NUF2;FANCD2
Lymphoid	NK3	GO:0140097	catalytic activity, acting on DNA	100	16	6.16545	3.80571e-07	TOP2A;POLQ;NEIL3;BRIP1;RBBP8;DNA2;POLE2;BLM;POLE;DDX11;LIG1;DNMT1;POLD3;DCLRE1C;MGME1;POLH
Lymphoid	NK3	GO:0051383	kinetochore organization	12	7	22.4782	4.20641e-07	CENPF;CENPE;NDC80;SMC4;SMC2;CENPK;NUF2
Lymphoid	NK3	GO:0031023	microtubule organizing center organization	78	14	6.91636	7.66195e-07	STIL;KIF11;BRCA2;CENPJ;CEP152;BRCA1;CKAP5;CEP295;C2CD3;XPO1;CDK5RAP2;CEP192;PKD2;RTTN
Lymphoid	NK3	GO:0031570	DNA integrity checkpoint	92	15	6.28272	8.67565e-07	TOP2A;DTL;CLSPN;GTSE1;BRIP1;WDR76;DNA2;BRCA1;BLM;TFDP1;RFWD3;TOPBP1;INTS7;MSH2;PRKDC
Lymphoid	NK3	GO:0007062	sister chromatid cohesion	35	10	11.0097	9.15376e-07	BUB1B;BUB1;SGO2;DDX11;KIF22;SMC1A;SMC3;SLF1;RAD21;PDS5B
Lymphoid	NK3	GO:0000785	chromatin	282	26	3.55278	1.0698e-06	CENPF;EZH2;HELLS;PARPBP;WDR76;HMGB2;NCAPD3;DDX11;TMPO;DNMT1;KIF22;RBL1;NASP;CBX5;HMGN2;FAM111A;STAG1;SUZ12;BAZ1B;SMC3;SLF1;TRIM24;NUCKS1;RAD21;PDS5B;EP400
Lymphoid	NK3	GO:0036297	interstrand cross-link repair	27	9	12.8447	1.07887e-06	FANCI;FANCA;FANCD2;RFWD3;FANCC;FANCL;DCLRE1C;RNF168;NUCKS1
Lymphoid	NK3	GO:0005815	microtubule organizing center	412	32	2.99293	1.28425e-06	ASPM;TOP2A;DTL;KIF15;BUB1B;TPX2;CENPF;STIL;BRCA2;NDC80;CENPJ;CEP152;BRCA1;MASTL;DDX11;MCM3;TACC3;KIF20B;CKAP5;MPHOSPH9;TOPBP1;CEP295;C2CD3;PCNT;CDK5RAP2;CEP192;CEP78;PKD2;SLF1;KLHL22;SPAG9;RTTN
Lymphoid	NK3	hsa04110	Cell cycle	69	13	7.26003	1.32247e-06	BUB1B;BUB1;MCM3;CDC7;RBL1;TFDP1;E2F3;SMC1A;STAG1;ORC3;SMC3;PRKDC;RAD21
Lymphoid	NK3	GO:0033260	nuclear DNA replication	28	9	12.3859	1.49552e-06	BRCA2;DNA2;ATAD5;LIG1;CDC7;POLD3;RFC3;PRIM2;ORC3
Lymphoid	NK3	GO:0051052	regulation of DNA metabolic process	229	23	3.87023	1.49667e-06	POLQ;BRCA2;PARPBP;DNA2;ATAD5;BRCA1;BLM;DDX11;DNMT1;CDC7;RFC3;TFDP1;USP1;DEK;SMC1A;MSH2;USP37;POLH;FAF1;SMC3;RNF168;SLF1;NUCKS1
Lymphoid	NK3	GO:0033045	regulation of sister chromatid segregation	48	11	8.83072	1.92722e-06	BUB1B;BUB1;CENPF;CENPE;NDC80;DDX11;TACC3;CDK5RAP2;SLF1;KLHL22;RAD21
Lymphoid	NK3	GO:0045787	positive regulation of cell cycle	178	20	4.32967	1.98519e-06	DTL;GTSE1;KIF14;CIT;BRCA2;EZH2;NDC80;ECT2;RACGAP1;ATAD5;CENPJ;BRCA1;DDX11;CDC7;KIF20B;TFDP1;CEP295;PKD2;SLF1;RAD21
Lymphoid	NK3	GO:0010212	response to ionizing radiation	85	14	6.34678	2.10343e-06	BRCA2;ECT2;BRCA1;BLM;FANCD2;RRM1;RFWD3;TOPBP1;INTS7;DCLRE1C;MSH2;RNF168;NUCKS1;PRKDC
Lymphoid	NK3	GO:0007099	centriole replication	22	8	14.0124	2.89988e-06	STIL;CENPJ;CEP152;BRCA1;CEP295;C2CD3;CDK5RAP2;RTTN
Lymphoid	NK3	GO:0098534	centriole assembly	22	8	14.0124	2.89988e-06	STIL;CENPJ;CEP152;BRCA1;CEP295;C2CD3;CDK5RAP2;RTTN
Lymphoid	NK3	GO:0000922	spindle pole	90	14	5.99418	4.30964e-06	ASPM;TPX2;CENPF;KIF11;DDX11;TACC3;KIF20B;CKAP5;TOPBP1;SMC1A;STAG1;CDK5RAP2;SMC3;KLHL22
Lymphoid	NK3	GO:0033047	regulation of mitotic sister chromatid segregation	42	10	9.17477	5.32781e-06	BUB1B;BUB1;CENPF;CENPE;NDC80;TACC3;CDK5RAP2;SLF1;KLHL22;RAD21
Lymphoid	NK3	GO:0009314	response to radiation	210	21	3.8534	6.34603e-06	DTL;BRCA2;ECT2;BRCA1;BLM;FANCD2;RRM1;RFWD3;USP1;TOPBP1;INTS7;DCLRE1C;SMC1A;MSH2;POLH;MTOR;DDB2;RNF168;NUCKS1;PRKDC;UBE4B
Lymphoid	NK3	GO:0007091	metaphase/anaphase transition of mitotic cell cycle	33	9	10.5093	6.34938e-06	BUB1B;BUB1;CENPF;CENPE;NDC80;TACC3;CDK5RAP2;KLHL22;RAD21
Lymphoid	NK3	GO:0010965	regulation of mitotic sister chromatid separation	33	9	10.5093	6.34938e-06	BUB1B;BUB1;CENPF;CENPE;NDC80;TACC3;CDK5RAP2;KLHL22;RAD21
Lymphoid	NK3	GO:0044784	metaphase/anaphase transition of cell cycle	33	9	10.5093	6.34938e-06	BUB1B;BUB1;CENPF;CENPE;NDC80;TACC3;CDK5RAP2;KLHL22;RAD21
Lymphoid	NK3	GO:0005657	replication fork	43	10	8.9614	6.34938e-06	WDHD1;BLM;MCM3;MMS22L;DNMT1;POLD3;RFC3;PRIM2;POLH;BAZ1B
Lymphoid	NK3	GO:0003684	damaged DNA binding	43	10	8.9614	6.34938e-06	POLQ;NEIL3;RBBP8;HMGB2;BRCA1;BLM;DCLRE1C;MSH2;POLH;DDB2
Lymphoid	NK3	GO:0030261	chromosome condensation	17	7	15.867	6.91199e-06	TOP2A;NCAPG;NCAPG2;SMC4;SMC2;NCAPD3;NCAPD2
Lymphoid	NK3	GO:0044815	DNA packaging complex	17	7	15.867	6.91199e-06	NCAPG;NCAPG2;SMC4;SMC2;NCAPD3;NCAPD2;SLF1
Lymphoid	NK3	GO:0070317	negative regulation of G0 to G1 transition	25	8	12.3309	8.12214e-06	RRM2;EZH2;RBBP8;BRCA1;CDC7;TFDP1;CBX5;SUZ12
Lymphoid	NK3	GO:0051306	mitotic sister chromatid separation	35	9	9.90875	1.06387e-05	BUB1B;BUB1;CENPF;CENPE;NDC80;TACC3;CDK5RAP2;KLHL22;RAD21
Lymphoid	NK3	GO:0070316	regulation of G0 to G1 transition	26	8	11.8566	1.09052e-05	RRM2;EZH2;RBBP8;BRCA1;CDC7;TFDP1;CBX5;SUZ12
Lymphoid	NK3	GO:0045005	DNA-dependent DNA replication maintenance of fidelity	26	8	11.8566	1.09052e-05	BRCA2;DNA2;BLM;POLE;DDX11;MMS22L;RFWD3;NUCKS1
Lymphoid	NK3	GO:0034508	centromere complex assembly	26	8	11.8566	1.09052e-05	KNL1;CENPF;CENPI;CENPE;HELLS;CENPK;NASP;ITGB3BP
Lymphoid	NK3	hsa03440	Homologous recombination	26	8	11.8566	1.09052e-05	BRIP1;BRCA2;RBBP8;BARD1;BRCA1;BLM;POLD3;TOPBP1
Lymphoid	NK3	GO:0044450	microtubule organizing center part	99	14	5.44926	1.24464e-05	TOP2A;STIL;CENPJ;CEP152;BRCA1;CKAP5;MPHOSPH9;CEP295;C2CD3;PCNT;CDK5RAP2;CEP192;CEP78;RTTN
Lymphoid	NK3	GO:1905818	regulation of chromosome separation	36	9	9.63351	1.30618e-05	BUB1B;BUB1;CENPF;CENPE;NDC80;TACC3;CDK5RAP2;KLHL22;RAD21
Lymphoid	NK3	GO:0006275	regulation of DNA replication	59	11	7.18431	1.44898e-05	BRCA2;DNA2;ATAD5;BLM;CDC7;RFC3;SMC1A;USP37;FAF1;SMC3;NUCKS1
Lymphoid	NK3	GO:0045023	G0 to G1 transition	27	8	11.4175	1.45777e-05	RRM2;EZH2;RBBP8;BRCA1;CDC7;TFDP1;CBX5;SUZ12
Lymphoid	NK3	GO:0045841	negative regulation of mitotic metaphase/anaphase transition	19	7	14.1967	1.49339e-05	BUB1B;BUB1;CENPF;NDC80;CDK5RAP2;KLHL22;RAD21
Lymphoid	NK3	GO:1902100	negative regulation of metaphase/anaphase transition of cell cycle	19	7	14.1967	1.49339e-05	BUB1B;BUB1;CENPF;NDC80;CDK5RAP2;KLHL22;RAD21
Lymphoid	NK3	GO:1905819	negative regulation of chromosome separation	19	7	14.1967	1.49339e-05	BUB1B;BUB1;CENPF;NDC80;CDK5RAP2;KLHL22;RAD21
Lymphoid	NK3	GO:2000816	negative regulation of mitotic sister chromatid separation	19	7	14.1967	1.49339e-05	BUB1B;BUB1;CENPF;NDC80;CDK5RAP2;KLHL22;RAD21
Lymphoid	NK3	GO:0031297	replication fork processing	20	7	13.4869	2.22693e-05	BRCA2;DNA2;BLM;DDX11;MMS22L;RFWD3;NUCKS1
Lymphoid	NK3	GO:0033048	negative regulation of mitotic sister chromatid segregation	21	7	12.8447	3.23805e-05	BUB1B;BUB1;CENPF;NDC80;CDK5RAP2;KLHL22;RAD21
Lymphoid	NK3	GO:0030071	regulation of mitotic metaphase/anaphase transition	30	8	10.2757	3.34007e-05	BUB1B;BUB1;CENPF;CENPE;NDC80;CDK5RAP2;KLHL22;RAD21
Lymphoid	NK3	GO:1902099	regulation of metaphase/anaphase transition of cell cycle	30	8	10.2757	3.34007e-05	BUB1B;BUB1;CENPF;CENPE;NDC80;CDK5RAP2;KLHL22;RAD21
Lymphoid	NK3	GO:0000726	non-recombinational repair	52	10	7.41039	3.48807e-05	POLQ;RBBP8;BARD1;BRCA1;BLM;DEK;DCLRE1C;PSMD14;RNF168;PRKDC
Lymphoid	NK3	GO:0033046	negative regulation of sister chromatid segregation	22	7	12.2608	4.44527e-05	BUB1B;BUB1;CENPF;NDC80;CDK5RAP2;KLHL22;RAD21
Lymphoid	NK3	GO:0051985	negative regulation of chromosome segregation	22	7	12.2608	4.44527e-05	BUB1B;BUB1;CENPF;NDC80;CDK5RAP2;KLHL22;RAD21
Lymphoid	NK3	GO:0000724	double-strand break repair via homologous recombination	68	11	6.23345	5.70549e-05	POLQ;BRCA2;PARPBP;RBBP8;BRCA1;BLM;MMS22L;CDC7;RFWD3;PSMD14;NUCKS1
Lymphoid	NK3	GO:0000725	recombinational repair	68	11	6.23345	5.70549e-05	POLQ;BRCA2;PARPBP;RBBP8;BRCA1;BLM;MMS22L;CDC7;RFWD3;PSMD14;NUCKS1
Lymphoid	NK3	GO:0042393	histone binding	130	15	4.44623	5.78021e-05	NCAPG2;ATAD2;NCAPD3;NCAPD2;VRK1;NASP;CBX5;DEK;IPO9;ANP32B;SUZ12;SUPT16H;BAZ1B;RNF168;TRIM24
Lymphoid	NK3	GO:0051302	regulation of cell division	69	11	6.14311	6.52503e-05	ASPM;KIF18B;KIF14;CIT;BRCA2;ECT2;RACGAP1;BLM;KIF20B;RBL1;MYO19
Lymphoid	NK3	GO:0003697	single-stranded DNA binding	72	11	5.88714	0.000100194	NEIL3;BRCA2;RBBP8;SMC4;HMGB2;SMC2;BLM;DDX11;PRIM2;MSH2;NUCKS1
Lymphoid	NK3	GO:0071824	protein-DNA complex subunit organization	119	14	4.53342	0.000102704	KNL1;CENPF;CENPI;CENPE;HELLS;HMGB2;CENPK;NASP;ANP32B;SUPT16H;ITGB3BP;DDB2;ORC3;TAF1B
Lymphoid	NK3	GO:0000077	DNA damage checkpoint	87	12	5.31504	0.000102768	DTL;CLSPN;GTSE1;BRIP1;WDR76;BRCA1;BLM;TFDP1;RFWD3;INTS7;MSH2;PRKDC
Lymphoid	NK3	GO:0070507	regulation of microtubule cytoskeleton organization	103	13	4.86352	0.000106319	TPX2;STIL;KIF11;CENPJ;BRCA1;SKA2;TACC3;CEP295;SMC1A;STAG1;XPO1;CDK5RAP2;SMC3
Lymphoid	NK3	GO:0022616	DNA strand elongation	10	5	19.267	0.000119054	DNA2;POLE;LIG1;RFC3;NUCKS1
Lymphoid	NK3	GO:0007076	mitotic chromosome condensation	10	5	19.267	0.000119054	NCAPG;SMC4;SMC2;NCAPD3;NCAPD2
Lymphoid	NK3	GO:0006333	chromatin assembly or disassembly	60	10	6.42234	0.000124581	KNL1;CENPI;HELLS;HMGB2;CENPK;NASP;ANP32B;SUPT16H;ITGB3BP;BAZ1B
Lymphoid	NK3	GO:0005814	centriole	74	11	5.72803	0.000125194	TOP2A;STIL;CENPJ;CEP152;MPHOSPH9;CEP295;C2CD3;PCNT;CEP192;CEP78;RTTN
Lymphoid	NK3	GO:0065004	protein-DNA complex assembly	105	13	4.77088	0.000127377	KNL1;CENPF;CENPI;CENPE;HELLS;HMGB2;CENPK;NASP;ANP32B;ITGB3BP;DDB2;ORC3;TAF1B
Lymphoid	NK3	GO:0045839	negative regulation of mitotic nuclear division	26	7	10.3745	0.000139756	BUB1B;BUB1;CENPF;NDC80;CDK5RAP2;KLHL22;RAD21
Lymphoid	NK3	GO:0006303	double-strand break repair via nonhomologous end joining	48	9	7.22513	0.000139756	POLQ;BARD1;BRCA1;BLM;DEK;DCLRE1C;PSMD14;RNF168;PRKDC
Lymphoid	NK3	GO:0005813	centrosome	307	23	2.88691	0.000173007	ASPM;DTL;KIF15;CENPF;STIL;BRCA2;NDC80;CENPJ;CEP152;MASTL;DDX11;MCM3;KIF20B;CKAP5;CEP295;C2CD3;PCNT;CDK5RAP2;CEP192;CEP78;SLF1;KLHL22;RTTN
Lymphoid	NK3	GO:0007094	mitotic spindle assembly checkpoint	18	6	12.8447	0.000173007	BUB1B;BUB1;CENPF;NDC80;CDK5RAP2;KLHL22
Lymphoid	NK3	GO:0031577	spindle checkpoint	18	6	12.8447	0.000173007	BUB1B;BUB1;CENPF;NDC80;CDK5RAP2;KLHL22
Lymphoid	NK3	GO:0071173	spindle assembly checkpoint	18	6	12.8447	0.000173007	BUB1B;BUB1;CENPF;NDC80;CDK5RAP2;KLHL22
Lymphoid	NK3	GO:0071174	mitotic spindle checkpoint	18	6	12.8447	0.000173007	BUB1B;BUB1;CENPF;NDC80;CDK5RAP2;KLHL22
Lymphoid	NK3	GO:0000729	DNA double-strand break processing	18	6	12.8447	0.000173007	BRIP1;RBBP8;DNA2;BARD1;BRCA1;BLM
Lymphoid	NK3	GO:0097431	mitotic spindle pole	18	6	12.8447	0.000173007	ASPM;KIF20B;SMC1A;STAG1;CDK5RAP2;SMC3
Lymphoid	NK3	GO:0051784	negative regulation of nuclear division	27	7	9.9903	0.000173007	BUB1B;BUB1;CENPF;NDC80;CDK5RAP2;KLHL22;RAD21
Lymphoid	NK3	GO:2001251	negative regulation of chromosome organization	78	11	5.43429	0.000193385	TOP2A;BUB1B;BUB1;CENPF;NDC80;ATAD2;BRCA1;DNMT1;CDK5RAP2;KLHL22;RAD21
Lymphoid	NK3	GO:0016604	nuclear body	477	30	2.42352	0.000193385	KNL1;MKI67;KIF18B;CENPI;NCAPG2;SMC4;SGO2;POLE2;BARD1;BLM;FANCD2;KIF22;RFWD3;FANCL;TOPBP1;CBX5;INTS7;STAG1;SUZ12;XPO1;MTOR;BAZ1B;ORC3;ZCCHC8;SUGP2;CASP8AP2;PACSIN2;SRSF10;ACADM;EP400
Lymphoid	NK3	GO:0005874	microtubule	224	19	3.26851	0.000203606	ASPM;KIF18B;GTSE1;KIF15;TPX2;KIF14;CENPE;KIF11;RACGAP1;CENPJ;SKA2;KIF20B;KIF22;TUBB;CKAP5;CEP295;PCNT;CDK5RAP2;KLHL22
Lymphoid	NK3	GO:0015631	tubulin binding	184	17	3.56021	0.000208465	KIF18B;KIF15;KIF14;CENPE;KIF11;BRCA2;RACGAP1;CENPJ;BRCA1;SKA2;KIF20B;KIF22;CKAP5;CEP295;MAST2;CDK5RAP2;SMC3
Lymphoid	NK3	GO:0032886	regulation of microtubule-based process	111	13	4.51299	0.00021416	TPX2;STIL;KIF11;CENPJ;BRCA1;SKA2;TACC3;CEP295;SMC1A;STAG1;XPO1;CDK5RAP2;SMC3
Lymphoid	NK3	GO:0031055	chromatin remodeling at centromere	19	6	12.1686	0.00023613	KNL1;CENPI;HELLS;CENPK;NASP;ITGB3BP
Lymphoid	NK3	GO:0016887	ATPase activity	249	20	3.0951	0.000253081	TOP2A;POLQ;KIF18B;KIF15;KIF14;BRIP1;CENPE;KIF11;ATAD2;DNA2;ATAD5;BLM;DDX11;TTF2;RFC3;KIF20B;KIF22;MSH2;MYO19;SPATA5
Lymphoid	NK3	GO:2001020	regulation of response to DNA damage stimulus	113	13	4.43312	0.000256274	POLQ;PARPBP;WDR76;ATAD5;BRCA1;BLM;DDX11;RFWD3;USP1;DEK;POLH;RNF168;SLF1
Lymphoid	NK3	GO:0099513	polymeric cytoskeletal fiber	294	22	2.8835	0.000265575	ASPM;KIF18B;GTSE1;KIF15;TPX2;KIF14;CENPE;KIF11;LMNB1;RACGAP1;CENPJ;SKA2;KIF20B;KIF22;TUBB;CKAP5;CEP295;PCNT;CDK5RAP2;PKD2;KLHL22;RAC2
Lymphoid	NK3	GO:0006289	nucleotide-excision repair	67	10	5.75135	0.000298306	NEIL3;BRIP1;BRCA2;RBBP8;POLE;LIG1;POLD3;RFC3;FANCC;DDB2
Lymphoid	NK3	GO:0005721	pericentric heterochromatin	12	5	16.0558	0.000301231	HELLS;NCAPD3;DNMT1;CBX5;BAZ1B
Lymphoid	NK3	GO:0006282	regulation of DNA repair	68	10	5.66677	0.000337418	POLQ;PARPBP;BRCA1;BLM;DDX11;USP1;DEK;POLH;RNF168;SLF1
Lymphoid	NK3	GO:0017111	nucleoside-triphosphatase activity	445	28	2.42461	0.000385449	TOP2A;POLQ;KIF18B;KIF15;KIF14;BRIP1;CENPE;KIF11;HELLS;ATAD2;DNA2;ATAD5;BLM;DDX11;MCM3;TTF2;RFC3;KIF20B;KIF22;TUBB;MSH2;RHEB;MYO19;SMC3;GNAS;SPATA5;RAC2;EP400
Lymphoid	NK3	GO:0000731	DNA synthesis involved in DNA repair	31	7	8.70123	0.000425781	DTL;POLE2;BLM;POLE;POLD3;RFC3;POLH
Lymphoid	NK3	GO:0008608	attachment of spindle microtubules to kinetochore	21	6	11.0097	0.000425781	KNL1;CENPE;NDC80;ECT2;RACGAP1;NUF2
Lymphoid	NK3	GO:0046599	regulation of centriole replication	13	5	14.8208	0.000460789	STIL;CENPJ;BRCA1;CEP295;CDK5RAP2
Lymphoid	NK3	hsa03410	Base excision repair	13	5	14.8208	0.000460789	NEIL3;POLE2;POLE;LIG1;POLD3
Lymphoid	NK3	GO:0005635	nuclear envelope	262	20	2.94153	0.000504131	DTL;CENPF;BRIP1;LMNB1;TMPO;RRM1;TUBB;FANCL;CBX5;IPO9;CSE1L;HACD3;NUP210;XPO1;FAF1;NUP160;ITPR3;LBR;NUCB2;RAC2
Lymphoid	NK3	GO:0005871	kinesin complex	32	7	8.42932	0.000516753	KIF18B;KIF15;KIF14;CENPE;KIF11;KIF20B;KIF22
Lymphoid	NK3	GO:0071897	DNA biosynthetic process	105	12	4.40389	0.000581542	POLQ;DTL;CENPF;POLE2;BLM;POLE;LIG1;POLD3;RFC3;LIN9;TFDP1;POLH
Lymphoid	NK3	GO:0006325	chromatin organization	407	26	2.46163	0.000604143	KNL1;MKI67;CENPI;BRCA2;EZH2;HELLS;ATAD2;HMGB2;BRCA1;DDX11;CENPK;DNMT1;RBL1;VRK1;NASP;DEK;ANP32B;SUZ12;SUPT16H;ITGB3BP;SRPK1;DDB2;BAZ1B;RNF168;NUCKS1;EP400
Lymphoid	NK3	GO:0003777	microtubule motor activity	45	8	6.85049	0.000618299	KIF18B;KIF15;KIF14;CENPE;KIF11;KIF20B;KIF22;SMC3
Lymphoid	NK3	GO:0006301	postreplication repair	33	7	8.17389	0.000621928	DTL;POLE2;BRCA1;POLD3;RFC3;MSH2;POLH
Lymphoid	NK3	GO:0046605	regulation of centrosome cycle	33	7	8.17389	0.000621928	STIL;KIF11;CENPJ;BRCA1;CEP295;XPO1;CDK5RAP2
Lymphoid	NK3	GO:0003887	DNA-directed DNA polymerase activity	14	5	13.7622	0.000667508	POLQ;POLE2;POLE;POLD3;POLH
Lymphoid	NK3	GO:0008094	DNA-dependent ATPase activity	60	9	5.7801	0.000747483	TOP2A;POLQ;BRIP1;DNA2;BLM;DDX11;TTF2;RFC3;MSH2
Lymphoid	NK3	GO:0007276	gamete generation	249	19	2.94035	0.000794301	ASPM;KNL1;TOP2A;DIAPH3;BRIP1;BRCA2;CIP2A;RACGAP1;HMGB2;MASTL;FANCA;FANCD2;FANCC;FANCL;MAST2;MSH2;SRPK1;MTOR;SPATA5
Lymphoid	NK3	GO:0016462	pyrophosphatase activity	465	28	2.32033	0.000794301	TOP2A;POLQ;KIF18B;KIF15;KIF14;BRIP1;CENPE;KIF11;HELLS;ATAD2;DNA2;ATAD5;BLM;DDX11;MCM3;TTF2;RFC3;KIF20B;KIF22;TUBB;MSH2;RHEB;MYO19;SMC3;GNAS;SPATA5;RAC2;EP400
Lymphoid	NK3	GO:0002200	somatic diversification of immune receptors	47	8	6.55898	0.000826845	POLQ;HMGB2;ATAD5;LIG1;DCLRE1C;MSH2;RNF168;PRKDC
Lymphoid	NK3	GO:0016817	hydrolase activity, acting on acid anhydrides	467	28	2.31039	0.000844064	TOP2A;POLQ;KIF18B;KIF15;KIF14;BRIP1;CENPE;KIF11;HELLS;ATAD2;DNA2;ATAD5;BLM;DDX11;MCM3;TTF2;RFC3;KIF20B;KIF22;TUBB;MSH2;RHEB;MYO19;SMC3;GNAS;SPATA5;RAC2;EP400
Lymphoid	NK3	GO:0016818	hydrolase activity, acting on acid anhydrides, in phosphorus-containing anhydrides	467	28	2.31039	0.000844064	TOP2A;POLQ;KIF18B;KIF15;KIF14;BRIP1;CENPE;KIF11;HELLS;ATAD2;DNA2;ATAD5;BLM;DDX11;MCM3;TTF2;RFC3;KIF20B;KIF22;TUBB;MSH2;RHEB;MYO19;SMC3;GNAS;SPATA5;RAC2;EP400
Lymphoid	NK3	GO:0022412	cellular process involved in reproduction in multicellular organism	128	13	3.91361	0.000863984	ASPM;KNL1;TOP2A;BRIP1;BRCA2;HMGB2;MASTL;FANCA;FANCC;MAST2;MSH2;SRPK1;MTOR
Lymphoid	NK3	GO:0010824	regulation of centrosome duplication	24	6	9.63351	0.000886058	STIL;CENPJ;BRCA1;CEP295;XPO1;CDK5RAP2
Lymphoid	NK3	GO:0044774	mitotic DNA integrity checkpoint	62	9	5.59365	0.000935496	TOP2A;CLSPN;GTSE1;BLM;TFDP1;RFWD3;TOPBP1;MSH2;PRKDC
Lymphoid	NK3	GO:0031497	chromatin assembly	48	8	6.42234	0.000936956	KNL1;CENPI;HELLS;HMGB2;CENPK;NASP;ANP32B;ITGB3BP
Lymphoid	NK3	GO:0034724	DNA replication-independent nucleosome organization	25	6	9.24817	0.00112133	KNL1;CENPI;CENPK;NASP;SUPT16H;ITGB3BP
Lymphoid	NK3	GO:0097711	ciliary basal body-plasma membrane docking	64	9	5.41885	0.00119373	CENPJ;CEP152;TUBB;CKAP5;C2CD3;PCNT;CDK5RAP2;CEP192;CEP78
Lymphoid	NK3	GO:0034502	protein localization to chromosome	50	8	6.16545	0.00125355	KNL1;BUB1B;BRCA2;EZH2;NDC80;MSH2;SLF1;RAD21
Lymphoid	NK3	GO:0000217	DNA secondary structure binding	16	5	12.0419	0.00128614	NEIL3;RBBP8;HMGB2;BLM;MSH2
Lymphoid	NK3	GO:0033044	regulation of chromosome organization	197	16	3.12967	0.00159655	MKI67;TOP2A;BUB1B;BUB1;CENPF;CENPE;NDC80;ATAD2;BRCA1;DDX11;DNMT1;TACC3;CDK5RAP2;SLF1;KLHL22;RAD21
Lymphoid	NK3	GO:0051225	spindle assembly	67	9	5.17621	0.00169453	ASPM;TPX2;KIF11;RACGAP1;TUBB;SMC1A;STAG1;CEP192;SMC3
Lymphoid	NK3	GO:0043596	nuclear replication fork	27	6	8.56312	0.00172579	WDHD1;MCM3;MMS22L;POLD3;PRIM2;BAZ1B
Lymphoid	NK3	hsa03420	Nucleotide excision repair	27	6	8.56312	0.00172579	POLE2;POLE;LIG1;POLD3;RFC3;DDB2
Lymphoid	NK3	GO:0090307	mitotic spindle assembly	39	7	6.91636	0.00173858	TPX2;KIF11;RACGAP1;SMC1A;STAG1;CEP192;SMC3
Lymphoid	NK3	GO:0006334	nucleosome assembly	39	7	6.91636	0.00173858	KNL1;CENPI;HMGB2;CENPK;NASP;ANP32B;ITGB3BP
Lymphoid	NK3	GO:0008017	microtubule binding	139	13	3.6039	0.0019128	KIF18B;KIF15;KIF14;CENPE;KIF11;RACGAP1;SKA2;KIF20B;KIF22;CKAP5;CEP295;MAST2;CDK5RAP2
Lymphoid	NK3	GO:0003774	motor activity	69	9	5.02618	0.00207849	KIF18B;KIF15;KIF14;CENPE;KIF11;KIF20B;KIF22;MYO19;SMC3
Lymphoid	NK3	GO:0034728	nucleosome organization	54	8	5.70875	0.00210416	KNL1;CENPI;HMGB2;CENPK;NASP;ANP32B;SUPT16H;ITGB3BP
Lymphoid	NK3	GO:0032467	positive regulation of cytokinesis	18	5	10.7039	0.0022419	KIF14;CIT;ECT2;RACGAP1;KIF20B
Lymphoid	NK3	GO:0034080	CENP-A containing nucleosome assembly	18	5	10.7039	0.0022419	KNL1;CENPI;CENPK;NASP;ITGB3BP
Lymphoid	NK3	GO:0061641	CENP-A containing chromatin organization	18	5	10.7039	0.0022419	KNL1;CENPI;CENPK;NASP;ITGB3BP
Lymphoid	NK3	GO:0051233	spindle midzone	18	5	10.7039	0.0022419	KIF18B;KIF14;CENPE;RACGAP1;KIF20B
Lymphoid	NK3	GO:0034061	DNA polymerase activity	18	5	10.7039	0.0022419	POLQ;POLE2;POLE;POLD3;POLH
Lymphoid	NK3	GO:0000792	heterochromatin	41	7	6.57898	0.00231868	HELLS;WDR76;NCAPD3;DNMT1;CBX5;SUZ12;BAZ1B
Lymphoid	NK3	GO:0051054	positive regulation of DNA metabolic process	123	12	3.75942	0.0023363	DNA2;ATAD5;BRCA1;BLM;DDX11;DNMT1;CDC7;RFC3;MSH2;FAF1;RNF168;SLF1
Lymphoid	NK3	GO:0000780	condensed nuclear chromosome, centromeric region	10	4	15.4136	0.0024549	BUB1B;BUB1;NDC80;NUF2
Lymphoid	NK3	GO:0000795	synaptonemal complex	10	4	15.4136	0.0024549	BRCA2;BRCA1;BLM;SMC3
Lymphoid	NK3	GO:0099086	synaptonemal structure	10	4	15.4136	0.0024549	BRCA2;BRCA1;BLM;SMC3
Lymphoid	NK3	GO:0032465	regulation of cytokinesis	42	7	6.42234	0.0026533	KIF14;CIT;BRCA2;ECT2;RACGAP1;KIF20B;MYO19
Lymphoid	NK3	GO:1902750	negative regulation of cell cycle G2/M phase transition	30	6	7.70681	0.00296723	DTL;CLSPN;BRCA1;BLM;TOPBP1;RAD21
Lymphoid	NK3	GO:0099512	supramolecular fiber	377	23	2.35088	0.00314714	ASPM;KIF18B;GTSE1;KIF15;TPX2;KIF14;CENPE;KIF11;LMNB1;RACGAP1;CENPJ;SKA2;KIF20B;KIF22;TUBB;CKAP5;DEK;CEP295;PCNT;CDK5RAP2;PKD2;KLHL22;RAC2
Lymphoid	NK3	GO:0002562	somatic diversification of immune receptors via germline recombination within a single locus	44	7	6.13041	0.00352978	HMGB2;ATAD5;LIG1;DCLRE1C;MSH2;RNF168;PRKDC
Lymphoid	NK3	GO:0016444	somatic cell DNA recombination	44	7	6.13041	0.00352978	HMGB2;ATAD5;LIG1;DCLRE1C;MSH2;RNF168;PRKDC
Lymphoid	NK3	GO:0090329	regulation of DNA-dependent DNA replication	31	6	7.4582	0.00352978	BRCA2;BLM;CDC7;RFC3;SMC1A;SMC3
Lymphoid	NK3	GO:0099080	supramolecular complex	381	23	2.3262	0.00359945	ASPM;KIF18B;GTSE1;KIF15;TPX2;KIF14;CENPE;KIF11;LMNB1;RACGAP1;CENPJ;SKA2;KIF20B;KIF22;TUBB;CKAP5;DEK;CEP295;PCNT;CDK5RAP2;PKD2;KLHL22;RAC2
Lymphoid	NK3	GO:0099081	supramolecular polymer	381	23	2.3262	0.00359945	ASPM;KIF18B;GTSE1;KIF15;TPX2;KIF14;CENPE;KIF11;LMNB1;RACGAP1;CENPJ;SKA2;KIF20B;KIF22;TUBB;CKAP5;DEK;CEP295;PCNT;CDK5RAP2;PKD2;KLHL22;RAC2
Lymphoid	NK3	GO:0033151	V(D)J recombination	11	4	14.0124	0.00361447	HMGB2;LIG1;DCLRE1C;PRKDC
Lymphoid	NK3	GO:0051310	metaphase plate congression	32	6	7.22513	0.00416937	CENPF;KIF14;CENPE;NDC80;NUF2;KIF22
Lymphoid	NK3	GO:0019953	sexual reproduction	287	19	2.55103	0.00437517	ASPM;KNL1;TOP2A;DIAPH3;BRIP1;BRCA2;CIP2A;RACGAP1;HMGB2;MASTL;FANCA;FANCD2;FANCC;FANCL;MAST2;MSH2;SRPK1;MTOR;SPATA5
Lymphoid	NK3	GO:0000784	nuclear chromosome, telomeric region	61	8	5.05364	0.0045628	BRCA2;DNA2;MCM3;CBX5;DCLRE1C;MSH2;ORC3;PRKDC
Lymphoid	NK3	GO:0048609	multicellular organismal reproductive process	291	19	2.51597	0.00515288	ASPM;KNL1;TOP2A;DIAPH3;BRIP1;BRCA2;CIP2A;RACGAP1;HMGB2;MASTL;FANCA;FANCD2;FANCC;FANCL;MAST2;MSH2;SRPK1;MTOR;SPATA5
Lymphoid	NK3	GO:0032201	telomere maintenance via semi-conservative replication	12	4	12.8447	0.00515288	DNA2;POLD3;RFC3;PRIM2
Lymphoid	NK3	GO:0000930	gamma-tubulin complex	12	4	12.8447	0.00515288	CENPJ;BRCA1;CKAP5;CDK5RAP2
Lymphoid	NK3	GO:0090734	site of DNA damage	47	7	5.73911	0.00515288	WDR76;RBBP8;RFWD3;CBX5;POLH;RNF168;SLF1
Lymphoid	NK3	GO:0032504	multicellular organism reproduction	292	19	2.50735	0.00532428	ASPM;KNL1;TOP2A;DIAPH3;BRIP1;BRCA2;CIP2A;RACGAP1;HMGB2;MASTL;FANCA;FANCD2;FANCC;FANCL;MAST2;MSH2;SRPK1;MTOR;SPATA5
Lymphoid	NK3	GO:0060236	regulation of mitotic spindle organization	22	5	8.75773	0.00565334	TPX2;TACC3;SMC1A;STAG1;SMC3
Lymphoid	NK3	GO:0007127	meiosis I	34	6	6.80012	0.00565334	TOP2A;BRIP1;BRCA2;BLM;FANCD2;RAD21
Lymphoid	NK3	GO:0005876	spindle microtubule	34	6	6.80012	0.00565334	KIF18B;CENPE;KIF11;SKA2;CEP295;KLHL22
Lymphoid	NK3	GO:0000781	chromosome, telomeric region	81	9	4.28156	0.00624497	BRCA2;DNA2;BLM;MCM3;CBX5;DCLRE1C;MSH2;ORC3;PRKDC
Lymphoid	NK3	GO:0006284	base-excision repair	23	5	8.37696	0.00691355	POLQ;NEIL3;DNA2;POLE;LIG1
Lymphoid	NK3	GO:0043486	histone exchange	23	5	8.37696	0.00691355	KNL1;CENPI;CENPK;NASP;ITGB3BP
Lymphoid	NK3	GO:0006297	nucleotide-excision repair, DNA gap filling	13	4	11.8566	0.00697603	POLE;LIG1;POLD3;RFC3
Lymphoid	NK3	GO:0008574	ATP-dependent microtubule motor activity, plus-end-directed	13	4	11.8566	0.00697603	KIF18B;KIF14;KIF11;KIF20B
Lymphoid	NK3	GO:0061982	meiosis I cell cycle process	36	6	6.42234	0.00763098	TOP2A;BRIP1;BRCA2;BLM;FANCD2;RAD21
Lymphoid	NK3	GO:0070925	organelle assembly	457	25	2.10799	0.00776614	ASPM;KNL1;ANLN;TPX2;CENPF;STIL;CENPE;KIF11;RACGAP1;CENPJ;CEP152;BRCA1;CENPK;TUBB;CKAP5;CEP295;SMC1A;C2CD3;STAG1;PCNT;CDK5RAP2;CEP192;CEP78;SMC3;RTTN
Lymphoid	NK3	GO:0010972	negative regulation of G2/M transition of mitotic cell cycle	24	5	8.02792	0.00821455	CLSPN;BRCA1;BLM;TOPBP1;RAD21
Lymphoid	NK3	GO:0006336	DNA replication-independent nucleosome assembly	24	5	8.02792	0.00821455	KNL1;CENPI;CENPK;NASP;ITGB3BP
Lymphoid	NK3	GO:0090224	regulation of spindle organization	24	5	8.02792	0.00821455	TPX2;TACC3;SMC1A;STAG1;SMC3
Lymphoid	NK3	GO:0019985	translesion synthesis	24	5	8.02792	0.00821455	DTL;POLE2;POLD3;RFC3;POLH
Lymphoid	NK3	GO:0051539	4 iron, 4 sulfur cluster binding	24	5	8.02792	0.00821455	BRIP1;DNA2;POLE;DDX11;PRIM2
Lymphoid	NK3	GO:0000281	mitotic cytokinesis	37	6	6.24876	0.00864246	ANLN;CIT;BRCA2;ECT2;RACGAP1;KIF20B
Lymphoid	NK3	hsa03430	Mismatch repair	14	4	11.0097	0.00919637	LIG1;POLD3;RFC3;MSH2
Lymphoid	NK3	GO:0007080	mitotic metaphase plate congression	25	5	7.70681	0.00992395	KIF14;CENPE;NDC80;NUF2;KIF22
Lymphoid	NK3	GO:0045740	positive regulation of DNA replication	15	4	10.2757	0.0121299	DNA2;ATAD5;CDC7;FAF1
Lymphoid	NK3	GO:0007063	regulation of sister chromatid cohesion	15	4	10.2757	0.0121299	BUB1;DDX11;SLF1;RAD21
Lymphoid	NK3	GO:0016363	nuclear matrix	72	8	4.28156	0.0129318	CENPF;LMNB1;BLM;SMC1A;STAG1;SRPK1;SMC3;RAD21
Lymphoid	NK3	GO:0030496	midbody	110	10	3.50309	0.0135546	ASPM;ANLN;CENPF;KIF14;CIT;CENPE;ECT2;RACGAP1;DDX11;KIF20B
Lymphoid	NK3	GO:0008584	male gonad development	56	7	4.81675	0.0140259	ASPM;BRIP1;HMGB2;FANCA;RRM1;NASP;MSH2
Lymphoid	NK3	GO:0004536	deoxyribonuclease activity	27	5	7.13593	0.0140927	RBBP8;DNA2;POLE;DCLRE1C;MGME1
Lymphoid	NK3	GO:0051303	establishment of chromosome localization	41	6	5.63913	0.0147587	CENPF;KIF14;CENPE;NDC80;NUF2;KIF22
Lymphoid	NK3	GO:0046546	development of primary male sexual characteristics	57	7	4.73225	0.0152602	ASPM;BRIP1;HMGB2;FANCA;RRM1;NASP;MSH2
Lymphoid	NK3	GO:0044773	mitotic DNA damage checkpoint	57	7	4.73225	0.0152602	CLSPN;GTSE1;BLM;TFDP1;RFWD3;MSH2;PRKDC
Lymphoid	NK3	GO:2000134	negative regulation of G1/S transition of mitotic cell cycle	57	7	4.73225	0.0152602	GTSE1;EZH2;RBL1;TFDP1;RFWD3;PKD2;PRKDC
Lymphoid	NK3	GO:0044818	mitotic G2/M transition checkpoint	16	4	9.63351	0.0152602	CLSPN;BRCA1;BLM;TOPBP1
Lymphoid	NK3	GO:0007281	germ cell development	93	9	3.7291	0.0157451	ASPM;KNL1;BRIP1;BRCA2;HMGB2;FANCC;MSH2;SRPK1;MTOR
Lymphoid	NK3	GO:0042623	ATPase activity, coupled	200	14	2.69738	0.0161798	TOP2A;POLQ;KIF18B;KIF14;BRIP1;KIF11;DNA2;ATAD5;BLM;DDX11;TTF2;RFC3;KIF20B;MSH2
Lymphoid	NK3	GO:0050000	chromosome localization	42	6	5.50486	0.0163726	CENPF;KIF14;CENPE;NDC80;NUF2;KIF22
Lymphoid	NK3	GO:0031109	microtubule polymerization or depolymerization	58	7	4.65066	0.0165683	KIF18B;KIF14;CENPJ;SKA2;CKAP5;CDK5RAP2;CEP192
Lymphoid	NK3	GO:0061351	neural precursor cell proliferation	58	7	4.65066	0.0165683	ASPM;MELK;KIF14;CIP2A;RACGAP1;RRM1;ORC3
Lymphoid	NK3	GO:1902807	negative regulation of cell cycle G1/S phase transition	58	7	4.65066	0.0165683	GTSE1;EZH2;RBL1;TFDP1;RFWD3;PKD2;PRKDC
Lymphoid	NK3	GO:0061640	cytoskeleton-dependent cytokinesis	43	6	5.37684	0.018252	ANLN;CIT;BRCA2;ECT2;RACGAP1;KIF20B
Lymphoid	NK3	GO:2000779	regulation of double-strand break repair	43	6	5.37684	0.018252	POLQ;PARPBP;BLM;DDX11;DEK;SLF1
Lymphoid	NK3	GO:0080135	regulation of cellular response to stress	353	20	2.18323	0.018629	POLQ;PARPBP;WDR76;ATAD5;BRCA1;BLM;DDX11;RBL1;RFWD3;USP1;DEK;HACD3;POLH;CGAS;MTOR;DHFR;RNF168;SLF1;PRKDC;SPAG9
Lymphoid	NK3	GO:0000910	cytokinesis	77	8	4.00354	0.0188364	ANLN;KIF14;CIT;BRCA2;ECT2;RACGAP1;KIF20B;MYO19
Lymphoid	NK3	GO:0005875	microtubule associated complex	77	8	4.00354	0.0188364	KIF18B;KIF15;KIF14;CENPE;KIF11;KIF20B;KIF22;LRP8
Lymphoid	NK3	GO:0003006	developmental process involved in reproduction	254	16	2.42734	0.0205978	ASPM;KNL1;BRIP1;CENPI;BRCA2;HMGB2;FANCA;RRM1;FANCC;NASP;MAST2;MSH2;SRPK1;MTOR;PKD2;PRKDC
Lymphoid	NK3	GO:0007420	brain development	306	18	2.26671	0.0219386	ASPM;CENPF;KIF14;STIL;BRCA2;EZH2;TACC3;FANCD2;LRP8;RRM1;FANCC;ANP32B;C2CD3;CDK5RAP2;MTOR;SPATA5;PRKDC;UBA6
Lymphoid	NK3	GO:0000723	telomere maintenance	80	8	3.8534	0.0240047	BRCA2;DNA2;BLM;POLD3;RFC3;PRIM2;DCLRE1C;PRKDC
Lymphoid	NK3	GO:0007417	central nervous system development	389	21	2.08024	0.0250273	ASPM;CENPF;KIF14;STIL;BRCA2;EZH2;TACC3;FANCD2;LRP8;RRM1;FANCC;ANP32B;C2CD3;RHEB;CDK5RAP2;MTOR;PKD2;ANKLE2;SPATA5;PRKDC;UBA6
Lymphoid	NK3	GO:0008406	gonad development	81	8	3.80583	0.0256555	ASPM;BRIP1;BRCA2;HMGB2;FANCA;RRM1;NASP;MSH2
Lymphoid	NK3	GO:0032200	telomere organization	81	8	3.80583	0.0256555	BRCA2;DNA2;BLM;POLD3;RFC3;PRIM2;DCLRE1C;PRKDC
Lymphoid	NK3	GO:2000045	regulation of G1/S transition of mitotic cell cycle	81	8	3.80583	0.0256555	GTSE1;KIF14;EZH2;RBL1;TFDP1;RFWD3;PKD2;PRKDC
Lymphoid	NK3	GO:0007548	sex differentiation	101	9	3.43373	0.0266493	ASPM;BRIP1;CENPI;BRCA2;HMGB2;FANCA;RRM1;NASP;MSH2
Lymphoid	NK3	GO:0031572	G2 DNA damage checkpoint	19	4	8.11243	0.0280372	DTL;CLSPN;BRCA1;BLM
Lymphoid	NK3	GO:2000104	negative regulation of DNA-dependent DNA replication	19	4	8.11243	0.0280372	BRCA2;BLM;SMC1A;SMC3
Lymphoid	NK3	GO:1901976	regulation of cell cycle checkpoint	19	4	8.11243	0.0280372	NDC80;WDR76;RFWD3;CDK5RAP2
Lymphoid	NK3	GO:0051536	iron-sulfur cluster binding	32	5	6.02094	0.0282085	BRIP1;DNA2;POLE;DDX11;PRIM2
Lymphoid	NK3	GO:0051540	metal cluster binding	32	5	6.02094	0.0282085	BRIP1;DNA2;POLE;DDX11;PRIM2
Lymphoid	NK3	GO:0140056	organelle localization by membrane tethering	103	9	3.36705	0.0299494	CENPJ;CEP152;TUBB;CKAP5;C2CD3;PCNT;CDK5RAP2;CEP192;CEP78
Lymphoid	NK3	GO:0046661	male sex differentiation	65	7	4.14982	0.0303718	ASPM;BRIP1;HMGB2;FANCA;RRM1;NASP;MSH2
Lymphoid	NK3	GO:0032993	protein-DNA complex	65	7	4.14982	0.0303718	MCM3;POLD3;PRIM2;SUZ12;ORC3;SLF1;PRKDC
Lymphoid	NK3	GO:0006513	protein monoubiquitination	48	6	4.81675	0.0305105	DTL;FANCL;DDB2;RNF168;KLHL22;UBE4B
Lymphoid	NK3	GO:0044703	multi-organism reproductive process	343	19	2.13454	0.0305105	ASPM;KNL1;TOP2A;DIAPH3;BRIP1;BRCA2;CIP2A;RACGAP1;HMGB2;MASTL;FANCA;FANCD2;FANCC;FANCL;MAST2;MSH2;SRPK1;MTOR;SPATA5
Lymphoid	NK3	GO:0051781	positive regulation of cell division	33	5	5.83849	0.0318398	KIF14;CIT;ECT2;RACGAP1;KIF20B
Lymphoid	NK3	GO:0010165	response to X-ray	20	4	7.70681	0.0332141	BRCA2;BLM;MSH2;NUCKS1
Lymphoid	NK3	GO:0006338	chromatin remodeling	85	8	3.62673	0.0332391	KNL1;CENPI;HELLS;HMGB2;CENPK;NASP;ITGB3BP;BAZ1B
Lymphoid	NK3	GO:0045137	development of primary sexual characteristics	85	8	3.62673	0.0332391	ASPM;BRIP1;BRCA2;HMGB2;FANCA;RRM1;NASP;MSH2
Lymphoid	NK3	hsa00240	Pyrimidine metabolism	49	6	4.71845	0.0333519	RRM2;POLE2;POLE;POLD3;RRM1;PRIM2
Lymphoid	NK3	GO:0019079	viral genome replication	67	7	4.02594	0.0352775	TOP2A;DEK;FAM111A;HACD3;SRPK1;NUCKS1;ILF3
Lymphoid	NK3	GO:1902806	regulation of cell cycle G1/S phase transition	86	8	3.58456	0.0354651	GTSE1;KIF14;EZH2;RBL1;TFDP1;RFWD3;PKD2;PRKDC
Lymphoid	NK3	GO:0045069	regulation of viral genome replication	50	6	4.62408	0.0365683	TOP2A;FAM111A;HACD3;SRPK1;NUCKS1;ILF3
Lymphoid	NK3	GO:0032392	DNA geometric change	50	6	4.62408	0.0365683	TOP2A;BRIP1;DNA2;HMGB2;BLM;DDX11
Lymphoid	NK3	GO:0060322	head development	323	18	2.14741	0.0367611	ASPM;CENPF;KIF14;STIL;BRCA2;EZH2;TACC3;FANCD2;LRP8;RRM1;FANCC;ANP32B;C2CD3;CDK5RAP2;MTOR;SPATA5;PRKDC;UBA6
Lymphoid	NK3	GO:0034399	nuclear periphery	87	8	3.54336	0.0375343	CENPF;LMNB1;BLM;SMC1A;STAG1;SRPK1;SMC3;RAD21
Lymphoid	NK3	GO:0000400	four-way junction DNA binding	10	3	11.5602	0.0375343	HMGB2;BLM;MSH2
Lymphoid	NK3	GO:0016779	nucleotidyltransferase activity	68	7	3.96674	0.0375343	POLQ;POLE2;POLE;POLD3;PRIM2;POLH;CGAS
Lymphoid	NK3	GO:0032506	cytokinetic process	21	4	7.33982	0.0382509	ANLN;ECT2;RACGAP1;KIF20B
Lymphoid	NK3	GO:0007131	reciprocal meiotic recombination	21	4	7.33982	0.0382509	TOP2A;BRIP1;BLM;RAD21
Lymphoid	NK3	GO:0035825	homologous recombination	21	4	7.33982	0.0382509	TOP2A;BRIP1;BLM;RAD21
Lymphoid	NK3	GO:0051493	regulation of cytoskeleton organization	273	16	2.2584	0.0387108	TPX2;STIL;CIT;KIF11;ECT2;CENPJ;BRCA1;SKA2;TACC3;CEP295;SMC1A;STAG1;XPO1;CDK5RAP2;MTOR;SMC3
Lymphoid	NK3	GO:0022406	membrane docking	109	9	3.18171	0.0411564	CENPJ;CEP152;TUBB;CKAP5;C2CD3;PCNT;CDK5RAP2;CEP192;CEP78
Lymphoid	NK3	GO:0032155	cell division site part	36	5	5.35195	0.0445553	ANLN;CIT;ECT2;RACGAP1;MASTL
Lymphoid	NK3	GO:1990752	microtubule end	22	4	7.00619	0.0451854	ASPM;KIF18B;CKAP5;CDK5RAP2
Lymphoid	NK3	GO:0006907	pinocytosis	11	3	10.5093	0.0482088	SNX5;DOCK2;ANKFY1
Lymphoid	NK3	GO:0000083	regulation of transcription involved in G1/S transition of mitotic cell cycle	11	3	10.5093	0.0482088	RRM2;TFDP1;DHFR
Lymphoid	NK3	GO:0006270	DNA replication initiation	11	3	10.5093	0.0482088	MCM3;CDC7;ORC3
Lymphoid	NK3	GO:0042790	nucleolar large rRNA transcription by RNA polymerase I	11	3	10.5093	0.0482088	DDX11;MTOR;TAF1B
Lymphoid	NK3	GO:0006266	DNA ligation	11	3	10.5093	0.0482088	TOP2A;HMGB2;LIG1
Lymphoid	NK3	GO:0045120	pronucleus	11	3	10.5093	0.0482088	CENPF;EZH2;BLM
Lymphoid	NK3	GO:0016895	exodeoxyribonuclease activity, producing 5'-phosphomonoesters	11	3	10.5093	0.0482088	POLE;DCLRE1C;MGME1
Lymphoid	NK3	GO:0044380	protein localization to cytoskeleton	37	5	5.2073	0.0486122	ANLN;STIL;KIF20B;C2CD3;CEP192
Lymphoid	NK3	GO:0032153	cell division site	37	5	5.2073	0.0486122	ANLN;CIT;ECT2;RACGAP1;MASTL
Lymphoid	NK3	GO:0035861	site of double-strand break	37	5	5.2073	0.0486122	RBBP8;RFWD3;POLH;RNF168;SLF1
Lymphoid	Plasmablast	hsa04141	Protein processing in endoplasmic reticulum	111	31	6.78381	0	DERL3;UBE2J1;HERPUD1;HSP90B1;SSR3;PDIA4;SELENOS;XBP1;SEC61A1;SEC24A;EDEM3;LMAN1;ERLEC1;P4HB;UBE2G1;TRAM1;EDEM1;SEC61B;STT3A;DAD1;SEC63;SEL1L;SEC23B;SEC31A;DNAJC3;DNAJC10;SAR1B;MOGS;SSR1;PDIA6;CANX
Lymphoid	Plasmablast	GO:0005789	endoplasmic reticulum membrane	476	55	2.80667	2.61412e-09	DERL3;UBE2J1;PDIA5;TXNDC11;HERPUD1;TPTE2;HSP90B1;SEC11C;SSR3;SELENOS;RAB30;XBP1;SEC61A1;OSTC;SEC24A;HM13;LMAN1;SPCS2;CHODL;GALNT2;GORASP2;TRAM1;ALG5;SERP1;EDEM1;SEC61B;STT3A;DAD1;STX5;ATP10D;SEC63;SEL1L;SCFD1;SEC23B;SEC31A;SCARB2;NUS1;TMTC2;SAR1B;MOGS;SUCO;SSR1;RTN3;AGPAT5;MIA3;PDIA6;COPB2;MTDH;SLC10A7;SPCS3;PITPNB;CANX;MAGT1;TMEM41B;UBXN4
Lymphoid	Plasmablast	GO:0098827	endoplasmic reticulum subcompartment	479	55	2.78909	2.61412e-09	DERL3;UBE2J1;PDIA5;TXNDC11;HERPUD1;TPTE2;HSP90B1;SEC11C;SSR3;SELENOS;RAB30;XBP1;SEC61A1;OSTC;SEC24A;HM13;LMAN1;SPCS2;CHODL;GALNT2;GORASP2;TRAM1;ALG5;SERP1;EDEM1;SEC61B;STT3A;DAD1;STX5;ATP10D;SEC63;SEL1L;SCFD1;SEC23B;SEC31A;SCARB2;NUS1;TMTC2;SAR1B;MOGS;SUCO;SSR1;RTN3;AGPAT5;MIA3;PDIA6;COPB2;MTDH;SLC10A7;SPCS3;PITPNB;CANX;MAGT1;TMEM41B;UBXN4
Lymphoid	Plasmablast	GO:0042175	nuclear outer membrane-endoplasmic reticulum membrane network	488	55	2.73765	4.20849e-09	DERL3;UBE2J1;PDIA5;TXNDC11;HERPUD1;TPTE2;HSP90B1;SEC11C;SSR3;SELENOS;RAB30;XBP1;SEC61A1;OSTC;SEC24A;HM13;LMAN1;SPCS2;CHODL;GALNT2;GORASP2;TRAM1;ALG5;SERP1;EDEM1;SEC61B;STT3A;DAD1;STX5;ATP10D;SEC63;SEL1L;SCFD1;SEC23B;SEC31A;SCARB2;NUS1;TMTC2;SAR1B;MOGS;SUCO;SSR1;RTN3;AGPAT5;MIA3;PDIA6;COPB2;MTDH;SLC10A7;SPCS3;PITPNB;CANX;MAGT1;TMEM41B;UBXN4
Lymphoid	Plasmablast	GO:0034976	response to endoplasmic reticulum stress	148	28	4.59549	8.14479e-09	DERL3;UBE2J1;PDIA5;HERPUD1;HSP90B1;FKBP14;PDIA4;SELENOS;XBP1;EDEM3;HM13;ERLEC1;P4HB;UBA5;GORASP2;SERP1;EDEM1;SEC61B;SEL1L;TMEM117;SEC31A;GFPT1;DNAJC3;DNAJC10;UFM1;SSR1;PDIA6;UBXN4
Lymphoid	Plasmablast	GO:0006900	vesicle budding from membrane	68	17	6.07261	1.18569e-06	ARFGAP3;SEC24A;LMAN1;STX5;SCFD1;SEC23B;GBF1;SEC31A;SAR1B;GOLPH3;MIA3;ANXA2;TFG;DNM2;GOLPH3L;SEC23IP;AP3D1
Lymphoid	Plasmablast	GO:0032527	protein exit from endoplasmic reticulum	32	12	9.10891	1.741e-06	DERL3;UBE2J1;HERPUD1;HSP90B1;SELENOS;HM13;LMAN1;ERLEC1;EDEM1;SEC61B;SEL1L;SAR1B
Lymphoid	Plasmablast	GO:0030970	retrograde protein transport, ER to cytosol	21	10	11.5669	1.87329e-06	DERL3;UBE2J1;HERPUD1;HSP90B1;SELENOS;HM13;ERLEC1;EDEM1;SEC61B;SEL1L
Lymphoid	Plasmablast	GO:1903513	endoplasmic reticulum to cytosol transport	21	10	11.5669	1.87329e-06	DERL3;UBE2J1;HERPUD1;HSP90B1;SELENOS;HM13;ERLEC1;EDEM1;SEC61B;SEL1L
Lymphoid	Plasmablast	GO:0006487	protein N-linked glycosylation	36	12	8.09681	5.82296e-06	DERL3;UBE2J1;OSTC;PGM3;ALG5;STT3A;DAD1;PMM2;GFPT1;NUS1;MOGS;MAGT1
Lymphoid	Plasmablast	GO:0048194	Golgi vesicle budding	53	14	6.41634	9.03452e-06	ARFGAP3;SEC24A;LMAN1;STX5;SCFD1;SEC23B;GBF1;SEC31A;SAR1B;GOLPH3;MIA3;TFG;GOLPH3L;SEC23IP
Lymphoid	Plasmablast	GO:0030968	endoplasmic reticulum unfolded protein response	55	14	6.18302	1.39192e-05	DERL3;PDIA5;HERPUD1;HSP90B1;FKBP14;SELENOS;XBP1;SERP1;EDEM1;SEC31A;GFPT1;DNAJC3;SSR1;PDIA6
Lymphoid	Plasmablast	GO:0036498	IRE1-mediated unfolded protein response	29	10	8.37601	5.48648e-05	PDIA5;FKBP14;XBP1;SERP1;EDEM1;SEC31A;GFPT1;DNAJC3;SSR1;PDIA6
Lymphoid	Plasmablast	hsa03060	Protein export	17	8	11.4308	5.59852e-05	SEC11C;SEC61A1;SPCS2;SRP54;SEC61B;SRP72;SEC63;SPCS3
Lymphoid	Plasmablast	GO:0030433	ubiquitin-dependent ERAD pathway	45	12	6.47745	6.03225e-05	DERL3;UBE2J1;HERPUD1;HSP90B1;SELENOS;EDEM3;ERLEC1;EDEM1;SEC61B;SEL1L;DNAJC10;UBXN4
Lymphoid	Plasmablast	GO:0006986	response to unfolded protein	82	16	4.7396	6.03225e-05	DERL3;PDIA5;HERPUD1;HSP90B1;FKBP14;SELENOS;XBP1;EDEM3;SERP1;EDEM1;SEC31A;GFPT1;DNAJC3;SSR1;PDIA6;UBXN4
Lymphoid	Plasmablast	GO:0034620	cellular response to unfolded protein	64	14	5.31353	7.72027e-05	DERL3;PDIA5;HERPUD1;HSP90B1;FKBP14;SELENOS;XBP1;SERP1;EDEM1;SEC31A;GFPT1;DNAJC3;SSR1;PDIA6
Lymphoid	Plasmablast	GO:0036503	ERAD pathway	56	13	5.63885	9.50859e-05	DERL3;UBE2J1;HERPUD1;HSP90B1;SELENOS;EDEM3;HM13;ERLEC1;EDEM1;SEC61B;SEL1L;DNAJC10;UBXN4
Lymphoid	Plasmablast	GO:0035966	response to topologically incorrect protein	89	16	4.36682	0.000165331	DERL3;PDIA5;HERPUD1;HSP90B1;FKBP14;SELENOS;XBP1;EDEM3;SERP1;EDEM1;SEC31A;GFPT1;DNAJC3;SSR1;PDIA6;UBXN4
Lymphoid	Plasmablast	GO:0000139	Golgi membrane	397	38	2.32503	0.000225169	CHST15;MANEA;PARM1;QPCTL;TPTE2;RAB30;ARFGAP3;SEC24A;LMAN1;FNDC3A;GALNT2;GORASP2;STX5;TVP23C-CDRT4;SCFD1;SEC23B;GBF1;SEC31A;SCARB2;GOLGB1;CUX1;SAR1B;HS2ST1;RTN3;ACBD3;GOLGA3;GOLPH3;MIA3;ARFIP1;COPB2;TFG;GOLGA1;PITPNB;ENTPD4;DNM2;GOLPH3L;SEC23IP;AP3D1
Lymphoid	Plasmablast	GO:0006616	SRP-dependent cotranslational protein targeting to membrane, translocation	10	6	14.5743	0.000231161	TRAM2;SEC61A1;SRP54;TRAM1;SEC61B;SRP72
Lymphoid	Plasmablast	GO:0035967	cellular response to topologically incorrect protein	71	14	4.78966	0.000231161	DERL3;PDIA5;HERPUD1;HSP90B1;FKBP14;SELENOS;XBP1;SERP1;EDEM1;SEC31A;GFPT1;DNAJC3;SSR1;PDIA6
Lymphoid	Plasmablast	GO:0005788	endoplasmic reticulum lumen	106	17	3.89563	0.000323631	MZB1;WNT5B;PDIA5;COL4A4;COL4A3;HSP90B1;FKBP14;PDIA4;EDEM3;ERLEC1;P4HB;GBF1;DNAJC3;DNAJC10;MIA3;PDIA6;CANX
Lymphoid	Plasmablast	GO:0006901	vesicle coating	45	11	5.93766	0.000343583	ARFGAP3;SEC24A;LMAN1;STX5;SCFD1;SEC23B;GBF1;SEC31A;SAR1B;TFG;SEC23IP
Lymphoid	Plasmablast	GO:0048199	vesicle targeting, to, from or within Golgi	48	11	5.56656	0.000657315	ARFGAP3;SEC24A;LMAN1;STX5;SCFD1;SEC23B;GBF1;SEC31A;SAR1B;TFG;SEC23IP
Lymphoid	Plasmablast	GO:0018279	protein N-linked glycosylation via asparagine	18	7	9.44628	0.000916705	DERL3;UBE2J1;OSTC;ALG5;STT3A;DAD1;MAGT1
Lymphoid	Plasmablast	GO:0009101	glycoprotein biosynthetic process	154	20	3.1546	0.000924397	DERL3;CHST15;UBE2J1;OSTC;PGM3;EDEM3;GALNT2;ALG5;SERP1;STT3A;DAD1;PMM2;GFPT1;TET1;NUS1;MOGS;HS2ST1;GOLPH3;OGT;MAGT1
Lymphoid	Plasmablast	GO:0006486	protein glycosylation	116	17	3.5598	0.000924397	DERL3;UBE2J1;OSTC;PGM3;EDEM3;GALNT2;ALG5;SERP1;STT3A;DAD1;PMM2;GFPT1;TET1;NUS1;MOGS;OGT;MAGT1
Lymphoid	Plasmablast	GO:0043413	macromolecule glycosylation	116	17	3.5598	0.000924397	DERL3;UBE2J1;OSTC;PGM3;EDEM3;GALNT2;ALG5;SERP1;STT3A;DAD1;PMM2;GFPT1;TET1;NUS1;MOGS;OGT;MAGT1
Lymphoid	Plasmablast	GO:0009100	glycoprotein metabolic process	183	22	2.92016	0.00105657	DERL3;CHST15;UBE2J1;OSTC;PGM3;EDEM3;GALNT2;ALG5;SERP1;EDEM1;STT3A;DAD1;PMM2;SEL1L;GFPT1;TET1;NUS1;MOGS;HS2ST1;GOLPH3;OGT;MAGT1
Lymphoid	Plasmablast	GO:0070085	glycosylation	118	17	3.49947	0.00109685	DERL3;UBE2J1;OSTC;PGM3;EDEM3;GALNT2;ALG5;SERP1;STT3A;DAD1;PMM2;GFPT1;TET1;NUS1;MOGS;OGT;MAGT1
Lymphoid	Plasmablast	GO:0018196	peptidyl-asparagine modification	19	7	8.94911	0.00113798	DERL3;UBE2J1;OSTC;ALG5;STT3A;DAD1;MAGT1
Lymphoid	Plasmablast	GO:0098791	Golgi subcompartment	454	39	2.08662	0.00140834	CHST15;MANEA;PARM1;QPCTL;TPTE2;RAB30;ARFGAP3;SEC24A;LMAN1;FNDC3A;GALNT2;GORASP2;STX5;TVP23C-CDRT4;SCFD1;SEC23B;GBF1;SEC31A;SCARB2;GOLGB1;CUX1;SAR1B;HS2ST1;RTN3;ACBD3;GOLGA3;GOLPH3;MIA3;ARFIP1;COPB2;TFG;GOLGA1;PI4K2B;PITPNB;ENTPD4;DNM2;GOLPH3L;SEC23IP;AP3D1
Lymphoid	Plasmablast	GO:0044431	Golgi apparatus part	484	40	2.00747	0.00261582	CHST15;WNT5B;MANEA;PARM1;QPCTL;TPTE2;RAB30;ARFGAP3;SEC24A;LMAN1;FNDC3A;GALNT2;GORASP2;STX5;TVP23C-CDRT4;SCFD1;SEC23B;GBF1;SEC31A;SCARB2;GOLGB1;CUX1;SAR1B;HS2ST1;RTN3;ACBD3;GOLGA3;GOLPH3;MIA3;ARFIP1;COPB2;TFG;GOLGA1;PI4K2B;PITPNB;ENTPD4;DNM2;GOLPH3L;SEC23IP;AP3D1
Lymphoid	Plasmablast	GO:0090114	COPII-coated vesicle budding	47	10	5.16818	0.00272169	SEC24A;LMAN1;STX5;SCFD1;SEC23B;SEC31A;SAR1B;MIA3;TFG;SEC23IP
Lymphoid	Plasmablast	GO:0006903	vesicle targeting	60	11	4.45325	0.00445034	ARFGAP3;SEC24A;LMAN1;STX5;SCFD1;SEC23B;GBF1;SEC31A;SAR1B;TFG;SEC23IP
Lymphoid	Plasmablast	GO:0016050	vesicle organization	177	20	2.74468	0.00577837	ARFGAP3;SEC24A;LMAN1;STX5;SCFD1;SEC23B;GBF1;SEC31A;SCARB2;SAR1B;GOLPH3;MIA3;ANXA2;VPS39;TFG;PI4K2B;DNM2;GOLPH3L;SEC23IP;AP3D1
Lymphoid	Plasmablast	GO:0006888	ER to Golgi vesicle-mediated transport	123	16	3.15973	0.0062247	RAB30;ARFGAP3;SEC24A;LMAN1;STX5;SCFD1;SEC23B;GBF1;SEC31A;GOLGB1;ARF4;SAR1B;MIA3;COPB2;TFG;SEC23IP
Lymphoid	Plasmablast	GO:0048207	vesicle targeting, rough ER to cis-Golgi	43	9	5.08404	0.00713287	SEC24A;LMAN1;STX5;SCFD1;SEC23B;SEC31A;SAR1B;TFG;SEC23IP
Lymphoid	Plasmablast	GO:0048208	COPII vesicle coating	43	9	5.08404	0.00713287	SEC24A;LMAN1;STX5;SCFD1;SEC23B;SEC31A;SAR1B;TFG;SEC23IP
Lymphoid	Plasmablast	GO:0005791	rough endoplasmic reticulum	43	9	5.08404	0.00713287	DERL3;TRAM2;SEC61A1;HM13;TRAM1;SEC61B;SEC63;SUCO;CANX
Lymphoid	Plasmablast	GO:0048193	Golgi vesicle transport	227	23	2.46114	0.00768275	RAB30;ARFGAP3;SEC24A;LMAN1;STX5;SCFD1;SEC23B;GBF1;SEC31A;GOLGB1;CUX1;ARF4;SAR1B;GOLGA3;GOLPH3;MIA3;COPB2;TFG;PITPNB;DNM2;GOLPH3L;SEC23IP;AP3D1
Lymphoid	Plasmablast	GO:1901137	carbohydrate derivative biosynthetic process	323	29	2.18087	0.00775354	DERL3;AMPD1;CHST15;UBE2J1;INSR;PDK1;OSTC;PGM3;EDEM3;ACSS1;GALNT2;PAPSS1;ALG5;SERP1;STT3A;DAD1;PMM2;GMDS;MPC1;GFPT1;TET1;NUS1;MOGS;HS2ST1;GOLPH3;OGT;MAGT1;ACSF3;GART
Lymphoid	Plasmablast	GO:0045454	cell redox homeostasis	35	8	5.5521	0.00900838	PDIA5;TXNDC11;PDIA4;SELENOS;P4HB;TXNDC15;DNAJC10;PDIA6
Lymphoid	Plasmablast	GO:0034975	protein folding in endoplasmic reticulum	12	5	10.121	0.00939418	HSP90B1;DNAJC3;DNAJC10;SUCO;CANX
Lymphoid	Plasmablast	GO:0065002	intracellular protein transmembrane transport	27	7	6.29752	0.0102722	TRAM2;SEC61A1;SRP54;TRAM1;SEC61B;SRP72;SEC63
Lymphoid	Plasmablast	GO:1903573	negative regulation of response to endoplasmic reticulum stress	27	7	6.29752	0.0102722	DERL3;UBE2J1;HERPUD1;SELENOS;XBP1;ERLEC1;DNAJC3
Lymphoid	Plasmablast	GO:0007030	Golgi organization	93	13	3.39544	0.0124091	RAB30;LMAN1;GORASP2;STX5;SEC23B;GBF1;GOLGB1;FBXW8;GOLPH3;PI4K2B;DNM2;GOLPH3L;SEC23IP
Lymphoid	Plasmablast	GO:0016853	isomerase activity	70	11	3.81707	0.0142981	PDIA5;FKBP14;PDIA4;PGM3;MCEE;P4HB;PMM2;HSD17B4;PDIA6;TOP1;PIN4
Lymphoid	Plasmablast	GO:0071806	protein transmembrane transport	30	7	5.66777	0.0199012	TRAM2;SEC61A1;SRP54;TRAM1;SEC61B;SRP72;SEC63
Lymphoid	Plasmablast	GO:0043161	proteasome-mediated ubiquitin-dependent protein catabolic process	245	23	2.28033	0.0203268	DERL3;UBE2J1;HERPUD1;HSP90B1;SELENOS;FBH1;EDEM3;ERLEC1;FBXW7;UBE2G1;EDEM1;SEC61B;SEL1L;MDM2;DNAJC10;FBXW8;CDC16;OGT;RYBP;ANAPC5;HERC2;RNF4;UBXN4
Lymphoid	Plasmablast	GO:0010498	proteasomal protein catabolic process	266	24	2.19162	0.0264677	DERL3;UBE2J1;HERPUD1;HSP90B1;SELENOS;FBH1;EDEM3;HM13;ERLEC1;FBXW7;UBE2G1;EDEM1;SEC61B;SEL1L;MDM2;DNAJC10;FBXW8;CDC16;OGT;RYBP;ANAPC5;HERC2;RNF4;UBXN4
Lymphoid	Plasmablast	GO:0044322	endoplasmic reticulum quality control compartment	15	5	8.09681	0.0273028	EDEM3;ERLEC1;EDEM1;SEL1L;CANX
Lymphoid	Plasmablast	GO:0051603	proteolysis involved in cellular protein catabolic process	406	32	1.91452	0.0301121	DERL3;UBE2J1;HERPUD1;HSP90B1;SELENOS;XBP1;FBH1;EDEM3;HM13;ERLEC1;FBXW7;UBE2G1;EDEM1;SEC61B;USP48;IDE;SEL1L;MDM2;USP40;UBR5;DNAJC3;DNAJC10;TNFAIP3;FBXW8;PSMD11;CDC16;OGT;RYBP;ANAPC5;HERC2;RNF4;UBXN4
Lymphoid	Plasmablast	GO:0030867	rough endoplasmic reticulum membrane	16	5	7.59076	0.0369887	DERL3;SEC61A1;SEC61B;SEC63;SUCO
Lymphoid	Plasmablast	GO:0043632	modification-dependent macromolecule catabolic process	377	30	1.93293	0.038543	DERL3;UBE2J1;HERPUD1;HSP90B1;SELENOS;XBP1;FBH1;EDEM3;ERLEC1;FBXW7;UBE2G1;EDEM1;SEC61B;USP48;SEL1L;MDM2;USP40;UBR5;DNAJC10;TNFAIP3;FBXW8;PSMD11;TUT7;CDC16;OGT;RYBP;ANAPC5;HERC2;RNF4;UBXN4
Lymphoid	Plasmablast	GO:0044257	cellular protein catabolic process	433	33	1.85123	0.0422183	DERL3;UBE2J1;HERPUD1;HSP90B1;SELENOS;XBP1;FBH1;EDEM3;HM13;ERLEC1;FBXW7;UBE2G1;EDEM1;SEC61B;USP48;IDE;SEL1L;MDM2;USP40;UBR5;DNAJC3;DNAJC10;TNFAIP3;FBXW8;PSMD11;CDC16;ANXA2;OGT;RYBP;ANAPC5;HERC2;RNF4;UBXN4
Lymphoid	Plasmablast	GO:0070972	protein localization to endoplasmic reticulum	107	13	2.95117	0.0427226	TRAM2;SSR3;SEC61A1;SPCS2;SRP54;TRAM1;SEC61B;SRP72;PMM2;SEC63;GBF1;MIA3;SPCS3
Lymphoid	Plasmablast	GO:0070861	regulation of protein exit from endoplasmic reticulum	17	5	7.14424	0.04715	DERL3;UBE2J1;ERLEC1;EDEM1;SAR1B
Lymphoid	Plasmablast	GO:1904152	regulation of retrograde protein transport, ER to cytosol	10	4	9.71617	0.04715	DERL3;UBE2J1;ERLEC1;EDEM1
Lymphoid	Plasmablast	GO:0015037	peptide disulfide oxidoreductase activity	10	4	9.71617	0.04715	PDIA5;PDIA4;P4HB;PDIA6
Lymphoid	Plasmablast	GO:1905897	regulation of response to endoplasmic reticulum stress	46	8	4.22442	0.0477765	DERL3;UBE2J1;HERPUD1;SELENOS;XBP1;ERLEC1;EDEM1;DNAJC3
Lymphoid	Plasmablast	GO:0006511	ubiquitin-dependent protein catabolic process	367	29	1.91941	0.0482699	DERL3;UBE2J1;HERPUD1;HSP90B1;SELENOS;XBP1;FBH1;EDEM3;ERLEC1;FBXW7;UBE2G1;EDEM1;SEC61B;USP48;SEL1L;MDM2;USP40;UBR5;DNAJC10;TNFAIP3;FBXW8;PSMD11;CDC16;OGT;RYBP;ANAPC5;HERC2;RNF4;UBXN4
Lymphoid	T3	GO:0098657	import into cell	380	41	2.31518	0.00154509	COLEC12;MRC1;CD163L1;SIGLEC1;STAB1;CD163;STON2;SLC8A1;ITSN1;MSR1;RIN2;MCTP1;GAS6;ABCA1;LRP1;RAB31;DNM1;HCK;OPHN1;CYFIP1;FCHO2;PAK1;TRPM2;LRRK2;MYO1E;HEATR5A;AP2A2;ATP1B1;P2RX7;ARRB2;SDCBP;DENND1A;NCKAP1L;FKBP15;ARRB1;ITGAV;CLTC;RAB1A;EEA1;MYO18A;DNM1L
Lymphoid	T3	GO:0006897	endocytosis	348	38	2.34309	0.00154509	COLEC12;MRC1;CD163L1;SIGLEC1;STAB1;CD163;STON2;ITSN1;MSR1;RIN2;MCTP1;GAS6;ABCA1;LRP1;RAB31;DNM1;HCK;OPHN1;CYFIP1;FCHO2;PAK1;LRRK2;MYO1E;HEATR5A;AP2A2;P2RX7;ARRB2;SDCBP;DENND1A;NCKAP1L;FKBP15;ARRB1;ITGAV;CLTC;RAB1A;EEA1;MYO18A;DNM1L
Lymphoid	T3	GO:0038024	cargo receptor activity	31	10	6.92185	0.00154509	COLEC12;MRC1;CD163L1;STAB1;CD163;MSR1;ABCA1;LRP1;AP2A2;ARRB1
Lymphoid	T3	GO:0099503	secretory vesicle	403	40	2.1298	0.00381775	F13A1;STON2;SELENOP;MCTP1;GAS6;IGF1;RAB31;SLC40A1;APBA1;DNM1;DMXL2;CTSZ;CYFIP1;CTSB;RPH3AL;TRPM2;LRRK2;PLD1;AP2A2;ATG7;ARSB;AMPD3;SDCBP;CTNNA1;APLP2;BRI3;LAIR1;ERP44;NCKAP1L;SERPINB6;ITGAV;ITPR2;DTNBP1;RCBTB2;STX12;HGSNAT;APAF1;NHLRC3;PSMD1;DNM1L
Lymphoid	T3	GO:0005044	scavenger receptor activity	11	6	11.7042	0.00381775	COLEC12;CD163L1;STAB1;CD163;MSR1;LRP1
Lymphoid	T3	GO:0008289	lipid binding	303	33	2.33698	0.00381775	STARD13;WDFY3;ADAP2;MCTP1;GAS6;ABCA1;OPHN1;SESTD1;FCHO2;TLR1;OSBPL1A;PLD1;MYO1E;AP2A2;CPNE8;OSBPL11;SH3PXD2A;MVB12B;SNX24;P2RX7;SNX6;SDCBP;DENND1A;ZFYVE26;CYTH4;ITPR2;ZCCHC2;ARAP1;CHPT1;EEA1;KIF16B;RPS6KC1;DNM1L
Lymphoid	T3	GO:0099504	synaptic vesicle cycle	84	15	3.83174	0.00463492	STON2;ITSN1;APBA1;DNM1;OPHN1;CYFIP1;FCHO2;LRRK2;PLD1;P2RX7;DENND1A;DTNBP1;FBXL20;EEA1;DNM1L
Lymphoid	T3	GO:0007264	small GTPase mediated signal transduction	324	34	2.25174	0.00463492	STARD13;ITSN1;RGL1;ARHGAP22;RIN2;ARHGAP6;ABCA1;IGF1;PSD3;RAB31;EPS8;SRGAP1;BCAR3;ARHGAP18;FARP1;SRGAP3;OPHN1;CYFIP1;ARHGAP5;PLD1;DOCK7;DNMBP;GNA12;DENND1A;DENND4B;CYTH4;ARRB1;ARAP1;ABI2;RAB1A;LPAR6;ROCK2;ARHGEF12;MYO9B
Lymphoid	T3	GO:0045055	regulated exocytosis	361	36	2.13983	0.00692921	F13A1;SELENOP;GAS6;IGF1;RAB31;APBA1;HCK;CTSZ;CYFIP1;CTSB;RPH3AL;TRPM2;LRRK2;PLD1;AP2A2;ATG7;ARSB;P2RX7;SNX6;AMPD3;SDCBP;APLP2;BRI3;LAIR1;ERP44;NCKAP1L;SERPINB6;CD84;ITGAV;DTNBP1;HGSNAT;FBXL20;APAF1;NHLRC3;PSMD1;DNM1L
Lymphoid	T3	GO:0030659	cytoplasmic vesicle membrane	355	35	2.11555	0.00909362	COLEC12;WLS;STAB1;CD163;MSR1;MCTP1;LRP1;RAB31;DMXL2;RPH3AL;FCHO2;TLR1;TRPM2;LRRK2;AP1S2;PLD1;AP2A2;RYR1;SNX24;AP1B1;APLP2;DENND1A;BRI3;LAIR1;NCKAP1L;SERPINB6;ARRB1;ITGAV;ITPR2;DTNBP1;STX12;HGSNAT;CLTC;RAB1A;DNM1L
Lymphoid	T3	GO:0012506	vesicle membrane	370	36	2.08778	0.00909362	COLEC12;WLS;STAB1;CD163;MSR1;MCTP1;LRP1;RAB31;DMXL2;RPH3AL;FCHO2;TLR1;TRPM2;LRRK2;AP1S2;PLD1;AP2A2;RYR1;SNX24;AP1B1;APLP2;DENND1A;BRI3;LAIR1;NCKAP1L;SERPINB6;ARRB1;ITGAV;ITPR2;DTNBP1;STX12;HGSNAT;APPL1;CLTC;RAB1A;DNM1L
Lymphoid	T3	GO:0007169	transmembrane receptor protein tyrosine kinase signaling pathway	326	33	2.1721	0.00909362	PDGFC;LGMN;CSF1R;ITSN1;SPRED1;NRP2;IGF1;LRP1;GFRA2;EPS8;PDK4;DNM1;HCK;CYFIP1;PAK1;ANKS1A;MYO1E;AP2A2;MVB12B;SH2B3;SNX6;ZNF106;SDCBP;PTPRE;NCKAP1L;ITGAV;NPTN;ARAP1;RTN4;APPL1;KIF16B;ATP6V1C1;ROCK2
Lymphoid	T3	GO:0005543	phospholipid binding	202	24	2.54943	0.00928453	WDFY3;ADAP2;MCTP1;GAS6;ABCA1;OPHN1;SESTD1;FCHO2;OSBPL1A;PLD1;MYO1E;CPNE8;SH3PXD2A;SNX24;SNX6;SDCBP;DENND1A;ZFYVE26;ITPR2;ZCCHC2;ARAP1;EEA1;KIF16B;RPS6KC1
Lymphoid	T3	GO:0030139	endocytic vesicle	156	20	2.75099	0.0142666	COLEC12;WLS;STAB1;CD163;ITSN1;MSR1;ABCA1;LRP1;RAB31;FCHO2;TLR1;PLD1;MYO1E;HEATR5A;AP2A2;ARRB2;ITGAV;STX12;CLTC;KIF16B
Lymphoid	T3	GO:0005905	clathrin-coated pit	38	9	5.08209	0.0180793	ITSN1;LRP1;FCHO2;AP1S2;AP2A2;ARRB2;ARRB1;CLTC;DNM1L
Lymphoid	T3	GO:0051056	regulation of small GTPase mediated signal transduction	200	23	2.46764	0.0187493	STARD13;ITSN1;ARHGAP22;ARHGAP6;ABCA1;IGF1;PSD3;EPS8;SRGAP1;ARHGAP18;FARP1;SRGAP3;OPHN1;ARHGAP5;DNMBP;DENND1A;DENND4B;CYTH4;ARRB1;ARAP1;LPAR6;ARHGEF12;MYO9B
Lymphoid	T3	GO:0036465	synaptic vesicle recycling	39	9	4.95178	0.0187493	STON2;ITSN1;DNM1;OPHN1;CYFIP1;FCHO2;LRRK2;DENND1A;DNM1L
Lymphoid	T3	GO:0006887	exocytosis	422	38	1.93221	0.0187493	F13A1;TNFAIP2;SELENOP;GAS6;IGF1;RAB31;APBA1;HCK;CTSZ;CYFIP1;CTSB;RPH3AL;PAK1;TRPM2;LRRK2;PLD1;AP2A2;ATG7;ARSB;P2RX7;SNX6;AMPD3;SDCBP;APLP2;BRI3;LAIR1;ERP44;NCKAP1L;SERPINB6;CD84;ITGAV;DTNBP1;HGSNAT;FBXL20;APAF1;NHLRC3;PSMD1;DNM1L
Lymphoid	T3	GO:0035091	phosphatidylinositol binding	137	18	2.81926	0.0187493	WDFY3;ADAP2;SESTD1;FCHO2;PLD1;MYO1E;SH3PXD2A;SNX24;SNX6;SDCBP;DENND1A;ZFYVE26;ITPR2;ZCCHC2;ARAP1;EEA1;KIF16B;RPS6KC1
Lymphoid	T3	GO:0048488	synaptic vesicle endocytosis	32	8	5.36443	0.022736	STON2;ITSN1;DNM1;OPHN1;FCHO2;LRRK2;DENND1A;DNM1L
Lymphoid	T3	GO:0140238	presynaptic endocytosis	32	8	5.36443	0.022736	STON2;ITSN1;DNM1;OPHN1;FCHO2;LRRK2;DENND1A;DNM1L
Lymphoid	T3	GO:0048365	Rac GTPase binding	42	9	4.59808	0.0285845	EPS8;SRGAP1;FARP1;SRGAP3;CYFIP1;PAK1;DOCK7;SRGAP2C;ABI2
Lymphoid	T3	GO:0098793	presynapse	176	20	2.43838	0.0479069	STON2;ITSN1;BLVRB;MCTP1;SLC40A1;APBA1;DNM1;DMXL2;OPHN1;CYFIP1;FCHO2;LRRK2;P2RX7;DENND1A;NPTN;DTNBP1;STX12;FBXL20;EEA1;DNM1L
Myeloid	ASDC	GO:0002286	T cell activation involved in immune response	60	12	9.29268	7.69247e-06	CD80;RELB;IRF4;CD1C;ICAM1;JAK3;PTGER4;GPR183;IL4R;RC3H2;MALT1;STAT3
Myeloid	ASDC	GO:0042093	T-helper cell differentiation	38	10	12.2272	7.69247e-06	CD80;RELB;IRF4;JAK3;PTGER4;GPR183;IL4R;RC3H2;MALT1;STAT3
Myeloid	ASDC	GO:0002287	alpha-beta T cell activation involved in immune response	39	10	11.9137	7.69247e-06	CD80;RELB;IRF4;JAK3;PTGER4;GPR183;IL4R;RC3H2;MALT1;STAT3
Myeloid	ASDC	GO:0002293	alpha-beta T cell differentiation involved in immune response	39	10	11.9137	7.69247e-06	CD80;RELB;IRF4;JAK3;PTGER4;GPR183;IL4R;RC3H2;MALT1;STAT3
Myeloid	ASDC	GO:0002294	CD4-positive, alpha-beta T cell differentiation involved in immune response	39	10	11.9137	7.69247e-06	CD80;RELB;IRF4;JAK3;PTGER4;GPR183;IL4R;RC3H2;MALT1;STAT3
Myeloid	ASDC	GO:0002250	adaptive immune response	237	22	4.31306	7.69247e-06	LAMP3;CD80;CD274;RELB;TNFAIP3;IRF4;CD1C;NECTIN2;CD40;ICAM1;NFKB2;JAK3;RNF19B;IL6ST;HLA-F;GPR183;NBN;IL4R;RC3H2;SWAP70;MALT1;STAT3
Myeloid	ASDC	GO:0002460	adaptive immune response based on somatic recombination of immune receptors built from immunoglobulin superfamily domains	160	18	5.22713	8.33835e-06	CD80;CD274;RELB;TNFAIP3;IRF4;CD1C;NECTIN2;CD40;ICAM1;NFKB2;JAK3;HLA-F;NBN;IL4R;RC3H2;SWAP70;MALT1;STAT3
Myeloid	ASDC	GO:0002285	lymphocyte activation involved in immune response	109	15	6.39405	8.49564e-06	CD80;RELB;IRF4;CD1C;CD40;ICAM1;JAK3;PTGER4;GPR183;NBN;IL4R;RC3H2;SWAP70;MALT1;STAT3
Myeloid	ASDC	GO:0002292	T cell differentiation involved in immune response	43	10	10.8054	1.32211e-05	CD80;RELB;IRF4;JAK3;PTGER4;GPR183;IL4R;RC3H2;MALT1;STAT3
Myeloid	ASDC	GO:0035710	CD4-positive, alpha-beta T cell activation	58	11	8.81203	2.21952e-05	CD80;CD274;RELB;IRF4;JAK3;PTGER4;GPR183;IL4R;RC3H2;MALT1;STAT3
Myeloid	ASDC	GO:0043367	CD4-positive, alpha-beta T cell differentiation	49	10	9.48233	4.14281e-05	CD80;RELB;IRF4;JAK3;PTGER4;GPR183;IL4R;RC3H2;MALT1;STAT3
Myeloid	ASDC	GO:0050778	positive regulation of immune response	456	27	2.75112	0.000865572	CD80;CCR7;NR4A3;CD274;RELB;GBP1;TNFAIP3;IRF4;CD1C;NECTIN2;CD40;IL6ST;NFKBIA;HLA-F;RPS19;IFIH1;VAV2;WIPF1;TRAF3;IL4R;BIRC2;RC3H2;PARP9;MALT1;NCK1;UBQLN1;KRAS
Myeloid	ASDC	GO:0046632	alpha-beta T cell differentiation	68	10	6.83286	0.000868729	CD80;RELB;IRF4;JAK3;PTGER4;GPR183;IL4R;RC3H2;MALT1;STAT3
Myeloid	ASDC	GO:0043207	response to external biotic stimulus	490	28	2.65505	0.000877148	CCL22;CD80;CCR7;PTGIR;CD274;GBP1;TNFAIP3;IRF4;CD40;ICAM1;NFKB2;NFKBIA;PTGER4;RPS19;PDCD1LG2;GBP3;SBNO2;IFIH1;CSF2RB;BCL2L11;WIPF1;TRAF3;IL4R;BIRC2;PARP9;MAPK8;MALT1;NCK1
Myeloid	ASDC	GO:0051707	response to other organism	490	28	2.65505	0.000877148	CCL22;CD80;CCR7;PTGIR;CD274;GBP1;TNFAIP3;IRF4;CD40;ICAM1;NFKB2;NFKBIA;PTGER4;RPS19;PDCD1LG2;GBP3;SBNO2;IFIH1;CSF2RB;BCL2L11;WIPF1;TRAF3;IL4R;BIRC2;PARP9;MAPK8;MALT1;NCK1
Myeloid	ASDC	hsa05169	Epstein-Barr virus infection	148	14	4.39519	0.00137773	RELB;TNFAIP3;CD40;ICAM1;NFKB2;JAK3;NFKBIA;HLA-F;BCL2L11;TRAF3;MAP2K4;MAPK8;STAT3;NCOR2
Myeloid	ASDC	GO:0002819	regulation of adaptive immune response	109	12	5.11524	0.00137773	CD80;CD274;TNFAIP3;CD1C;NECTIN2;CD40;JAK3;IL6ST;HLA-F;IL4R;RC3H2;MALT1
Myeloid	ASDC	GO:0046631	alpha-beta T cell activation	91	11	5.61646	0.00137773	CD80;CD274;RELB;IRF4;JAK3;PTGER4;GPR183;IL4R;RC3H2;MALT1;STAT3
Myeloid	ASDC	hsa04064	NF-kappa B signaling pathway	76	10	6.11361	0.00168002	TRAF1;RELB;TNFAIP3;CD40;ICAM1;NFKB2;NFKBIA;TRAF3;BIRC2;MALT1
Myeloid	ASDC	GO:0045622	regulation of T-helper cell differentiation	22	6	12.6718	0.0017391	CD80;IRF4;JAK3;IL4R;RC3H2;MALT1
Myeloid	ASDC	GO:0002822	regulation of adaptive immune response based on somatic recombination of immune receptors built from immunoglobulin superfamily domains	97	11	5.26905	0.00221748	CD80;CD274;TNFAIP3;CD1C;NECTIN2;CD40;JAK3;HLA-F;IL4R;RC3H2;MALT1
Myeloid	ASDC	GO:0019221	cytokine-mediated signaling pathway	443	25	2.62209	0.00277581	TRAF1;CCL22;CD80;CCR7;GBP1;TNFAIP3;IRF4;CD40;ICAM1;JAK3;IL6ST;NFKBIA;HLA-F;FSCN1;GBP2;CSF2RB;SPPL2A;IL15RA;TRAF3;IL4R;BIRC2;PARP9;KRAS;CANX;STAT3
Myeloid	ASDC	hsa05166	Human T-cell leukemia virus 1 infection	172	14	3.78191	0.00552218	RELB;CD40;ICAM1;NFKB2;JAK3;WNT5B;NFKBIA;HLA-F;IL15RA;MAP2K4;MAPK8;KRAS;CANX;APC
Myeloid	ASDC	GO:2000514	regulation of CD4-positive, alpha-beta T cell activation	40	7	8.1311	0.00552218	CD80;CD274;IRF4;JAK3;IL4R;RC3H2;MALT1
Myeloid	ASDC	GO:0034612	response to tumor necrosis factor	151	13	4.00016	0.0057683	TRAF1;CCL22;GBP1;TNFAIP3;NUB1;CD40;ICAM1;NFKBIA;GBP3;GBP2;SPPL2A;TRAF3;BIRC2
Myeloid	ASDC	GO:0032496	response to lipopolysaccharide	199	15	3.50227	0.00633859	CD80;CCR7;PTGIR;CD274;TNFAIP3;CD40;ICAM1;NFKB2;NFKBIA;PTGER4;PDCD1LG2;SBNO2;CSF2RB;MAPK8;MALT1
Myeloid	ASDC	GO:0071356	cellular response to tumor necrosis factor	135	12	4.13008	0.00787541	TRAF1;CCL22;GBP1;TNFAIP3;CD40;ICAM1;NFKBIA;GBP3;GBP2;SPPL2A;TRAF3;BIRC2
Myeloid	ASDC	GO:0002237	response to molecule of bacterial origin	204	15	3.41643	0.00787541	CD80;CCR7;PTGIR;CD274;TNFAIP3;CD40;ICAM1;NFKB2;NFKBIA;PTGER4;PDCD1LG2;SBNO2;CSF2RB;MAPK8;MALT1
Myeloid	ASDC	GO:0002697	regulation of immune effector process	234	16	3.17699	0.0100806	CD80;NR4A3;TNFAIP3;IRF4;CD1C;NECTIN2;CD40;JAK3;HLA-F;RPS19;TRAF3;IL4R;BIRC2;RC3H2;PARP9;MALT1
Myeloid	ASDC	GO:0002764	immune response-regulating signaling pathway	343	20	2.70924	0.0107393	CCR7;NR4A3;RELB;GBP1;TNFAIP3;IRF4;NECTIN2;CD40;NFKBIA;IFIH1;VAV2;WIPF1;TRAF3;BIRC2;RC3H2;MAPK8;MALT1;NCK1;UBQLN1;KRAS
Myeloid	ASDC	GO:0043370	regulation of CD4-positive, alpha-beta T cell differentiation	32	6	8.71189	0.0113858	CD80;IRF4;JAK3;IL4R;RC3H2;MALT1
Myeloid	ASDC	hsa04550	Signaling pathways regulating pluripotency of stem cells	64	8	5.80793	0.0132875	JAK3;WNT5B;IL6ST;ACVR2A;SKIL;KRAS;STAT3;APC
Myeloid	ASDC	hsa04668	TNF signaling pathway	83	9	5.0382	0.0140493	TRAF1;TNFAIP3;ICAM1;NFKBIA;CASP7;TRAF3;MAP2K4;BIRC2;MAPK8
Myeloid	ASDC	hsa05200	Pathways in cancer	325	19	2.71632	0.0142474	TRAF1;NFKB2;JAK3;WNT5B;IL6ST;NFKBIA;PTGER4;CASP7;CSF2RB;BCL2L11;IL15RA;TRAF3;IL4R;BIRC2;MAPK8;APPL1;KRAS;STAT3;APC
Myeloid	ASDC	GO:2001233	regulation of apoptotic signaling pathway	245	16	3.03435	0.0144878	TRAF1;EYA4;TNFAIP3;ICAM1;TNFRSF10B;BCL2L11;RPL11;SKIL;HERPUD1;RNF34;TP53BP2;DNAJA1;SIAH1;MAPK8;NCK1;UBQLN1
Myeloid	ASDC	GO:0048872	homeostasis of number of cells	171	13	3.53231	0.0147506	SLC7A11;CCR7;TNFAIP3;JAK3;RPS19;ACVR2A;BCL2L11;SKIL;GPR183;RC3H2;KRAS;WDR48;STAT3
Myeloid	ASDC	GO:0045063	T-helper 1 cell differentiation	12	4	15.4878	0.0163814	CD80;RELB;JAK3;IL4R
Myeloid	ASDC	GO:0002821	positive regulation of adaptive immune response	68	8	5.46628	0.0172563	CD80;CD274;CD1C;NECTIN2;CD40;IL6ST;HLA-F;MALT1
Myeloid	ASDC	GO:0046649	lymphocyte activation	421	22	2.42802	0.0172563	CD80;CCR7;CD274;RELB;TNFAIP3;IRF4;CD1C;CD40;ICAM1;JAK3;IL6ST;PTGER4;PDCD1LG2;GPR183;ATP11C;NBN;IL4R;RC3H2;SWAP70;MALT1;NCK1;STAT3
Myeloid	ASDC	GO:0002696	positive regulation of leukocyte activation	200	14	3.25244	0.0172563	CD80;CCR7;NR4A3;CD274;NECTIN2;CD40;JAK3;IL6ST;PDCD1LG2;GPR183;ATP11C;IL4R;MALT1;NCK1
Myeloid	ASDC	hsa04514	Cell adhesion molecules (CAMs)	89	9	4.69855	0.0195657	CD80;CD274;NECTIN2;CD40;ICAM1;ICOSLG;HLA-F;PDCD1LG2;MPZL1
Myeloid	ASDC	GO:0050867	positive regulation of cell activation	204	14	3.18867	0.0202961	CD80;CCR7;NR4A3;CD274;NECTIN2;CD40;JAK3;IL6ST;PDCD1LG2;GPR183;ATP11C;IL4R;MALT1;NCK1
Myeloid	ASDC	GO:0097190	apoptotic signaling pathway	369	20	2.51834	0.0205466	TRAF1;EYA4;TNFAIP3;ICAM1;TNFRSF10B;ARL6IP5;BCL2L11;RPL11;SKIL;RPS27L;HERPUD1;RNF34;TP53BP2;NBN;DNAJA1;SIAH1;MAPK8;APPL1;NCK1;UBQLN1
Myeloid	ASDC	GO:0031349	positive regulation of defense response	263	16	2.82667	0.0258397	CCR7;RELB;TNFAIP3;IRF4;NECTIN2;IL6ST;NFKBIA;PTGER4;RPS19;IFIH1;TRAF3;BIRC2;PARP9;MALT1;UBQLN1;KRAS
Myeloid	ASDC	GO:0002757	immune response-activating signal transduction	319	18	2.62176	0.0258397	CCR7;NR4A3;RELB;GBP1;TNFAIP3;IRF4;NECTIN2;NFKBIA;IFIH1;VAV2;WIPF1;TRAF3;BIRC2;RC3H2;MALT1;NCK1;UBQLN1;KRAS
Myeloid	ASDC	GO:0001817	regulation of cytokine production	407	21	2.39738	0.0258397	CD80;CCR7;NR4A3;CD274;RELB;GBP1;TNFAIP3;IRF4;CD40;NFKB2;JAK3;IL6ST;PTGER4;PDCD1LG2;IFIH1;HOMER2;TRAF3;IL4R;BIRC2;MALT1;STAT3
Myeloid	ASDC	GO:0042110	T cell activation	296	17	2.66851	0.0308922	CD80;CCR7;CD274;RELB;IRF4;CD1C;ICAM1;JAK3;IL6ST;PTGER4;PDCD1LG2;GPR183;IL4R;RC3H2;MALT1;NCK1;STAT3
Myeloid	ASDC	hsa04060	Cytokine-cytokine receptor interaction	118	10	3.93758	0.031	CCL22;CCR7;CD40;IL6ST;TNFRSF10B;ACVR2A;CSF2RB;IL15RA;RELT;IL4R
Myeloid	ASDC	hsa04210	Apoptosis	98	9	4.26705	0.0341641	TRAF1;NFKBIA;TNFRSF10B;CASP7;CSF2RB;BCL2L11;BIRC2;MAPK8;KRAS
Myeloid	ASDC	GO:0032663	regulation of interleukin-2 production	42	6	6.63763	0.0341641	CD80;GBP1;TNFAIP3;IRF4;HOMER2;MALT1
Myeloid	ASDC	GO:0046637	regulation of alpha-beta T cell differentiation	43	6	6.48327	0.0372679	CD80;IRF4;JAK3;IL4R;RC3H2;MALT1
Myeloid	ASDC	hsa05203	Viral carcinogenesis	122	10	3.80848	0.0372679	TRAF1;NFKB2;JAK3;IL6ST;NFKBIA;HLA-F;GTF2E2;TRAF3;KRAS;STAT3
Myeloid	ASDC	GO:0071216	cellular response to biotic stimulus	146	11	3.50067	0.0372679	CD80;CD274;TNFAIP3;CD40;ICAM1;NFKBIA;PDCD1LG2;SBNO2;BCL2L11;MAPK8;MALT1
Myeloid	ASDC	hsa05162	Measles	80	8	4.64634	0.0372679	TNFAIP3;JAK3;NFKBIA;TNFRSF10B;IFIH1;RAB9A;EIF3H;STAT3
Myeloid	ASDC	GO:0097193	intrinsic apoptotic signaling pathway	196	13	3.08176	0.0372679	TNFRSF10B;ARL6IP5;BCL2L11;RPL11;SKIL;RPS27L;HERPUD1;TP53BP2;NBN;DNAJA1;SIAH1;NCK1;UBQLN1
Myeloid	ASDC	GO:0071222	cellular response to lipopolysaccharide	123	10	3.77751	0.0372679	CD80;CD274;TNFAIP3;CD40;ICAM1;NFKBIA;PDCD1LG2;SBNO2;MAPK8;MALT1
Myeloid	ASDC	GO:0050671	positive regulation of lymphocyte proliferation	81	8	4.58898	0.0396677	CD80;CD274;CD40;JAK3;IL6ST;PDCD1LG2;GPR183;NCK1
Myeloid	ASDC	GO:0032946	positive regulation of mononuclear cell proliferation	82	8	4.53302	0.0415536	CD80;CD274;CD40;JAK3;IL6ST;PDCD1LG2;GPR183;NCK1
Myeloid	ASDC	GO:0070936	protein K48-linked ubiquitination	45	6	6.19512	0.0415536	TNFAIP3;RNF34;RNF115;BIRC2;UBE2A;AMFR
Myeloid	ASDC	GO:1903039	positive regulation of leukocyte cell-cell adhesion	150	11	3.40732	0.0415536	CD80;CCR7;NR4A3;CD274;ICAM1;JAK3;IL6ST;PDCD1LG2;IL4R;MALT1;NCK1
Myeloid	ASDC	GO:0001776	leukocyte homeostasis	63	7	5.1626	0.0415536	SLC7A11;TNFAIP3;JAK3;BCL2L11;SKIL;GPR183;RC3H2
Myeloid	ASDC	GO:0002824	positive regulation of adaptive immune response based on somatic recombination of immune receptors built from immunoglobulin superfamily domains	63	7	5.1626	0.0415536	CD80;CD274;CD1C;NECTIN2;CD40;HLA-F;MALT1
Myeloid	ASDC	GO:0045089	positive regulation of innate immune response	201	13	3.0051	0.0415536	RELB;TNFAIP3;IRF4;NECTIN2;NFKBIA;RPS19;IFIH1;TRAF3;BIRC2;PARP9;MALT1;UBQLN1;KRAS
Myeloid	ASDC	GO:0072539	T-helper 17 cell differentiation	17	4	10.9326	0.0415536	IRF4;RC3H2;MALT1;STAT3
Myeloid	ASDC	GO:0045862	positive regulation of proteolysis	228	14	2.85302	0.0415536	NUB1;RNF19B;TNFRSF10B;ARL6IP5;BCL2L11;RPS27L;HERPUD1;CHFR;UBQLN1;BCL2L13;WDR48;MTCH1;SMURF1;STAT3
Myeloid	ASDC	GO:0046634	regulation of alpha-beta T cell activation	64	7	5.08194	0.0426563	CD80;CD274;IRF4;JAK3;IL4R;RC3H2;MALT1
Myeloid	ASDC	GO:0071219	cellular response to molecule of bacterial origin	128	10	3.62995	0.0426563	CD80;CD274;TNFAIP3;CD40;ICAM1;NFKBIA;PDCD1LG2;SBNO2;MAPK8;MALT1
Myeloid	ASDC	GO:0070665	positive regulation of leukocyte proliferation	84	8	4.42509	0.0426563	CD80;CD274;CD40;JAK3;IL6ST;PDCD1LG2;GPR183;NCK1
Myeloid	ASDC	GO:0098552	side of membrane	286	16	2.59935	0.0430948	CD80;CCR7;CD274;CD40;ICAM1;IL6ST;HLA-F;PDCD1LG2;SPPL2A;TMEM123;TRAF3;BIRC2;DNAJA1;KRAS;CANX;GRAMD1A
Myeloid	ASDC	GO:0030217	T cell differentiation	153	11	3.34051	0.0430948	CD80;CCR7;RELB;IRF4;JAK3;PTGER4;GPR183;IL4R;RC3H2;MALT1;STAT3
Myeloid	ASDC	GO:0043281	regulation of cysteine-type endopeptidase activity involved in apoptotic process	129	10	3.60182	0.0430948	LAMP3;TNFRSF10B;ARL6IP5;BCL2L11;RPS27L;HERPUD1;RNF34;BIRC2;BCL2L13;MTCH1
Myeloid	ASDC	GO:0030162	regulation of proteolysis	406	20	2.28884	0.0431646	LAMP3;NUB1;RNF19B;TNFRSF10B;ARL6IP5;BCL2L11;RPL11;RPS27L;HERPUD1;RNF34;TRAF3;BIRC2;CLEC16A;CHFR;UBQLN1;BCL2L13;WDR48;MTCH1;SMURF1;STAT3
Myeloid	ASDC	GO:0051251	positive regulation of lymphocyte activation	179	12	3.11487	0.0439548	CD80;CCR7;CD274;CD40;JAK3;IL6ST;PDCD1LG2;GPR183;ATP11C;IL4R;MALT1;NCK1
Myeloid	ASDC	GO:2000515	negative regulation of CD4-positive, alpha-beta T cell activation	18	4	10.3252	0.0445425	CD274;JAK3;IL4R;RC3H2
Myeloid	ASDC	GO:0070306	lens fiber cell differentiation	18	4	10.3252	0.0445425	SLC7A11;WNT5B;SKIL;TDRD7
Myeloid	ASDC	GO:0072538	T-helper 17 type immune response	18	4	10.3252	0.0445425	IRF4;RC3H2;MALT1;STAT3
Myeloid	ASDC	GO:0002694	regulation of leukocyte activation	320	17	2.46837	0.0466803	CD80;CCR7;NR4A3;CD274;TNFAIP3;IRF4;NECTIN2;CD40;JAK3;IL6ST;PDCD1LG2;GPR183;ATP11C;IL4R;RC3H2;MALT1;NCK1
Myeloid	Macr1	GO:0005096	GTPase activator activity	200	25	3.28902	0.000908005	NRP1;ARHGAP24;STARD13;ADAP2;ARHGAP6;ARHGAP5;SRGAP1;TBC1D4;ARHGAP18;TBC1D14;SRGAP2;FAM13A;TBC1D9;RIN2;GARNL3;AGFG1;SRGAP3;EVI5;TBC1D12;ARHGEF10L;IQGAP1;TBC1D5;TBC1D15;NCKAP1L;ARHGAP12
Myeloid	Macr1	GO:0030695	GTPase regulator activity	222	26	3.0816	0.000908005	NRP1;ARHGAP24;STARD13;ADAP2;ARHGAP6;ARHGAP5;SRGAP1;IQGAP2;TBC1D4;ARHGAP18;TBC1D14;SRGAP2;FAM13A;TBC1D9;RIN2;GARNL3;AGFG1;SRGAP3;EVI5;TBC1D12;ARHGEF10L;IQGAP1;TBC1D5;TBC1D15;NCKAP1L;ARHGAP12
Myeloid	Macr1	GO:0008289	lipid binding	416	38	2.40351	0.000908005	STARD13;ITPR2;AP2A2;ADAP2;GAS6;SNCA;SH3PXD2A;SNX6;ABCA1;WDFY3;IQGAP2;NR3C2;SNX9;SNX29;SNX2;NCF4;CD14;SNX24;SCARB1;C2CD5;ANXA4;PLEKHA1;ESR1;CYTH4;ZCCHC2;PLD1;SNX13;LY96;CPNE8;OSBPL1A;TLR1;IQGAP1;OSBPL9;NR3C1;OSBPL11;SNX8;ANKFY1;MTM1
Myeloid	Macr1	GO:0008047	enzyme activator activity	367	34	2.43764	0.00209425	FGF13;ITSN1;NRP1;ARHGAP24;STARD13;ADAP2;ARHGAP6;ARHGAP5;GAS6;CTSC;PDGFB;SH3PXD2A;SRGAP1;TBC1D4;ARHGAP18;TBC1D14;SRGAP2;FAM13A;NCF4;TBC1D9;RIN2;GARNL3;AGFG1;SRGAP3;EVI5;TBC1D12;ARHGEF10L;IQGAP1;TBC1D5;TBC1D15;STK3;NCKAP1L;PSME4;ARHGAP12
Myeloid	Macr1	GO:0043547	positive regulation of GTPase activity	273	28	2.69868	0.00210764	NRP1;ARHGAP24;STARD13;ADAP2;ARHGAP6;ARHGAP5;SRGAP1;TBC1D4;ARHGAP18;TBC1D14;SNX9;SRGAP2;FAM13A;TBC1D9;RIN2;GARNL3;AGFG1;SRGAP3;EVI5;TBC1D12;ARHGEF10L;SNX13;IQGAP1;TBC1D5;TBC1D15;NCKAP1L;MAPRE2;ARHGAP12
Myeloid	Macr1	GO:0005543	phospholipid binding	263	27	2.70125	0.0026646	ITPR2;ADAP2;GAS6;SNCA;SH3PXD2A;SNX6;ABCA1;WDFY3;IQGAP2;SNX9;SNX29;SNX2;NCF4;SNX24;SCARB1;C2CD5;ANXA4;PLEKHA1;ZCCHC2;PLD1;SNX13;CPNE8;OSBPL1A;IQGAP1;SNX8;ANKFY1;MTM1
Myeloid	Macr1	GO:0051345	positive regulation of hydrolase activity	489	40	2.15232	0.002815	LGMN;NRP1;ARHGAP24;STARD13;TPM1;ADAP2;ARHGAP6;ARHGAP5;RCN3;SNCA;SRGAP1;MEF2C;TBC1D4;ARHGAP18;TBC1D14;SNX9;SRGAP2;FAM13A;DAPK1;TBC1D9;RIN2;GARNL3;AGFG1;SRGAP3;EVI5;ESR1;TBC1D12;ARHGEF10L;CR1;CASP10;SNX13;IFI16;IQGAP1;ROCK2;TBC1D5;TBC1D15;NCKAP1L;MAPRE2;PSME4;ARHGAP12
Myeloid	Macr1	GO:0060589	nucleoside-triphosphatase regulator activity	252	26	2.71475	0.002815	NRP1;ARHGAP24;STARD13;ADAP2;ARHGAP6;ARHGAP5;SRGAP1;IQGAP2;TBC1D4;ARHGAP18;TBC1D14;SRGAP2;FAM13A;TBC1D9;RIN2;GARNL3;AGFG1;SRGAP3;EVI5;TBC1D12;ARHGEF10L;IQGAP1;TBC1D5;TBC1D15;NCKAP1L;ARHGAP12
Myeloid	Macr1	GO:0035091	phosphatidylinositol binding	168	20	3.1324	0.00411044	ITPR2;ADAP2;SH3PXD2A;SNX6;WDFY3;IQGAP2;SNX9;SNX29;SNX2;NCF4;SNX24;SCARB1;PLEKHA1;ZCCHC2;PLD1;SNX13;IQGAP1;SNX8;ANKFY1;MTM1
Myeloid	Macr1	GO:0043087	regulation of GTPase activity	327	30	2.41396	0.00442954	NRP1;ARHGAP24;STARD13;ADAP2;ARHGAP6;ARHGAP5;PLXND1;SRGAP1;IQGAP2;TBC1D4;ARHGAP18;TBC1D14;SNX9;SRGAP2;FAM13A;TBC1D9;RIN2;GARNL3;AGFG1;SRGAP3;EVI5;TBC1D12;ARHGEF10L;SNX13;IQGAP1;TBC1D5;TBC1D15;NCKAP1L;MAPRE2;ARHGAP12
Myeloid	Macr1	GO:1902903	regulation of supramolecular fiber organization	223	23	2.71381	0.00764925	FGF13;NRP1;TPM1;ARHGAP6;SNCA;IQGAP2;MEF2C;ARHGAP18;PRKN;FMN1;RHOBTB1;EPS8;COLGALT1;ARHGEF10L;SPIRE1;CARMIL1;SORBS3;TGFBR1;CAPZB;ROCK2;NCKAP1L;ABL1;ABI2
Myeloid	Macr1	GO:0038024	cargo receptor activity	50	10	5.26243	0.00821686	COLEC12;CD163L1;MRC1;STAB1;AP2A2;CD163;DAB2;EPS15;ABCA1;SCARB1
Myeloid	Macr1	GO:0051056	regulation of small GTPase mediated signal transduction	243	24	2.59873	0.00865944	ITSN1;NRP1;ARHGAP24;STARD13;IGF1;PLEKHG5;ARHGAP6;ARHGAP5;ABCA1;SRGAP1;ARHGAP18;SRGAP2;FAM13A;RHOBTB1;GARNL3;SRGAP3;EPS8;CYTH4;ARHGEF10L;LPAR6;TIMP2;ABL1;MAPRE2;ARHGAP12
Myeloid	Macr1	GO:0031032	actomyosin structure organization	111	15	3.5557	0.00865944	TTN;NRP1;TPM1;ARHGAP6;PHACTR1;MEF2C;MEF2A;EPB41L3;ARHGEF10L;CARMIL1;FRMD3;SORBS3;TGFBR1;ROCK2;ABL1
Myeloid	Macr1	GO:0032970	regulation of actin filament-based process	245	24	2.57752	0.00865944	FGF13;PDE4D;NRP1;TPM1;ARHGAP6;CSF1R;IQGAP2;MEF2C;ARHGAP18;PRKN;FMN1;TRPM2;RHOBTB1;EPS8;ARHGEF10L;SPIRE1;CARMIL1;SORBS3;TGFBR1;CAPZB;ROCK2;NCKAP1L;ABL1;ABI2
Myeloid	Macr1	GO:0051496	positive regulation of stress fiber assembly	33	8	6.3787	0.0102111	NRP1;TPM1;ARHGEF10L;CARMIL1;SORBS3;TGFBR1;ROCK2;ABL1
Myeloid	Macr1	GO:0032956	regulation of actin cytoskeleton organization	218	22	2.65536	0.0107603	NRP1;TPM1;ARHGAP6;CSF1R;IQGAP2;MEF2C;ARHGAP18;PRKN;FMN1;TRPM2;RHOBTB1;EPS8;ARHGEF10L;SPIRE1;CARMIL1;SORBS3;TGFBR1;CAPZB;ROCK2;NCKAP1L;ABL1;ABI2
Myeloid	Macr1	GO:0110053	regulation of actin filament organization	175	19	2.85675	0.0131708	NRP1;TPM1;ARHGAP6;IQGAP2;ARHGAP18;PRKN;FMN1;RHOBTB1;EPS8;ARHGEF10L;SPIRE1;CARMIL1;SORBS3;TGFBR1;CAPZB;ROCK2;NCKAP1L;ABL1;ABI2
Myeloid	Macr1	GO:0097435	supramolecular fiber organization	398	32	2.11555	0.0161114	FGF13;TTN;NRP1;TPM1;ARHGAP6;LTBP2;SNCA;PHACTR1;IQGAP2;MEF2C;ARHGAP18;PRKN;FMN1;MEF2A;RHOBTB1;AGFG1;EPS8;COLGALT1;ARHGEF10L;SPIRE1;CARMIL1;SORBS3;TGFBR1;CAPZB;P4HA1;ROCK2;NCKAP1L;ABL1;KLHL24;ABI2;MTM1;ARHGAP12
Myeloid	Macr1	GO:0048146	positive regulation of fibroblast proliferation	36	8	5.84715	0.0161114	PDGFC;IGF1;GAS6;PDGFB;ESR1;RNASEH2B;ZMIZ1;CDK6
Myeloid	Macr1	GO:0031267	small GTPase binding	385	31	2.11864	0.0194012	ITSN1;RGL1;PLEKHG5;RPH3AL;DAAM2;MYO5A;PDGFB;ABCA1;SRGAP1;IQGAP2;TBC1D4;GFRA2;TBC1D14;SRGAP2;TBC1D9;DAAM1;SRGAP2C;RIN2;SRGAP3;EVI5;EPS8;TBC1D12;ARHGEF10L;IQGAP1;JAK1;ROCK2;TBC1D5;RCBTB2;TBC1D15;ANKFY1;ABI2
Myeloid	Macr1	GO:0030029	actin filament-based process	461	35	1.99767	0.0207066	PDE4D;TTN;NRP1;TPM1;ARHGAP6;DAAM2;MYO5A;CSF1R;PHACTR1;IQGAP2;MEF2C;ARHGAP18;PRKN;SRGAP2;FMN1;MEF2A;DMD;EPB41L3;TRPM2;DAAM1;RHOBTB1;EPS8;ARHGEF10L;SPIRE1;CARMIL1;FRMD3;SORBS3;TGFBR1;CAPZB;ROCK2;NCKAP1L;ABL1;IKBKB;ABI2;ARHGAP12
Myeloid	Macr1	GO:0110020	regulation of actomyosin structure organization	60	10	4.38536	0.022429	NRP1;TPM1;ARHGAP6;MEF2C;ARHGEF10L;CARMIL1;SORBS3;TGFBR1;ROCK2;ABL1
Myeloid	Macr1	GO:0017016	Ras GTPase binding	374	30	2.1106	0.0235159	ITSN1;RGL1;PLEKHG5;RPH3AL;DAAM2;MYO5A;PDGFB;SRGAP1;IQGAP2;TBC1D4;GFRA2;TBC1D14;SRGAP2;TBC1D9;DAAM1;SRGAP2C;RIN2;SRGAP3;EVI5;EPS8;TBC1D12;ARHGEF10L;IQGAP1;JAK1;ROCK2;TBC1D5;RCBTB2;TBC1D15;ANKFY1;ABI2
Myeloid	Macr1	GO:0032233	positive regulation of actin filament bundle assembly	39	8	5.39737	0.0235159	NRP1;TPM1;ARHGEF10L;CARMIL1;SORBS3;TGFBR1;ROCK2;ABL1
Myeloid	Macr1	GO:0051020	GTPase binding	449	34	1.99246	0.0235159	ITSN1;RGL1;PLEKHG5;RPH3AL;DAAM2;MYO5A;PDGFB;ABCA1;SRGAP1;IQGAP2;TBC1D4;GFRA2;TBC1D14;SRGAP2;TBC1D9;DAAM1;SRGAP2C;RIN2;GOLGA4;SRGAP3;EVI5;EPS8;TBC1D12;CYTH4;ARHGEF10L;IQGAP1;JAK1;ROCK2;TBC1D5;RCBTB2;CLTA;TBC1D15;ANKFY1;ABI2
Myeloid	Macr1	GO:0051017	actin filament bundle assembly	101	13	3.38671	0.0273419	NRP1;TPM1;ARHGAP6;PHACTR1;PRKN;EPS8;ARHGEF10L;SPIRE1;CARMIL1;SORBS3;TGFBR1;ROCK2;ABL1
Myeloid	Macr1	GO:0032231	regulation of actin filament bundle assembly	63	10	4.17653	0.0281916	NRP1;TPM1;ARHGAP6;PRKN;ARHGEF10L;CARMIL1;SORBS3;TGFBR1;ROCK2;ABL1
Myeloid	Macr1	GO:0061572	actin filament bundle organization	102	13	3.35351	0.0281916	NRP1;TPM1;ARHGAP6;PHACTR1;PRKN;EPS8;ARHGEF10L;SPIRE1;CARMIL1;SORBS3;TGFBR1;ROCK2;ABL1
Myeloid	Macr1	GO:1902905	positive regulation of supramolecular fiber organization	132	15	2.99002	0.0314135	NRP1;TPM1;IQGAP2;FMN1;RHOBTB1;COLGALT1;ARHGEF10L;SPIRE1;CARMIL1;SORBS3;TGFBR1;ROCK2;NCKAP1L;ABL1;ABI2
Myeloid	Macr1	GO:0012506	vesicle membrane	499	36	1.89827	0.032577	COLEC12;WLS;STAB1;RYR1;ITPR2;RPH3AL;AP2A2;CD163;DAB2;SNCA;EPS15;IQGAP2;SNX9;ATP8B4;TRPM2;CD14;SNX24;SCARB1;C2CD5;ANXA4;ZNRF2;AP1B1;KIF1B;CLTC;PLD1;SPIRE1;CR1;SERPINB6;TLR1;IQGAP1;TBC1D5;CLTA;MANBA;NCKAP1L;BCL2L1;BRI3
Myeloid	Macr1	GO:0030659	cytoplasmic vesicle membrane	481	35	1.91461	0.03311	COLEC12;WLS;STAB1;RYR1;ITPR2;RPH3AL;AP2A2;CD163;DAB2;SNCA;EPS15;IQGAP2;SNX9;ATP8B4;TRPM2;CD14;SNX24;SCARB1;C2CD5;ZNRF2;AP1B1;KIF1B;CLTC;PLD1;SPIRE1;CR1;SERPINB6;TLR1;IQGAP1;TBC1D5;CLTA;MANBA;NCKAP1L;BCL2L1;BRI3
Myeloid	Macr1	GO:0051492	regulation of stress fiber assembly	54	9	4.38536	0.0336794	NRP1;TPM1;ARHGAP6;ARHGEF10L;CARMIL1;SORBS3;TGFBR1;ROCK2;ABL1
Myeloid	Macr1	GO:0030038	contractile actin filament bundle assembly	66	10	3.98669	0.0336794	NRP1;TPM1;ARHGAP6;PHACTR1;ARHGEF10L;CARMIL1;SORBS3;TGFBR1;ROCK2;ABL1
Myeloid	Macr1	GO:0043149	stress fiber assembly	66	10	3.98669	0.0336794	NRP1;TPM1;ARHGAP6;PHACTR1;ARHGEF10L;CARMIL1;SORBS3;TGFBR1;ROCK2;ABL1
Myeloid	Macr1	GO:0038023	signaling receptor activity	470	34	1.90343	0.0409015	COLEC12;HRH1;LYVE1;HTR1F;MRC1;P2RY14;LILRB5;NRP1;ADGRL3;CMKLR1;IL12RB2;PLXND1;CSF1R;ABCA1;MERTK;GFRA2;GPR34;NR3C2;ATRN;ROR1;CD14;CD200R1;SCARB1;ESR1;IL10RA;NR1D2;LPAR6;FPR3;CR1;TNFRSF1A;LY96;TGFBR1;TLR1;NR3C1
Myeloid	Macr1	GO:0030036	actin cytoskeleton organization	415	31	1.96549	0.043319	TTN;NRP1;TPM1;ARHGAP6;DAAM2;CSF1R;PHACTR1;IQGAP2;MEF2C;ARHGAP18;PRKN;FMN1;MEF2A;EPB41L3;TRPM2;DAAM1;RHOBTB1;EPS8;ARHGEF10L;SPIRE1;CARMIL1;FRMD3;SORBS3;TGFBR1;CAPZB;ROCK2;NCKAP1L;ABL1;IKBKB;ABI2;ARHGAP12
Myeloid	Macr1	GO:0006897	endocytosis	454	33	1.91256	0.043648	COLEC12;CD163L1;ITSN1;MRC1;STAB1;SIGLEC1;DNM1;AP2A2;GAS6;CD163;DAB2;SNCA;STON2;EPS15;ABCA1;MERTK;SNX9;SNX2;NCF4;CD14;RHOBTB1;RIN2;SCARB1;EEF2K;CLTC;CARMIL1;TBC1D5;CLTA;NCKAP1L;ABL1;ANKFY1;BCL2L1;ARHGAP12
Myeloid	Macr1	GO:0071277	cellular response to calcium ion	45	8	4.67772	0.043648	LGMN;RYR1;MEF2C;MEF2A;TRPM2;EEF2K;CPNE8;IQGAP1
Myeloid	Macr2	hsa04142	Lysosome	96	13	8.54201	2.08331e-05	SCARB2;ACP5;CD63;HEXB;LAMP1;GGA1;CTSL;SLC17A5;ATP6V1H;GNS;GALC;SLC11A2;ATP6V0D1
Myeloid	Macr2	GO:0005764	lysosome	464	26	3.53463	3.46401e-05	KCNE1;SLC26A11;SCARB2;ACP5;CD63;HEXB;SLC29A3;LAMP1;CTSL;SLC36A1;ATP6V1B2;SLC17A5;ATP6V1H;TMEM63A;ZFYVE26;ATP6V1A;GNS;GALC;SNX1;SDCBP;GRN;VAPA;SLC11A2;SQSTM1;ATP6V0D1;TM6SF1
Myeloid	Macr2	GO:0000323	lytic vacuole	465	26	3.52702	3.46401e-05	KCNE1;SLC26A11;SCARB2;ACP5;CD63;HEXB;SLC29A3;LAMP1;CTSL;SLC36A1;ATP6V1B2;SLC17A5;ATP6V1H;TMEM63A;ZFYVE26;ATP6V1A;GNS;GALC;SNX1;SDCBP;GRN;VAPA;SLC11A2;SQSTM1;ATP6V0D1;TM6SF1
Myeloid	Macr2	GO:0042470	melanosome	82	11	8.46188	7.91108e-05	GPNMB;TFRC;CD63;LAMP1;ATP6V1B2;TRPV2;P4HB;SDCBP;TMED10;RAB1A;SND1
Myeloid	Macr2	GO:0048770	pigment granule	82	11	8.46188	7.91108e-05	GPNMB;TFRC;CD63;LAMP1;ATP6V1B2;TRPV2;P4HB;SDCBP;TMED10;RAB1A;SND1
Myeloid	Macr2	GO:0044437	vacuolar part	381	22	3.64238	0.000144943	SLC26A11;SCARB2;CD63;HEXB;SLC29A3;LAMP1;CTSL;SLC36A1;ATP6V1B2;SLC17A5;ATP6V1H;TMEM63A;ZFYVE26;ATP6V1A;GNS;GALC;SDCBP;GRN;VAPA;SLC11A2;ATP6V0D1;TM6SF1
Myeloid	Macr2	GO:0012506	vesicle membrane	499	25	3.16029	0.0002452	GPNMB;MSR1;SCARB2;DENND4C;TFRC;CD9;CD63;CALR;ATP6AP2;RAB20;LAMP1;SIGLEC9;STX4;SLC17A5;SIRPA;TMEM63A;C5AR1;TYROBP;TMED10;VAPA;FNDC3A;WASL;ATP6V0D1;RAB1A;CNIH3
Myeloid	Macr2	GO:0030659	cytoplasmic vesicle membrane	481	24	3.14742	0.000414955	GPNMB;MSR1;SCARB2;DENND4C;TFRC;CD9;CD63;CALR;ATP6AP2;RAB20;LAMP1;SIGLEC9;STX4;SLC17A5;SIRPA;TMEM63A;C5AR1;TYROBP;TMED10;VAPA;WASL;ATP6V0D1;RAB1A;CNIH3
Myeloid	Macr2	GO:0030141	secretory granule	499	24	3.03388	0.00071537	DENND4C;CD9;S100A11;CD63;CALR;HEXB;ATP6AP2;LAMP1;SIGLEC9;STX4;SIRPA;TMEM63A;C5AR1;SPAG9;FERMT3;GNS;TYROBP;SDCBP;TMED10;GRN;VAPA;FNDC3A;CAB39;HGF
Myeloid	Macr2	GO:0005765	lysosomal membrane	252	16	4.00505	0.00123181	SLC26A11;SCARB2;CD63;SLC29A3;LAMP1;SLC36A1;ATP6V1B2;SLC17A5;ATP6V1H;TMEM63A;ZFYVE26;ATP6V1A;VAPA;SLC11A2;ATP6V0D1;TM6SF1
Myeloid	Macr2	GO:0030003	cellular cation homeostasis	315	18	3.60454	0.00123181	TFRC;GSTO1;CALR;HEXB;RAB20;SLC31A1;SLC31A2;ATP6V1H;SLC8B1;C5AR1;ANXA5;ATP6V1A;ATP1B1;SLC11A2;HMOX1;ATP6V0D1;HIF1A;THADA
Myeloid	Macr2	GO:0002274	myeloid leukocyte activation	452	22	3.07024	0.00123181	NR1H3;S100A11;CD63;HEXB;ATP6AP2;LAMP1;ADAM9;SIGLEC9;STX4;SIRPA;TMEM63A;C5AR1;CD84;GNS;TYROBP;C12orf4;SDCBP;GRN;VAPA;HMOX1;CAB39;IL18
Myeloid	Macr2	GO:0098852	lytic vacuole membrane	253	16	3.98922	0.00123181	SLC26A11;SCARB2;CD63;SLC29A3;LAMP1;SLC36A1;ATP6V1B2;SLC17A5;ATP6V1H;TMEM63A;ZFYVE26;ATP6V1A;VAPA;SLC11A2;ATP6V0D1;TM6SF1
Myeloid	Macr2	GO:0006873	cellular ion homeostasis	318	18	3.57054	0.00127055	TFRC;GSTO1;CALR;HEXB;RAB20;SLC31A1;SLC31A2;ATP6V1H;SLC8B1;C5AR1;ANXA5;ATP6V1A;ATP1B1;SLC11A2;HMOX1;ATP6V0D1;HIF1A;THADA
Myeloid	Macr2	GO:0055082	cellular chemical homeostasis	389	20	3.24316	0.0013972	GCLC;TFRC;GSTO1;CALR;HEXB;RAB20;SLC31A1;STX4;SLC31A2;ATP6V1H;SLC8B1;C5AR1;ANXA5;ATP6V1A;ATP1B1;SLC11A2;HMOX1;ATP6V0D1;HIF1A;THADA
Myeloid	Macr2	GO:0046916	cellular transition metal ion homeostasis	59	8	8.55315	0.00149714	TFRC;SLC31A1;SLC31A2;ATP6V1A;SLC11A2;HMOX1;ATP6V0D1;HIF1A
Myeloid	Macr2	GO:0098660	inorganic ion transmembrane transport	394	20	3.202	0.00149714	KCNE1;SLC26A11;GSTO1;CD63;SLC36A1;ATP6V1B2;SLC31A1;SLC17A5;SLC31A2;ATP6V1H;SLC8B1;TRPV2;ANXA5;TTYH3;ATP6V1A;ATP1B1;SLC11A2;CAB39;ATP6V0D1;THADA
Myeloid	Macr2	GO:0022890	inorganic cation transmembrane transporter activity	265	16	3.80857	0.00156093	KCNE1;TFRC;SLC36A1;ATP6V1B2;SLC31A1;SLC17A5;SLC31A2;ATP6V1H;SLC8B1;TMEM63A;TRPV2;ANXA5;ATP6V1A;ATP1B1;SLC11A2;ATP6V0D1
Myeloid	Macr2	GO:0002444	myeloid leukocyte mediated immunity	398	20	3.16982	0.00156093	S100A11;CD63;HEXB;ATP6AP2;LAMP1;SIGLEC9;STX4;SIRPA;TMEM63A;C5AR1;CD84;GNS;TYROBP;C12orf4;ADAM17;SDCBP;GRN;VAPA;HMOX1;CAB39
Myeloid	Macr2	GO:0006875	cellular metal ion homeostasis	278	16	3.63047	0.00269129	TFRC;GSTO1;CALR;HEXB;SLC31A1;SLC31A2;SLC8B1;C5AR1;ANXA5;ATP6V1A;ATP1B1;SLC11A2;HMOX1;ATP6V0D1;HIF1A;THADA
Myeloid	Macr2	GO:0019725	cellular homeostasis	491	22	2.82637	0.00282593	GCLC;TFRC;GSTO1;CALR;HEXB;RAB20;SLC31A1;STX4;SLC31A2;TXNRD1;ATP6V1H;SLC8B1;C5AR1;ANXA5;P4HB;ATP6V1A;ATP1B1;SLC11A2;HMOX1;ATP6V0D1;HIF1A;THADA
Myeloid	Macr2	GO:0000041	transition metal ion transport	67	8	7.53188	0.00282593	TFRC;ATP6V1B2;SLC31A1;SLC31A2;ATP6V1H;ATP6V1A;SLC11A2;ATP6V0D1
Myeloid	Macr2	GO:0043299	leukocyte degranulation	385	19	3.11301	0.00282593	S100A11;CD63;HEXB;ATP6AP2;LAMP1;SIGLEC9;STX4;SIRPA;TMEM63A;C5AR1;CD84;GNS;TYROBP;C12orf4;SDCBP;GRN;VAPA;HMOX1;CAB39
Myeloid	Macr2	GO:0005774	vacuolar membrane	285	16	3.5413	0.00282593	SLC26A11;SCARB2;CD63;SLC29A3;LAMP1;SLC36A1;ATP6V1B2;SLC17A5;ATP6V1H;TMEM63A;ZFYVE26;ATP6V1A;VAPA;SLC11A2;ATP6V0D1;TM6SF1
Myeloid	Macr2	GO:0007272	ensheathment of neurons	68	8	7.42111	0.00282593	CD9;HEXB;DICER1;GALC;FIG4;PPARD;EIF2AK3;HGF
Myeloid	Macr2	GO:0008366	axon ensheathment	68	8	7.42111	0.00282593	CD9;HEXB;DICER1;GALC;FIG4;PPARD;EIF2AK3;HGF
Myeloid	Macr2	GO:0016442	RISC complex	10	4	25.2318	0.00282593	AGO1;DICER1;AGO3;SND1
Myeloid	Macr2	GO:0031332	RNAi effector complex	10	4	25.2318	0.00282593	AGO1;DICER1;AGO3;SND1
Myeloid	Macr2	GO:0005178	integrin binding	69	8	7.31356	0.00282593	GPNMB;ITGA3;CD9;CALR;ADAM9;P4HB;FERMT3;ADAM17
Myeloid	Macr2	GO:0002275	myeloid cell activation involved in immune response	391	19	3.06524	0.00282593	S100A11;CD63;HEXB;ATP6AP2;LAMP1;SIGLEC9;STX4;SIRPA;TMEM63A;C5AR1;CD84;GNS;TYROBP;C12orf4;SDCBP;GRN;VAPA;HMOX1;CAB39
Myeloid	Macr2	GO:0098662	inorganic cation transmembrane transport	358	18	3.17159	0.00297486	KCNE1;GSTO1;CD63;SLC36A1;ATP6V1B2;SLC31A1;SLC17A5;SLC31A2;ATP6V1H;SLC8B1;TRPV2;ANXA5;ATP6V1A;ATP1B1;SLC11A2;CAB39;ATP6V0D1;THADA
Myeloid	Macr2	GO:0008324	cation transmembrane transporter activity	291	16	3.46829	0.00298766	KCNE1;TFRC;SLC36A1;ATP6V1B2;SLC31A1;SLC17A5;SLC31A2;ATP6V1H;SLC8B1;TMEM63A;TRPV2;ANXA5;ATP6V1A;ATP1B1;SLC11A2;ATP6V0D1
Myeloid	Macr2	GO:0019829	cation-transporting ATPase activity	35	6	10.8136	0.00325387	ATP6V1B2;ATP6V1H;ANXA5;ATP6V1A;ATP1B1;ATP6V0D1
Myeloid	Macr2	GO:0055080	cation homeostasis	365	18	3.11077	0.00326103	TFRC;GSTO1;CALR;HEXB;RAB20;SLC31A1;SLC31A2;ATP6V1H;SLC8B1;C5AR1;ANXA5;ATP6V1A;ATP1B1;SLC11A2;HMOX1;ATP6V0D1;HIF1A;THADA
Myeloid	Macr2	GO:0015318	inorganic molecular entity transmembrane transporter activity	365	18	3.11077	0.00326103	KCNE1;SLC26A11;TFRC;SLC36A1;ATP6V1B2;SLC31A1;SLC17A5;SLC31A2;ATP6V1H;SLC8B1;TMEM63A;TRPV2;ANXA5;TTYH3;ATP6V1A;ATP1B1;SLC11A2;ATP6V0D1
Myeloid	Macr2	GO:0050801	ion homeostasis	402	19	2.98137	0.00326103	GCLC;TFRC;GSTO1;CALR;HEXB;RAB20;SLC31A1;SLC31A2;ATP6V1H;SLC8B1;C5AR1;ANXA5;ATP6V1A;ATP1B1;SLC11A2;HMOX1;ATP6V0D1;HIF1A;THADA
Myeloid	Macr2	GO:0006879	cellular iron ion homeostasis	36	6	10.5132	0.00326103	TFRC;ATP6V1A;SLC11A2;HMOX1;ATP6V0D1;HIF1A
Myeloid	Macr2	GO:0022853	active ion transmembrane transporter activity	36	6	10.5132	0.00326103	ATP6V1B2;ATP6V1H;ANXA5;ATP6V1A;ATP1B1;ATP6V0D1
Myeloid	Macr2	GO:0042625	ATPase coupled ion transmembrane transporter activity	36	6	10.5132	0.00326103	ATP6V1B2;ATP6V1H;ANXA5;ATP6V1A;ATP1B1;ATP6V0D1
Myeloid	Macr2	GO:0098771	inorganic ion homeostasis	368	18	3.08541	0.00334479	TFRC;GSTO1;CALR;HEXB;RAB20;SLC31A1;SLC31A2;ATP6V1H;SLC8B1;C5AR1;ANXA5;ATP6V1A;ATP1B1;SLC11A2;HMOX1;ATP6V0D1;HIF1A;THADA
Myeloid	Macr2	GO:0098655	cation transmembrane transport	407	19	2.94474	0.00362981	KCNE1;GSTO1;CD63;SLC36A1;ATP6V1B2;SLC31A1;SLC17A5;SLC31A2;ATP6V1H;SLC8B1;TRPV2;ANXA5;ATP6V1A;ATP1B1;SLC11A2;CAB39;ATP6V0D1;THADA;CNIH3
Myeloid	Macr2	GO:0002366	leukocyte activation involved in immune response	487	21	2.72006	0.0041795	TFRC;S100A11;CD63;HEXB;ATP6AP2;LAMP1;SIGLEC9;STX4;SIRPA;TMEM63A;C5AR1;CD84;GNS;TYROBP;C12orf4;SDCBP;GRN;VAPA;HMOX1;CAB39;IL18
Myeloid	Macr2	GO:0002263	cell activation involved in immune response	490	21	2.70341	0.00447155	TFRC;S100A11;CD63;HEXB;ATP6AP2;LAMP1;SIGLEC9;STX4;SIRPA;TMEM63A;C5AR1;CD84;GNS;TYROBP;C12orf4;SDCBP;GRN;VAPA;HMOX1;CAB39;IL18
Myeloid	Macr2	GO:0006826	iron ion transport	40	6	9.46192	0.00535192	TFRC;ATP6V1B2;ATP6V1H;ATP6V1A;SLC11A2;ATP6V0D1
Myeloid	Macr2	GO:0046982	protein heterodimerization activity	247	14	3.57535	0.00535192	GCLC;ITGA3;ATF3;HEXB;GGA1;MAPK6;P4HB;SUPT3H;SNX1;SDCBP;VAPA;PPARD;HIF1A;HGF
Myeloid	Macr2	GO:0055076	transition metal ion homeostasis	80	8	6.30795	0.00535192	TFRC;SLC31A1;SLC31A2;ATP6V1A;SLC11A2;HMOX1;ATP6V0D1;HIF1A
Myeloid	Macr2	GO:0033572	transferrin transport	25	5	12.6159	0.00551749	TFRC;ATP6V1B2;ATP6V1H;ATP6V1A;ATP6V0D1
Myeloid	Macr2	hsa05323	Rheumatoid arthritis	60	7	7.35927	0.00586524	ACP5;CTSL;ATP6V1B2;ATP6V1H;ATP6V1A;ATP6V0D1;IL18
Myeloid	Macr2	GO:0009986	cell surface	427	19	2.80681	0.00587774	KCNE1;ITGA3;TFRC;CD9;ITGAE;CD63;CALR;ATP6AP2;LAMP1;ADAM9;STX4;SIRPA;C5AR1;TRPV2;ANXA5;P4HB;TYROBP;ADAM17;SLC11A2
Myeloid	Macr2	GO:0015682	ferric iron transport	26	5	12.1307	0.0061608	TFRC;ATP6V1B2;ATP6V1H;ATP6V1A;ATP6V0D1
Myeloid	Macr2	GO:0072512	trivalent inorganic cation transport	26	5	12.1307	0.0061608	TFRC;ATP6V1B2;ATP6V1H;ATP6V1A;ATP6V0D1
Myeloid	Macr2	hsa04145	Phagosome	107	9	5.30575	0.0061608	MSR1;TFRC;CALR;LAMP1;CTSL;ATP6V1B2;ATP6V1H;ATP6V1A;ATP6V0D1
Myeloid	Macr2	GO:0015075	ion transmembrane transporter activity	395	18	2.87451	0.00644221	KCNE1;SLC26A11;TFRC;SLC36A1;ATP6V1B2;SLC31A1;SLC17A5;SLC31A2;ATP6V1H;SLC8B1;TMEM63A;TRPV2;ANXA5;TTYH3;ATP6V1A;ATP1B1;SLC11A2;ATP6V0D1
Myeloid	Macr2	GO:0019915	lipid storage	43	6	8.80179	0.00665306	MSR1;PLIN2;NR1H3;HEXB;SOAT1;PPARD
Myeloid	Macr2	GO:0022857	transmembrane transporter activity	473	20	2.66721	0.00665306	KCNE1;SLC26A11;TFRC;SLC22A15;SLC29A3;SLC36A1;ATP6V1B2;SLC31A1;SLC17A5;SLC31A2;ATP6V1H;SLC8B1;TMEM63A;TRPV2;ANXA5;TTYH3;ATP6V1A;ATP1B1;SLC11A2;ATP6V0D1
Myeloid	Macr2	GO:0036230	granulocyte activation	361	17	2.9705	0.00665306	S100A11;CD63;HEXB;ATP6AP2;LAMP1;SIGLEC9;STX4;SIRPA;TMEM63A;C5AR1;GNS;TYROBP;SDCBP;GRN;VAPA;CAB39;IL18
Myeloid	Macr2	GO:0055065	metal ion homeostasis	326	16	3.09592	0.00671257	TFRC;GSTO1;CALR;HEXB;SLC31A1;SLC31A2;SLC8B1;C5AR1;ANXA5;ATP6V1A;ATP1B1;SLC11A2;HMOX1;ATP6V0D1;HIF1A;THADA
Myeloid	Macr2	GO:0030666	endocytic vesicle membrane	111	9	5.11455	0.00737691	MSR1;SCARB2;CD9;CALR;RAB20;LAMP1;STX4;WASL;ATP6V0D1
Myeloid	Macr2	GO:0040017	positive regulation of locomotion	335	16	3.01275	0.00896145	GPNMB;ITGA3;PC;CALR;ADAM9;STX4;C5AR1;SPAG9;FERMT3;ADAM17;SDCBP;VAPA;HMOX1;RTN4;HIF1A;HGF
Myeloid	Macr2	GO:0042552	myelination	67	7	6.59039	0.00963159	CD9;HEXB;DICER1;GALC;FIG4;EIF2AK3;HGF
Myeloid	Macr2	GO:0007229	integrin-mediated signaling pathway	68	7	6.49347	0.0098588	ITGA3;ITGAE;CD63;ADAM9;ZYX;FERMT3;TYROBP
Myeloid	Macr2	GO:0015078	proton transmembrane transporter activity	68	7	6.49347	0.0098588	SLC36A1;ATP6V1B2;SLC17A5;ATP6V1H;ATP6V1A;SLC11A2;ATP6V0D1
Myeloid	Macr2	GO:0010878	cholesterol storage	16	4	15.7699	0.0098588	MSR1;NR1H3;SOAT1;PPARD
Myeloid	Macr2	GO:0042339	keratan sulfate metabolic process	16	4	15.7699	0.0098588	HEXB;GNS;ST3GAL6;B3GNT2
Myeloid	Macr2	GO:0033176	proton-transporting V-type ATPase complex	16	4	15.7699	0.0098588	ATP6V1B2;ATP6V1H;ATP6V1A;ATP6V0D1
Myeloid	Macr2	GO:0022804	active transmembrane transporter activity	177	11	3.92019	0.011504	SLC26A11;SLC36A1;ATP6V1B2;SLC17A5;ATP6V1H;SLC8B1;ANXA5;ATP6V1A;ATP1B1;SLC11A2;ATP6V0D1
Myeloid	Macr2	GO:0015988	energy coupled proton transmembrane transport, against electrochemical gradient	17	4	14.8422	0.0121721	ATP6V1B2;ATP6V1H;ATP6V1A;ATP6V0D1
Myeloid	Macr2	GO:0015991	ATP hydrolysis coupled proton transport	17	4	14.8422	0.0121721	ATP6V1B2;ATP6V1H;ATP6V1A;ATP6V0D1
Myeloid	Macr2	GO:0030001	metal ion transport	426	18	2.66533	0.0128402	KCNE1;TFRC;GSTO1;CD63;ATP6V1B2;SLC31A1;SLC31A2;ATP6V1H;SLC8B1;TRPV2;CD84;ANXA5;ATP6V1A;ATP1B1;SLC11A2;CAB39;ATP6V0D1;THADA
Myeloid	Macr2	GO:0099132	ATP hydrolysis coupled cation transmembrane transport	32	5	9.85617	0.0128402	ATP6V1B2;ATP6V1H;ANXA5;ATP6V1A;ATP6V0D1
Myeloid	Macr2	GO:0046961	proton-transporting ATPase activity, rotational mechanism	18	4	14.0177	0.0145365	ATP6V1B2;ATP6V1H;ATP6V1A;ATP6V0D1
Myeloid	Macr2	GO:0002446	neutrophil mediated immunity	356	16	2.83503	0.0145365	S100A11;CD63;HEXB;ATP6AP2;LAMP1;SIGLEC9;SIRPA;TMEM63A;C5AR1;GNS;TYROBP;ADAM17;SDCBP;GRN;VAPA;CAB39
Myeloid	Macr2	GO:0042119	neutrophil activation	356	16	2.83503	0.0145365	S100A11;CD63;HEXB;ATP6AP2;LAMP1;SIGLEC9;SIRPA;TMEM63A;C5AR1;GNS;TYROBP;SDCBP;GRN;VAPA;CAB39;IL18
Myeloid	Macr2	GO:0055072	iron ion homeostasis	52	6	7.2784	0.0145365	TFRC;ATP6V1A;SLC11A2;HMOX1;ATP6V0D1;HIF1A
Myeloid	Macr2	GO:1902600	proton transmembrane transport	74	7	5.96698	0.0145365	SLC36A1;ATP6V1B2;SLC17A5;ATP6V1H;ATP6V1A;SLC11A2;ATP6V0D1
Myeloid	Macr2	GO:0090662	ATP hydrolysis coupled transmembrane transport	19	4	13.2799	0.0168599	ATP6V1B2;ATP6V1H;ATP6V1A;ATP6V0D1
Myeloid	Macr2	GO:0099131	ATP hydrolysis coupled ion transmembrane transport	19	4	13.2799	0.0168599	ATP6V1B2;ATP6V1H;ATP6V1A;ATP6V0D1
Myeloid	Macr2	hsa04978	Mineral absorption	19	4	13.2799	0.0168599	SLC31A1;ATP1B1;SLC11A2;HMOX1
Myeloid	Macr2	GO:0009897	external side of plasma membrane	160	10	3.94247	0.0186701	ITGA3;TFRC;CD9;ITGAE;CALR;ATP6AP2;LAMP1;ADAM9;ANXA5;P4HB
Myeloid	Macr2	GO:0015077	monovalent inorganic cation transmembrane transporter activity	160	10	3.94247	0.0186701	KCNE1;SLC36A1;ATP6V1B2;SLC17A5;ATP6V1H;SLC8B1;ATP6V1A;ATP1B1;SLC11A2;ATP6V0D1
Myeloid	Macr2	GO:0043300	regulation of leukocyte degranulation	36	5	8.76104	0.0193413	LAMP1;STX4;CD84;C12orf4;HMOX1
Myeloid	Macr2	GO:0046685	response to arsenic-containing substance	20	4	12.6159	0.0193413	GCLC;ATF3;GSTO1;HMOX1
Myeloid	Macr2	GO:0046915	transition metal ion transmembrane transporter activity	20	4	12.6159	0.0193413	TFRC;SLC31A1;SLC31A2;SLC11A2
Myeloid	Macr2	GO:0008625	extrinsic apoptotic signaling pathway via death domain receptors	56	6	6.75851	0.0193413	ATF3;STX4;HMOX1;MADD;HGF;CRADD
Myeloid	Macr2	GO:0043492	ATPase activity, coupled to movement of substances	79	7	5.58932	0.0193413	ATP6V1B2;ATP6V1H;ATP9B;ANXA5;ATP6V1A;ATP1B1;ATP6V0D1
Myeloid	Macr2	GO:0051235	maintenance of location	196	11	3.54017	0.0216234	MSR1;PLIN2;NR1H3;CLMN;GSTO1;CALR;HEXB;SOAT1;SLC8B1;ANXA5;PPARD
Myeloid	Macr2	GO:0050865	regulation of cell activation	338	15	2.79938	0.0228685	GPNMB;GCLC;TFRC;CD9;NR1H3;LAMP1;RPS6KA1;STX4;SIRPA;CD84;C12orf4;SOCS6;HMOX1;PRKAR1A;IL18
Myeloid	Macr2	GO:0036442	proton-exporting ATPase activity	22	4	11.469	0.0268729	ATP6V1B2;ATP6V1H;ATP6V1A;ATP6V0D1
Myeloid	Macr2	GO:0044769	ATPase activity, coupled to transmembrane movement of ions, rotational mechanism	22	4	11.469	0.0268729	ATP6V1B2;ATP6V1H;ATP6V1A;ATP6V0D1
Myeloid	Macr2	GO:1902041	regulation of extrinsic apoptotic signaling pathway via death domain receptors	40	5	7.88493	0.0293485	ATF3;STX4;HMOX1;MADD;HGF
Myeloid	Macr2	GO:0030335	positive regulation of cell migration	310	14	2.84875	0.0293485	GPNMB;ITGA3;CALR;ADAM9;STX4;C5AR1;SPAG9;FERMT3;ADAM17;SDCBP;HMOX1;RTN4;HIF1A;HGF
Myeloid	Macr2	GO:0030667	secretory granule membrane	205	11	3.38475	0.0297023	CD9;CD63;ATP6AP2;LAMP1;SIGLEC9;SIRPA;TMEM63A;C5AR1;TYROBP;TMED10;VAPA
Myeloid	Macr2	GO:0043312	neutrophil degranulation	349	15	2.71115	0.0297086	S100A11;CD63;HEXB;ATP6AP2;LAMP1;SIGLEC9;SIRPA;TMEM63A;C5AR1;GNS;TYROBP;SDCBP;GRN;VAPA;CAB39
Myeloid	Macr2	GO:0015672	monovalent inorganic cation transport	240	12	3.15397	0.0297086	KCNE1;CD63;SLC36A1;ATP6V1B2;SLC17A5;ATP6V1H;SLC8B1;ATP6V1A;ATP1B1;SLC11A2;CAB39;ATP6V0D1
Myeloid	Macr2	GO:0010742	macrophage derived foam cell differentiation	23	4	10.9703	0.0297086	MSR1;NR1H3;SOAT1;IL18
Myeloid	Macr2	GO:0090077	foam cell differentiation	23	4	10.9703	0.0297086	MSR1;NR1H3;SOAT1;IL18
Myeloid	Macr2	GO:0035068	micro-ribonucleoprotein complex	10	3	18.9238	0.0297086	AGO1;DICER1;AGO3
Myeloid	Macr2	GO:0005770	late endosome	174	10	3.62526	0.0297086	SCARB2;CD63;SLC29A3;LAMP1;SLC31A1;SLC31A2;RASGEF1B;FIG4;SLC11A2;SQSTM1
Myeloid	Macr2	GO:0002685	regulation of leukocyte migration	114	8	4.42663	0.0297086	CALR;LRCH1;MPP1;SLC8B1;C5AR1;ADAM17;HMOX1;WASL
Myeloid	Macr2	GO:0002283	neutrophil activation involved in immune response	351	15	2.6957	0.0297086	S100A11;CD63;HEXB;ATP6AP2;LAMP1;SIGLEC9;SIRPA;TMEM63A;C5AR1;GNS;TYROBP;SDCBP;GRN;VAPA;CAB39
Myeloid	Macr2	GO:2000147	positive regulation of cell motility	315	14	2.80353	0.031055	GPNMB;ITGA3;CALR;ADAM9;STX4;C5AR1;SPAG9;FERMT3;ADAM17;SDCBP;HMOX1;RTN4;HIF1A;HGF
Myeloid	Macr2	GO:0050866	negative regulation of cell activation	116	8	4.35031	0.0327361	GPNMB;GCLC;CD9;NR1H3;CD84;SOCS6;HMOX1;PRKAR1A
Myeloid	Macr2	GO:0031641	regulation of myelination	24	4	10.5132	0.0329092	DICER1;FIG4;EIF2AK3;HGF
Myeloid	Macr2	GO:0006898	receptor-mediated endocytosis	178	10	3.54379	0.0337063	APOC1;MSR1;SCARB2;TFRC;CD9;CD63;CALR;SNX1;SDCBP;WASL
Myeloid	Macr2	GO:0031054	pre-miRNA processing	11	3	17.2035	0.0372638	AGO1;DICER1;AGO3
Myeloid	Macr2	GO:0006825	copper ion transport	11	3	17.2035	0.0372638	SLC31A1;SLC31A2;SLC11A2
Myeloid	Macr2	GO:0051272	positive regulation of cellular component movement	323	14	2.73409	0.0376264	GPNMB;ITGA3;CALR;ADAM9;STX4;C5AR1;SPAG9;FERMT3;ADAM17;SDCBP;HMOX1;RTN4;HIF1A;HGF
Myeloid	Macr2	GO:0042626	ATPase activity, coupled to transmembrane movement of substances	67	6	5.64891	0.0402949	ATP6V1B2;ATP6V1H;ANXA5;ATP6V1A;ATP1B1;ATP6V0D1
Myeloid	Macr2	GO:0016469	proton-transporting two-sector ATPase complex	26	4	9.70453	0.0426879	ATP6V1B2;ATP6V1H;ATP6V1A;ATP6V0D1
Myeloid	Macr2	GO:0010959	regulation of metal ion transport	185	10	3.4097	0.0430774	KCNE1;GSTO1;CD63;SLC31A2;SLC8B1;TRPV2;CD84;ATP1B1;CAB39;THADA
Myeloid	Macr2	GO:0032602	chemokine production	46	5	6.85646	0.0452658	SIRPA;ADAM17;HMOX1;IL18;HIF1A
Myeloid	Macr2	GO:0050839	cell adhesion molecule binding	331	14	2.66801	0.0452658	GPNMB;ITGA3;CD9;S100A11;CALR;ADAM9;P4HB;FERMT3;SNX1;ADAM17;VAPA;RAB1A;RTN4;SND1
Myeloid	Macr2	GO:0032288	myelin assembly	12	3	15.7699	0.0452658	CD9;DICER1;FIG4
Myeloid	Macr2	GO:0016246	RNA interference	12	3	15.7699	0.0452658	AGO1;DICER1;AGO3
Myeloid	Macr2	GO:0033178	proton-transporting two-sector ATPase complex, catalytic domain	12	3	15.7699	0.0452658	ATP6V1B2;ATP6V1H;ATP6V1A
Myeloid	Macr2	GO:0010634	positive regulation of epithelial cell migration	96	7	4.59954	0.0465842	ITGA3;CALR;ADAM9;ADAM17;HMOX1;RTN4;HIF1A
Myeloid	Macr2	GO:0016050	vesicle organization	223	11	3.11154	0.0472631	SCARB2;CALR;RAB20;STX4;SDCBP;TMED10;VAPA;SQSTM1;WASL;RAB1A;CNIH3
Myeloid	Macr2	GO:0006897	endocytosis	454	17	2.36201	0.0474331	APOC1;MSR1;SCARB2;TFRC;CD9;NR1H3;CD63;CALR;RAB20;ATP6V1H;ATP9B;SIRPA;SNX1;SDCBP;FKBP15;WASL;RAB1A
Myeloid	Macr2	GO:0015399	primary active transmembrane transporter activity	71	6	5.33066	0.0491844	ATP6V1B2;ATP6V1H;ANXA5;ATP6V1A;ATP1B1;ATP6V0D1
Myeloid	Macr2	GO:0015405	P-P-bond-hydrolysis-driven transmembrane transporter activity	71	6	5.33066	0.0491844	ATP6V1B2;ATP6V1H;ANXA5;ATP6V1A;ATP1B1;ATP6V0D1
Myeloid	Macr2	GO:0010817	regulation of hormone levels	225	11	3.08389	0.0491844	DHRS9;FDX1;GLUL;ATP6AP2;STX4;SLC8B1;ANXA5;HSD17B4;PPARD;RAB1A;HIF1A
Myeloid	Macr3	hsa04660	T cell receptor signaling pathway	68	7	15.0848	0.00232742	CD247;ITK;PRKCQ;RASGRP1;PPP3CC;NCK2;NFATC3
Myeloid	Macr3	GO:0042110	T cell activation	296	11	5.44569	0.0144313	BCL11B;THEMIS;CAMK4;ITK;RHOH;PRKCQ;RASGRP1;TCF7;RAB27A;NCK2;BRAF
Myeloid	Macr3	GO:0050852	T cell receptor signaling pathway	107	7	9.58663	0.0144313	CD247;THEMIS;ITK;PRKCQ;TXK;BTN3A2;BRAF
Myeloid	Macr3	GO:0030217	T cell differentiation	153	8	7.66214	0.0144313	BCL11B;THEMIS;CAMK4;ITK;RHOH;RASGRP1;TCF7;BRAF
Myeloid	Macr3	GO:0030098	lymphocyte differentiation	217	9	6.07763	0.0199103	BCL11B;THEMIS;CAMK4;ITK;IKZF3;RHOH;RASGRP1;TCF7;BRAF
Myeloid	Macr3	GO:0046649	lymphocyte activation	421	12	4.17687	0.0254894	BCL11B;THEMIS;CAMK4;ITK;IKZF3;RHOH;PRKCQ;RASGRP1;TCF7;RAB27A;NCK2;BRAF
Myeloid	Macr3	GO:0002768	immune response-regulating cell surface receptor signaling pathway	240	9	5.49519	0.0316475	CD247;THEMIS;ITK;PRKCQ;TXK;BTN3A2;PRKACB;NFATC3;BRAF
Myeloid	Macr3	GO:0050851	antigen receptor-mediated signaling pathway	138	7	7.43311	0.0334396	CD247;THEMIS;ITK;PRKCQ;TXK;BTN3A2;BRAF
Myeloid	Macr3	hsa04658	Th1 and Th2 cell differentiation	60	5	12.2115	0.038703	CD247;STAT4;PRKCQ;PPP3CC;NFATC3
Myeloid	Macr3	GO:0032609	interferon-gamma production	63	5	11.63	0.0441289	CD96;ITK;RASGRP1;TXK;BTN3A2
Myeloid	Macr4	GO:0072358	cardiovascular system development	410	24	5.9315	5.14058e-09	CDH13;PTPRB;MEOX2;THSD7A;ADGRF5;PTPN14;TEK;NOTCH4;COL15A1;FLT1;EGFL7;CEACAM1;EPAS1;NXN;ROBO4;SEMA6A;SMAD1;HEG1;ENPP2;ANGPT2;PML;BMPR2;NEDD4;FBXW8
Myeloid	Macr4	GO:0001944	vasculature development	404	23	5.76878	1.45609e-08	CDH13;PTPRB;MEOX2;THSD7A;ADGRF5;PTPN14;TEK;NOTCH4;COL15A1;FLT1;EGFL7;CEACAM1;EPAS1;ROBO4;SEMA6A;SMAD1;HEG1;ENPP2;ANGPT2;PML;BMPR2;NEDD4;FBXW8
Myeloid	Macr4	GO:0048514	blood vessel morphogenesis	333	21	6.39017	1.45609e-08	CDH13;PTPRB;MEOX2;THSD7A;ADGRF5;TEK;NOTCH4;COL15A1;FLT1;EGFL7;CEACAM1;EPAS1;ROBO4;SEMA6A;SMAD1;HEG1;ENPP2;ANGPT2;PML;BMPR2;NEDD4
Myeloid	Macr4	GO:0001568	blood vessel development	388	22	5.7455	2.60731e-08	CDH13;PTPRB;MEOX2;THSD7A;ADGRF5;TEK;NOTCH4;COL15A1;FLT1;EGFL7;CEACAM1;EPAS1;ROBO4;SEMA6A;SMAD1;HEG1;ENPP2;ANGPT2;PML;BMPR2;NEDD4;FBXW8
Myeloid	Macr4	GO:0001525	angiogenesis	286	17	6.0231	2.88084e-06	CDH13;PTPRB;MEOX2;THSD7A;TEK;NOTCH4;COL15A1;FLT1;EGFL7;CEACAM1;EPAS1;ROBO4;SEMA6A;SMAD1;ENPP2;ANGPT2;PML
Myeloid	Macr4	GO:0035239	tube morphogenesis	463	21	4.59595	3.30288e-06	CDH13;PTPRB;MEOX2;THSD7A;ADGRF5;TEK;NOTCH4;COL15A1;FLT1;EGFL7;CEACAM1;EPAS1;ROBO4;SEMA6A;SMAD1;HEG1;ENPP2;ANGPT2;PML;BMPR2;NEDD4
Myeloid	Macr4	GO:0045178	basal part of cell	32	5	15.8328	0.0131865	TEK;ITGA1;ITGA6;CEACAM1;BMPR2
Myeloid	Macr4	GO:0045765	regulation of angiogenesis	164	9	5.56078	0.0273192	MEOX2;TEK;FLT1;CEACAM1;SEMA6A;SMAD1;ENPP2;ANGPT2;PML
Myeloid	Macr4	GO:0009925	basal plasma membrane	22	4	18.4236	0.0417462	TEK;ITGA6;CEACAM1;BMPR2
Myeloid	Macr4	GO:0002040	sprouting angiogenesis	70	6	8.68541	0.0417462	CDH13;MEOX2;TEK;CEACAM1;SEMA6A;SMAD1
Myeloid	Macr4	GO:1901342	regulation of vasculature development	181	9	5.0385	0.0429855	MEOX2;TEK;FLT1;CEACAM1;SEMA6A;SMAD1;ENPP2;ANGPT2;PML
Myeloid	Macr5	GO:0007507	heart development	295	17	4.28827	0.00166303	SLIT3;EGFR;GLI3;BICC1;ROBO2;SLIT2;PRICKLE1;CACNA1C;ANK2;SH3PXD2B;ROBO1;SGCD;PKD1;MTERF4;CC2D2A;NPRL3;CPLANE1
Myeloid	Macr5	GO:0021885	forebrain cell migration	37	7	14.0783	0.00166303	SLIT3;EGFR;GLI3;SLIT2;ROBO1;DAB1;AXL
Myeloid	Macr5	GO:0022029	telencephalon cell migration	36	6	12.4023	0.0164388	SLIT3;EGFR;GLI3;SLIT2;ROBO1;DAB1
Myeloid	Macr5	GO:0003180	aortic valve morphogenesis	12	4	24.8047	0.0238374	SLIT3;ROBO2;SLIT2;ROBO1
Myeloid	Macr5	GO:0003281	ventricular septum development	42	6	10.6306	0.0248683	SLIT3;ROBO2;SLIT2;ROBO1;NPRL3;CPLANE1
Myeloid	Macr5	GO:0003279	cardiac septum development	65	7	8.01382	0.0269762	SLIT3;ROBO2;SLIT2;ANK2;ROBO1;NPRL3;CPLANE1
Myeloid	Macr5	GO:0021884	forebrain neuron development	14	4	21.2612	0.0269762	SLIT3;ROBO2;SLIT2;ROBO1
Myeloid	Macr5	GO:0021795	cerebral cortex cell migration	29	5	12.83	0.0283141	EGFR;GLI3;SLIT2;ROBO1;DAB1
Myeloid	Macr5	GO:0003176	aortic valve development	15	4	19.8438	0.0283141	SLIT3;ROBO2;SLIT2;ROBO1
Myeloid	Macr5	GO:0021872	forebrain generation of neurons	30	5	12.4023	0.029677	SLIT3;GLI3;ROBO2;SLIT2;ROBO1
Myeloid	Macr5	GO:0060840	artery development	52	6	8.58624	0.0369109	PRRX1;GLI3;ROBO2;PRICKLE1;ROBO1;NPRL3
Myeloid	Macr5	GO:0042698	ovulation cycle	33	5	11.2749	0.0369109	SLIT3;EGFR;ROBO2;SLIT2;AXL
Myeloid	Macr5	GO:1905314	semi-lunar valve development	18	4	16.5365	0.0369109	SLIT3;ROBO2;SLIT2;ROBO1
Myeloid	Macr5	GO:0021772	olfactory bulb development	18	4	16.5365	0.0369109	SLIT3;ROBO2;SLIT2;ROBO1
Myeloid	Macr5	GO:0021988	olfactory lobe development	18	4	16.5365	0.0369109	SLIT3;ROBO2;SLIT2;ROBO1
Myeloid	Macr5	GO:0030900	forebrain development	208	11	3.93536	0.0453253	DCLK1;SLIT3;PRKG1;CDON;EGFR;GLI3;ROBO2;SLIT2;ROBO1;DAB1;AXL
Myeloid	Macr6	GO:0010564	regulation of cell cycle process	474	93	4.01036	0	RRM2;MKI67;CIT;CENPF;DTL;TPX2;ANLN;GTSE1;BUB1B;KIF14;CLSPN;STIL;HMMR;CDC25C;KIF23;NDC80;CDK1;ESPL1;BUB1;E2F7;AURKB;CDC45;DLGAP5;TICRR;TTK;WEE1;CCNE2;KIF11;CCNF;PLK4;FOXM1;CHEK1;EZH2;BLM;CENPE;BRCA2;DDX11;ECT2;CDC7;KNTC1;TACC3;RACGAP1;INCENP;CHEK2;SPDL1;BRCA1;CEP152;ATAD5;CENPJ;KIF20B;HAUS8;TUBB;DBF4B;CEP78;TFDP1;CEP295;JADE1;RFWD3;CKAP5;CEP85;RBBP8;RBBP7;CBX5;PCNT;TOPBP1;HAUS2;MYO19;CDK5RAP2;MTBP…
Myeloid	Macr6	GO:0007017	microtubule-based process	472	74	3.20456	0	ASPM;KIF18B;TPX2;GTSE1;KIF15;KIF14;STIL;KIF4A;KIF2C;SPC25;KIF23;NDC80;CDK1;ESPL1;KIFC1;SKA3;AURKB;SGO1;DLGAP5;MYBL2;TTK;WEE1;KIF18A;KIF11;XRCC2;CCNF;PLK4;WDR62;CHEK1;NUF2;CENPE;KIF24;BRCA2;TACC3;RACGAP1;CHEK2;KIF22;SPDL1;BRCA1;CEP152;SKA2;CENPJ;KIF20B;HAUS8;TUBB;STMN1;CKAP2;TUBA1B;CEP295;RTTN;CKAP5;CEP85;SPAG1;PCNT;SUN2;HAUS2;CENPA;CDK5RAP2;CCSAP;CEP192;SMC1A;CEP57;HAUS1;ODF2;IFT122;TPR;HAUS6;C2C…
Myeloid	Macr6	GO:0007346	regulation of mitotic cell cycle	410	81	4.03813	0	MKI67;CENPF;TOP2A;DTL;TPX2;ANLN;GTSE1;BUB1B;KIF14;CLSPN;HMMR;CDC25C;NDC80;CDK1;ESPL1;BUB1;E2F7;AURKB;CDC45;DLGAP5;TICRR;TTK;WEE1;CCNE2;KIF11;CCNF;PLK4;CHEK1;EZH2;BLM;CENPE;BRCA2;CDC7;KNTC1;TACC3;INCENP;CHEK2;SPDL1;BRCA1;CEP152;ATAD5;CENPJ;KIF20B;HAUS8;TUBB;BTG3;DBF4B;CEP78;TFDP1;ZWILCH;JADE1;RFWD3;CKAP5;CEP85;PCNT;TOPBP1;HAUS2;CDK5RAP2;MTBP;CCSAP;BUB3;CEP192;RAD21;SMC1A;CASP2;PRKDC;CEP57;MSH2;HAU…
Myeloid	Macr6	GO:0045786	negative regulation of cell cycle	396	63	3.2518	0	RRM2;BRIP1;CENPF;TOP2A;DTL;GTSE1;BUB1B;CLSPN;CDC25C;NDC80;CDK1;ESPL1;BUB1;E2F7;AURKB;CDC45;TICRR;TTK;WEE1;WDR76;CCNF;FOXM1;CHEK1;EZH2;BLM;PRR11;GMNN;CDC7;DNA2;KNTC1;BARD1;CHEK2;TIMELESS;SPDL1;BRCA1;KIF20B;BTG3;TFDP1;ZWILCH;JADE1;RFWD3;RBBP8;RBBP7;CBX5;TOPBP1;CDK5RAP2;MTBP;BUB3;PCGF6;INTS7;RAD21;SMC1A;CASP2;PRKDC;MSH2;SUZ12;TPR;SLFN11;MTOR;SMC3;RBX1;KHDRBS1;CNOT1
Myeloid	Macr6	GO:0051301	cell division	392	92	4.79712	0	BRIP1;ASPM;KNL1;CIT;KIF18B;CENPF;TOP2A;TPX2;ANLN;HELLS;BUB1B;KIF14;CEP55;NCAPG;KIF4A;KIF2C;SPC25;CDC25C;KIF23;NDC80;CDK1;ESPL1;KIFC1;BUB1;SKA3;E2F7;AURKB;SGO1;CDCA2;NCAPH;WEE1;CDCA8;CCNE2;KIF11;CCNF;ORC6;SPC24;NUF2;NCAPG2;BLM;CENPE;BRCA2;OIP5;ECT2;LIG1;SMC4;CDC7;KNTC1;SGO2;TACC3;RACGAP1;INCENP;MASTL;CHEK2;TIMELESS;SPDL1;SKA2;CENPJ;KIF20B;NCAPD3;NCAPD2;SMC2;HAUS8;TUBB;STMN1;CKAP2;ITGB3BP;TUBA1B;DS…
Myeloid	Macr6	GO:0044770	cell cycle phase transition	389	91	4.78157	0	RRM2;CIT;CENPF;DTL;TPX2;ANLN;MELK;GTSE1;IQGAP3;BUB1B;KIF14;CLSPN;HMMR;CDC25C;NDC80;CDK1;ESPL1;BUB1;E2F7;AURKB;CDC45;DLGAP5;TICRR;TTK;WEE1;CCNE2;ORC6;PLK4;FOXM1;CHEK1;EZH2;BLM;MCM4;CENPE;GMNN;CDC7;KNTC1;TACC3;MASTL;CHEK2;TIMELESS;SPDL1;MCM6;BRCA1;CEP152;POLE2;ATAD5;CENPJ;HAUS8;TUBB;DBF4;MCM3;DBF4B;CEP78;TFDP1;MCM5;MCM7;POLE;JADE1;RFWD3;CKAP5;RBBP8;PRIM2;NASP;PCNT;SLBP;TOPBP1;HAUS2;POLA1;CDK5RAP2;M…
Myeloid	Macr6	GO:0000228	nuclear chromosome	377	69	3.74099	0	TOP2A;BUB1B;ASF1B;NDC80;CDK1;BUB1;AURKB;NCAPH;CDC45;ESCO2;ORC6;RAD51AP1;CHEK1;EZH2;NUF2;BLM;MCM4;UHRF1;BRCA2;WDHD1;CHAF1A;HMGB2;DDX11;CENPO;DNA2;GINS1;INCENP;TIMELESS;MCM6;BRCA1;POLE2;NCAPD3;NCAPD2;SMC2;MCM3;MMS22L;DBF4B;MCM5;MCM7;POLE;DSN1;PRIM2;RBBP7;NASP;CBX5;SUN2;NUCKS1;TOPBP1;CENPA;POLA1;POLD3;HMGXB4;RAD21;PARP1;SMC1A;PRKDC;MSH2;SUZ12;BAZ1B;CENPC;MCMBP;ORC3;SMC3;ASH2L;POT1;RPA1;DHX9;GATAD2A;…
Myeloid	Macr6	GO:0005813	centrosome	371	65	3.58112	0	ASPM;CENPF;DTL;KIF15;CEP55;STIL;HMMR;KIF2C;KIF23;NDC80;CDK1;ESPL1;AURKB;SGO1;CKAP2L;CDC45;DLGAP5;CCNE2;XRCC2;CCNF;PLK4;WDR62;CHEK1;BRCA2;DDX11;MASTL;CEP152;CENPJ;KIF20B;HAUS8;RAD18;CKAP2;MCM3;CEP78;CEP295;RTTN;CKAP5;CEP85;PCNT;CCDC77;TBC1D31;HAUS2;CEP57L1;CDK5RAP2;CCSAP;CEP192;SLC1A4;CEP57;HAUS1;PSMA1;ODF2;NUP50;IQCB1;TTLL5;HAUS6;C2CD3;CDC27;ALMS1;POC1B;ECPAS;CEP162;TUBGCP3;DHX9;NUMA1;PPP2R3C
Myeloid	Macr6	GO:0006281	DNA repair	369	79	4.37602	0	BRIP1;POLQ;DTL;CLSPN;RAD54L;NEIL3;CDK1;EXO1;CDC45;TICRR;ESCO2;XRCC2;FOXM1;RAD51AP1;CHEK1;FANCI;PARPBP;RAD54B;BLM;UHRF1;BRCA2;WDHD1;CHAF1A;FANCD2;HMGB2;DDX11;FANCA;LIG1;CDC7;FANCB;DNA2;BARD1;CHEK2;KIF22;TIMELESS;BRCA1;POLE2;RFC3;RAD18;USP1;MMS22L;FANCC;POLE;POLH;RFWD3;RMI1;MGME1;RBBP8;NUCKS1;TOPBP1;TDP1;PPP5C;POLA1;DEK;POLD3;RFC1;RAD21;GTF2H3;PARP1;SMC1A;PRKDC;MSH2;TENT4A;MBD4;RNF168;FANCM;MSH3;PR…
Myeloid	Macr6	GO:0044772	mitotic cell cycle phase transition	366	88	4.91451	0	RRM2;CIT;CENPF;DTL;TPX2;ANLN;MELK;GTSE1;IQGAP3;BUB1B;KIF14;CLSPN;HMMR;CDC25C;NDC80;CDK1;ESPL1;BUB1;E2F7;AURKB;CDC45;DLGAP5;TICRR;TTK;WEE1;CCNE2;ORC6;PLK4;FOXM1;EZH2;BLM;MCM4;CENPE;GMNN;CDC7;KNTC1;TACC3;MASTL;CHEK2;SPDL1;MCM6;BRCA1;CEP152;POLE2;ATAD5;CENPJ;HAUS8;TUBB;DBF4;MCM3;DBF4B;CEP78;TFDP1;MCM5;MCM7;POLE;JADE1;RFWD3;CKAP5;RBBP8;PRIM2;NASP;PCNT;TOPBP1;HAUS2;POLA1;CDK5RAP2;MTBP;BUB3;CEP192;RAD2…
Myeloid	Macr6	GO:0000226	microtubule cytoskeleton organization	357	68	3.89332	0	ASPM;KIF18B;TPX2;KIF14;STIL;KIF4A;KIF2C;SPC25;KIF23;NDC80;CDK1;ESPL1;KIFC1;SKA3;AURKB;SGO1;MYBL2;TTK;WEE1;KIF18A;KIF11;XRCC2;CCNF;PLK4;WDR62;CHEK1;NUF2;CENPE;KIF24;BRCA2;TACC3;RACGAP1;CHEK2;SPDL1;BRCA1;CEP152;SKA2;CENPJ;HAUS8;TUBB;STMN1;CKAP2;TUBA1B;CEP295;RTTN;CKAP5;CEP85;SPAG1;PCNT;SUN2;HAUS2;CENPA;CDK5RAP2;CCSAP;CEP192;SMC1A;CEP57;HAUS1;ODF2;TPR;HAUS6;C2CD3;SMC3;TUBA1C;TUBGCP3;NUMA1;PPP2R3C;UL…
Myeloid	Macr6	GO:0044454	nuclear chromosome part	354	63	3.63761	0	BUB1B;ASF1B;NDC80;CDK1;BUB1;AURKB;NCAPH;CDC45;ESCO2;ORC6;RAD51AP1;EZH2;NUF2;BLM;MCM4;UHRF1;BRCA2;WDHD1;CHAF1A;HMGB2;DDX11;CENPO;DNA2;GINS1;INCENP;TIMELESS;MCM6;BRCA1;POLE2;NCAPD3;NCAPD2;MCM3;MMS22L;DBF4B;MCM5;MCM7;POLE;DSN1;PRIM2;RBBP7;NASP;CBX5;SUN2;NUCKS1;CENPA;POLA1;POLD3;HMGXB4;PARP1;PRKDC;MSH2;SUZ12;BAZ1B;CENPC;MCMBP;ORC3;SMC3;ASH2L;POT1;RPA1;DHX9;GATAD2A;RIF1
Myeloid	Macr6	GO:0048285	organelle fission	294	79	5.49236	0	BRIP1;ASPM;MKI67;KIF18B;CENPF;TOP2A;TPX2;ANLN;BUB1B;KIF14;CEP55;NCAPG;KIF4A;KIF2C;CDC25C;KIF23;NDC80;ESPL1;KIFC1;BUB1;AURKB;SGO1;NCAPH;DLGAP5;MYBL2;TTK;KIF18A;CDCA8;CCNE2;KIF11;CCNF;CHEK1;NUF2;MYBL1;RAD54B;BLM;CENPE;BRCA2;FANCD2;FANCA;SMC4;KNTC1;SGO2;TACC3;RACGAP1;INCENP;MASTL;CHEK2;KIF22;SPDL1;KIF20B;NCAPD3;NCAPD2;SMC2;NDC1;DSN1;RMI1;CEP85;C11orf80;MYO19;CDK5RAP2;MTBP;CCSAP;BUB3;CEP192;RAD21;SMC…
Myeloid	Macr6	GO:1901987	regulation of cell cycle phase transition	285	63	4.5183	0	CENPF;DTL;TPX2;ANLN;GTSE1;BUB1B;KIF14;CLSPN;HMMR;CDC25C;NDC80;CDK1;ESPL1;BUB1;E2F7;AURKB;CDC45;DLGAP5;TICRR;TTK;WEE1;PLK4;CHEK1;EZH2;BLM;CENPE;CDC7;KNTC1;CHEK2;SPDL1;BRCA1;CEP152;ATAD5;CENPJ;HAUS8;TUBB;DBF4B;CEP78;TFDP1;JADE1;RFWD3;CKAP5;PCNT;TOPBP1;HAUS2;CDK5RAP2;MTBP;BUB3;CEP192;RAD21;CASP2;PRKDC;CEP57;HAUS1;ODF2;EIF4G1;TPR;SLFN11;HAUS6;CDC27;RBX1;ALMS1;CNOT1
Myeloid	Macr6	GO:1901990	regulation of mitotic cell cycle phase transition	270	62	4.69361	0	CENPF;DTL;TPX2;ANLN;GTSE1;BUB1B;KIF14;CLSPN;HMMR;CDC25C;NDC80;CDK1;ESPL1;BUB1;E2F7;AURKB;CDC45;DLGAP5;TICRR;TTK;WEE1;PLK4;EZH2;BLM;CENPE;CDC7;KNTC1;CHEK2;SPDL1;BRCA1;CEP152;ATAD5;CENPJ;HAUS8;TUBB;DBF4B;CEP78;TFDP1;JADE1;RFWD3;CKAP5;PCNT;TOPBP1;HAUS2;CDK5RAP2;MTBP;BUB3;CEP192;RAD21;CASP2;PRKDC;CEP57;HAUS1;ODF2;EIF4G1;TPR;SLFN11;HAUS6;CDC27;RBX1;ALMS1;CNOT1
Myeloid	Macr6	GO:0000280	nuclear division	270	78	5.90486	0	BRIP1;ASPM;MKI67;KIF18B;CENPF;TOP2A;TPX2;ANLN;BUB1B;KIF14;CEP55;NCAPG;KIF4A;KIF2C;CDC25C;KIF23;NDC80;ESPL1;KIFC1;BUB1;AURKB;SGO1;NCAPH;DLGAP5;MYBL2;TTK;KIF18A;CDCA8;CCNE2;KIF11;CCNF;CHEK1;NUF2;MYBL1;RAD54B;BLM;CENPE;BRCA2;FANCD2;FANCA;SMC4;KNTC1;SGO2;TACC3;RACGAP1;INCENP;MASTL;CHEK2;KIF22;SPDL1;KIF20B;NCAPD3;NCAPD2;SMC2;NDC1;DSN1;RMI1;CEP85;C11orf80;CDK5RAP2;MTBP;CCSAP;BUB3;CEP192;RAD21;SMC1A;CEN…
Myeloid	Macr6	GO:0098687	chromosomal region	244	76	6.36653	0	KNL1;CENPK;CENPF;HELLS;BUB1B;NCAPG;KIF2C;SPC25;NDC80;CDK1;HJURP;BUB1;SKA3;AURKB;SGO1;ESCO2;TTK;KIF18A;CDCA8;CENPI;SPC24;CHEK1;CENPU;NUF2;BLM;MCM4;CENPE;BRCA2;OIP5;CENPO;DNA2;KNTC1;SGO2;INCENP;CHEK2;KIF22;SPDL1;MCM6;SKA2;NCAPD3;NCAPD2;CENPQ;MCM3;DNMT1;MCM5;MCM7;ITGB3BP;DSN1;ZWILCH;CKAP5;CBX5;SUN2;CENPA;MTBP;BUB3;RAD21;PARP1;NUP107;SMC1A;PRKDC;MSH2;BAZ1B;CENPC;RANGAP1;TPR;ORC3;SMC3;POT1;CTCF;RPA1;N…
Myeloid	Macr6	GO:0005819	spindle	238	62	5.32468	0	ASPM;KIF18B;CENPF;TPX2;KIF15;BUB1B;KIF14;KIF4A;KIF23;CDK1;ESPL1;KIFC1;SKA3;AURKB;SGO1;CKAP2L;DLGAP5;TTK;KIF18A;CDCA8;KIF11;SHCBP1;WDR62;CENPE;DDX11;ECT2;CDC7;KNTC1;TACC3;RACGAP1;INCENP;KIF22;SPDL1;SKA2;KIF20B;HAUS8;CKAP2;CEP295;DSN1;CKAP5;CEP85;TOPBP1;HAUS2;CDK5RAP2;CCSAP;SMC1A;HAUS1;ODF2;RANGAP1;TPR;IQCB1;HAUS6;SMC3;CDC27;ALMS1;POC1B;NUP85;CEP162;TUBGCP3;NUMA1;PPP2R3C;RIF1
Myeloid	Macr6	GO:0007059	chromosome segregation	217	71	6.68771	0	BRIP1;MKI67;KNL1;KIF18B;CENPF;TOP2A;BUB1B;KIF14;CEP55;NCAPG;KIF4A;KIF2C;SPC25;KIF23;NDC80;ESPL1;KIFC1;HJURP;BUB1;SKA3;AURKB;SGO1;NCAPH;DLGAP5;ESCO2;TTK;KIF18A;CDCA8;CCNE2;NUF2;BLM;CENPE;OIP5;FANCD2;DDX11;ECT2;SMC4;SGO2;TACC3;RACGAP1;INCENP;KIF22;SPDL1;BRCA1;SKA2;NCAPD3;NCAPD2;SMC2;RAD18;CENPQ;NDC1;DSN1;RMI1;CEP85;CDK5RAP2;BUB3;RAD21;SMC1A;CENPC;TENT4A;FANCM;TPR;MCMBP;TOP3A;SMC3;CDC27;CTCF;SLF2;NU…
Myeloid	Macr6	GO:0010948	negative regulation of cell cycle process	205	45	4.48681	0	RRM2;CENPF;DTL;GTSE1;BUB1B;CLSPN;CDC25C;NDC80;CDK1;ESPL1;BUB1;E2F7;AURKB;TICRR;TTK;WEE1;CCNF;CHEK1;EZH2;BLM;CDC7;CHEK2;SPDL1;BRCA1;TFDP1;JADE1;RFWD3;RBBP8;RBBP7;CBX5;TOPBP1;CDK5RAP2;MTBP;BUB3;PCGF6;RAD21;SMC1A;CASP2;PRKDC;SUZ12;TPR;SLFN11;SMC3;RBX1;CNOT1
Myeloid	Macr6	GO:0140014	mitotic nuclear division	199	62	6.36821	0	MKI67;KIF18B;CENPF;TPX2;ANLN;BUB1B;KIF14;CEP55;NCAPG;KIF4A;KIF2C;CDC25C;KIF23;NDC80;ESPL1;KIFC1;BUB1;AURKB;SGO1;NCAPH;DLGAP5;MYBL2;TTK;KIF18A;CDCA8;CCNE2;KIF11;CCNF;CHEK1;NUF2;CENPE;SMC4;KNTC1;TACC3;RACGAP1;INCENP;CHEK2;KIF22;SPDL1;KIF20B;NCAPD3;NCAPD2;SMC2;DSN1;CEP85;CDK5RAP2;MTBP;CCSAP;BUB3;CEP192;RAD21;SMC1A;CENPC;TENT4A;TPR;SMC3;CDC27;SLF2;TUBGCP3;NUMA1;PDS5B;PDS5A
Myeloid	Macr6	GO:0006260	DNA replication	194	70	7.37523	0	RRM2;BRIP1;POLQ;DTL;CLSPN;CDK1;E2F7;EXO1;CDC45;TICRR;ESCO2;CCNE2;ORC6;CHEK1;BLM;MCM4;BRCA2;WDHD1;CHAF1A;DDX11;GMNN;LIG1;CDC7;DNA2;BARD1;GINS1;CHTF18;CHEK2;TIMELESS;MCM6;BRCA1;POLE2;ATAD5;RFC3;RRM1;FAM111A;DBF4;MCM3;MMS22L;DBF4B;MCM5;MCM7;POLE;POLH;RFWD3;RMI1;MGME1;RBBP8;PRIM2;RBBP7;NASP;SLBP;NUCKS1;POLA1;POLD3;RFC1;SMC1A;USP37;FANCM;MSH3;PRIMPOL;SLFN11;MCMBP;ORC3;TOP3A;SMC3;MCM9;RPA1;DHX9;PDS5A
Myeloid	Macr6	GO:0098813	nuclear chromosome segregation	174	61	7.16572	0	BRIP1;KNL1;KIF18B;CENPF;TOP2A;BUB1B;KIF14;CEP55;NCAPG;KIF4A;KIF2C;KIF23;NDC80;ESPL1;KIFC1;BUB1;AURKB;SGO1;NCAPH;DLGAP5;ESCO2;TTK;KIF18A;CDCA8;CCNE2;NUF2;BLM;CENPE;FANCD2;DDX11;ECT2;SMC4;SGO2;TACC3;RACGAP1;INCENP;KIF22;SPDL1;NCAPD3;NCAPD2;SMC2;CENPQ;NDC1;DSN1;RMI1;CDK5RAP2;BUB3;RAD21;SMC1A;CENPC;TENT4A;FANCM;TPR;MCMBP;SMC3;CDC27;CTCF;SLF2;NUMA1;PDS5B;PDS5A
Myeloid	Macr6	GO:0044839	cell cycle G2/M phase transition	165	43	5.32677	0	CIT;CENPF;DTL;TPX2;MELK;GTSE1;KIF14;CLSPN;HMMR;CDC25C;CDK1;AURKB;TICRR;WEE1;PLK4;FOXM1;CHEK1;BLM;CDC7;MASTL;CHEK2;BRCA1;CEP152;ATAD5;CENPJ;HAUS8;TUBB;DBF4B;CEP78;CKAP5;PCNT;TOPBP1;HAUS2;CDK5RAP2;CEP192;RAD21;CEP57;HAUS1;ODF2;HAUS6;RBX1;ALMS1;KHDRBS1
Myeloid	Macr6	GO:0006302	double-strand break repair	162	41	5.17306	0	BRIP1;POLQ;RAD54L;EXO1;CDC45;ESCO2;XRCC2;FOXM1;RAD51AP1;CHEK1;PARPBP;RAD54B;BLM;BRCA2;DDX11;CDC7;FANCB;DNA2;BARD1;CHEK2;TIMELESS;BRCA1;MMS22L;RFWD3;RMI1;RBBP8;NUCKS1;TDP1;POLA1;DEK;RAD21;PARP1;PRKDC;MSH2;TENT4A;RNF168;MCM9;XRCC4;RPA1;SLF2;RIF1
Myeloid	Macr6	GO:0000775	chromosome, centromeric region	151	57	7.71573	0	KNL1;CENPK;CENPF;HELLS;BUB1B;NCAPG;KIF2C;SPC25;NDC80;HJURP;BUB1;SKA3;AURKB;SGO1;ESCO2;TTK;KIF18A;CDCA8;CENPI;SPC24;CENPU;NUF2;CENPE;OIP5;CENPO;KNTC1;SGO2;INCENP;KIF22;SPDL1;SKA2;NCAPD3;NCAPD2;CENPQ;DNMT1;ITGB3BP;DSN1;ZWILCH;CKAP5;CBX5;CENPA;MTBP;BUB3;RAD21;NUP107;SMC1A;BAZ1B;CENPC;RANGAP1;TPR;SMC3;CTCF;NUP160;NUP85;CFDP1;PDS5B;PDS5A
Myeloid	Macr6	GO:0000793	condensed chromosome	150	58	7.90343	0	MKI67;KNL1;CENPK;CENPF;TOP2A;BUB1B;NCAPG;KIF2C;SPC25;NDC80;HJURP;BUB1;SKA3;AURKB;SGO1;NCAPH;SPC24;CHEK1;CENPU;NUF2;NCAPG2;BLM;CENPE;BRCA2;FANCD2;HMGB2;DDX11;SMC4;CENPO;KNTC1;SGO2;INCENP;SPDL1;BRCA1;SKA2;NCAPD3;NCAPD2;SMC2;ITGB3BP;DSN1;ZWILCH;CKAP5;SUN2;TOPBP1;CENPA;BUB3;RAD21;NUP107;SMC1A;BAZ1B;CENPC;RANGAP1;SMC3;XRCC4;CTCF;NUP85;CFDP1;RIF1
Myeloid	Macr6	GO:0000086	G2/M transition of mitotic cell cycle	149	40	5.48723	0	CIT;CENPF;DTL;TPX2;MELK;KIF14;CLSPN;HMMR;CDC25C;CDK1;AURKB;TICRR;WEE1;PLK4;FOXM1;BLM;CDC7;MASTL;CHEK2;BRCA1;CEP152;CENPJ;HAUS8;TUBB;DBF4B;CEP78;CKAP5;PCNT;TOPBP1;HAUS2;CDK5RAP2;CEP192;RAD21;CEP57;HAUS1;ODF2;HAUS6;RBX1;ALMS1;KHDRBS1
Myeloid	Macr6	GO:0071103	DNA conformation change	147	49	6.8133	0	BRIP1;KNL1;CENPK;TOP2A;HELLS;NCAPG;ASF1B;RAD54L;CDK1;HJURP;NCAPH;CDC45;CENPI;CENPU;NCAPG2;RAD54B;BLM;MCM4;OIP5;CHAF1A;HMGB2;DDX11;SMC4;CENPO;DNA2;GINS1;MCM6;NCAPD3;NCAPD2;SMC2;CENPQ;MCM7;ITGB3BP;ANP32B;RBBP7;NASP;CENPA;CENPC;TENT4A;FANCM;TPR;TOP3A;POT1;MCM9;HP1BP3;CTCF;RPA1;DHX9;G3BP1
Myeloid	Macr6	GO:0051321	meiotic cell cycle	142	44	6.33349	0	BRIP1;ASPM;TOP2A;BUB1B;CDC25C;RAD54L;ESPL1;BUB1;SGO1;NCAPH;EXO1;TTK;KIF18A;CCNE2;XRCC2;NUF2;MYBL1;RAD54B;BLM;BRCA2;FANCD2;FANCA;SMC4;SGO2;MASTL;NCAPD3;NCAPD2;SMC2;NDC1;RMI1;RBBP8;C11orf80;SUN2;BUB3;RAD21;SMC1A;CENPC;FANCM;MSH3;TOP3A;SMC3;RPA1;TUBGCP3;NUMA1
Myeloid	Macr6	GO:0000819	sister chromatid segregation	132	51	7.89724	0	KIF18B;CENPF;TOP2A;BUB1B;KIF14;CEP55;NCAPG;KIF4A;KIF2C;KIF23;NDC80;ESPL1;KIFC1;BUB1;AURKB;SGO1;NCAPH;DLGAP5;ESCO2;TTK;KIF18A;CDCA8;NUF2;CENPE;DDX11;SMC4;SGO2;TACC3;RACGAP1;INCENP;KIF22;SPDL1;NCAPD3;NCAPD2;SMC2;DSN1;CDK5RAP2;BUB3;RAD21;SMC1A;CENPC;TENT4A;TPR;MCMBP;SMC3;CDC27;CTCF;SLF2;NUMA1;PDS5B;PDS5A
Myeloid	Macr6	GO:1902749	regulation of cell cycle G2/M phase transition	129	36	5.70416	0	CENPF;DTL;TPX2;GTSE1;KIF14;CLSPN;HMMR;CDC25C;CDK1;AURKB;TICRR;PLK4;CHEK1;BLM;CDC7;BRCA1;CEP152;ATAD5;CENPJ;HAUS8;TUBB;DBF4B;CEP78;CKAP5;PCNT;TOPBP1;HAUS2;CDK5RAP2;CEP192;RAD21;CEP57;HAUS1;ODF2;HAUS6;RBX1;ALMS1
Myeloid	Macr6	GO:0007051	spindle organization	128	35	5.58904	0	ASPM;TPX2;STIL;KIF4A;SPC25;KIF23;NDC80;ESPL1;KIFC1;AURKB;MYBL2;TTK;KIF11;WDR62;NUF2;CENPE;TACC3;RACGAP1;CHEK2;HAUS8;TUBB;STMN1;CKAP5;PCNT;SUN2;HAUS2;CCSAP;CEP192;SMC1A;HAUS1;TPR;HAUS6;SMC3;TUBGCP3;NUMA1
Myeloid	Macr6	GO:0010389	regulation of G2/M transition of mitotic cell cycle	115	33	5.86537	0	CENPF;DTL;TPX2;KIF14;CLSPN;HMMR;CDC25C;CDK1;AURKB;TICRR;PLK4;BLM;CDC7;BRCA1;CEP152;CENPJ;HAUS8;TUBB;DBF4B;CEP78;CKAP5;PCNT;TOPBP1;HAUS2;CDK5RAP2;CEP192;RAD21;CEP57;HAUS1;ODF2;HAUS6;RBX1;ALMS1
Myeloid	Macr6	GO:0000070	mitotic sister chromatid segregation	113	44	7.9589	0	KIF18B;CENPF;BUB1B;KIF14;CEP55;NCAPG;KIF4A;KIF2C;KIF23;NDC80;ESPL1;KIFC1;BUB1;AURKB;SGO1;NCAPH;DLGAP5;TTK;KIF18A;CDCA8;NUF2;CENPE;SMC4;TACC3;RACGAP1;INCENP;KIF22;SPDL1;NCAPD3;NCAPD2;SMC2;DSN1;CDK5RAP2;BUB3;RAD21;SMC1A;CENPC;TENT4A;TPR;CDC27;SLF2;NUMA1;PDS5B;PDS5A
Myeloid	Macr6	GO:0006261	DNA-dependent DNA replication	109	47	8.81354	0	POLQ;E2F7;CDC45;TICRR;CCNE2;ORC6;BLM;MCM4;BRCA2;WDHD1;DDX11;GMNN;LIG1;CDC7;DNA2;GINS1;CHTF18;CHEK2;TIMELESS;MCM6;POLE2;ATAD5;RFC3;MCM3;MMS22L;DBF4B;MCM5;MCM7;POLE;RFWD3;MGME1;PRIM2;SLBP;NUCKS1;POLA1;POLD3;RFC1;SMC1A;FANCM;MSH3;PRIMPOL;SLFN11;MCMBP;ORC3;SMC3;MCM9;RPA1
Myeloid	Macr6	GO:1903046	meiotic cell cycle process	105	33	6.42397	0	BRIP1;ASPM;TOP2A;BUB1B;CDC25C;ESPL1;BUB1;SGO1;NCAPH;EXO1;TTK;KIF18A;CCNE2;NUF2;MYBL1;RAD54B;BLM;BRCA2;FANCD2;FANCA;SMC4;SGO2;MASTL;NCAPD3;NCAPD2;SMC2;NDC1;RMI1;C11orf80;RAD21;CENPC;FANCM;MSH3
Myeloid	Macr6	GO:0000776	kinetochore	103	42	8.33472	0	KNL1;CENPK;CENPF;BUB1B;KIF2C;SPC25;NDC80;HJURP;BUB1;SKA3;AURKB;SGO1;TTK;KIF18A;CENPI;SPC24;CENPU;NUF2;CENPE;CENPO;KNTC1;SGO2;INCENP;KIF22;SPDL1;SKA2;ITGB3BP;DSN1;ZWILCH;CKAP5;CBX5;CENPA;MTBP;BUB3;NUP107;SMC1A;CENPC;RANGAP1;TPR;NUP160;NUP85;CFDP1
Myeloid	Macr6	GO:0006323	DNA packaging	87	31	7.28319	0	KNL1;CENPK;TOP2A;HELLS;NCAPG;ASF1B;CDK1;HJURP;NCAPH;CENPI;CENPU;NCAPG2;OIP5;CHAF1A;HMGB2;SMC4;CENPO;NCAPD3;NCAPD2;SMC2;CENPQ;ITGB3BP;ANP32B;RBBP7;NASP;CENPA;CENPC;TENT4A;TPR;HP1BP3;CTCF
Myeloid	Macr6	GO:0000779	condensed chromosome, centromeric region	86	37	8.79392	0	KNL1;CENPK;CENPF;BUB1B;NCAPG;KIF2C;SPC25;NDC80;HJURP;BUB1;SKA3;AURKB;SGO1;SPC24;CENPU;NUF2;CENPE;CENPO;KNTC1;SGO2;INCENP;SPDL1;SKA2;NCAPD3;NCAPD2;ITGB3BP;DSN1;ZWILCH;CKAP5;CENPA;BUB3;NUP107;SMC1A;CENPC;RANGAP1;NUP85;CFDP1
Myeloid	Macr6	GO:0000777	condensed chromosome kinetochore	76	33	8.87523	0	KNL1;CENPK;CENPF;BUB1B;KIF2C;SPC25;NDC80;HJURP;BUB1;SKA3;SGO1;SPC24;CENPU;NUF2;CENPE;CENPO;KNTC1;SGO2;INCENP;SPDL1;SKA2;ITGB3BP;DSN1;ZWILCH;CKAP5;CENPA;BUB3;NUP107;SMC1A;CENPC;RANGAP1;NUP85;CFDP1
Myeloid	Macr6	GO:1902850	microtubule cytoskeleton organization involved in mitosis	104	31	6.09267	1.77874e-14	TPX2;STIL;KIF4A;SPC25;KIF23;NDC80;ESPL1;KIFC1;AURKB;MYBL2;TTK;KIF11;WDR62;NUF2;CENPE;TACC3;RACGAP1;CHEK2;SPDL1;STMN1;PCNT;SUN2;CENPA;CDK5RAP2;CCSAP;CEP192;SMC1A;TPR;SMC3;TUBGCP3;NUMA1
Myeloid	Macr6	GO:0000075	cell cycle checkpoint	163	38	4.76513	3.32031e-14	BRIP1;CENPF;TOP2A;DTL;GTSE1;BUB1B;CLSPN;CDC25C;NDC80;CDK1;BUB1;E2F7;AURKB;CDC45;TICRR;TTK;WEE1;WDR76;CHEK1;BLM;DNA2;KNTC1;CHEK2;TIMELESS;SPDL1;BRCA1;TFDP1;ZWILCH;RFWD3;TOPBP1;CDK5RAP2;BUB3;INTS7;CASP2;PRKDC;MSH2;TPR;CNOT1
Myeloid	Macr6	hsa04110	Cell cycle	92	29	6.44302	3.32031e-14	BUB1B;CDC25C;CDK1;ESPL1;BUB1;CDC45;TTK;WEE1;CCNE2;ORC6;CHEK1;MCM4;CDC7;CHEK2;MCM6;DBF4;MCM3;TFDP1;MCM5;MCM7;BUB3;RAD21;SMC1A;PRKDC;E2F3;ORC3;SMC3;CDC27;RBX1
Myeloid	Macr6	GO:0051304	chromosome separation	67	25	7.62683	3.32031e-14	CENPF;TOP2A;BUB1B;NDC80;ESPL1;BUB1;AURKB;NCAPH;DLGAP5;TTK;BLM;CENPE;TACC3;SPDL1;NCAPD3;NCAPD2;RMI1;CDK5RAP2;BUB3;RAD21;FANCM;TPR;TOP3A;CDC27;NUMA1
Myeloid	Macr6	GO:0000082	G1/S transition of mitotic cell cycle	173	39	4.60784	4.76853e-14	RRM2;GTSE1;IQGAP3;KIF14;CDC25C;CDK1;E2F7;CDC45;WEE1;CCNE2;ORC6;EZH2;MCM4;GMNN;CDC7;CHEK2;MCM6;POLE2;DBF4;MCM3;TFDP1;MCM5;MCM7;POLE;JADE1;RFWD3;RBBP8;PRIM2;NASP;POLA1;MTBP;CASP2;PRKDC;USP37;EIF4G1;SLFN11;ORC3;RPA1;CNOT1
Myeloid	Macr6	GO:0140013	meiotic nuclear division	94	29	6.30593	4.76853e-14	BRIP1;ASPM;TOP2A;BUB1B;ESPL1;BUB1;SGO1;NCAPH;TTK;KIF18A;CCNE2;NUF2;MYBL1;RAD54B;BLM;BRCA2;FANCD2;FANCA;SMC4;SGO2;MASTL;SMC2;NDC1;RMI1;C11orf80;RAD21;CENPC;FANCM;MSH3
Myeloid	Macr6	GO:0072686	mitotic spindle	82	27	6.73022	7.78197e-14	ASPM;KIF18B;TPX2;KIF23;CDK1;ESPL1;KIFC1;AURKB;CKAP2L;KIF18A;KIF11;CENPE;ECT2;CDC7;TACC3;RACGAP1;KIF22;KIF20B;CEP295;CDK5RAP2;CCSAP;SMC1A;RANGAP1;TPR;IQCB1;SMC3;NUMA1
Myeloid	Macr6	GO:0044786	cell cycle DNA replication	47	21	9.13273	9.14778e-14	E2F7;CDC45;BRCA2;GMNN;LIG1;CDC7;DNA2;GINS1;CHEK2;ATAD5;RFC3;DBF4B;PRIM2;SLBP;POLA1;POLD3;RFC1;SMC1A;ORC3;SMC3;RPA1
Myeloid	Macr6	GO:0044843	cell cycle G1/S phase transition	178	39	4.47841	1.34472e-13	RRM2;GTSE1;IQGAP3;KIF14;CDC25C;CDK1;E2F7;CDC45;WEE1;CCNE2;ORC6;EZH2;MCM4;GMNN;CDC7;CHEK2;MCM6;POLE2;DBF4;MCM3;TFDP1;MCM5;MCM7;POLE;JADE1;RFWD3;RBBP8;PRIM2;NASP;POLA1;MTBP;CASP2;PRKDC;USP37;EIF4G1;SLFN11;ORC3;RPA1;CNOT1
Myeloid	Macr6	GO:0140097	catalytic activity, acting on DNA	136	34	5.10998	1.43667e-13	BRIP1;POLQ;TOP2A;RAD54L;NEIL3;EXO1;CDC45;RAD54B;BLM;MCM4;DDX11;LIG1;DNA2;GINS1;MCM6;POLE2;ERI2;DNMT1;MCM7;POLE;POLH;MGME1;RBBP8;TDP1;POLA1;POLD3;METTL4;MBD4;FANCM;PRIMPOL;TOP3A;MCM9;DHX9;G3BP1
Myeloid	Macr6	GO:0007088	regulation of mitotic nuclear division	120	32	5.45064	1.43667e-13	MKI67;CENPF;ANLN;BUB1B;CDC25C;NDC80;ESPL1;BUB1;AURKB;DLGAP5;TTK;CCNE2;KIF11;CCNF;CHEK1;CENPE;KNTC1;TACC3;SPDL1;KIF20B;CEP85;CDK5RAP2;MTBP;CCSAP;BUB3;RAD21;SMC1A;TPR;SMC3;CDC27;SLF2;NUMA1
Myeloid	Macr6	hsa03030	DNA replication	22	15	13.9363	2.81913e-13	MCM4;LIG1;DNA2;MCM6;POLE2;RFC3;MCM3;MCM5;MCM7;POLE;PRIM2;POLA1;POLD3;RFC1;RPA1
Myeloid	Macr6	GO:0007052	mitotic spindle organization	87	27	6.34342	3.73535e-13	TPX2;STIL;KIF4A;SPC25;KIF23;NDC80;KIFC1;AURKB;MYBL2;TTK;KIF11;WDR62;NUF2;CENPE;TACC3;RACGAP1;CHEK2;STMN1;PCNT;SUN2;CCSAP;CEP192;SMC1A;TPR;SMC3;TUBGCP3;NUMA1
Myeloid	Macr6	GO:0051983	regulation of chromosome segregation	74	25	6.90538	4.21075e-13	MKI67;CENPF;BUB1B;KIF2C;NDC80;ESPL1;BUB1;AURKB;DLGAP5;TTK;CENPE;DDX11;ECT2;TACC3;RACGAP1;SPDL1;RAD18;CDK5RAP2;BUB3;RAD21;TPR;CDC27;CTCF;SLF2;NUMA1
Myeloid	Macr6	GO:0005874	microtubule	272	48	3.60704	4.53578e-13	ASPM;KIF18B;TPX2;GTSE1;KIF15;KIF14;KIF4A;KIF2C;KIF23;CDK1;KIFC1;SKA3;AURKB;KIF18A;KIF11;CENPE;KIF24;KNTC1;RACGAP1;INCENP;KIF22;SKA2;CENPJ;KIF20B;HAUS8;TUBB;STMN1;CKAP2;TUBA1B;CEP295;CKAP5;PCNT;HAUS2;CEP57L1;CDK5RAP2;CCSAP;CEP57;TPGS2;HAUS1;ODF2;TTLL5;HAUS6;CDC27;TUBA1C;CEP162;TUBGCP3;NUMA1;SYNJ1
Myeloid	Macr6	GO:1901988	negative regulation of cell cycle phase transition	138	33	4.88781	1.38929e-12	CENPF;DTL;GTSE1;BUB1B;CLSPN;CDC25C;NDC80;CDK1;BUB1;E2F7;AURKB;TICRR;TTK;WEE1;CHEK1;EZH2;BLM;CHEK2;SPDL1;BRCA1;TFDP1;JADE1;RFWD3;TOPBP1;CDK5RAP2;BUB3;RAD21;CASP2;PRKDC;TPR;SLFN11;RBX1;CNOT1
Myeloid	Macr6	GO:0051783	regulation of nuclear division	130	32	5.03136	1.44262e-12	MKI67;CENPF;ANLN;BUB1B;CDC25C;NDC80;ESPL1;BUB1;AURKB;DLGAP5;TTK;CCNE2;KIF11;CCNF;CHEK1;CENPE;KNTC1;TACC3;SPDL1;KIF20B;CEP85;CDK5RAP2;MTBP;CCSAP;BUB3;RAD21;SMC1A;TPR;SMC3;CDC27;SLF2;NUMA1
Myeloid	Macr6	GO:0033260	nuclear DNA replication	37	18	9.94374	1.59544e-12	CDC45;BRCA2;GMNN;LIG1;CDC7;DNA2;GINS1;CHEK2;ATAD5;RFC3;DBF4B;PRIM2;SLBP;POLA1;POLD3;RFC1;ORC3;RPA1
Myeloid	Macr6	GO:0045930	negative regulation of mitotic cell cycle	185	38	4.19847	2.42797e-12	CENPF;TOP2A;GTSE1;BUB1B;CLSPN;CDC25C;NDC80;CDK1;BUB1;E2F7;AURKB;TICRR;TTK;WEE1;CHEK1;EZH2;BLM;KNTC1;CHEK2;SPDL1;BRCA1;BTG3;TFDP1;ZWILCH;JADE1;RFWD3;TOPBP1;CDK5RAP2;MTBP;BUB3;RAD21;CASP2;PRKDC;MSH2;TPR;SLFN11;RBX1;CNOT1
Myeloid	Macr6	GO:0000794	condensed nuclear chromosome	60	22	7.49464	2.51064e-12	BUB1B;NDC80;BUB1;AURKB;NCAPH;CHEK1;NUF2;BLM;BRCA2;CENPO;INCENP;BRCA1;NCAPD3;NCAPD2;DSN1;SUN2;TOPBP1;CENPA;RAD21;SMC1A;CENPC;SMC3
Myeloid	Macr6	GO:0051052	regulation of DNA metabolic process	285	48	3.44251	2.62679e-12	POLQ;CDK1;E2F7;AURKB;TICRR;ESCO2;FOXM1;RAD51AP1;CHEK1;PARPBP;BLM;KPNA2;BRCA2;DDX11;GMNN;CDC7;FANCB;DNA2;CHTF18;CHEK2;TIMELESS;BRCA1;ATAD5;RFC3;ZNF93;USP1;DBF4;DNMT1;DBF4B;TFDP1;POLH;NUCKS1;DEK;PARP1;SMC1A;USP37;MSH2;RNF168;MSH3;SLFN11;SMC3;POT1;SLF2;DHX9;HNRNPD;DCP2;RIF1;PDS5A
Myeloid	Macr6	GO:0000922	spindle pole	110	29	5.3887	3.51004e-12	ASPM;CENPF;TPX2;AURKB;SGO1;CKAP2L;DLGAP5;KIF11;WDR62;DDX11;KNTC1;TACC3;SPDL1;KIF20B;HAUS8;CKAP2;DSN1;CKAP5;CEP85;TOPBP1;CDK5RAP2;SMC1A;HAUS1;ODF2;SMC3;ALMS1;POC1B;TUBGCP3;NUMA1
Myeloid	Macr6	GO:1901991	negative regulation of mitotic cell cycle phase transition	129	31	4.91192	7.00377e-12	CENPF;GTSE1;BUB1B;CLSPN;CDC25C;NDC80;CDK1;BUB1;E2F7;AURKB;TICRR;TTK;WEE1;EZH2;BLM;CHEK2;SPDL1;BRCA1;TFDP1;JADE1;RFWD3;TOPBP1;CDK5RAP2;BUB3;RAD21;CASP2;PRKDC;TPR;SLFN11;RBX1;CNOT1
Myeloid	Macr6	GO:0006310	DNA recombination	182	37	4.15537	7.03394e-12	BRIP1;POLQ;TOP2A;RAD54L;EXO1;CDC45;XRCC2;RAD51AP1;CHEK1;PARPBP;RAD54B;BLM;KPNA2;BRCA2;HMGB2;LIG1;CDC7;FANCB;BRCA1;ATAD5;MMS22L;RFWD3;RMI1;RBBP8;C11orf80;NUCKS1;RAD21;PARP1;PRKDC;MSH2;RNF168;FANCM;MSH3;MCM9;XRCC4;RPA1;RIF1
Myeloid	Macr6	GO:0007093	mitotic cell cycle checkpoint	123	30	4.98534	1.14098e-11	CENPF;TOP2A;GTSE1;BUB1B;CLSPN;CDC25C;NDC80;CDK1;BUB1;E2F7;AURKB;TICRR;TTK;WEE1;BLM;KNTC1;CHEK2;SPDL1;BRCA1;TFDP1;ZWILCH;RFWD3;TOPBP1;CDK5RAP2;BUB3;CASP2;PRKDC;MSH2;TPR;CNOT1
Myeloid	Macr6	GO:0006275	regulation of DNA replication	78	24	6.2892	1.34026e-11	CDK1;E2F7;TICRR;ESCO2;BLM;BRCA2;GMNN;CDC7;DNA2;CHTF18;CHEK2;TIMELESS;ATAD5;RFC3;DBF4;DBF4B;NUCKS1;SMC1A;USP37;MSH3;SLFN11;SMC3;DHX9;PDS5A
Myeloid	Macr6	GO:0034508	centromere complex assembly	32	16	10.22	2.41369e-11	KNL1;CENPK;CENPF;HELLS;HJURP;CENPI;CENPU;CENPE;OIP5;CENPO;CENPQ;ITGB3BP;RBBP7;NASP;CENPA;CENPC
Myeloid	Macr6	GO:0065004	protein-DNA complex assembly	119	29	4.98116	2.90383e-11	KNL1;CENPK;CENPF;HELLS;ASF1B;HJURP;CDC45;CENPI;CENPU;CENPE;OIP5;CHAF1A;HMGB2;GMNN;CENPO;CENPQ;ITGB3BP;ANP32B;RBBP7;NASP;CENPA;GTF2H3;PARP1;CENPC;ORC3;TAF12;HP1BP3;RPA1;RBX1
Myeloid	Macr6	GO:0031497	chromatin assembly	61	21	7.03669	3.67238e-11	KNL1;CENPK;HELLS;ASF1B;HJURP;CENPI;CENPU;OIP5;CHAF1A;HMGB2;CENPO;CENPQ;ITGB3BP;ANP32B;RBBP7;NASP;CENPA;CENPC;TPR;HP1BP3;CTCF
Myeloid	Macr6	GO:0007098	centrosome cycle	89	25	5.74155	3.95526e-11	STIL;CDK1;SGO1;KIF11;XRCC2;CCNF;PLK4;WDR62;CHEK1;BRCA2;BRCA1;CEP152;CENPJ;HAUS8;CEP295;RTTN;CKAP5;CEP85;HAUS2;CDK5RAP2;CEP192;HAUS1;ODF2;HAUS6;C2CD3
Myeloid	Macr6	GO:0045132	meiotic chromosome segregation	49	19	7.92568	3.96154e-11	BRIP1;TOP2A;BUB1B;ESPL1;BUB1;SGO1;NCAPH;TTK;CCNE2;NUF2;BLM;FANCD2;SMC4;SGO2;SMC2;NDC1;RMI1;CENPC;FANCM
Myeloid	Macr6	GO:0031055	chromatin remodeling at centromere	24	14	11.9233	4.28593e-11	KNL1;CENPK;HELLS;HJURP;CENPI;CENPU;OIP5;CENPO;CENPQ;ITGB3BP;RBBP7;NASP;CENPA;CENPC
Myeloid	Macr6	GO:0090068	positive regulation of cell cycle process	175	35	4.08798	5.01344e-11	CIT;DTL;GTSE1;KIF14;CDC25C;KIF23;NDC80;CDK1;ESPL1;E2F7;AURKB;CDC45;DLGAP5;PLK4;EZH2;DDX11;ECT2;CDC7;RACGAP1;CHEK2;BRCA1;ATAD5;CENPJ;KIF20B;DBF4B;TFDP1;CEP295;MTBP;RAD21;CASP2;EIF4G1;TPR;SLF2;NUMA1;CNOT1
Myeloid	Macr6	GO:0034502	protein localization to chromosome	63	21	6.8133	7.09616e-11	KNL1;BUB1B;NDC80;CDK1;AURKB;ESCO2;TTK;EZH2;BRCA2;SPDL1;CENPQ;CENPA;MTBP;BUB3;RAD21;MSH2;POT1;MCM9;CTCF;RPA1;SLF2
Myeloid	Macr6	GO:0033045	regulation of sister chromatid segregation	58	20	7.04825	1.19905e-10	CENPF;BUB1B;NDC80;ESPL1;BUB1;AURKB;DLGAP5;TTK;CENPE;DDX11;TACC3;SPDL1;CDK5RAP2;BUB3;RAD21;TPR;CDC27;CTCF;SLF2;NUMA1
Myeloid	Macr6	GO:0006334	nucleosome assembly	46	18	7.99823	1.28942e-10	KNL1;CENPK;ASF1B;HJURP;CENPI;CENPU;OIP5;CHAF1A;HMGB2;CENPO;CENPQ;ITGB3BP;ANP32B;RBBP7;NASP;CENPA;CENPC;HP1BP3
Myeloid	Macr6	GO:0007062	sister chromatid cohesion	41	17	8.47509	1.74192e-10	BUB1B;ESPL1;BUB1;SGO1;ESCO2;DDX11;SGO2;KIF22;RAD21;SMC1A;TENT4A;MCMBP;SMC3;CTCF;SLF2;PDS5B;PDS5A
Myeloid	Macr6	GO:0071459	protein localization to chromosome, centromeric region	18	12	13.6266	1.98096e-10	KNL1;BUB1B;NDC80;CDK1;AURKB;TTK;SPDL1;CENPQ;CENPA;MTBP;BUB3;CTCF
Myeloid	Macr6	GO:0031023	microtubule organizing center organization	96	25	5.32289	2.28407e-10	STIL;CDK1;SGO1;KIF11;XRCC2;CCNF;PLK4;WDR62;CHEK1;BRCA2;BRCA1;CEP152;CENPJ;HAUS8;CEP295;RTTN;CKAP5;CEP85;HAUS2;CDK5RAP2;CEP192;HAUS1;ODF2;HAUS6;C2CD3
Myeloid	Macr6	GO:0071824	protein-DNA complex subunit organization	140	30	4.37998	3.45109e-10	KNL1;CENPK;CENPF;HELLS;ASF1B;HJURP;CDC45;CENPI;CENPU;CENPE;OIP5;CHAF1A;HMGB2;GMNN;CENPO;CENPQ;ITGB3BP;ANP32B;RBBP7;NASP;CENPA;GTF2H3;PARP1;CENPC;ORC3;TAF12;HP1BP3;CTCF;RPA1;RBX1
Myeloid	Macr6	GO:0034080	CENP-A containing nucleosome assembly	23	13	11.553	4.62382e-10	KNL1;CENPK;HJURP;CENPI;CENPU;OIP5;CENPO;CENPQ;ITGB3BP;RBBP7;NASP;CENPA;CENPC
Myeloid	Macr6	GO:0061641	CENP-A containing chromatin organization	23	13	11.553	4.62382e-10	KNL1;CENPK;HJURP;CENPI;CENPU;OIP5;CENPO;CENPQ;ITGB3BP;RBBP7;NASP;CENPA;CENPC
Myeloid	Macr6	GO:0005876	spindle microtubule	38	16	8.60628	5.50199e-10	KIF18B;KIF4A;CDK1;SKA3;AURKB;KIF18A;KIF11;CENPE;KNTC1;SKA2;CEP295;HAUS2;CCSAP;CDC27;TUBGCP3;NUMA1
Myeloid	Macr6	GO:0003697	single-stranded DNA binding	85	23	5.5308	6.87945e-10	NEIL3;CDC45;RAD51AP1;BLM;MCM4;BRCA2;HMGB2;DDX11;SMC4;MCM6;SMC2;RAD18;MCM7;RBBP8;PRIM2;NUCKS1;TDP1;MSH2;MSH3;TOP3A;POT1;RPA1;DHX9
Myeloid	Macr6	GO:0006333	chromatin assembly or disassembly	78	22	5.7651	7.83528e-10	KNL1;CENPK;HELLS;ASF1B;HJURP;CENPI;CENPU;OIP5;CHAF1A;HMGB2;CENPO;CENPQ;ITGB3BP;ANP32B;RBBP7;NASP;CENPA;BAZ1B;CENPC;TPR;HP1BP3;CTCF
Myeloid	Macr6	GO:0000785	chromatin	337	48	2.91132	1.10293e-09	CENPF;HELLS;ASF1B;ESCO2;WDR76;RAD51AP1;CHEK1;EZH2;PARPBP;UHRF1;OIP5;CHAF1A;HMGB2;DDX11;INCENP;KIF22;TIMELESS;NCAPD3;FAM111A;DNMT1;DBF4B;MCM7;RBBP7;NASP;CBX5;HMGN2;NUCKS1;CENPA;POLA1;MTBP;HMGXB4;RAD21;SUZ12;BAZ1B;CENPC;MBD4;RRP1B;MCMBP;SMC3;ASH2L;PSIP1;HP1BP3;SLF2;DHX9;GATAD2A;PDS5B;RIF1;PDS5A
Myeloid	Macr6	GO:0006270	DNA replication initiation	20	12	12.2639	1.10293e-09	CDC45;TICRR;CCNE2;ORC6;MCM4;CDC7;MCM6;MCM3;MCM5;MCM7;POLA1;ORC3
Myeloid	Macr6	GO:0008094	DNA-dependent ATPase activity	72	21	5.96164	1.10865e-09	BRIP1;POLQ;TOP2A;XRCC2;RAD54B;BLM;MCM4;DDX11;DNA2;CHTF18;MCM6;RFC3;RAD18;MCM7;RFC1;GTF2H3;MSH2;FANCM;MSH3;DHX9;G3BP1
Myeloid	Macr6	GO:0051225	spindle assembly	80	22	5.62098	1.3062e-09	ASPM;TPX2;KIF4A;KIF23;KIFC1;AURKB;MYBL2;KIF11;RACGAP1;CHEK2;HAUS8;TUBB;HAUS2;CCSAP;CEP192;SMC1A;HAUS1;TPR;HAUS6;SMC3;TUBGCP3;NUMA1
Myeloid	Macr6	GO:0045787	positive regulation of cell cycle	239	39	3.33538	1.51558e-09	CIT;DTL;GTSE1;KIF14;CDC25C;KIF23;NDC80;CDK1;ESPL1;E2F7;AURKB;CDC45;DLGAP5;CCNE2;CCNF;PLK4;CHEK1;EZH2;BRCA2;DDX11;ECT2;CDC7;RACGAP1;CHEK2;BRCA1;ATAD5;CENPJ;KIF20B;DBF4B;TFDP1;CEP295;MTBP;RAD21;CASP2;EIF4G1;TPR;SLF2;NUMA1;CNOT1
Myeloid	Macr6	GO:0099513	polymeric cytoskeletal fiber	365	50	2.79999	1.64305e-09	ASPM;KIF18B;TPX2;GTSE1;KIF15;KIF14;KIF4A;KIF2C;KIF23;CDK1;KIFC1;SKA3;AURKB;KIF18A;KIF11;LMNB1;CENPE;KIF24;KNTC1;RACGAP1;INCENP;KIF22;SKA2;CENPJ;KIF20B;HAUS8;TUBB;STMN1;CKAP2;TUBA1B;CEP295;CKAP5;PCNT;HAUS2;CEP57L1;CDK5RAP2;CCSAP;SLC1A4;CEP57;TPGS2;HAUS1;ODF2;TTLL5;HAUS6;CDC27;TUBA1C;CEP162;TUBGCP3;NUMA1;SYNJ1
Myeloid	Macr6	GO:0033047	regulation of mitotic sister chromatid segregation	53	18	6.94186	1.75941e-09	CENPF;BUB1B;NDC80;ESPL1;BUB1;AURKB;DLGAP5;TTK;CENPE;TACC3;SPDL1;CDK5RAP2;BUB3;RAD21;TPR;CDC27;SLF2;NUMA1
Myeloid	Macr6	GO:0005657	replication fork	53	18	6.94186	1.75941e-09	CDC45;XRCC2;BLM;UHRF1;WDHD1;TIMELESS;RFC3;RAD18;MCM3;MMS22L;DNMT1;POLH;PRIM2;POLA1;POLD3;RFC1;BAZ1B;RPA1
Myeloid	Macr6	GO:0006336	DNA replication-independent nucleosome assembly	30	14	9.53863	1.86072e-09	KNL1;CENPK;ASF1B;HJURP;CENPI;CENPU;OIP5;CENPO;CENPQ;ITGB3BP;RBBP7;NASP;CENPA;CENPC
Myeloid	Macr6	GO:1905818	regulation of chromosome separation	47	17	7.39316	1.91986e-09	CENPF;BUB1B;NDC80;ESPL1;BUB1;AURKB;DLGAP5;TTK;CENPE;TACC3;SPDL1;CDK5RAP2;BUB3;RAD21;TPR;CDC27;NUMA1
Myeloid	Macr6	GO:0032392	DNA geometric change	60	19	6.47264	1.91986e-09	BRIP1;TOP2A;RAD54L;CDC45;RAD54B;BLM;MCM4;HMGB2;DDX11;DNA2;GINS1;MCM6;MCM7;FANCM;POT1;MCM9;RPA1;DHX9;G3BP1
Myeloid	Macr6	GO:0044450	microtubule organizing center part	123	27	4.48681	1.91986e-09	TOP2A;CEP55;STIL;CCNF;PLK4;WDR62;KIF24;BRCA1;CEP152;CENPJ;CEP78;CEP295;RTTN;CKAP5;CEP85;PCNT;CDK5RAP2;CCSAP;CEP192;DZIP1L;ODF2;IQCB1;C2CD3;ALMS1;POC1B;CEP162;TUBGCP3
Myeloid	Macr6	hsa03460	Fanconi anemia pathway	36	15	8.51663	2.58426e-09	BRIP1;FANCI;BLM;BRCA2;FANCD2;FANCA;FANCB;BRCA1;USP1;FANCC;POLH;RMI1;FANCM;TOP3A;RPA1
Myeloid	Macr6	GO:0034724	DNA replication-independent nucleosome organization	31	14	9.23093	3.06098e-09	KNL1;CENPK;ASF1B;HJURP;CENPI;CENPU;OIP5;CENPO;CENPQ;ITGB3BP;RBBP7;NASP;CENPA;CENPC
Myeloid	Macr6	GO:0097711	ciliary basal body-plasma membrane docking	76	21	5.64787	3.06098e-09	CDK1;PLK4;KIF24;CEP152;CENPJ;HAUS8;TUBB;CEP78;CKAP5;PCNT;HAUS2;CDK5RAP2;CEP192;CEP57;HAUS1;ODF2;IQCB1;HAUS6;C2CD3;ALMS1;CEP162
Myeloid	Macr6	GO:0016887	ATPase activity	302	44	2.978	3.31168e-09	BRIP1;POLQ;KIF18B;TOP2A;KIF15;KIF14;KIF4A;KIF2C;KIF23;KIFC1;KIF18A;KIF11;XRCC2;ATAD2;RAD54B;BLM;MCM4;CENPE;KIF24;DDX11;DNA2;CHTF18;KIF22;MCM6;ATAD5;RFC3;KIF20B;RAD18;MCM7;HLTF;MYO19;SPATA5;RFC1;GTF2H3;DDX39A;MSH2;FANCM;MSH3;SLFN11;PMS1;DHX15;DHX9;ATP2C1;G3BP1
Myeloid	Macr6	GO:0007091	metaphase/anaphase transition of mitotic cell cycle	44	16	7.4327	6.27773e-09	CENPF;BUB1B;NDC80;ESPL1;BUB1;AURKB;DLGAP5;TTK;CENPE;TACC3;SPDL1;CDK5RAP2;BUB3;RAD21;TPR;CDC27
Myeloid	Macr6	GO:0010965	regulation of mitotic sister chromatid separation	44	16	7.4327	6.27773e-09	CENPF;BUB1B;NDC80;ESPL1;BUB1;AURKB;DLGAP5;TTK;CENPE;TACC3;SPDL1;CDK5RAP2;BUB3;RAD21;TPR;CDC27
Myeloid	Macr6	GO:0044784	metaphase/anaphase transition of cell cycle	44	16	7.4327	6.27773e-09	CENPF;BUB1B;NDC80;ESPL1;BUB1;AURKB;DLGAP5;TTK;CENPE;TACC3;SPDL1;CDK5RAP2;BUB3;RAD21;TPR;CDC27
Myeloid	Macr6	GO:0045005	DNA-dependent DNA replication maintenance of fidelity	33	14	8.67148	8.1895e-09	BLM;BRCA2;DDX11;DNA2;TIMELESS;MMS22L;POLE;RFWD3;NUCKS1;FANCM;MSH3;PRIMPOL;SLFN11;MCM9
Myeloid	Macr6	GO:0005814	centriole	96	23	4.89706	8.1895e-09	TOP2A;CEP55;STIL;CCNF;PLK4;WDR62;KIF24;CEP152;CENPJ;CEP78;CEP295;RTTN;PCNT;CCSAP;CEP192;DZIP1L;ODF2;IQCB1;C2CD3;ALMS1;POC1B;CEP162;TUBGCP3
Myeloid	Macr6	GO:0032508	DNA duplex unwinding	52	17	6.68228	1.10355e-08	BRIP1;TOP2A;CDC45;RAD54B;BLM;MCM4;DDX11;DNA2;GINS1;MCM6;MCM7;FANCM;POT1;MCM9;RPA1;DHX9;G3BP1
Myeloid	Macr6	GO:0051306	mitotic sister chromatid separation	46	16	7.10954	1.3138e-08	CENPF;BUB1B;NDC80;ESPL1;BUB1;AURKB;DLGAP5;TTK;CENPE;TACC3;SPDL1;CDK5RAP2;BUB3;RAD21;TPR;CDC27
Myeloid	Macr6	GO:0034728	nucleosome organization	67	19	5.79639	1.46084e-08	KNL1;CENPK;ASF1B;HJURP;CENPI;CENPU;OIP5;CHAF1A;HMGB2;CENPO;CENPQ;ITGB3BP;ANP32B;RBBP7;NASP;CENPA;CENPC;HP1BP3;CTCF
Myeloid	Macr6	GO:0000724	double-strand break repair via homologous recombination	91	22	4.94152	1.64716e-08	POLQ;RAD54L;CDC45;XRCC2;RAD51AP1;CHEK1;PARPBP;RAD54B;BLM;BRCA2;CDC7;FANCB;BRCA1;MMS22L;RFWD3;RMI1;RBBP8;NUCKS1;PARP1;MCM9;RPA1;RIF1
Myeloid	Macr6	GO:0000725	recombinational repair	91	22	4.94152	1.64716e-08	POLQ;RAD54L;CDC45;XRCC2;RAD51AP1;CHEK1;PARPBP;RAD54B;BLM;BRCA2;CDC7;FANCB;BRCA1;MMS22L;RFWD3;RMI1;RBBP8;NUCKS1;PARP1;MCM9;RPA1;RIF1
Myeloid	Macr6	GO:0043486	histone exchange	30	13	8.8573	2.59196e-08	KNL1;CENPK;HJURP;CENPI;CENPU;OIP5;CENPO;CENPQ;ITGB3BP;RBBP7;NASP;CENPA;CENPC
Myeloid	Macr6	GO:0090329	regulation of DNA-dependent DNA replication	43	15	7.1302	4.40711e-08	E2F7;TICRR;BLM;BRCA2;GMNN;CDC7;CHTF18;CHEK2;TIMELESS;RFC3;DBF4B;SMC1A;MSH3;SLFN11;SMC3
Myeloid	Macr6	GO:0051310	metaphase plate congression	43	15	7.1302	4.40711e-08	CENPF;KIF14;CEP55;KIF2C;NDC80;KIFC1;KIF18A;CDCA8;NUF2;CENPE;KIF22;SPDL1;CENPQ;CENPC;NUMA1
Myeloid	Macr6	GO:0003682	chromatin binding	342	45	2.68946	5.31638e-08	BRIP1;POLQ;CENPF;TOP2A;CDK1;NCAPH;EXO1;CDC45;TICRR;ATAD2;EZH2;UHRF1;PHF19;WDHD1;CHAF1A;DDX11;GMNN;NCAPD3;NCAPD2;DNMT1;POLE;CBX5;HMGN2;NUCKS1;CENPA;POLA1;RAD21;SMC1A;MSH2;SUZ12;RNF168;FANCM;CGAS;TPR;PRIMPOL;MCMBP;SMC3;ASH2L;MCM9;HP1BP3;CTCF;MTF2;DHX9;HNRNPD;PRDM1
Myeloid	Macr6	GO:0031570	DNA integrity checkpoint	124	25	4.12095	6.00539e-08	BRIP1;TOP2A;DTL;GTSE1;CLSPN;CDC25C;CDK1;E2F7;CDC45;TICRR;WDR76;CHEK1;BLM;DNA2;CHEK2;TIMELESS;BRCA1;TFDP1;RFWD3;TOPBP1;INTS7;CASP2;PRKDC;MSH2;CNOT1
Myeloid	Macr6	GO:0061982	meiosis I cell cycle process	60	17	5.79131	1.23822e-07	BRIP1;TOP2A;CDC25C;ESPL1;CCNE2;MYBL1;RAD54B;BLM;BRCA2;FANCD2;NDC1;RMI1;C11orf80;RAD21;CENPC;FANCM;MSH3
Myeloid	Macr6	GO:0051303	establishment of chromosome localization	53	16	6.17054	1.31079e-07	CENPF;KIF14;CEP55;KIF2C;NDC80;KIFC1;DLGAP5;KIF18A;CDCA8;NUF2;CENPE;KIF22;SPDL1;CENPQ;CENPC;NUMA1
Myeloid	Macr6	GO:0034501	protein localization to kinetochore	14	9	13.1399	1.34256e-07	KNL1;NDC80;CDK1;AURKB;TTK;SPDL1;CENPQ;MTBP;BUB3
Myeloid	Macr6	hsa03440	Homologous recombination	34	13	7.81526	1.56605e-07	BRIP1;RAD54L;XRCC2;RAD54B;BLM;BRCA2;BARD1;BRCA1;RBBP8;TOPBP1;POLD3;TOP3A;RPA1
Myeloid	Macr6	GO:0050000	chromosome localization	54	16	6.05627	1.73621e-07	CENPF;KIF14;CEP55;KIF2C;NDC80;KIFC1;DLGAP5;KIF18A;CDCA8;NUF2;CENPE;KIF22;SPDL1;CENPQ;CENPC;NUMA1
Myeloid	Macr6	GO:0030071	regulation of mitotic metaphase/anaphase transition	41	14	6.97948	2.09997e-07	CENPF;BUB1B;NDC80;ESPL1;BUB1;AURKB;DLGAP5;TTK;CENPE;SPDL1;CDK5RAP2;BUB3;RAD21;TPR
Myeloid	Macr6	GO:1902099	regulation of metaphase/anaphase transition of cell cycle	41	14	6.97948	2.09997e-07	CENPF;BUB1B;NDC80;ESPL1;BUB1;AURKB;DLGAP5;TTK;CENPE;SPDL1;CDK5RAP2;BUB3;RAD21;TPR
Myeloid	Macr6	GO:0090307	mitotic spindle assembly	48	15	6.38747	2.33186e-07	TPX2;KIF4A;KIF23;KIFC1;AURKB;MYBL2;KIF11;RACGAP1;CHEK2;CCSAP;CEP192;SMC1A;TPR;SMC3;TUBGCP3
Myeloid	Macr6	GO:0003678	DNA helicase activity	42	14	6.8133	2.96291e-07	BRIP1;CDC45;RAD54B;BLM;MCM4;DDX11;DNA2;GINS1;MCM6;MCM7;FANCM;MCM9;DHX9;G3BP1
Myeloid	Macr6	GO:0005721	pericentric heterochromatin	15	9	12.2639	3.03459e-07	HELLS;ESCO2;INCENP;NCAPD3;DNMT1;CBX5;CENPA;BAZ1B;CENPC
Myeloid	Macr6	GO:0045839	negative regulation of mitotic nuclear division	36	13	7.38108	3.34247e-07	CENPF;BUB1B;NDC80;BUB1;AURKB;TTK;CHEK1;SPDL1;CDK5RAP2;MTBP;BUB3;RAD21;TPR
Myeloid	Macr6	GO:0005871	kinesin complex	36	13	7.38108	3.34247e-07	KIF18B;KIF15;KIF14;KIF4A;KIF2C;KIF23;KIFC1;KIF18A;KIF11;CENPE;KIF24;KIF22;KIF20B
Myeloid	Macr6	GO:0007127	meiosis I	57	16	5.73752	3.90267e-07	BRIP1;TOP2A;ESPL1;CCNE2;MYBL1;RAD54B;BLM;BRCA2;FANCD2;NDC1;RMI1;C11orf80;RAD21;CENPC;FANCM;MSH3
Myeloid	Macr6	GO:0008608	attachment of spindle microtubules to kinetochore	25	11	8.99356	4.19961e-07	KNL1;KIF2C;NDC80;AURKB;SGO1;NUF2;CENPE;ECT2;RACGAP1;BUB3;CENPC
Myeloid	Macr6	GO:0099512	supramolecular fiber	472	53	2.29516	4.43205e-07	ASPM;KIF18B;TPX2;GTSE1;KIF15;KIF14;KIF4A;KIF2C;KIF23;CDK1;KIFC1;SKA3;AURKB;KIF18A;KIF11;LMNB1;CENPE;KIF24;KNTC1;RACGAP1;INCENP;KIF22;SKA2;CENPJ;KIF20B;HAUS8;TUBB;STMN1;CKAP2;TUBA1B;CEP295;CKAP5;PCNT;HAUS2;CEP57L1;DEK;CDK5RAP2;CCSAP;SLC1A4;CEP57;TPGS2;HAUS1;ODF2;TTLL5;HAUS6;CDC27;TUBA1C;CEP162;TUBGCP3;PPP1R12B;NUMA1;FBXO22;SYNJ1
Myeloid	Macr6	GO:0099080	supramolecular complex	477	53	2.2711	6.24376e-07	ASPM;KIF18B;TPX2;GTSE1;KIF15;KIF14;KIF4A;KIF2C;KIF23;CDK1;KIFC1;SKA3;AURKB;KIF18A;KIF11;LMNB1;CENPE;KIF24;KNTC1;RACGAP1;INCENP;KIF22;SKA2;CENPJ;KIF20B;HAUS8;TUBB;STMN1;CKAP2;TUBA1B;CEP295;CKAP5;PCNT;HAUS2;CEP57L1;DEK;CDK5RAP2;CCSAP;SLC1A4;CEP57;TPGS2;HAUS1;ODF2;TTLL5;HAUS6;CDC27;TUBA1C;CEP162;TUBGCP3;PPP1R12B;NUMA1;FBXO22;SYNJ1
Myeloid	Macr6	GO:0099081	supramolecular polymer	477	53	2.2711	6.24376e-07	ASPM;KIF18B;TPX2;GTSE1;KIF15;KIF14;KIF4A;KIF2C;KIF23;CDK1;KIFC1;SKA3;AURKB;KIF18A;KIF11;LMNB1;CENPE;KIF24;KNTC1;RACGAP1;INCENP;KIF22;SKA2;CENPJ;KIF20B;HAUS8;TUBB;STMN1;CKAP2;TUBA1B;CEP295;CKAP5;PCNT;HAUS2;CEP57L1;DEK;CDK5RAP2;CCSAP;SLC1A4;CEP57;TPGS2;HAUS1;ODF2;TTLL5;HAUS6;CDC27;TUBA1C;CEP162;TUBGCP3;PPP1R12B;NUMA1;FBXO22;SYNJ1
Myeloid	Macr6	GO:0051383	kinetochore organization	16	9	11.4975	6.24376e-07	CENPK;CENPF;NDC80;NUF2;CENPE;SMC4;SMC2;CENPA;CENPC
Myeloid	Macr6	GO:0000778	condensed nuclear chromosome kinetochore	12	8	13.6266	6.37282e-07	BUB1B;NDC80;BUB1;NUF2;CENPO;DSN1;CENPA;CENPC
Myeloid	Macr6	GO:0033046	negative regulation of sister chromatid segregation	32	12	7.66497	7.29918e-07	CENPF;BUB1B;NDC80;ESPL1;BUB1;AURKB;TTK;SPDL1;CDK5RAP2;BUB3;RAD21;TPR
Myeloid	Macr6	GO:0051985	negative regulation of chromosome segregation	32	12	7.66497	7.29918e-07	CENPF;BUB1B;NDC80;ESPL1;BUB1;AURKB;TTK;SPDL1;CDK5RAP2;BUB3;RAD21;TPR
Myeloid	Macr6	GO:0036297	interstrand cross-link repair	32	12	7.66497	7.29918e-07	RAD51AP1;FANCI;FANCD2;FANCA;FANCB;FANCC;RFWD3;NUCKS1;RNF168;FANCM;MCM9;RPA1
Myeloid	Macr6	GO:0017056	structural constituent of nuclear pore	21	10	9.73329	7.44385e-07	NDC1;NUP107;NUP205;NUP153;NUP155;TPR;NUP54;NUP88;NUP160;NUP85
Myeloid	Macr6	GO:0005875	microtubule associated complex	93	20	4.39568	7.52634e-07	KIF18B;KIF15;KIF14;KIF4A;KIF2C;KIF23;KIFC1;AURKB;KIF18A;CDCA8;KIF11;CENPE;KIF24;KIF22;KIF20B;HAUS8;HAUS2;HAUS1;TPR;HAUS6
Myeloid	Macr6	GO:0033044	regulation of chromosome organization	239	34	2.90777	7.65384e-07	MKI67;CENPF;TOP2A;BUB1B;NDC80;ESPL1;BUB1;AURKB;CDC45;DLGAP5;TTK;ATAD2;CHEK1;CENPE;PHF19;DDX11;TACC3;SPDL1;BRCA1;DNMT1;CDK5RAP2;BUB3;RAD21;PARP1;TPR;CDC27;POT1;CTCF;MTF2;SLF2;NUMA1;HNRNPD;DCP2;RIF1
Myeloid	Macr6	GO:2001251	negative regulation of chromosome organization	95	20	4.30314	1.08991e-06	CENPF;TOP2A;BUB1B;NDC80;ESPL1;BUB1;AURKB;TTK;ATAD2;SPDL1;BRCA1;DNMT1;CDK5RAP2;BUB3;RAD21;PARP1;TPR;POT1;MTF2;DCP2
Myeloid	Macr6	GO:0015631	tubulin binding	220	32	2.97308	1.17892e-06	KIF18B;KIF15;KIF14;KIF4A;KIF2C;KIF23;KIFC1;KIF18A;KIF11;CENPE;KIF24;BRCA2;RACGAP1;KIF22;BRCA1;SKA2;CENPJ;KIF20B;HAUS8;STMN1;CEP295;CKAP5;SUN2;CEP57L1;PPP5C;CDK5RAP2;CCSAP;CEP57;TPR;SMC3;TUBGCP3;NUMA1
Myeloid	Macr6	GO:0030261	chromosome condensation	22	10	9.29087	1.26043e-06	TOP2A;NCAPG;CDK1;NCAPH;NCAPG2;SMC4;NCAPD3;NCAPD2;SMC2;TENT4A
Myeloid	Macr6	GO:0051784	negative regulation of nuclear division	40	13	6.64297	1.28429e-06	CENPF;BUB1B;NDC80;BUB1;AURKB;TTK;CHEK1;SPDL1;CDK5RAP2;MTBP;BUB3;RAD21;TPR
Myeloid	Macr6	GO:0070192	chromosome organization involved in meiotic cell cycle	34	12	7.21409	1.52197e-06	BRIP1;BUB1B;BUB1;NCAPH;CCNE2;FANCD2;SMC4;SGO2;NCAPD3;NCAPD2;SMC2;NDC1
Myeloid	Macr6	GO:0007080	mitotic metaphase plate congression	34	12	7.21409	1.52197e-06	KIF14;CEP55;KIF2C;NDC80;KIFC1;KIF18A;CDCA8;NUF2;CENPE;KIF22;SPDL1;CENPC
Myeloid	Macr6	GO:0045841	negative regulation of mitotic metaphase/anaphase transition	28	11	8.02997	1.52503e-06	CENPF;BUB1B;NDC80;BUB1;AURKB;TTK;SPDL1;CDK5RAP2;BUB3;RAD21;TPR
Myeloid	Macr6	GO:1902100	negative regulation of metaphase/anaphase transition of cell cycle	28	11	8.02997	1.52503e-06	CENPF;BUB1B;NDC80;BUB1;AURKB;TTK;SPDL1;CDK5RAP2;BUB3;RAD21;TPR
Myeloid	Macr6	GO:1905819	negative regulation of chromosome separation	28	11	8.02997	1.52503e-06	CENPF;BUB1B;NDC80;BUB1;AURKB;TTK;SPDL1;CDK5RAP2;BUB3;RAD21;TPR
Myeloid	Macr6	GO:2000816	negative regulation of mitotic sister chromatid separation	28	11	8.02997	1.52503e-06	CENPF;BUB1B;NDC80;BUB1;AURKB;TTK;SPDL1;CDK5RAP2;BUB3;RAD21;TPR
Myeloid	Macr6	GO:0000781	chromosome, telomeric region	98	20	4.17141	1.77576e-06	CDK1;CHEK1;BLM;MCM4;BRCA2;DNA2;CHEK2;MCM6;MCM3;MCM5;MCM7;CBX5;SUN2;PARP1;PRKDC;MSH2;ORC3;POT1;RPA1;RIF1
Myeloid	Macr6	GO:0004386	helicase activity	117	22	3.8434	1.77576e-06	BRIP1;HELLS;RAD54L;CDC45;RAD54B;BLM;MCM4;DDX11;DNA2;GINS1;MCM6;MCM3;MCM5;MCM7;HLTF;DDX39A;FANCM;SLFN11;MCM9;DHX15;DHX9;G3BP1
Myeloid	Macr6	GO:0000780	condensed nuclear chromosome, centromeric region	18	9	10.22	2.10269e-06	BUB1B;NDC80;BUB1;AURKB;NUF2;CENPO;DSN1;CENPA;CENPC
Myeloid	Macr6	GO:0000217	DNA secondary structure binding	18	9	10.22	2.10269e-06	NEIL3;XRCC2;BLM;HMGB2;RAD18;RBBP8;MSH2;MSH3;POT1
Myeloid	Macr6	GO:0051298	centrosome duplication	49	14	5.83998	2.21389e-06	STIL;CCNF;PLK4;WDR62;BRCA2;BRCA1;CEP152;CENPJ;CEP295;RTTN;CKAP5;CDK5RAP2;CEP192;C2CD3
Myeloid	Macr6	GO:0000940	condensed chromosome outer kinetochore	10	7	14.3079	2.88589e-06	CENPF;BUB1B;NDC80;BUB1;SKA3;SPDL1;SKA2
Myeloid	Macr6	GO:0000281	mitotic cytokinesis	50	14	5.72318	2.90211e-06	CIT;ANLN;CEP55;KIF4A;KIF23;ESPL1;BRCA2;ECT2;RACGAP1;INCENP;KIF20B;STMN1;CKAP2;CENPA
Myeloid	Macr6	GO:0022616	DNA strand elongation	14	8	11.68	3.01168e-06	LIG1;DNA2;GINS1;RFC3;POLE;NUCKS1;POLA1;POT1
Myeloid	Macr6	GO:0033048	negative regulation of mitotic sister chromatid segregation	30	11	7.49464	3.34981e-06	CENPF;BUB1B;NDC80;BUB1;AURKB;TTK;SPDL1;CDK5RAP2;BUB3;RAD21;TPR
Myeloid	Macr6	GO:0008017	microtubule binding	163	26	3.26035	3.37878e-06	KIF18B;KIF15;KIF14;KIF4A;KIF2C;KIF23;KIFC1;KIF18A;KIF11;CENPE;KIF24;RACGAP1;KIF22;SKA2;KIF20B;HAUS8;CEP295;CKAP5;SUN2;CEP57L1;PPP5C;CDK5RAP2;CCSAP;CEP57;TUBGCP3;NUMA1
Myeloid	Macr6	GO:0044815	DNA packaging complex	19	9	9.68206	3.65885e-06	NCAPG;NCAPH;NCAPG2;SMC4;NCAPD3;NCAPD2;SMC2;CENPA;HP1BP3
Myeloid	Macr6	GO:0061640	cytoskeleton-dependent cytokinesis	59	15	5.19659	3.94077e-06	CIT;ANLN;CEP55;KIF4A;KIF23;ESPL1;AURKB;BRCA2;ECT2;RACGAP1;INCENP;KIF20B;STMN1;CKAP2;CENPA
Myeloid	Macr6	GO:0003777	microtubule motor activity	52	14	5.50305	4.81949e-06	KIF18B;KIF15;KIF14;KIF4A;KIF2C;KIF23;KIFC1;KIF18A;KIF11;CENPE;KIF24;KIF22;KIF20B;SMC3
Myeloid	Macr6	GO:0051053	negative regulation of DNA metabolic process	95	19	4.08798	5.03537e-06	POLQ;PARPBP;BLM;BRCA2;GMNN;FANCB;CHEK2;TIMELESS;ZNF93;PARP1;SMC1A;MSH2;MSH3;SLFN11;SMC3;POT1;DCP2;RIF1;PDS5A
Myeloid	Macr6	GO:0070507	regulation of microtubule cytoskeleton organization	125	22	3.59742	5.62091e-06	TPX2;STIL;SKA3;KIF18A;KIF11;CCNF;PLK4;CHEK1;TACC3;BRCA1;SKA2;CENPJ;STMN1;CKAP2;CEP295;CEP85;CDK5RAP2;CCSAP;SMC1A;TPR;SMC3;NUMA1
Myeloid	Macr6	GO:0070317	negative regulation of G0 to G1 transition	32	11	7.02622	6.93506e-06	RRM2;CHEK1;EZH2;CDC7;BRCA1;TFDP1;RBBP8;RBBP7;CBX5;PCGF6;SUZ12
Myeloid	Macr6	GO:0007094	mitotic spindle assembly checkpoint	26	10	7.86151	7.26688e-06	CENPF;BUB1B;NDC80;BUB1;AURKB;TTK;SPDL1;CDK5RAP2;BUB3;TPR
Myeloid	Macr6	GO:0031577	spindle checkpoint	26	10	7.86151	7.26688e-06	CENPF;BUB1B;NDC80;BUB1;AURKB;TTK;SPDL1;CDK5RAP2;BUB3;TPR
Myeloid	Macr6	GO:0071173	spindle assembly checkpoint	26	10	7.86151	7.26688e-06	CENPF;BUB1B;NDC80;BUB1;AURKB;TTK;SPDL1;CDK5RAP2;BUB3;TPR
Myeloid	Macr6	GO:0071174	mitotic spindle checkpoint	26	10	7.86151	7.26688e-06	CENPF;BUB1B;NDC80;BUB1;AURKB;TTK;SPDL1;CDK5RAP2;BUB3;TPR
Myeloid	Macr6	GO:0051233	spindle midzone	26	10	7.86151	7.26688e-06	KIF18B;KIF14;AURKB;KIF18A;CDCA8;CENPE;RACGAP1;KIF20B;NUMA1;RIF1
Myeloid	Macr6	GO:0051054	positive regulation of DNA metabolic process	159	25	3.21382	7.46234e-06	CDK1;E2F7;AURKB;FOXM1;BLM;DDX11;CDC7;FANCB;DNA2;CHTF18;TIMELESS;BRCA1;ATAD5;RFC3;DBF4;DNMT1;DBF4B;PARP1;MSH2;RNF168;POT1;SLF2;DHX9;HNRNPD;RIF1
Myeloid	Macr6	GO:0006282	regulation of DNA repair	89	18	4.13392	8.60218e-06	POLQ;FOXM1;RAD51AP1;CHEK1;PARPBP;BLM;DDX11;FANCB;TIMELESS;BRCA1;USP1;POLH;DEK;PARP1;RNF168;SLF2;DHX9;RIF1
Myeloid	Macr6	GO:0043044	ATP-dependent chromatin remodeling	47	13	5.65359	9.08908e-06	KNL1;CENPK;HJURP;CENPI;CENPU;OIP5;CENPO;CENPQ;ITGB3BP;RBBP7;NASP;CENPA;CENPC
Myeloid	Macr6	GO:0070316	regulation of G0 to G1 transition	33	11	6.8133	9.44303e-06	RRM2;CHEK1;EZH2;CDC7;BRCA1;TFDP1;RBBP8;RBBP7;CBX5;PCGF6;SUZ12
Myeloid	Macr6	GO:0007099	centriole replication	27	10	7.57034	1.0731e-05	STIL;PLK4;WDR62;BRCA1;CEP152;CENPJ;CEP295;RTTN;CDK5RAP2;C2CD3
Myeloid	Macr6	GO:0031109	microtubule polymerization or depolymerization	73	16	4.47998	1.24865e-05	KIF18B;KIF14;KIF2C;SKA3;KIF18A;KIF24;SKA2;CENPJ;STMN1;CKAP2;CKAP5;CDK5RAP2;CCSAP;CEP192;TUBGCP3;NUMA1
Myeloid	Macr6	GO:0010212	response to ionizing radiation	111	20	3.68287	1.30556e-05	RAD54L;TICRR;XRCC2;RAD51AP1;BLM;BRCA2;FANCD2;ECT2;CHEK2;BRCA1;RRM1;RFWD3;NUCKS1;TOPBP1;INTS7;PARP1;PRKDC;MSH2;RNF168;XRCC4
Myeloid	Macr6	GO:0045023	G0 to G1 transition	34	11	6.61291	1.30556e-05	RRM2;CHEK1;EZH2;CDC7;BRCA1;TFDP1;RBBP8;RBBP7;CBX5;PCGF6;SUZ12
Myeloid	Macr6	GO:0007076	mitotic chromosome condensation	12	7	11.9233	1.51721e-05	NCAPG;NCAPH;SMC4;NCAPD3;NCAPD2;SMC2;TENT4A
Myeloid	Macr6	GO:0098534	centriole assembly	28	10	7.29997	1.55328e-05	STIL;PLK4;WDR62;BRCA1;CEP152;CENPJ;CEP295;RTTN;CDK5RAP2;C2CD3
Myeloid	Macr6	GO:0071897	DNA biosynthetic process	133	22	3.38104	1.571e-05	POLQ;CENPF;DTL;AURKB;TK1;BLM;LIG1;CHTF18;LIN9;POLE2;RFC3;TFDP1;POLE;POLH;POLA1;POLD3;RFC1;PRIMPOL;POT1;RPA1;HNRNPD;DCP2
Myeloid	Macr6	GO:0140056	organelle localization by membrane tethering	124	21	3.4616	1.91144e-05	CDK1;PLK4;KIF24;CEP152;CENPJ;HAUS8;TUBB;CEP78;CKAP5;PCNT;HAUS2;CDK5RAP2;CEP192;CEP57;HAUS1;ODF2;IQCB1;HAUS6;C2CD3;ALMS1;CEP162
Myeloid	Macr6	GO:0000784	nuclear chromosome, telomeric region	76	16	4.30314	2.15481e-05	CDK1;MCM4;BRCA2;DNA2;MCM6;MCM3;MCM5;MCM7;CBX5;SUN2;PARP1;PRKDC;MSH2;ORC3;POT1;RPA1
Myeloid	Macr6	GO:0031297	replication fork processing	23	9	7.99823	2.36609e-05	BLM;BRCA2;DDX11;DNA2;MMS22L;RFWD3;NUCKS1;FANCM;PRIMPOL
Myeloid	Macr6	GO:0032886	regulation of microtubule-based process	138	22	3.25854	2.95745e-05	TPX2;STIL;SKA3;KIF18A;KIF11;CCNF;PLK4;CHEK1;TACC3;BRCA1;SKA2;CENPJ;STMN1;CKAP2;CEP295;CEP85;CDK5RAP2;CCSAP;SMC1A;TPR;SMC3;NUMA1
Myeloid	Macr6	GO:0003688	DNA replication origin binding	13	7	11.0061	3.03237e-05	CDC45;ORC6;DDX11;MCM5;POLA1;ORC3;DHX9
Myeloid	Macr6	GO:0000792	heterochromatin	52	13	5.10998	3.03545e-05	HELLS;ESCO2;WDR76;UHRF1;INCENP;NCAPD3;DNMT1;CBX5;CENPA;SUZ12;BAZ1B;CENPC;RRP1B
Myeloid	Macr6	hsa03430	Mismatch repair	18	8	9.08441	3.08837e-05	EXO1;LIG1;RFC3;POLD3;RFC1;MSH2;MSH3;RPA1
Myeloid	Macr6	GO:0000731	DNA synthesis involved in DNA repair	37	11	6.07673	3.21789e-05	DTL;BLM;POLE2;RFC3;POLE;POLH;POLA1;POLD3;RFC1;PRIMPOL;RPA1
Myeloid	Macr6	GO:2001020	regulation of response to DNA damage stimulus	150	23	3.13412	3.28829e-05	POLQ;WDR76;FOXM1;RAD51AP1;CHEK1;PARPBP;BLM;DDX11;FANCB;CHEK2;TIMELESS;BRCA1;ATAD5;USP1;POLH;RFWD3;DEK;KMT5A;PARP1;RNF168;SLF2;DHX9;RIF1
Myeloid	Macr6	GO:0000910	cytokinesis	98	18	3.75427	3.49717e-05	CIT;ANLN;KIF14;CEP55;KIF4A;KIF23;ESPL1;E2F7;AURKB;BRCA2;ECT2;RACGAP1;INCENP;KIF20B;STMN1;CKAP2;CENPA;MYO19
Myeloid	Macr6	GO:0032993	protein-DNA complex	79	16	4.13973	3.57283e-05	CDC45;GINS1;MCM3;PRIM2;CENPA;POLA1;POLD3;GTF2H3;PARP1;PRKDC;SUZ12;ORC3;POT1;HP1BP3;RPA1;NFYC
Myeloid	Macr6	GO:0090734	site of DNA damage	53	13	5.01356	3.72757e-05	ESCO2;WDR76;RAD18;POLH;RFWD3;RBBP8;CBX5;PARP1;RNF168;SLFN11;RPA1;SLF2;RIF1
Myeloid	Macr6	GO:0043596	nuclear replication fork	31	10	6.59352	4.26996e-05	CDC45;WDHD1;TIMELESS;MCM3;MMS22L;PRIM2;POLA1;POLD3;BAZ1B;RPA1
Myeloid	Macr6	GO:0006325	chromatin organization	492	49	2.03568	4.46327e-05	MKI67;KNL1;CENPK;HELLS;ASF1B;CDK1;HJURP;AURKB;CDC45;CENPI;ATAD2;CHEK1;CENPU;EZH2;UHRF1;BRCA2;PHF19;OIP5;CHAF1A;HMGB2;DDX11;CENPO;BRCA1;CENPQ;DNMT1;ITGB3BP;JADE1;ANP32B;RBBP7;NASP;NUCKS1;HLTF;CENPA;PPP5C;DEK;PCGF6;SFMBT1;KMT5A;SUZ12;BAZ1B;CENPC;RNF168;TPR;ASH2L;TAF12;HP1BP3;CTCF;MTF2;RIF1
Myeloid	Macr6	GO:2000104	negative regulation of DNA-dependent DNA replication	25	9	7.35837	5.09097e-05	BLM;BRCA2;GMNN;CHEK2;TIMELESS;SMC1A;MSH3;SLFN11;SMC3
Myeloid	Macr6	GO:0022406	membrane docking	132	21	3.2518	5.11943e-05	CDK1;PLK4;KIF24;CEP152;CENPJ;HAUS8;TUBB;CEP78;CKAP5;PCNT;HAUS2;CDK5RAP2;CEP192;CEP57;HAUS1;ODF2;IQCB1;HAUS6;C2CD3;ALMS1;CEP162
Myeloid	Macr6	GO:0006301	postreplication repair	39	11	5.7651	5.51228e-05	DTL;BRCA1;POLE2;RFC3;RAD18;POLH;POLD3;RFC1;MSH2;PRIMPOL;RPA1
Myeloid	Macr6	GO:0003684	damaged DNA binding	55	13	4.83125	5.7022e-05	POLQ;NEIL3;BLM;HMGB2;BRCA1;RAD18;POLH;RBBP8;GTF2H3;MSH2;MSH3;POT1;RPA1
Myeloid	Macr6	GO:0044774	mitotic DNA integrity checkpoint	83	16	3.94022	6.865e-05	TOP2A;GTSE1;CLSPN;CDC25C;CDK1;E2F7;TICRR;BLM;CHEK2;TFDP1;RFWD3;TOPBP1;CASP2;PRKDC;MSH2;CNOT1
Myeloid	Macr6	GO:0090305	nucleic acid phosphodiester bond hydrolysis	192	26	2.76791	7.022e-05	EXO1;SLFN13;REXO5;HMGB2;DNA2;ATAD5;RFC3;ERI2;POLE;MGME1;RBBP8;C11orf80;TDP1;POLD3;DGCR8;RFC1;GTF2H3;PARP1;FANCM;DROSHA;CSTF3;RPA1;RBX1;CNOT1;G3BP1;DCP2
Myeloid	Macr6	GO:0007019	microtubule depolymerization	26	9	7.07535	7.23364e-05	KIF18B;KIF14;KIF2C;KIF18A;KIF24;STMN1;CKAP2;CKAP5;CCSAP
Myeloid	Macr6	GO:0006271	DNA strand elongation involved in DNA replication	10	6	12.2639	7.66616e-05	LIG1;DNA2;GINS1;RFC3;POLE;POLA1
Myeloid	Macr6	GO:1990023	mitotic spindle midzone	10	6	12.2639	7.66616e-05	KIF18B;AURKB;KIF18A;CENPE;KIF20B;NUMA1
Myeloid	Macr6	GO:0006338	chromatin remodeling	104	18	3.53768	8.0149e-05	KNL1;CENPK;HELLS;HJURP;CENPI;CHEK1;CENPU;OIP5;HMGB2;CENPO;CENPQ;ITGB3BP;RBBP7;NASP;CENPA;BAZ1B;CENPC;TPR
Myeloid	Macr6	GO:0000077	DNA damage checkpoint	115	19	3.37703	8.66273e-05	BRIP1;DTL;GTSE1;CLSPN;CDC25C;CDK1;E2F7;WDR76;CHEK1;BLM;CHEK2;BRCA1;TFDP1;RFWD3;INTS7;CASP2;PRKDC;MSH2;CNOT1
Myeloid	Macr6	GO:0000723	telomere maintenance	105	18	3.50399	9.11214e-05	AURKB;EXO1;CCNE2;BLM;BRCA2;DNA2;RFC3;PRIM2;POLA1;POLD3;RFC1;PARP1;PRKDC;POT1;RPA1;HNRNPD;DCP2;RIF1
[truncated: 396 more rows]

## Sheet: Table S15
Table S15. Top 100 most highly connected genes in each of the cell-type level co-expression networks.
Network	Gene nameA	Gene IDB	kMEC
Adipocyte network I	TALAM1	ENSG00000289740	0.599226
[truncated: 3,981 more rows]

## Sheet: Table S16
Table S16. Network genes of the cell-type level networks overlap with the unique marker genes of cellular subtypes.
[truncated: 398 more rows]

[truncated: 6 more sheets: Table S17, Table S18, Table S19, Table S20, Table S21, Table S22]
