# Supplementary material for: Lessons from single cell omics: admixed American ancestry and sex confer cardiometabolic disease risk in Mexicans
Source: Genome Med. 2026 Mar 28;18:57. doi: 10.1186/s13073-026-01633-x (PMC13151335; doi:10.1186/s13073-026-01633-x)
Supplement: Supplementary file 5 — Additional file 5: Tables S23 to 31. Excel-formatted files for Tables S23 to 31. Table S23: TG polygenic risk scoresbuilt from the sex-associated Adip2 marker and Adipocyte network VIII genes show sex-specific polygenic risk enrichment for variance explained in TGs in the MetMex cohort (n=8,375). Table S24: Variants residing within the cis regions of the 132 Adipocyte network VIII genes interact with sex on TGs in the MetMex cohort (n=8,375). Table S25: The 132 sex-associated network genes harbor variants in their cis regions with high FST between Mexican and European men. Table S26: Lead cis-eQTLs per eGene in the cell-type level cis-eQTL mapping. Table S27: Replication rates of the cell-type level cis-eQTL mappings in SAT RNA-seq cohorts. Table S28: Differences in significance and effect allele frequency in Mexicans between the cis-eQTLs replicating in SAT bulk tissue versus cell-type level mappings. Table S29: List of cell-type level eGenes that are regulated by cis regional lipid GWAS variants with allele frequency differences between Mexicans and Finns over 10%. Table S30: Ancestry-stratified cell-type level cis-eQTL variants colocalize with lipid GWAS variants. Table S31: CYP26B1 temporally co-clusters with seven other known adipogenesis genes in its expression trajectory over a 14-day primary human preadipocyte differentiation. [file 13073_2026_1633_MOESM5_ESM.xlsx]

## Sheet: Table S23
Table S23. TG polygenic risk scores (PRSs) built from the sex-associated Adip2 marker and Adipocyte network VIII genes show sex-specific polygenic risk enrichment for variance explained in TGs in the MetMex cohort (n=8,375).
PhenotypeA	Testing group	PRS SNP SizeB	R2 of PRSC	p-value of PRS R2	Competitive pD	Gene set
TGs	Females	15199	0.00841258	3.60502e-11	0.40156	132 sex-associated Adipocyte network VIII genes
TGs	Males	15197	0.016983	6.57267e-12	0.0210979	132 sex-associated Adipocyte network VIII genes
TGs	All individuals	15210	0.00960083	1.86626e-18	0.214479	132 sex-associated Adipocyte network VIII genes
HDL-C	Females	15360	0.0103869	1.86271e-13	0.212179	132 sex-associated Adipocyte network VIII genes
HDL-C	Males	15385	0.00667362	1.7676e-05	0.69993	132 sex-associated Adipocyte network VIII genes
HDL-C	All individuals	15296	0.00898706	2.29273e-17	0.524048	132 sex-associated Adipocyte network VIII genes
TC	Females	15379	0.00659397	4.6913e-09	0.687531	132 sex-associated Adipocyte network VIII genes
TC	Males	15444	0.00275334	0.00587213	0.994401	132 sex-associated Adipocyte network VIII genes
TC	All individuals	15320	0.0049363	3.43909e-10	0.977802	132 sex-associated Adipocyte network VIII genes
TGs	Females	9235	0.00535075	1.32692e-07	0.39966	77 sex-associated Adip2 marker and Adipocyte network VIII genes
TGs	Males	9253	0.0134452	1.03312e-09	0.020298	77 sex-associated Adip2 marker and Adipocyte network VIII genes
TGs	All individuals	9226	0.00680687	1.64192e-13	0.173883	77 sex-associated Adip2 marker and Adipocyte network VIII genes
HDL-C	Females	9385	0.0074174	5.18335e-10	0.165683	77 sex-associated Adip2 marker and Adipocyte network VIII genes
HDL-C	Males	9376	0.00786354	3.15016e-06	0.238276	77 sex-associated Adip2 marker and Adipocyte network VIII genes
HDL-C	All individuals	9279	0.00625001	1.60463e-12	0.387161	77 sex-associated Adip2 marker and Adipocyte network VIII genes
TC	Females	9394	0.00583761	3.57761e-08	0.354865	77 sex-associated Adip2 marker and Adipocyte network VIII genes
TC	Males	9420	0.00294869	0.00435776	0.90071	77 sex-associated Adip2 marker and Adipocyte network VIII genes
TC	All individuals	9353	0.00367378	6.16694e-08	0.888811	77 sex-associated Adip2 marker and Adipocyte network VIII genes
A: Abbreviations for PRS outcomes are as follows: TGs indicates serum triglycerides, HDL-C serum high-density lipoprotein (HDL) cholesterol, and TC serum total cholesterol.
B: The PRS SNP Size denotes the number of clumped variants residing within the gene set.
C: The variance in the outcome explained by the PRS, after correcting for covariates.
D: The permuted p-value (using 10,000 permutations), or probability of a PRS constructed from a randomly selected set of independent variants of same size from cis regions of cell-type expressed genes having an R2 equal to or greater than that of the current partitioned PRS.

## Sheet: Table S24
Table S24. Variants residing within the cis regions of the 132 Adipocyte network VIII genes interact with sex on TGs in the MetMex cohort (n=8,375).
Variant	Overlapping gene	Tested allele	βinteraction	pinteraction	FDRinteractionB
rs10786076	FFAR4	G	0.105971	0.00204277	0.0964104
rs1079486	FFAR4	C	0.106682	0.00190414	0.0964104
rs10882171	FFAR4	C	0.110393	0.00199515	0.0964104
rs10882172	FFAR4	G	0.110393	0.00199515	0.0964104
rs10882173	FFAR4	T	0.113483	0.00104456	0.0964104
rs10882174	FFAR4	T	0.105237	0.00218341	0.0964104
rs10882175	FFAR4	C	0.105237	0.00218341	0.0964104
rs10882180	FFAR4	G	0.105971	0.00204277	0.0964104
rs11187315	FFAR4	A	0.108756	0.00235003	0.0964104
rs11187317	FFAR4	C	0.105237	0.00218341	0.0964104
rs11187334	FFAR4	T	0.103642	0.00236737	0.0964104
rs11187497	FFAR4,SLC35G1	G	0.230469	0.00172426	0.0964104
rs11381623	FFAR4	GT	0.113551	0.00146767	0.0964104
rs12360392	FFAR4	G	0.109038	0.00232036	0.0964104
rs12773924	FFAR4	A	0.104275	0.00222853	0.0964104
rs13270882	LPL	T	-0.454433	0.00046246	0.0964104
rs17382981	FFAR4	T	0.110627	0.00193795	0.0964104
rs1927463	FFAR4	T	0.106844	0.00174287	0.0964104
rs2094486	FFAR4	C	0.108448	0.0016275	0.0964104
rs34544141	FFAR4	C	0.119925	0.00172982	0.0964104
rs34814476	FFAR4	A	0.112893	0.00115338	0.0964104
rs3890742	FFAR4	A	0.105971	0.00204277	0.0964104
rs4144915	FFAR4	T	0.110013	0.00147909	0.0964104
rs4144917	FFAR4	T	0.105237	0.00218341	0.0964104
rs4434922	FFAR4	G	0.105971	0.00204277	0.0964104
rs4917681	FFAR4	T	0.105971	0.00204277	0.0964104
rs4918883	FFAR4	G	0.110393	0.00199515	0.0964104
rs57346439	FFAR4	G	0.110393	0.00199515	0.0964104
rs58265906	FFAR4	GT	0.103592	0.00238492	0.0964104
rs7091291	FFAR4,SLC35G1	C	0.173895	0.00214702	0.0964104
rs7098488	FFAR4	T	0.106841	0.00169457	0.0964104
rs7098819	FFAR4	T	0.106841	0.00169457	0.0964104
rs72815184	FFAR4	C	0.110454	0.00196955	0.0964104
rs72815186	FFAR4	T	0.110454	0.00196955	0.0964104
rs72815193	FFAR4	G	0.11297	0.00154137	0.0964104
rs7894625	FFAR4	G	0.111719	0.0017392	0.0964104
rs7903804	FFAR4	T	0.109144	0.00230228	0.0964104
rs7914785	FFAR4	C	0.105971	0.00204277	0.0964104
rs7920484	FFAR4	C	0.10852	0.00230123	0.0964104
rs9732187	FFAR4	G	0.105971	0.00204277	0.0964104
A: Benjamini-Hochberg adjusted p-value.

## Sheet: Table S25
Table S25. The 132 sex-associated network genes harbor variants in their cis regions with high FST between Mexican and European men.
Gene name	Gene ID	FST group	Number of variants	Comparison
DESI2	ENSG00000121644	0.25+	2	Mexicans and Europeans in UKB
ENSG00000228509	ENSG00000228509	0.25+	2	Mexicans and Europeans in UKB
R3HDM1	ENSG00000048991	0.25+	2	Mexicans and Europeans in UKB
CD96	ENSG00000153283	0.25+	1	Mexicans and Europeans in UKB
CHCHD3	ENSG00000106554	0.25+	1	Mexicans and Europeans in UKB
COL4A1	ENSG00000187498	0.25+	1	Mexicans and Europeans in UKB
EEA1	ENSG00000102189	0.25+	1	Mexicans and Europeans in UKB
GPAM	ENSG00000119927	0.25+	1	Mexicans and Europeans in UKB
GRIN2B	ENSG00000273079	0.25+	1	Mexicans and Europeans in UKB
HACD2	ENSG00000206527	0.25+	1	Mexicans and Europeans in UKB
HSPA12A	ENSG00000165868	0.25+	1	Mexicans and Europeans in UKB
KLHL5	ENSG00000109790	0.25+	1	Mexicans and Europeans in UKB
LINC02240	ENSG00000260192	0.25+	1	Mexicans and Europeans in UKB
LNPEP	ENSG00000113441	0.25+	1	Mexicans and Europeans in UKB
LRRTM4	ENSG00000176204	0.25+	1	Mexicans and Europeans in UKB
NAV1	ENSG00000134369	0.25+	1	Mexicans and Europeans in UKB
PALMD	ENSG00000099260	0.25+	1	Mexicans and Europeans in UKB
PCLO	ENSG00000186472	0.25+	1	Mexicans and Europeans in UKB
SPTAN1	ENSG00000197694	0.25+	1	Mexicans and Europeans in UKB
TENM4	ENSG00000149256	0.25+	1	Mexicans and Europeans in UKB
VLDLR-AS1	ENSG00000236404	0.25+	1	Mexicans and Europeans in UKB
CLMN	ENSG00000165959	0.15-0.25	7	Mexicans and Europeans in UKB
NTM	ENSG00000182667	0.15-0.25	6	Mexicans and Europeans in UKB
NAV1	ENSG00000134369	0.15-0.25	5	Mexicans and Europeans in UKB
CS	ENSG00000062485	0.15-0.25	4	Mexicans and Europeans in UKB
DGAT2	ENSG00000062282	0.15-0.25	4	Mexicans and Europeans in UKB
ERBB4	ENSG00000178568	0.15-0.25	4	Mexicans and Europeans in UKB
MGST1	ENSG00000008394	0.15-0.25	4	Mexicans and Europeans in UKB
PDZD2	ENSG00000133401	0.15-0.25	4	Mexicans and Europeans in UKB
PPARGC1B	ENSG00000155846	0.15-0.25	4	Mexicans and Europeans in UKB
B4GALT6	ENSG00000118276	0.15-0.25	3	Mexicans and Europeans in UKB
CNTN3	ENSG00000113805	0.15-0.25	3	Mexicans and Europeans in UKB
COL25A1	ENSG00000188517	0.15-0.25	3	Mexicans and Europeans in UKB
DAB2IP	ENSG00000136848	0.15-0.25	3	Mexicans and Europeans in UKB
EEA1	ENSG00000102189	0.15-0.25	3	Mexicans and Europeans in UKB
ELMOD3	ENSG00000115459	0.15-0.25	3	Mexicans and Europeans in UKB
ENSG00000226022	ENSG00000226022	0.15-0.25	3	Mexicans and Europeans in UKB
ENSG00000229642	ENSG00000229642	0.15-0.25	3	Mexicans and Europeans in UKB
ENSG00000273118	ENSG00000273118	0.15-0.25	3	Mexicans and Europeans in UKB
FGF1	ENSG00000113578	0.15-0.25	3	Mexicans and Europeans in UKB
GLCE	ENSG00000138604	0.15-0.25	3	Mexicans and Europeans in UKB
KANK1	ENSG00000107104	0.15-0.25	3	Mexicans and Europeans in UKB
LPGAT1	ENSG00000123684	0.15-0.25	3	Mexicans and Europeans in UKB
MTHFD1L	ENSG00000120254	0.15-0.25	3	Mexicans and Europeans in UKB
PTPRM	ENSG00000173482	0.15-0.25	3	Mexicans and Europeans in UKB
QDPR	ENSG00000151552	0.15-0.25	3	Mexicans and Europeans in UKB
SERINC5	ENSG00000164300	0.15-0.25	3	Mexicans and Europeans in UKB
SPRY4-AS1	ENSG00000231185	0.15-0.25	3	Mexicans and Europeans in UKB
WWC2	ENSG00000151718	0.15-0.25	3	Mexicans and Europeans in UKB
ARHGAP42	ENSG00000165895	0.15-0.25	2	Mexicans and Europeans in UKB
ASAH1	ENSG00000104763	0.15-0.25	2	Mexicans and Europeans in UKB
ATP2C1	ENSG00000017260	0.15-0.25	2	Mexicans and Europeans in UKB
CDKL1	ENSG00000100490	0.15-0.25	2	Mexicans and Europeans in UKB
CLMP	ENSG00000166250	0.15-0.25	2	Mexicans and Europeans in UKB
COL3A1	ENSG00000168542	0.15-0.25	2	Mexicans and Europeans in UKB
DESI2	ENSG00000121644	0.15-0.25	2	Mexicans and Europeans in UKB
ENSG00000230490	ENSG00000230490	0.15-0.25	2	Mexicans and Europeans in UKB
FFAR4	ENSG00000186188	0.15-0.25	2	Mexicans and Europeans in UKB
GPAM	ENSG00000119927	0.15-0.25	2	Mexicans and Europeans in UKB
GRIN2B	ENSG00000273079	0.15-0.25	2	Mexicans and Europeans in UKB
HACD2	ENSG00000206527	0.15-0.25	2	Mexicans and Europeans in UKB
HIVEP3	ENSG00000127124	0.15-0.25	2	Mexicans and Europeans in UKB
HSPA12A	ENSG00000165868	0.15-0.25	2	Mexicans and Europeans in UKB
MIR99AHG	ENSG00000215386	0.15-0.25	2	Mexicans and Europeans in UKB
MNAT1	ENSG00000020426	0.15-0.25	2	Mexicans and Europeans in UKB
NAV3	ENSG00000067798	0.15-0.25	2	Mexicans and Europeans in UKB
NOS1AP	ENSG00000198929	0.15-0.25	2	Mexicans and Europeans in UKB
RAPGEF4	ENSG00000091428	0.15-0.25	2	Mexicans and Europeans in UKB
RASGRF2	ENSG00000113319	0.15-0.25	2	Mexicans and Europeans in UKB
SCARB1	ENSG00000073060	0.15-0.25	2	Mexicans and Europeans in UKB
SCHLAP1	ENSG00000281131	0.15-0.25	2	Mexicans and Europeans in UKB
SLC35G1	ENSG00000176273	0.15-0.25	2	Mexicans and Europeans in UKB
TENM4	ENSG00000149256	0.15-0.25	2	Mexicans and Europeans in UKB
TRDN	ENSG00000186439	0.15-0.25	2	Mexicans and Europeans in UKB
VLDLR-AS1	ENSG00000236404	0.15-0.25	2	Mexicans and Europeans in UKB
ABCC3	ENSG00000108846	0.15-0.25	1	Mexicans and Europeans in UKB
ACSL1	ENSG00000151726	0.15-0.25	1	Mexicans and Europeans in UKB
ADAMTS15	ENSG00000166106	0.15-0.25	1	Mexicans and Europeans in UKB
AKR1C3	ENSG00000196139	0.15-0.25	1	Mexicans and Europeans in UKB
C4orf19	ENSG00000154274	0.15-0.25	1	Mexicans and Europeans in UKB
CAP2	ENSG00000112186	0.15-0.25	1	Mexicans and Europeans in UKB
CARD18	ENSG00000255501	0.15-0.25	1	Mexicans and Europeans in UKB
CD164	ENSG00000135535	0.15-0.25	1	Mexicans and Europeans in UKB
CD96	ENSG00000153283	0.15-0.25	1	Mexicans and Europeans in UKB
CDK6	ENSG00000105810	0.15-0.25	1	Mexicans and Europeans in UKB
CKMT2	ENSG00000131730	0.15-0.25	1	Mexicans and Europeans in UKB
COL4A1	ENSG00000187498	0.15-0.25	1	Mexicans and Europeans in UKB
CYRIB	ENSG00000153310	0.15-0.25	1	Mexicans and Europeans in UKB
DHFR	ENSG00000228716	0.15-0.25	1	Mexicans and Europeans in UKB
ENSG00000228509	ENSG00000228509	0.15-0.25	1	Mexicans and Europeans in UKB
ENSG00000254180	ENSG00000254180	0.15-0.25	1	Mexicans and Europeans in UKB
ENSG00000259407	ENSG00000259407	0.15-0.25	1	Mexicans and Europeans in UKB
ENSG00000259628	ENSG00000259628	0.15-0.25	1	Mexicans and Europeans in UKB
ENSG00000285691	ENSG00000285691	0.15-0.25	1	Mexicans and Europeans in UKB
ENSG00000289016	ENSG00000289016	0.15-0.25	1	Mexicans and Europeans in UKB
EPB41L1	ENSG00000088367	0.15-0.25	1	Mexicans and Europeans in UKB
FGFR2	ENSG00000066468	0.15-0.25	1	Mexicans and Europeans in UKB
GCNT2	ENSG00000111846	0.15-0.25	1	Mexicans and Europeans in UKB
GLB1	ENSG00000170266	0.15-0.25	1	Mexicans and Europeans in UKB
GPLD1	ENSG00000112293	0.15-0.25	1	Mexicans and Europeans in UKB
KANK4	ENSG00000132854	0.15-0.25	1	Mexicans and Europeans in UKB
KLHL31	ENSG00000124743	0.15-0.25	1	Mexicans and Europeans in UKB
KLHL5	ENSG00000109790	0.15-0.25	1	Mexicans and Europeans in UKB
LINC02240	ENSG00000260192	0.15-0.25	1	Mexicans and Europeans in UKB
MIR3936HG	ENSG00000233006	0.15-0.25	1	Mexicans and Europeans in UKB
MMD	ENSG00000108960	0.15-0.25	1	Mexicans and Europeans in UKB
NABP1	ENSG00000173559	0.15-0.25	1	Mexicans and Europeans in UKB
PALMD	ENSG00000099260	0.15-0.25	1	Mexicans and Europeans in UKB
PAPSS2	ENSG00000198682	0.15-0.25	1	Mexicans and Europeans in UKB
PCBP3	ENSG00000183570	0.15-0.25	1	Mexicans and Europeans in UKB
PCDH7	ENSG00000169851	0.15-0.25	1	Mexicans and Europeans in UKB
PCLO	ENSG00000186472	0.15-0.25	1	Mexicans and Europeans in UKB
PLPP1	ENSG00000067113	0.15-0.25	1	Mexicans and Europeans in UKB
PPP1R12A	ENSG00000058272	0.15-0.25	1	Mexicans and Europeans in UKB
R3HDM1	ENSG00000048991	0.15-0.25	1	Mexicans and Europeans in UKB
RGL1	ENSG00000143344	0.15-0.25	1	Mexicans and Europeans in UKB
SYCP1	ENSG00000198765	0.15-0.25	1	Mexicans and Europeans in UKB
SYN3	ENSG00000185666	0.15-0.25	1	Mexicans and Europeans in UKB
TMEM64	ENSG00000180694	0.15-0.25	1	Mexicans and Europeans in UKB
TSPAN3	ENSG00000140391	0.15-0.25	1	Mexicans and Europeans in UKB
UBE2E2	ENSG00000182247	0.15-0.25	1	Mexicans and Europeans in UKB
VLDLR	ENSG00000147852	0.15-0.25	1	Mexicans and Europeans in UKB
PTPRM	ENSG00000173482	0.05-0.15	40	Mexicans and Europeans in UKB
CLMN	ENSG00000165959	0.05-0.15	34	Mexicans and Europeans in UKB
NAV1	ENSG00000134369	0.05-0.15	33	Mexicans and Europeans in UKB
NTM	ENSG00000182667	0.05-0.15	32	Mexicans and Europeans in UKB
CLMP	ENSG00000166250	0.05-0.15	31	Mexicans and Europeans in UKB
COL4A1	ENSG00000187498	0.05-0.15	31	Mexicans and Europeans in UKB
MIR99AHG	ENSG00000215386	0.05-0.15	30	Mexicans and Europeans in UKB
VLDLR-AS1	ENSG00000236404	0.05-0.15	29	Mexicans and Europeans in UKB
TENM4	ENSG00000149256	0.05-0.15	28	Mexicans and Europeans in UKB
DESI2	ENSG00000121644	0.05-0.15	27	Mexicans and Europeans in UKB
FGFR2	ENSG00000066468	0.05-0.15	27	Mexicans and Europeans in UKB
WWC2	ENSG00000151718	0.05-0.15	27	Mexicans and Europeans in UKB
ADAMTS15	ENSG00000166106	0.05-0.15	26	Mexicans and Europeans in UKB
C4orf19	ENSG00000154274	0.05-0.15	26	Mexicans and Europeans in UKB
ENSG00000229642	ENSG00000229642	0.05-0.15	26	Mexicans and Europeans in UKB
SCARB1	ENSG00000073060	0.05-0.15	25	Mexicans and Europeans in UKB
VLDLR	ENSG00000147852	0.05-0.15	25	Mexicans and Europeans in UKB
ENSG00000226022	ENSG00000226022	0.05-0.15	24	Mexicans and Europeans in UKB
ENSG00000230490	ENSG00000230490	0.05-0.15	24	Mexicans and Europeans in UKB
LPL	ENSG00000175445	0.05-0.15	24	Mexicans and Europeans in UKB
MGST1	ENSG00000008394	0.05-0.15	24	Mexicans and Europeans in UKB
SPRY4-AS1	ENSG00000231185	0.05-0.15	24	Mexicans and Europeans in UKB
MTHFD1L	ENSG00000120254	0.05-0.15	23	Mexicans and Europeans in UKB
RAPGEF4	ENSG00000091428	0.05-0.15	23	Mexicans and Europeans in UKB
ACSL1	ENSG00000151726	0.05-0.15	22	Mexicans and Europeans in UKB
SYN3	ENSG00000185666	0.05-0.15	22	Mexicans and Europeans in UKB
GCNT2	ENSG00000111846	0.05-0.15	21	Mexicans and Europeans in UKB
GRIN2B	ENSG00000273079	0.05-0.15	21	Mexicans and Europeans in UKB
TRDN	ENSG00000186439	0.05-0.15	21	Mexicans and Europeans in UKB
AKR1C3	ENSG00000196139	0.05-0.15	20	Mexicans and Europeans in UKB
ERBB4	ENSG00000178568	0.05-0.15	20	Mexicans and Europeans in UKB
LRRTM4	ENSG00000176204	0.05-0.15	20	Mexicans and Europeans in UKB
PDZD2	ENSG00000133401	0.05-0.15	20	Mexicans and Europeans in UKB
FGF1	ENSG00000113578	0.05-0.15	19	Mexicans and Europeans in UKB
KANK1	ENSG00000107104	0.05-0.15	19	Mexicans and Europeans in UKB
NAV3	ENSG00000067798	0.05-0.15	19	Mexicans and Europeans in UKB
CNTN3	ENSG00000113805	0.05-0.15	18	Mexicans and Europeans in UKB
LINC02240	ENSG00000260192	0.05-0.15	18	Mexicans and Europeans in UKB
EEA1	ENSG00000102189	0.05-0.15	17	Mexicans and Europeans in UKB
DSEL	ENSG00000171451	0.05-0.15	16	Mexicans and Europeans in UKB
GPLD1	ENSG00000112293	0.05-0.15	16	Mexicans and Europeans in UKB
PCLO	ENSG00000186472	0.05-0.15	16	Mexicans and Europeans in UKB
PPARGC1B	ENSG00000155846	0.05-0.15	16	Mexicans and Europeans in UKB
DGAT2	ENSG00000062282	0.05-0.15	15	Mexicans and Europeans in UKB
KLHL5	ENSG00000109790	0.05-0.15	15	Mexicans and Europeans in UKB
PCDH9	ENSG00000184226	0.05-0.15	15	Mexicans and Europeans in UKB
CDKL1	ENSG00000100490	0.05-0.15	14	Mexicans and Europeans in UKB
NABP1	ENSG00000173559	0.05-0.15	14	Mexicans and Europeans in UKB
QDPR	ENSG00000151552	0.05-0.15	14	Mexicans and Europeans in UKB
SERINC5	ENSG00000164300	0.05-0.15	14	Mexicans and Europeans in UKB
ASAH1	ENSG00000104763	0.05-0.15	13	Mexicans and Europeans in UKB
COL25A1	ENSG00000188517	0.05-0.15	13	Mexicans and Europeans in UKB
ELMOD3	ENSG00000115459	0.05-0.15	13	Mexicans and Europeans in UKB
ENSG00000285691	ENSG00000285691	0.05-0.15	13	Mexicans and Europeans in UKB
ENSG00000289016	ENSG00000289016	0.05-0.15	13	Mexicans and Europeans in UKB
HSPA12A	ENSG00000165868	0.05-0.15	13	Mexicans and Europeans in UKB
KANK4	ENSG00000132854	0.05-0.15	13	Mexicans and Europeans in UKB
ARHGAP42	ENSG00000165895	0.05-0.15	12	Mexicans and Europeans in UKB
PCDH7	ENSG00000169851	0.05-0.15	12	Mexicans and Europeans in UKB
ABCC3	ENSG00000108846	0.05-0.15	11	Mexicans and Europeans in UKB
C5orf64	ENSG00000178722	0.05-0.15	11	Mexicans and Europeans in UKB
CDK6	ENSG00000105810	0.05-0.15	11	Mexicans and Europeans in UKB
CHCHD3	ENSG00000106554	0.05-0.15	11	Mexicans and Europeans in UKB
ENSG00000273118	ENSG00000273118	0.05-0.15	11	Mexicans and Europeans in UKB
GLCE	ENSG00000138604	0.05-0.15	11	Mexicans and Europeans in UKB
GPAM	ENSG00000119927	0.05-0.15	11	Mexicans and Europeans in UKB
IGF1	ENSG00000017427	0.05-0.15	11	Mexicans and Europeans in UKB
KLHL31	ENSG00000124743	0.05-0.15	11	Mexicans and Europeans in UKB
LEP	ENSG00000174697	0.05-0.15	11	Mexicans and Europeans in UKB
MMD	ENSG00000108960	0.05-0.15	11	Mexicans and Europeans in UKB
PCBP3	ENSG00000183570	0.05-0.15	11	Mexicans and Europeans in UKB
PGM1	ENSG00000079739	0.05-0.15	11	Mexicans and Europeans in UKB
CAP2	ENSG00000112186	0.05-0.15	10	Mexicans and Europeans in UKB
ENSG00000259628	ENSG00000259628	0.05-0.15	10	Mexicans and Europeans in UKB
HIVEP3	ENSG00000127124	0.05-0.15	10	Mexicans and Europeans in UKB
NOS1AP	ENSG00000198929	0.05-0.15	10	Mexicans and Europeans in UKB
NPR3	ENSG00000113389	0.05-0.15	10	Mexicans and Europeans in UKB
RASGRF2	ENSG00000113319	0.05-0.15	10	Mexicans and Europeans in UKB
DAB2IP	ENSG00000136848	0.05-0.15	9	Mexicans and Europeans in UKB
DHFR	ENSG00000228716	0.05-0.15	9	Mexicans and Europeans in UKB
ENSG00000237813	ENSG00000237813	0.05-0.15	9	Mexicans and Europeans in UKB
FFAR4	ENSG00000186188	0.05-0.15	9	Mexicans and Europeans in UKB
HACD2	ENSG00000206527	0.05-0.15	9	Mexicans and Europeans in UKB
LNPEP	ENSG00000113441	0.05-0.15	9	Mexicans and Europeans in UKB
LPGAT1	ENSG00000123684	0.05-0.15	9	Mexicans and Europeans in UKB
PAPSS2	ENSG00000198682	0.05-0.15	9	Mexicans and Europeans in UKB
RGL1	ENSG00000143344	0.05-0.15	9	Mexicans and Europeans in UKB
SCHLAP1	ENSG00000281131	0.05-0.15	9	Mexicans and Europeans in UKB
SLC25A16	ENSG00000122912	0.05-0.15	9	Mexicans and Europeans in UKB
SUB1	ENSG00000113387	0.05-0.15	9	Mexicans and Europeans in UKB
UBE2E2	ENSG00000182247	0.05-0.15	9	Mexicans and Europeans in UKB
UHMK1	ENSG00000152332	0.05-0.15	9	Mexicans and Europeans in UKB
B4GALT6	ENSG00000118276	0.05-0.15	8	Mexicans and Europeans in UKB
CD96	ENSG00000153283	0.05-0.15	8	Mexicans and Europeans in UKB
CKMT2	ENSG00000131730	0.05-0.15	8	Mexicans and Europeans in UKB
COL3A1	ENSG00000168542	0.05-0.15	8	Mexicans and Europeans in UKB
CSNK1G3	ENSG00000151292	0.05-0.15	8	Mexicans and Europeans in UKB
ENSG00000228509	ENSG00000228509	0.05-0.15	8	Mexicans and Europeans in UKB
ENSG00000259407	ENSG00000259407	0.05-0.15	8	Mexicans and Europeans in UKB
EPB41L1	ENSG00000088367	0.05-0.15	8	Mexicans and Europeans in UKB
MIR3936HG	ENSG00000233006	0.05-0.15	8	Mexicans and Europeans in UKB
PPP2R1B	ENSG00000137713	0.05-0.15	8	Mexicans and Europeans in UKB
TNFRSF25	ENSG00000215788	0.05-0.15	8	Mexicans and Europeans in UKB
WDPCP	ENSG00000143951	0.05-0.15	8	Mexicans and Europeans in UKB
CARD18	ENSG00000255501	0.05-0.15	7	Mexicans and Europeans in UKB
CYRIB	ENSG00000153310	0.05-0.15	7	Mexicans and Europeans in UKB
ENSG00000254180	ENSG00000254180	0.05-0.15	7	Mexicans and Europeans in UKB
NR2F1-AS1	ENSG00000237187	0.05-0.15	7	Mexicans and Europeans in UKB
PLA2G4A	ENSG00000116711	0.05-0.15	7	Mexicans and Europeans in UKB
PPP1R12A	ENSG00000058272	0.05-0.15	7	Mexicans and Europeans in UKB
R3HDM1	ENSG00000048991	0.05-0.15	7	Mexicans and Europeans in UKB
SLC22A5	ENSG00000197375	0.05-0.15	7	Mexicans and Europeans in UKB
SYCP1	ENSG00000198765	0.05-0.15	7	Mexicans and Europeans in UKB
ANKRD30A	ENSG00000148513	0.05-0.15	6	Mexicans and Europeans in UKB
ATP2C1	ENSG00000017260	0.05-0.15	6	Mexicans and Europeans in UKB
CD164	ENSG00000135535	0.05-0.15	6	Mexicans and Europeans in UKB
CS	ENSG00000062485	0.05-0.15	6	Mexicans and Europeans in UKB
SPTAN1	ENSG00000197694	0.05-0.15	6	Mexicans and Europeans in UKB
GLB1	ENSG00000170266	0.05-0.15	5	Mexicans and Europeans in UKB
PALMD	ENSG00000099260	0.05-0.15	5	Mexicans and Europeans in UKB
PLPP1	ENSG00000067113	0.05-0.15	5	Mexicans and Europeans in UKB
ENSG00000290801	ENSG00000290801	0.05-0.15	4	Mexicans and Europeans in UKB
MNAT1	ENSG00000020426	0.05-0.15	4	Mexicans and Europeans in UKB
TMEM64	ENSG00000180694	0.05-0.15	4	Mexicans and Europeans in UKB
SLC35G1	ENSG00000176273	0.05-0.15	3	Mexicans and Europeans in UKB
TSPAN3	ENSG00000140391	0.05-0.15	3	Mexicans and Europeans in UKB
COL11A1	ENSG00000060718	0.05-0.15	2	Mexicans and Europeans in UKB
DESI2	ENSG00000121644	0.25+	2	Mexicans and Finns
KLHL5	ENSG00000109790	0.25+	2	Mexicans and Finns
C4orf19	ENSG00000154274	0.25+	1	Mexicans and Finns
CD96	ENSG00000153283	0.25+	1	Mexicans and Finns
CNTN3	ENSG00000113805	0.25+	1	Mexicans and Finns
COL25A1	ENSG00000188517	0.25+	1	Mexicans and Finns
CYRIB	ENSG00000153310	0.25+	1	Mexicans and Finns
GPAM	ENSG00000119927	0.25+	1	Mexicans and Finns
KANK4	ENSG00000132854	0.25+	1	Mexicans and Finns
KLHL31	ENSG00000124743	0.25+	1	Mexicans and Finns
PCLO	ENSG00000186472	0.25+	1	Mexicans and Finns
PDZD2	ENSG00000133401	0.25+	1	Mexicans and Finns
PLPP1	ENSG00000067113	0.25+	1	Mexicans and Finns
R3HDM1	ENSG00000048991	0.25+	1	Mexicans and Finns
SPTAN1	ENSG00000197694	0.25+	1	Mexicans and Finns
SYCP1	ENSG00000198765	0.25+	1	Mexicans and Finns
TENM4	ENSG00000149256	0.25+	1	Mexicans and Finns
VLDLR	ENSG00000147852	0.25+	1	Mexicans and Finns
VLDLR-AS1	ENSG00000236404	0.25+	1	Mexicans and Finns
WWC2	ENSG00000151718	0.25+	1	Mexicans and Finns
CLMN	ENSG00000165959	0.15-0.25	8	Mexicans and Finns
KLHL5	ENSG00000109790	0.15-0.25	8	Mexicans and Finns
NTM	ENSG00000182667	0.15-0.25	7	Mexicans and Finns
CLMP	ENSG00000166250	0.15-0.25	5	Mexicans and Finns
DSEL	ENSG00000171451	0.15-0.25	5	Mexicans and Finns
ENSG00000230490	ENSG00000230490	0.15-0.25	5	Mexicans and Finns
GRIN2B	ENSG00000273079	0.15-0.25	5	Mexicans and Finns
PTPRM	ENSG00000173482	0.15-0.25	5	Mexicans and Finns
ABCC3	ENSG00000108846	0.15-0.25	4	Mexicans and Finns
ERBB4	ENSG00000178568	0.15-0.25	4	Mexicans and Finns
TENM4	ENSG00000149256	0.15-0.25	4	Mexicans and Finns
TRDN	ENSG00000186439	0.15-0.25	4	Mexicans and Finns
WWC2	ENSG00000151718	0.15-0.25	4	Mexicans and Finns
AKR1C3	ENSG00000196139	0.15-0.25	3	Mexicans and Finns
CNTN3	ENSG00000113805	0.15-0.25	3	Mexicans and Finns
COL4A1	ENSG00000187498	0.15-0.25	3	Mexicans and Finns
ENSG00000226022	ENSG00000226022	0.15-0.25	3	Mexicans and Finns
ENSG00000259628	ENSG00000259628	0.15-0.25	3	Mexicans and Finns
ENSG00000273118	ENSG00000273118	0.15-0.25	3	Mexicans and Finns
ENSG00000289016	ENSG00000289016	0.15-0.25	3	Mexicans and Finns
FFAR4	ENSG00000186188	0.15-0.25	3	Mexicans and Finns
HACD2	ENSG00000206527	0.15-0.25	3	Mexicans and Finns
LINC02240	ENSG00000260192	0.15-0.25	3	Mexicans and Finns
MGST1	ENSG00000008394	0.15-0.25	3	Mexicans and Finns
MIR99AHG	ENSG00000215386	0.15-0.25	3	Mexicans and Finns
MMD	ENSG00000108960	0.15-0.25	3	Mexicans and Finns
MTHFD1L	ENSG00000120254	0.15-0.25	3	Mexicans and Finns
NAV1	ENSG00000134369	0.15-0.25	3	Mexicans and Finns
NOS1AP	ENSG00000198929	0.15-0.25	3	Mexicans and Finns
PDZD2	ENSG00000133401	0.15-0.25	3	Mexicans and Finns
PPARGC1B	ENSG00000155846	0.15-0.25	3	Mexicans and Finns
SCARB1	ENSG00000073060	0.15-0.25	3	Mexicans and Finns
UBE2E2	ENSG00000182247	0.15-0.25	3	Mexicans and Finns
ACSL1	ENSG00000151726	0.15-0.25	2	Mexicans and Finns
ANKRD30A	ENSG00000148513	0.15-0.25	2	Mexicans and Finns
ASAH1	ENSG00000104763	0.15-0.25	2	Mexicans and Finns
ATP2C1	ENSG00000017260	0.15-0.25	2	Mexicans and Finns
COL3A1	ENSG00000168542	0.15-0.25	2	Mexicans and Finns
CS	ENSG00000062485	0.15-0.25	2	Mexicans and Finns
DESI2	ENSG00000121644	0.15-0.25	2	Mexicans and Finns
ENSG00000228509	ENSG00000228509	0.15-0.25	2	Mexicans and Finns
ENSG00000229642	ENSG00000229642	0.15-0.25	2	Mexicans and Finns
ENSG00000259407	ENSG00000259407	0.15-0.25	2	Mexicans and Finns
GPAM	ENSG00000119927	0.15-0.25	2	Mexicans and Finns
GPLD1	ENSG00000112293	0.15-0.25	2	Mexicans and Finns
HIVEP3	ENSG00000127124	0.15-0.25	2	Mexicans and Finns
IGF1	ENSG00000017427	0.15-0.25	2	Mexicans and Finns
KANK1	ENSG00000107104	0.15-0.25	2	Mexicans and Finns
QDPR	ENSG00000151552	0.15-0.25	2	Mexicans and Finns
SCHLAP1	ENSG00000281131	0.15-0.25	2	Mexicans and Finns
SERINC5	ENSG00000164300	0.15-0.25	2	Mexicans and Finns
UHMK1	ENSG00000152332	0.15-0.25	2	Mexicans and Finns
VLDLR-AS1	ENSG00000236404	0.15-0.25	2	Mexicans and Finns
ARHGAP42	ENSG00000165895	0.15-0.25	1	Mexicans and Finns
B4GALT6	ENSG00000118276	0.15-0.25	1	Mexicans and Finns
C4orf19	ENSG00000154274	0.15-0.25	1	Mexicans and Finns
CARD18	ENSG00000255501	0.15-0.25	1	Mexicans and Finns
CDKL1	ENSG00000100490	0.15-0.25	1	Mexicans and Finns
CHCHD3	ENSG00000106554	0.15-0.25	1	Mexicans and Finns
COL25A1	ENSG00000188517	0.15-0.25	1	Mexicans and Finns
CYRIB	ENSG00000153310	0.15-0.25	1	Mexicans and Finns
DAB2IP	ENSG00000136848	0.15-0.25	1	Mexicans and Finns
DGAT2	ENSG00000062282	0.15-0.25	1	Mexicans and Finns
DHFR	ENSG00000228716	0.15-0.25	1	Mexicans and Finns
EEA1	ENSG00000102189	0.15-0.25	1	Mexicans and Finns
ELMOD3	ENSG00000115459	0.15-0.25	1	Mexicans and Finns
ENSG00000254180	ENSG00000254180	0.15-0.25	1	Mexicans and Finns
ENSG00000285691	ENSG00000285691	0.15-0.25	1	Mexicans and Finns
ENSG00000290801	ENSG00000290801	0.15-0.25	1	Mexicans and Finns
EPB41L1	ENSG00000088367	0.15-0.25	1	Mexicans and Finns
FGF1	ENSG00000113578	0.15-0.25	1	Mexicans and Finns
FGFR2	ENSG00000066468	0.15-0.25	1	Mexicans and Finns
KLHL31	ENSG00000124743	0.15-0.25	1	Mexicans and Finns
LEP	ENSG00000174697	0.15-0.25	1	Mexicans and Finns
LRRTM4	ENSG00000176204	0.15-0.25	1	Mexicans and Finns
MIR3936HG	ENSG00000233006	0.15-0.25	1	Mexicans and Finns
MNAT1	ENSG00000020426	0.15-0.25	1	Mexicans and Finns
NABP1	ENSG00000173559	0.15-0.25	1	Mexicans and Finns
NAV3	ENSG00000067798	0.15-0.25	1	Mexicans and Finns
NPR3	ENSG00000113389	0.15-0.25	1	Mexicans and Finns
NR2F1-AS1	ENSG00000237187	0.15-0.25	1	Mexicans and Finns
PCLO	ENSG00000186472	0.15-0.25	1	Mexicans and Finns
PGM1	ENSG00000079739	0.15-0.25	1	Mexicans and Finns
PLA2G4A	ENSG00000116711	0.15-0.25	1	Mexicans and Finns
PPP1R12A	ENSG00000058272	0.15-0.25	1	Mexicans and Finns
R3HDM1	ENSG00000048991	0.15-0.25	1	Mexicans and Finns
RAPGEF4	ENSG00000091428	0.15-0.25	1	Mexicans and Finns
RASGRF2	ENSG00000113319	0.15-0.25	1	Mexicans and Finns
SLC22A5	ENSG00000197375	0.15-0.25	1	Mexicans and Finns
SLC35G1	ENSG00000176273	0.15-0.25	1	Mexicans and Finns
SPRY4-AS1	ENSG00000231185	0.15-0.25	1	Mexicans and Finns
SUB1	ENSG00000113387	0.15-0.25	1	Mexicans and Finns
SYCP1	ENSG00000198765	0.15-0.25	1	Mexicans and Finns
TMEM64	ENSG00000180694	0.15-0.25	1	Mexicans and Finns
TNFRSF25	ENSG00000215788	0.15-0.25	1	Mexicans and Finns
CLMN	ENSG00000165959	0.05-0.15	42	Mexicans and Finns
WWC2	ENSG00000151718	0.05-0.15	40	Mexicans and Finns
PTPRM	ENSG00000173482	0.05-0.15	39	Mexicans and Finns
SCARB1	ENSG00000073060	0.05-0.15	37	Mexicans and Finns
NAV1	ENSG00000134369	0.05-0.15	33	Mexicans and Finns
NTM	ENSG00000182667	0.05-0.15	32	Mexicans and Finns
VLDLR-AS1	ENSG00000236404	0.05-0.15	32	Mexicans and Finns
MTHFD1L	ENSG00000120254	0.05-0.15	31	Mexicans and Finns
ACSL1	ENSG00000151726	0.05-0.15	30	Mexicans and Finns
C4orf19	ENSG00000154274	0.05-0.15	29	Mexicans and Finns
ERBB4	ENSG00000178568	0.05-0.15	29	Mexicans and Finns
VLDLR	ENSG00000147852	0.05-0.15	29	Mexicans and Finns
TENM4	ENSG00000149256	0.05-0.15	28	Mexicans and Finns
CLMP	ENSG00000166250	0.05-0.15	27	Mexicans and Finns
ENSG00000229642	ENSG00000229642	0.05-0.15	27	Mexicans and Finns
SYN3	ENSG00000185666	0.05-0.15	27	Mexicans and Finns
GRIN2B	ENSG00000273079	0.05-0.15	26	Mexicans and Finns
LRRTM4	ENSG00000176204	0.05-0.15	26	Mexicans and Finns
MIR99AHG	ENSG00000215386	0.05-0.15	25	Mexicans and Finns
PDZD2	ENSG00000133401	0.05-0.15	25	Mexicans and Finns
SPRY4-AS1	ENSG00000231185	0.05-0.15	24	Mexicans and Finns
ADAMTS15	ENSG00000166106	0.05-0.15	23	Mexicans and Finns
COL4A1	ENSG00000187498	0.05-0.15	23	Mexicans and Finns
DESI2	ENSG00000121644	0.05-0.15	23	Mexicans and Finns
LINC02240	ENSG00000260192	0.05-0.15	23	Mexicans and Finns
LPL	ENSG00000175445	0.05-0.15	23	Mexicans and Finns
NAV3	ENSG00000067798	0.05-0.15	23	Mexicans and Finns
TRDN	ENSG00000186439	0.05-0.15	23	Mexicans and Finns
ENSG00000226022	ENSG00000226022	0.05-0.15	22	Mexicans and Finns
ENSG00000230490	ENSG00000230490	0.05-0.15	22	Mexicans and Finns
KANK1	ENSG00000107104	0.05-0.15	22	Mexicans and Finns
RAPGEF4	ENSG00000091428	0.05-0.15	21	Mexicans and Finns
DSEL	ENSG00000171451	0.05-0.15	20	Mexicans and Finns
EEA1	ENSG00000102189	0.05-0.15	20	Mexicans and Finns
ELMOD3	ENSG00000115459	0.05-0.15	20	Mexicans and Finns
TNFRSF25	ENSG00000215788	0.05-0.15	20	Mexicans and Finns
COL25A1	ENSG00000188517	0.05-0.15	19	Mexicans and Finns
FGF1	ENSG00000113578	0.05-0.15	19	Mexicans and Finns
HSPA12A	ENSG00000165868	0.05-0.15	19	Mexicans and Finns
MGST1	ENSG00000008394	0.05-0.15	19	Mexicans and Finns
PCBP3	ENSG00000183570	0.05-0.15	19	Mexicans and Finns
AKR1C3	ENSG00000196139	0.05-0.15	18	Mexicans and Finns
ENSG00000285691	ENSG00000285691	0.05-0.15	18	Mexicans and Finns
GPAM	ENSG00000119927	0.05-0.15	18	Mexicans and Finns
KLHL5	ENSG00000109790	0.05-0.15	18	Mexicans and Finns
PCLO	ENSG00000186472	0.05-0.15	18	Mexicans and Finns
PCDH9	ENSG00000184226	0.05-0.15	17	Mexicans and Finns
SERINC5	ENSG00000164300	0.05-0.15	17	Mexicans and Finns
FGFR2	ENSG00000066468	0.05-0.15	16	Mexicans and Finns
PPARGC1B	ENSG00000155846	0.05-0.15	16	Mexicans and Finns
RGL1	ENSG00000143344	0.05-0.15	16	Mexicans and Finns
ASAH1	ENSG00000104763	0.05-0.15	15	Mexicans and Finns
B4GALT6	ENSG00000118276	0.05-0.15	15	Mexicans and Finns
CNTN3	ENSG00000113805	0.05-0.15	15	Mexicans and Finns
ENSG00000273118	ENSG00000273118	0.05-0.15	15	Mexicans and Finns
GLCE	ENSG00000138604	0.05-0.15	15	Mexicans and Finns
QDPR	ENSG00000151552	0.05-0.15	15	Mexicans and Finns
ARHGAP42	ENSG00000165895	0.05-0.15	14	Mexicans and Finns
C5orf64	ENSG00000178722	0.05-0.15	14	Mexicans and Finns
CDKL1	ENSG00000100490	0.05-0.15	14	Mexicans and Finns
DGAT2	ENSG00000062282	0.05-0.15	14	Mexicans and Finns
ENSG00000259407	ENSG00000259407	0.05-0.15	14	Mexicans and Finns
ENSG00000289016	ENSG00000289016	0.05-0.15	14	Mexicans and Finns
GCNT2	ENSG00000111846	0.05-0.15	14	Mexicans and Finns
MMD	ENSG00000108960	0.05-0.15	14	Mexicans and Finns
PCDH7	ENSG00000169851	0.05-0.15	14	Mexicans and Finns
DAB2IP	ENSG00000136848	0.05-0.15	13	Mexicans and Finns
FFAR4	ENSG00000186188	0.05-0.15	13	Mexicans and Finns
KANK4	ENSG00000132854	0.05-0.15	13	Mexicans and Finns
KLHL31	ENSG00000124743	0.05-0.15	13	Mexicans and Finns
RASGRF2	ENSG00000113319	0.05-0.15	13	Mexicans and Finns
CDK6	ENSG00000105810	0.05-0.15	12	Mexicans and Finns
HACD2	ENSG00000206527	0.05-0.15	12	Mexicans and Finns
IGF1	ENSG00000017427	0.05-0.15	12	Mexicans and Finns
NABP1	ENSG00000173559	0.05-0.15	12	Mexicans and Finns
NOS1AP	ENSG00000198929	0.05-0.15	12	Mexicans and Finns
PLA2G4A	ENSG00000116711	0.05-0.15	12	Mexicans and Finns
CHCHD3	ENSG00000106554	0.05-0.15	11	Mexicans and Finns
CKMT2	ENSG00000131730	0.05-0.15	11	Mexicans and Finns
GLB1	ENSG00000170266	0.05-0.15	11	Mexicans and Finns
GPLD1	ENSG00000112293	0.05-0.15	11	Mexicans and Finns
LPGAT1	ENSG00000123684	0.05-0.15	11	Mexicans and Finns
MNAT1	ENSG00000020426	0.05-0.15	11	Mexicans and Finns
NPR3	ENSG00000113389	0.05-0.15	11	Mexicans and Finns
PGM1	ENSG00000079739	0.05-0.15	11	Mexicans and Finns
SLC35G1	ENSG00000176273	0.05-0.15	11	Mexicans and Finns
SYCP1	ENSG00000198765	0.05-0.15	11	Mexicans and Finns
ABCC3	ENSG00000108846	0.05-0.15	10	Mexicans and Finns
LEP	ENSG00000174697	0.05-0.15	10	Mexicans and Finns
SUB1	ENSG00000113387	0.05-0.15	10	Mexicans and Finns
UBE2E2	ENSG00000182247	0.05-0.15	10	Mexicans and Finns
UHMK1	ENSG00000152332	0.05-0.15	10	Mexicans and Finns
CD164	ENSG00000135535	0.05-0.15	9	Mexicans and Finns
CD96	ENSG00000153283	0.05-0.15	9	Mexicans and Finns
CS	ENSG00000062485	0.05-0.15	9	Mexicans and Finns
CYRIB	ENSG00000153310	0.05-0.15	9	Mexicans and Finns
DHFR	ENSG00000228716	0.05-0.15	9	Mexicans and Finns
ENSG00000237813	ENSG00000237813	0.05-0.15	9	Mexicans and Finns
LNPEP	ENSG00000113441	0.05-0.15	9	Mexicans and Finns
NR2F1-AS1	ENSG00000237187	0.05-0.15	9	Mexicans and Finns
PAPSS2	ENSG00000198682	0.05-0.15	9	Mexicans and Finns
PALMD	ENSG00000099260	0.05-0.15	8	Mexicans and Finns
PPP2R1B	ENSG00000137713	0.05-0.15	8	Mexicans and Finns
SPTAN1	ENSG00000197694	0.05-0.15	8	Mexicans and Finns
CARD18	ENSG00000255501	0.05-0.15	7	Mexicans and Finns
COL3A1	ENSG00000168542	0.05-0.15	7	Mexicans and Finns
CSNK1G3	ENSG00000151292	0.05-0.15	7	Mexicans and Finns
ENSG00000228509	ENSG00000228509	0.05-0.15	7	Mexicans and Finns
ENSG00000259628	ENSG00000259628	0.05-0.15	7	Mexicans and Finns
EPB41L1	ENSG00000088367	0.05-0.15	7	Mexicans and Finns
HIVEP3	ENSG00000127124	0.05-0.15	7	Mexicans and Finns
R3HDM1	ENSG00000048991	0.05-0.15	7	Mexicans and Finns
SCHLAP1	ENSG00000281131	0.05-0.15	7	Mexicans and Finns
ATP2C1	ENSG00000017260	0.05-0.15	6	Mexicans and Finns
CAP2	ENSG00000112186	0.05-0.15	6	Mexicans and Finns
PPP1R12A	ENSG00000058272	0.05-0.15	6	Mexicans and Finns
SLC25A16	ENSG00000122912	0.05-0.15	6	Mexicans and Finns
WDPCP	ENSG00000143951	0.05-0.15	6	Mexicans and Finns
PLPP1	ENSG00000067113	0.05-0.15	5	Mexicans and Finns
COL11A1	ENSG00000060718	0.05-0.15	4	Mexicans and Finns
ANKRD30A	ENSG00000148513	0.05-0.15	3	Mexicans and Finns
ENSG00000254180	ENSG00000254180	0.05-0.15	3	Mexicans and Finns
ENSG00000290801	ENSG00000290801	0.05-0.15	3	Mexicans and Finns
MIR3936HG	ENSG00000233006	0.05-0.15	3	Mexicans and Finns
SLC22A5	ENSG00000197375	0.05-0.15	2	Mexicans and Finns
TMEM64	ENSG00000180694	0.05-0.15	2	Mexicans and Finns
TSPAN3	ENSG00000140391	0.05-0.15	1	Mexicans and Finns

## Sheet: Table S26
Table S26. Lead cis-eQTLs per eGene in the cell-type level cis-eQTL mapping.
Cell-type	VariantA	Gene nameB	Gene IDC	BetaD	FDRE
Adipocyte	rs59143825:C:T	XRRA1	ENSG00000166435	1.20466	1.22738e-08
Adipocyte	rs12225372:A:G	XRRA1	ENSG00000166435	1.20466	1.22738e-08
Adipocyte	rs12221841:C:G	XRRA1	ENSG00000166435	1.20466	1.22738e-08
Adipocyte	rs12419929:C:T	XRRA1	ENSG00000166435	1.20466	1.22738e-08
Adipocyte	rs4944950:T:C	XRRA1	ENSG00000166435	1.20466	1.22738e-08
Adipocyte	rs4944963:G:A	XRRA1	ENSG00000166435	1.20466	1.22738e-08
Adipocyte	rs12419113:A:C	XRRA1	ENSG00000166435	1.20466	1.22738e-08
Adipocyte	rs12225387:A:G	XRRA1	ENSG00000166435	1.20466	1.22738e-08
Adipocyte	rs12576129:C:T	XRRA1	ENSG00000166435	1.20466	1.22738e-08
Adipocyte	rs61671395:G:C	XRRA1	ENSG00000166435	1.20466	1.22738e-08
Adipocyte	rs4944061:T:C	XRRA1	ENSG00000166435	1.20466	1.22738e-08
Adipocyte	rs11236264:A:G	XRRA1	ENSG00000166435	1.20466	1.22738e-08
Adipocyte	rs4483614:T:C	XRRA1	ENSG00000166435	1.20466	1.22738e-08
Adipocyte	rs11236244:T:C	XRRA1	ENSG00000166435	1.20466	1.22738e-08
Adipocyte	rs919877:A:G	XRRA1	ENSG00000166435	1.20466	1.22738e-08
Adipocyte	rs12575200:T:C	XRRA1	ENSG00000166435	1.20466	1.22738e-08
Adipocyte	rs34895688:CAT:C	XRRA1	ENSG00000166435	1.20466	1.22738e-08
Adipocyte	rs77182701:TTAATA:T	XRRA1	ENSG00000166435	1.20466	1.22738e-08
Adipocyte	rs12574850:G:T	XRRA1	ENSG00000166435	1.20466	1.22738e-08
Adipocyte	rs2304683:G:A	XRRA1	ENSG00000166435	1.20466	1.22738e-08
Adipocyte	rs17133461:G:A	XRRA1	ENSG00000166435	1.20466	1.22738e-08
Adipocyte	rs61894779:C:T	XRRA1	ENSG00000166435	1.20466	1.22738e-08
Adipocyte	chr12:10978900:AAAAC:A	ENSG00000275119	ENSG00000275119	-1.42483	3.98645e-08
Adipocyte	chr2:55242157:GA:G	CLHC1	ENSG00000162994	1.28355	4.48575e-08
Adipocyte	rs57529275:C:T	CLHC1	ENSG00000162994	1.28355	4.48575e-08
Adipocyte	rs59783675:G:A	CLHC1	ENSG00000162994	1.28355	4.48575e-08
Adipocyte	rs59911996:CACAA:C	CLHC1	ENSG00000162994	1.28355	4.48575e-08
Adipocyte	rs80273115:A:G	CLHC1	ENSG00000162994	1.28355	4.48575e-08
Adipocyte	rs75179297:G:C	CLHC1	ENSG00000162994	1.28355	4.48575e-08
Adipocyte	rs6726380:G:C	CLHC1	ENSG00000162994	1.28355	4.48575e-08
Adipocyte	rs17046778:T:G	CLHC1	ENSG00000162994	1.28355	4.48575e-08
Adipocyte	rs57681837:G:C	CLHC1	ENSG00000162994	1.28355	4.48575e-08
Adipocyte	rs143997863:CA:C	CLHC1	ENSG00000162994	1.28355	4.48575e-08
Adipocyte	rs75601429:C:A	CLHC1	ENSG00000162994	1.28355	4.48575e-08
Adipocyte	chr2:55245046:C:CA	CLHC1	ENSG00000162994	1.28355	4.48575e-08
Adipocyte	rs2920965:C:T	CLHC1	ENSG00000162994	1.28355	4.48575e-08
Adipocyte	rs79693341:C:G	CLHC1	ENSG00000162994	1.28355	4.48575e-08
Adipocyte	rs61109509:T:C	CLHC1	ENSG00000162994	1.28355	4.48575e-08
Adipocyte	chr2:55255444:AAT:A	CLHC1	ENSG00000162994	1.28355	4.48575e-08
Adipocyte	rs5760106:C:A	ENSG00000290199	ENSG00000290199	1.25371	1.66067e-07
Adipocyte	rs5760102:T:C	ENSG00000290199	ENSG00000290199	1.25371	1.66067e-07
Adipocyte	rs4822451:T:G	ENSG00000290199	ENSG00000290199	1.25371	1.66067e-07
Adipocyte	rs5751768:A:G	ENSG00000290199	ENSG00000290199	1.25371	1.66067e-07
Adipocyte	rs2877178:C:T	ENSG00000290199	ENSG00000290199	1.25371	1.66067e-07
Adipocyte	rs2186366:C:T	ENSG00000290199	ENSG00000290199	1.25371	1.66067e-07
Adipocyte	rs4822454:G:A	ENSG00000290199	ENSG00000290199	1.25371	1.66067e-07
Adipocyte	rs4822452:C:T	ENSG00000290199	ENSG00000290199	1.25371	1.66067e-07
Adipocyte	rs5760120:G:A	ENSG00000290199	ENSG00000290199	1.25371	1.66067e-07
Adipocyte	rs5760109:C:G	ENSG00000290199	ENSG00000290199	1.25371	1.66067e-07
Adipocyte	rs2330635:T:C	ENSG00000290199	ENSG00000290199	1.25371	1.66067e-07
Adipocyte	rs5760098:A:G	ENSG00000290199	ENSG00000290199	1.25371	1.66067e-07
Adipocyte	rs4820572:T:C	ENSG00000290199	ENSG00000290199	1.25371	1.66067e-07
Adipocyte	rs5760097:G:C	ENSG00000290199	ENSG00000290199	1.25371	1.66067e-07
Adipocyte	rs5760107:T:C	ENSG00000290199	ENSG00000290199	1.25371	1.66067e-07
Adipocyte	rs5760099:G:A	ENSG00000290199	ENSG00000290199	1.25371	1.66067e-07
Adipocyte	rs2154594:C:T	ENSG00000290199	ENSG00000290199	1.25371	1.66067e-07
Adipocyte	rs2154593:A:G	ENSG00000290199	ENSG00000290199	1.25371	1.66067e-07
Adipocyte	rs5760108:G:T	ENSG00000290199	ENSG00000290199	1.25371	1.66067e-07
Adipocyte	rs5751770:T:C	ENSG00000290199	ENSG00000290199	1.25371	1.66067e-07
Adipocyte	rs2330634:C:G	ENSG00000290199	ENSG00000290199	1.25371	1.66067e-07
Adipocyte	rs5751776:A:C	ENSG00000290199	ENSG00000290199	1.25371	1.66067e-07
Adipocyte	rs5751775:T:C	ENSG00000290199	ENSG00000290199	1.25371	1.66067e-07
Adipocyte	rs5751771:C:T	ENSG00000290199	ENSG00000290199	1.25371	1.66067e-07
Adipocyte	rs11287675:AT:A	ENSG00000290199	ENSG00000290199	1.25371	1.66067e-07
Adipocyte	rs4822455:C:T	ENSG00000290199	ENSG00000290199	1.25371	1.66067e-07
Adipocyte	rs5760119:G:C	ENSG00000290199	ENSG00000290199	1.25371	1.66067e-07
Adipocyte	rs495336:T:C	ENSG00000290553	ENSG00000290553	0.935162	3.46825e-07
Adipocyte	rs11763662:T:G	ENSG00000290553	ENSG00000290553	0.935162	3.46825e-07
Adipocyte	rs9768744:T:G	ENSG00000290553	ENSG00000290553	0.935162	3.46825e-07
Adipocyte	rs35723371:A:T	ENSG00000290553	ENSG00000290553	0.935162	3.46825e-07
Adipocyte	rs2690406:G:A	ENSG00000290553	ENSG00000290553	0.935162	3.46825e-07
Adipocyte	rs2419281:C:G	ENSG00000290553	ENSG00000290553	0.935162	3.46825e-07
Adipocyte	rs10234467:A:G	ENSG00000290553	ENSG00000290553	0.935162	3.46825e-07
Adipocyte	rs77181827:G:A	ENSG00000290553	ENSG00000290553	0.935162	3.46825e-07
Adipocyte	rs11977907:T:G	ENSG00000290553	ENSG00000290553	0.935162	3.46825e-07
Adipocyte	rs4718200:A:G	ENSG00000290553	ENSG00000290553	0.935162	3.46825e-07
Adipocyte	rs149253437:G:T	ENSG00000290553	ENSG00000290553	0.935162	3.46825e-07
Adipocyte	rs7792874:A:C	ENSG00000290553	ENSG00000290553	0.935162	3.46825e-07
Adipocyte	rs3052573:T:TTA	ENSG00000290553	ENSG00000290553	0.935162	3.46825e-07
Adipocyte	rs673957:A:G	ENSG00000290553	ENSG00000290553	0.935162	3.46825e-07
Adipocyte	rs12534142:G:A	ENSG00000290553	ENSG00000290553	0.935162	3.46825e-07
Adipocyte	rs10250191:T:C	ENSG00000290553	ENSG00000290553	0.935162	3.46825e-07
Adipocyte	rs201819848:G:GA	ENSG00000290553	ENSG00000290553	0.935162	3.46825e-07
Adipocyte	rs7796077:T:A	ENSG00000290553	ENSG00000290553	0.935162	3.46825e-07
Adipocyte	rs28877001:C:T	ENSG00000290553	ENSG00000290553	0.935162	3.46825e-07
Adipocyte	rs2690437:A:G	ENSG00000290553	ENSG00000290553	0.935162	3.46825e-07
Adipocyte	rs5884553:TC:T	ENSG00000290553	ENSG00000290553	0.935162	3.46825e-07
Adipocyte	rs7786206:C:T	LINC03006	ENSG00000290926	-1.15861	3.51638e-07
Adipocyte	rs10254584:C:A	LINC03006	ENSG00000290926	-1.15861	3.51638e-07
Adipocyte	rs6659414:C:T	NBPF26	ENSG00000273136	-1.29544	3.99185e-07
Adipocyte	rs61806470:T:G	NBPF26	ENSG00000273136	-1.29544	3.99185e-07
Adipocyte	rs1374569270:C:T	NBPF26	ENSG00000273136	-1.29544	3.99185e-07
Adipocyte	rs6587541:A:G	NBPF26	ENSG00000273136	-1.29544	3.99185e-07
Adipocyte	rs1297026036:G:A	NBPF26	ENSG00000273136	-1.29544	3.99185e-07
Adipocyte	rs56032851:AGC:A	WEE2-AS1	ENSG00000228775	0.97691	1.21168e-06
Adipocyte	rs35127278:G:T	WEE2-AS1	ENSG00000228775	0.97691	1.21168e-06
Adipocyte	rs12703407:C:T	WEE2-AS1	ENSG00000228775	0.97691	1.21168e-06
Adipocyte	rs62477707:C:T	WEE2-AS1	ENSG00000228775	0.97691	1.21168e-06
Adipocyte	rs182547379:T:G	WEE2-AS1	ENSG00000228775	0.97691	1.21168e-06
Adipocyte	rs2214838:A:G	WEE2-AS1	ENSG00000228775	0.97691	1.21168e-06
Adipocyte	rs2190244:A:G	WEE2-AS1	ENSG00000228775	0.97691	1.21168e-06
Adipocyte	rs12539227:T:G	WEE2-AS1	ENSG00000228775	0.97691	1.21168e-06
Adipocyte	rs11761832:A:G	WEE2-AS1	ENSG00000228775	0.97691	1.21168e-06
Adipocyte	rs2023998:G:A	WEE2-AS1	ENSG00000228775	0.97691	1.21168e-06
Adipocyte	rs7784221:C:T	WEE2-AS1	ENSG00000228775	0.97691	1.21168e-06
Adipocyte	rs35410885:GTC:G	WEE2-AS1	ENSG00000228775	0.97691	1.21168e-06
Adipocyte	rs2233998:T:C	WEE2-AS1	ENSG00000228775	0.97691	1.21168e-06
Adipocyte	rs75664058:A:G	WEE2-AS1	ENSG00000228775	0.97691	1.21168e-06
Adipocyte	rs11766136:T:A	WEE2-AS1	ENSG00000228775	0.97691	1.21168e-06
Adipocyte	rs36198493:A:C	WEE2-AS1	ENSG00000228775	0.97691	1.21168e-06
Adipocyte	rs62477694:T:A	WEE2-AS1	ENSG00000228775	0.97691	1.21168e-06
Adipocyte	rs2366746:C:T	WEE2-AS1	ENSG00000228775	0.97691	1.21168e-06
Adipocyte	rs7459036:G:A	WEE2-AS1	ENSG00000228775	0.97691	1.21168e-06
Adipocyte	rs34667963:C:T	WEE2-AS1	ENSG00000228775	0.97691	1.21168e-06
Adipocyte	rs62477701:A:G	WEE2-AS1	ENSG00000228775	0.97691	1.21168e-06
Adipocyte	rs33920115:G:A	WEE2-AS1	ENSG00000228775	0.97691	1.21168e-06
Adipocyte	rs36001444:CAT:C	WEE2-AS1	ENSG00000228775	0.97691	1.21168e-06
Adipocyte	rs146131945:GCTCT:G	WEE2-AS1	ENSG00000228775	0.97691	1.21168e-06
Adipocyte	rs56148721:C:T	WEE2-AS1	ENSG00000228775	0.97691	1.21168e-06
Adipocyte	rs200018287:CTTTAG:C	WEE2-AS1	ENSG00000228775	0.97691	1.21168e-06
Adipocyte	rs1035606:C:T	ENSG00000257176	ENSG00000257176	1.15271	1.21168e-06
Adipocyte	rs9651802:T:G	ENSG00000257176	ENSG00000257176	1.15271	1.21168e-06
Adipocyte	rs10082956:A:G	ENSG00000257176	ENSG00000257176	1.15271	1.21168e-06
Adipocyte	rs966541:A:G	ENSG00000257176	ENSG00000257176	1.15271	1.21168e-06
Adipocyte	rs34623398:C:CAACT	ENSG00000257176	ENSG00000257176	1.15271	1.21168e-06
Adipocyte	rs10843391:A:G	ENSG00000257176	ENSG00000257176	1.15271	1.21168e-06
Adipocyte	rs2278093:C:A	ENSG00000257176	ENSG00000257176	1.15271	1.21168e-06
Adipocyte	rs10128781:T:C	ENSG00000257176	ENSG00000257176	1.15271	1.21168e-06
Adipocyte	rs12831751:A:C	ENSG00000257176	ENSG00000257176	1.15271	1.21168e-06
Adipocyte	rs11384813:C:CT	ENSG00000257176	ENSG00000257176	1.15271	1.21168e-06
Adipocyte	rs1156242:T:C	ENSG00000257176	ENSG00000257176	1.15271	1.21168e-06
Adipocyte	rs10843390:C:T	ENSG00000257176	ENSG00000257176	1.15271	1.21168e-06
Adipocyte	rs7976950:T:C	LINC01252	ENSG00000247157	-1.31308	1.21168e-06
Adipocyte	rs3911234:G:A	LINC01252	ENSG00000247157	-1.31308	1.21168e-06
Adipocyte	rs3863325:A:C	LINC01252	ENSG00000247157	-1.31308	1.21168e-06
Adipocyte	rs2416549:G:A	LINC01252	ENSG00000247157	-1.31308	1.21168e-06
Adipocyte	rs34949195:A:G	LINC01252	ENSG00000247157	-1.31308	1.21168e-06
Adipocyte	rs7350611:T:C	LINC01252	ENSG00000247157	-1.31308	1.21168e-06
Adipocyte	rs7302711:C:T	LINC01252	ENSG00000247157	-1.31308	1.21168e-06
Adipocyte	rs67955183:C:T	LINC01252	ENSG00000247157	-1.31308	1.21168e-06
Adipocyte	rs4101885:A:G	LINC01252	ENSG00000247157	-1.31308	1.21168e-06
Adipocyte	rs1451774:G:C	LINC01252	ENSG00000247157	-1.31308	1.21168e-06
Adipocyte	rs35499317:T:C	LINC01252	ENSG00000247157	-1.31308	1.21168e-06
Adipocyte	rs6488358:G:T	LINC01252	ENSG00000247157	-1.31308	1.21168e-06
Adipocyte	rs67471783:A:C	LINC01252	ENSG00000247157	-1.31308	1.21168e-06
Adipocyte	rs7136602:T:A	LINC01252	ENSG00000247157	-1.31308	1.21168e-06
Adipocyte	rs1047709:C:T	LINC01252	ENSG00000247157	-1.31308	1.21168e-06
Adipocyte	rs34648613:T:A	LINC01252	ENSG00000247157	-1.31308	1.21168e-06
Adipocyte	rs1047712:G:A	LINC01252	ENSG00000247157	-1.31308	1.21168e-06
Adipocyte	rs2416548:C:A	LINC01252	ENSG00000247157	-1.31308	1.21168e-06
Adipocyte	rs35969491:T:A	LINC01252	ENSG00000247157	-1.31308	1.21168e-06
Adipocyte	rs6488357:C:A	LINC01252	ENSG00000247157	-1.31308	1.21168e-06
Adipocyte	rs7132674:A:G	LINC01252	ENSG00000247157	-1.31308	1.21168e-06
Adipocyte	rs7488102:G:A	LINC01252	ENSG00000247157	-1.31308	1.21168e-06
Adipocyte	rs5020531:A:G	LINC01252	ENSG00000247157	-1.31308	1.21168e-06
Adipocyte	rs7488095:G:C	LINC01252	ENSG00000247157	-1.31308	1.21168e-06
Adipocyte	rs1863848:C:T	LINC01252	ENSG00000247157	-1.31308	1.21168e-06
Adipocyte	rs34272839:C:T	LINC01252	ENSG00000247157	-1.31308	1.21168e-06
Adipocyte	rs11128927:G:C	EFHB	ENSG00000163576	1.37027	1.21168e-06
Adipocyte	rs1133328:G:T	EFHB	ENSG00000163576	1.37027	1.21168e-06
Adipocyte	rs36003609:AG:A	ENSG00000287400	ENSG00000287400	1.42036	1.21168e-06
Adipocyte	rs1520070:C:A	ZNF429	ENSG00000197013	-0.955247	1.50193e-06
Adipocyte	rs1520069:C:G	ZNF429	ENSG00000197013	-0.955247	1.50193e-06
Adipocyte	rs11085469:A:G	ZNF429	ENSG00000197013	-0.955247	1.50193e-06
Adipocyte	rs7251082:G:T	ENSG00000269237	ENSG00000269237	-1.09561	1.51974e-06
Adipocyte	rs7253559:A:T	ENSG00000269237	ENSG00000269237	-1.09561	1.51974e-06
Adipocyte	rs34671799:AAGG:A	ENSG00000269237	ENSG00000269237	-1.09561	1.51974e-06
Adipocyte	rs8101089:C:A	ENSG00000269237	ENSG00000269237	-1.09561	1.51974e-06
Adipocyte	rs1879238:C:G	ENSG00000269237	ENSG00000269237	-1.09561	1.51974e-06
Adipocyte	rs1401926:T:C	ENSG00000269237	ENSG00000269237	-1.09561	1.51974e-06
Adipocyte	rs12973084:T:C	ENSG00000269237	ENSG00000269237	-1.09561	1.51974e-06
Adipocyte	rs7251620:T:C	ENSG00000269237	ENSG00000269237	-1.09561	1.51974e-06
Adipocyte	rs7250838:G:A	ENSG00000269237	ENSG00000269237	-1.09561	1.51974e-06
Adipocyte	rs73017722:C:T	ENSG00000269237	ENSG00000269237	-1.09561	1.51974e-06
Adipocyte	rs7259317:G:T	ENSG00000269237	ENSG00000269237	-1.09561	1.51974e-06
Adipocyte	rs34040704:C:G	ENSG00000269237	ENSG00000269237	-1.09561	1.51974e-06
Adipocyte	rs56346453:G:A	ENSG00000269237	ENSG00000269237	-1.09561	1.51974e-06
Adipocyte	rs2133822:G:A	ENSG00000269237	ENSG00000269237	-1.09561	1.51974e-06
Adipocyte	rs11668682:C:T	ENSG00000269237	ENSG00000269237	-1.09561	1.51974e-06
Adipocyte	chr19:21536127:GTTATAT:G	ENSG00000269237	ENSG00000269237	-1.09561	1.51974e-06
Adipocyte	rs74174008:CT:C	ENSG00000269237	ENSG00000269237	-1.09561	1.51974e-06
Adipocyte	rs35782355:T:C	ENSG00000269237	ENSG00000269237	-1.09561	1.51974e-06
Adipocyte	chr19:21536020:A:G	ENSG00000269237	ENSG00000269237	-1.09561	1.51974e-06
Adipocyte	rs6511255:T:G	ENSG00000269237	ENSG00000269237	-1.09561	1.51974e-06
Adipocyte	rs8111885:G:T	ENSG00000269237	ENSG00000269237	-1.09561	1.51974e-06
Adipocyte	rs34497957:A:C	ENSG00000269237	ENSG00000269237	-1.09561	1.51974e-06
Adipocyte	chr19:21500208:GT:G	ENSG00000269237	ENSG00000269237	-1.09561	1.51974e-06
Adipocyte	rs12461802:G:A	ENSG00000269237	ENSG00000269237	-1.09561	1.51974e-06
Adipocyte	rs7252254:G:A	ENSG00000269237	ENSG00000269237	-1.09561	1.51974e-06
Adipocyte	rs4462731:C:T	ENSG00000269237	ENSG00000269237	-1.09561	1.51974e-06
Adipocyte	rs8109536:C:T	ENSG00000269237	ENSG00000269237	-1.09561	1.51974e-06
Adipocyte	rs113348405:ACACT:A	ENSG00000269237	ENSG00000269237	-1.09561	1.51974e-06
Adipocyte	rs11669130:C:T	ENSG00000269237	ENSG00000269237	-1.09561	1.51974e-06
Adipocyte	rs1879237:G:A	ENSG00000269237	ENSG00000269237	-1.09561	1.51974e-06
Adipocyte	rs35330229:TTTAA:T	ENSG00000269237	ENSG00000269237	-1.09561	1.51974e-06
Adipocyte	rs8101900:T:C	ENSG00000269237	ENSG00000269237	-1.09561	1.51974e-06
Adipocyte	rs7251540:G:C	ENSG00000269237	ENSG00000269237	-1.09561	1.51974e-06
Adipocyte	rs12609768:G:A	ENSG00000269237	ENSG00000269237	-1.09561	1.51974e-06
Adipocyte	rs11666680:C:T	ENSG00000269237	ENSG00000269237	-1.09561	1.51974e-06
Adipocyte	rs8110459:A:G	ENSG00000269237	ENSG00000269237	-1.09561	1.51974e-06
Adipocyte	rs7257186:G:A	ENSG00000269237	ENSG00000269237	-1.09561	1.51974e-06
Adipocyte	rs12610154:T:C	ENSG00000269237	ENSG00000269237	-1.09561	1.51974e-06
Adipocyte	rs12975424:T:A	ENSG00000269237	ENSG00000269237	-1.09561	1.51974e-06
Adipocyte	rs11085456:T:C	ENSG00000269237	ENSG00000269237	-1.09561	1.51974e-06
Adipocyte	rs8110814:G:A	ENSG00000269237	ENSG00000269237	-1.09561	1.51974e-06
Adipocyte	rs9789284:C:T	ENSG00000269237	ENSG00000269237	-1.09561	1.51974e-06
Adipocyte	rs143467934:C:T	ENSG00000269237	ENSG00000269237	-1.09561	1.51974e-06
Adipocyte	rs7256389:C:T	ENSG00000269237	ENSG00000269237	-1.09561	1.51974e-06
Adipocyte	rs28898308:A:T	ENSG00000269237	ENSG00000269237	-1.09561	1.51974e-06
Adipocyte	rs8106840:G:A	ENSG00000269237	ENSG00000269237	-1.09561	1.51974e-06
Adipocyte	rs6511259:T:C	ENSG00000269237	ENSG00000269237	-1.09561	1.51974e-06
Adipocyte	rs147044062:G:A	ENSG00000269237	ENSG00000269237	-1.09561	1.51974e-06
Adipocyte	rs71176899:TATTA:T	ENSG00000269237	ENSG00000269237	-1.09561	1.51974e-06
Adipocyte	rs1935983:C:T	HEY2-AS1	ENSG00000237742	-0.964897	2.33989e-06
Adipocyte	rs1343116:C:A	HEY2-AS1	ENSG00000237742	-0.964897	2.33989e-06
Adipocyte	rs1343115:C:G	HEY2-AS1	ENSG00000237742	-0.964897	2.33989e-06
Adipocyte	rs2875881:C:G	HEY2-AS1	ENSG00000237742	-0.964897	2.33989e-06
Adipocyte	rs3799712:A:G	HEY2-AS1	ENSG00000237742	-0.964897	2.33989e-06
Adipocyte	rs10789066:A:T	DAB1	ENSG00000173406	1.11108	2.56414e-06
Adipocyte	rs2406784:C:A	DAB1	ENSG00000173406	1.11108	2.56414e-06
Adipocyte	rs12142098:T:C	DAB1	ENSG00000173406	1.11108	2.56414e-06
Adipocyte	rs10889101:G:A	DAB1	ENSG00000173406	1.11108	2.56414e-06
Adipocyte	rs10789064:G:A	DAB1	ENSG00000173406	1.11108	2.56414e-06
Adipocyte	rs11207251:G:A	DAB1	ENSG00000173406	1.11108	2.56414e-06
Adipocyte	rs11207250:G:T	DAB1	ENSG00000173406	1.11108	2.56414e-06
Adipocyte	rs3813996:T:C	DAB1	ENSG00000173406	1.11108	2.56414e-06
Adipocyte	rs10789065:G:A	DAB1	ENSG00000173406	1.11108	2.56414e-06
Adipocyte	rs10789067:A:C	DAB1	ENSG00000173406	1.11108	2.56414e-06
Adipocyte	rs11207252:G:C	DAB1	ENSG00000173406	1.11108	2.56414e-06
Adipocyte	rs12125391:C:A	DAB1	ENSG00000173406	1.11108	2.56414e-06
Adipocyte	rs1109896:A:C	DAB1	ENSG00000173406	1.11108	2.56414e-06
Adipocyte	rs11207254:A:T	DAB1	ENSG00000173406	1.11108	2.56414e-06
Adipocyte	rs7546900:C:G	DAB1	ENSG00000173406	1.11108	2.56414e-06
Adipocyte	rs7547036:G:T	DAB1	ENSG00000173406	1.11108	2.56414e-06
Adipocyte	rs10889100:C:T	DAB1	ENSG00000173406	1.11108	2.56414e-06
Adipocyte	rs905567:C:A	DAB1	ENSG00000173406	1.11108	2.56414e-06
Adipocyte	rs11207253:C:T	DAB1	ENSG00000173406	1.11108	2.56414e-06
Adipocyte	rs10458559:C:T	DAB1	ENSG00000173406	1.11108	2.56414e-06
Adipocyte	rs1109895:C:T	DAB1	ENSG00000173406	1.11108	2.56414e-06
Adipocyte	chr1:58545509:GA:G	DAB1	ENSG00000173406	1.11108	2.56414e-06
Adipocyte	rs2087799:A:G	DAB1	ENSG00000173406	1.11108	2.56414e-06
Adipocyte	rs2406785:C:T	DAB1	ENSG00000173406	1.11108	2.56414e-06
Adipocyte	rs1775002:G:T	DAB1	ENSG00000173406	1.11108	2.56414e-06
Adipocyte	rs35166190:ATG:A	GABPB1-AS1	ENSG00000244879	1.02206	3.20121e-06
Adipocyte	rs504781:T:C	GABPB1-AS1	ENSG00000244879	1.02206	3.20121e-06
Adipocyte	rs1772143:T:A	ENSG00000286619	ENSG00000286619	1.34466	3.55891e-06
Adipocyte	rs9438393:A:G	ENSG00000286619	ENSG00000286619	1.34466	3.55891e-06
Adipocyte	rs823080:G:A	ENSG00000286619	ENSG00000286619	1.34466	3.55891e-06
Adipocyte	rs6511291:T:C	ZNF100	ENSG00000197020	-0.99016	3.62527e-06
Adipocyte	rs7246400:G:A	ZNF100	ENSG00000197020	-0.99016	3.62527e-06
Adipocyte	rs4319878:C:T	ZNF100	ENSG00000197020	-0.99016	3.62527e-06
Adipocyte	rs4338909:T:G	ZNF100	ENSG00000197020	-0.99016	3.62527e-06
Adipocyte	rs35717293:A:G	ZNF100	ENSG00000197020	-0.99016	3.62527e-06
Adipocyte	rs8102320:A:G	ZNF100	ENSG00000197020	-0.99016	3.62527e-06
Adipocyte	rs67876192:A:C	ENSG00000268555	ENSG00000268555	-0.957491	4.06833e-06
Adipocyte	rs4809151:G:A	ENSG00000268555	ENSG00000268555	-0.957491	4.06833e-06
Adipocyte	rs12979255:T:C	ENSG00000268555	ENSG00000268555	-0.957491	4.06833e-06
Adipocyte	rs4809140:C:A	ENSG00000268555	ENSG00000268555	-0.957491	4.06833e-06
Adipocyte	rs4809152:G:T	ENSG00000268555	ENSG00000268555	-0.957491	4.06833e-06
Adipocyte	rs11030986:T:C	ARL14EP-DT	ENSG00000254532	1.54505	5.16831e-06
Adipocyte	rs11429475:T:TA	ARL14EP-DT	ENSG00000254532	1.54505	5.16831e-06
Adipocyte	rs12282163:G:T	ARL14EP-DT	ENSG00000254532	1.54505	5.16831e-06
Adipocyte	rs11030988:C:T	ARL14EP-DT	ENSG00000254532	1.54505	5.16831e-06
Adipocyte	rs201618035:TA:T	ARL14EP-DT	ENSG00000254532	1.54505	5.16831e-06
Adipocyte	rs17622950:A:G	ARL14EP-DT	ENSG00000254532	1.54505	5.16831e-06
Adipocyte	rs11030989:T:C	ARL14EP-DT	ENSG00000254532	1.54505	5.16831e-06
Adipocyte	rs11493214:G:A	ARL14EP-DT	ENSG00000254532	1.54505	5.16831e-06
Adipocyte	rs72885907:G:A	ARL14EP-DT	ENSG00000254532	1.54505	5.16831e-06
Adipocyte	rs1361421:C:T	ARL14EP-DT	ENSG00000254532	1.54505	5.16831e-06
Adipocyte	rs7123331:G:A	ARL14EP-DT	ENSG00000254532	1.54505	5.16831e-06
Adipocyte	rs1417015:G:A	ARL14EP-DT	ENSG00000254532	1.54505	5.16831e-06
Adipocyte	rs10501122:T:C	ARL14EP-DT	ENSG00000254532	1.54505	5.16831e-06
Adipocyte	rs12793581:T:C	ARL14EP-DT	ENSG00000254532	1.54505	5.16831e-06
Adipocyte	rs1417016:A:G	ARL14EP-DT	ENSG00000254532	1.54505	5.16831e-06
Adipocyte	rs930321:T:C	ARL14EP-DT	ENSG00000254532	1.54505	5.16831e-06
Adipocyte	rs3847634:G:T	ARL14EP-DT	ENSG00000254532	1.54505	5.16831e-06
Adipocyte	rs1340032:T:C	ARL14EP-DT	ENSG00000254532	1.54505	5.16831e-06
Adipocyte	rs11030985:G:T	ARL14EP-DT	ENSG00000254532	1.54505	5.16831e-06
Adipocyte	rs7945546:T:C	ARL14EP-DT	ENSG00000254532	1.54505	5.16831e-06
Adipocyte	rs7122731:G:A	ARL14EP-DT	ENSG00000254532	1.54505	5.16831e-06
Adipocyte	rs17623478:A:G	ARL14EP-DT	ENSG00000254532	1.54505	5.16831e-06
Adipocyte	rs10501121:T:G	ARL14EP-DT	ENSG00000254532	1.54505	5.16831e-06
Adipocyte	rs1819673:A:G	ARL14EP-DT	ENSG00000254532	1.54505	5.16831e-06
Adipocyte	rs7102959:C:T	ARL14EP-DT	ENSG00000254532	1.54505	5.16831e-06
Adipocyte	rs7128357:G:T	ARL14EP-DT	ENSG00000254532	1.54505	5.16831e-06
Adipocyte	rs7930471:G:C	ARL14EP-DT	ENSG00000254532	1.54505	5.16831e-06
Adipocyte	rs11030993:T:C	ARL14EP-DT	ENSG00000254532	1.54505	5.16831e-06
Adipocyte	rs12282076:C:A	ARL14EP-DT	ENSG00000254532	1.54505	5.16831e-06
Adipocyte	rs11030991:C:T	ARL14EP-DT	ENSG00000254532	1.54505	5.16831e-06
Adipocyte	rs10835634:A:C	ARL14EP-DT	ENSG00000254532	1.54505	5.16831e-06
Adipocyte	rs11030997:A:G	ARL14EP-DT	ENSG00000254532	1.54505	5.16831e-06
Adipocyte	rs11030992:G:A	ARL14EP-DT	ENSG00000254532	1.54505	5.16831e-06
Adipocyte	rs11030998:G:A	ARL14EP-DT	ENSG00000254532	1.54505	5.16831e-06
Adipocyte	rs12282113:G:A	ARL14EP-DT	ENSG00000254532	1.54505	5.16831e-06
Adipocyte	chr7:66295109:A:AT	LINC00174	ENSG00000179406	1.18167	5.51532e-06
Adipocyte	rs4383390:T:C	TOX2	ENSG00000124191	1.13565	5.67646e-06
Adipocyte	rs78295570:C:T	TOX2	ENSG00000124191	1.13565	5.67646e-06
Adipocyte	rs910908:G:A	TOX2	ENSG00000124191	1.13565	5.67646e-06
Adipocyte	rs6093898:A:G	TOX2	ENSG00000124191	1.13565	5.67646e-06
Adipocyte	rs4812767:C:T	TOX2	ENSG00000124191	1.13565	5.67646e-06
Adipocyte	rs4812770:C:G	TOX2	ENSG00000124191	1.13565	5.67646e-06
Adipocyte	rs4812771:C:T	TOX2	ENSG00000124191	1.13565	5.67646e-06
Adipocyte	rs1888982:G:A	TOX2	ENSG00000124191	1.13565	5.67646e-06
Adipocyte	rs79645278:C:T	TOX2	ENSG00000124191	1.13565	5.67646e-06
Adipocyte	rs6103524:A:G	TOX2	ENSG00000124191	1.13565	5.67646e-06
Adipocyte	rs77591323:T:C	TOX2	ENSG00000124191	1.13565	5.67646e-06
Adipocyte	rs61364255:C:T	TOX2	ENSG00000124191	1.13565	5.67646e-06
Adipocyte	rs2002343:G:A	TOX2	ENSG00000124191	1.13565	5.67646e-06
Adipocyte	rs80046260:A:G	TOX2	ENSG00000124191	1.13565	5.67646e-06
Adipocyte	rs944703:A:C	TOX2	ENSG00000124191	1.13565	5.67646e-06
Adipocyte	rs11905261:A:C	TOX2	ENSG00000124191	1.13565	5.67646e-06
Adipocyte	rs910907:G:T	TOX2	ENSG00000124191	1.13565	5.67646e-06
Adipocyte	rs75074505:C:G	TOX2	ENSG00000124191	1.13565	5.67646e-06
Adipocyte	rs11086910:G:A	TOX2	ENSG00000124191	1.13565	5.67646e-06
Adipocyte	rs2233921:C:A	SMUG1	ENSG00000123415	1.1892	7.21739e-06
Adipocyte	rs2152562:T:C	SLC25A24	ENSG00000085491	-1.10137	7.50122e-06
Adipocyte	rs7257857:T:C	ENSG00000268119	ENSG00000268119	-0.941529	7.87532e-06
Adipocyte	rs6511238:A:C	ENSG00000268119	ENSG00000268119	-0.941529	7.87532e-06
Adipocyte	rs10405716:G:A	ENSG00000268119	ENSG00000268119	-0.941529	7.87532e-06
Adipocyte	rs6511237:G:A	ENSG00000268119	ENSG00000268119	-0.941529	7.87532e-06
Adipocyte	rs8102342:G:A	ENSG00000268119	ENSG00000268119	-0.941529	7.87532e-06
Adipocyte	rs7249412:C:T	ENSG00000268119	ENSG00000268119	-0.941529	7.87532e-06
Adipocyte	rs1055753:T:C	ENSG00000268119	ENSG00000268119	-0.941529	7.87532e-06
Adipocyte	rs6511239:C:T	ENSG00000268119	ENSG00000268119	-0.941529	7.87532e-06
Adipocyte	rs7254059:G:T	ENSG00000268119	ENSG00000268119	-0.941529	7.87532e-06
Adipocyte	rs11668691:C:G	ENSG00000268119	ENSG00000268119	-0.941529	7.87532e-06
Adipocyte	rs12979646:C:T	ENSG00000268119	ENSG00000268119	-0.941529	7.87532e-06
Adipocyte	rs6511245:C:T	ENSG00000268119	ENSG00000268119	-0.941529	7.87532e-06
Adipocyte	rs8111549:C:T	ENSG00000268119	ENSG00000268119	-0.941529	7.87532e-06
Adipocyte	rs35773446:G:A	ENSG00000268119	ENSG00000268119	-0.941529	7.87532e-06
Adipocyte	rs4621113:G:T	ENSG00000268119	ENSG00000268119	-0.941529	7.87532e-06
Adipocyte	rs11667770:G:A	ENSG00000268119	ENSG00000268119	-0.941529	7.87532e-06
Adipocyte	rs7259311:C:T	ENSG00000268119	ENSG00000268119	-0.941529	7.87532e-06
Adipocyte	rs58236970:ATTCC:A	ENSG00000268119	ENSG00000268119	-0.941529	7.87532e-06
Adipocyte	rs6511246:G:A	ENSG00000268119	ENSG00000268119	-0.941529	7.87532e-06
Adipocyte	rs6511242:C:A	ENSG00000268119	ENSG00000268119	-0.941529	7.87532e-06
Adipocyte	rs11639856:T:A	SLC5A11	ENSG00000158865	1.56419	8.48083e-06
Adipocyte	rs6497759:G:A	SLC5A11	ENSG00000158865	1.56419	8.48083e-06
Adipocyte	rs11642954:G:A	SLC5A11	ENSG00000158865	1.56419	8.48083e-06
Adipocyte	rs11641603:C:T	SLC5A11	ENSG00000158865	1.56419	8.48083e-06
Adipocyte	rs8047655:G:A	SLC5A11	ENSG00000158865	1.56419	8.48083e-06
Adipocyte	rs874484:T:C	SLC5A11	ENSG00000158865	1.56419	8.48083e-06
Adipocyte	rs1465423:G:C	SLC5A11	ENSG00000158865	1.56419	8.48083e-06
Adipocyte	rs12927710:A:C	SLC5A11	ENSG00000158865	1.56419	8.48083e-06
Adipocyte	rs2303083:G:A	SLC5A11	ENSG00000158865	1.56419	8.48083e-06
Adipocyte	rs2303084:G:C	SLC5A11	ENSG00000158865	1.56419	8.48083e-06
Adipocyte	rs3803716:C:T	SLC5A11	ENSG00000158865	1.56419	8.48083e-06
Adipocyte	rs7204288:A:G	SLC5A11	ENSG00000158865	1.56419	8.48083e-06
Adipocyte	rs11862971:C:A	SLC5A11	ENSG00000158865	1.56419	8.48083e-06
Adipocyte	rs2287783:C:T	SLC5A11	ENSG00000158865	1.56419	8.48083e-06
Adipocyte	rs35560136:T:A	SLC5A11	ENSG00000158865	1.56419	8.48083e-06
Adipocyte	rs2112783:G:A	SLC5A11	ENSG00000158865	1.56419	8.48083e-06
Adipocyte	rs12924246:A:G	SLC5A11	ENSG00000158865	1.56419	8.48083e-06
Adipocyte	rs34172679:C:T	SLC5A11	ENSG00000158865	1.56419	8.48083e-06
Adipocyte	rs73551577:G:A	SLC5A11	ENSG00000158865	1.56419	8.48083e-06
Adipocyte	rs12920774:T:C	SLC5A11	ENSG00000158865	1.56419	8.48083e-06
Adipocyte	rs36113933:A:G	SLC5A11	ENSG00000158865	1.56419	8.48083e-06
Adipocyte	rs71391580:C:G	SLC5A11	ENSG00000158865	1.56419	8.48083e-06
Adipocyte	rs8059004:G:A	SLC5A11	ENSG00000158865	1.56419	8.48083e-06
Adipocyte	rs34657910:CAG:C	SLC5A11	ENSG00000158865	1.56419	8.48083e-06
Adipocyte	rs11862923:G:T	SLC5A11	ENSG00000158865	1.56419	8.48083e-06
Adipocyte	rs11647120:A:G	SLC5A11	ENSG00000158865	1.56419	8.48083e-06
Adipocyte	rs28473763:G:A	NPIPB2	ENSG00000234719	1.34267	9.46758e-06
Adipocyte	rs393329:T:C	NPIPB2	ENSG00000234719	-1.34267	9.46758e-06
Adipocyte	rs4845737:G:A	FLG-AS1	ENSG00000237975	-0.996442	1.06632e-05
Adipocyte	rs7545406:G:T	FLG-AS1	ENSG00000237975	-0.996442	1.06632e-05
Adipocyte	rs6666097:C:T	FLG-AS1	ENSG00000237975	-0.996442	1.06632e-05
Adipocyte	rs61815460:A:C	FLG-AS1	ENSG00000237975	-0.996442	1.06632e-05
Adipocyte	rs4845743:T:C	FLG-AS1	ENSG00000237975	-0.996442	1.06632e-05
Adipocyte	rs12032307:A:G	FLG-AS1	ENSG00000237975	-0.996442	1.06632e-05
Adipocyte	rs12047495:C:T	FLG-AS1	ENSG00000237975	-0.996442	1.06632e-05
Adipocyte	rs17596572:C:T	FLG-AS1	ENSG00000237975	-0.996442	1.06632e-05
Adipocyte	rs12366:G:T	ENSG00000236209	ENSG00000236209	1.12545	1.29515e-05
Adipocyte	rs7245571:G:A	ENSG00000268081	ENSG00000268081	-1.04958	1.40303e-05
Adipocyte	rs11632757:A:G	RAB27A	ENSG00000069974	1.2067	1.60134e-05
Adipocyte	rs16829641:C:A	IGSF11	ENSG00000144847	1.30592	1.62041e-05
Adipocyte	rs9899845:T:C	SCPEP1	ENSG00000121064	1.21789	2.18337e-05
Adipocyte	rs7221286:G:C	SCPEP1	ENSG00000121064	1.21789	2.18337e-05
Adipocyte	rs2107432:A:G	SCPEP1	ENSG00000121064	1.21789	2.18337e-05
Adipocyte	rs3095499:G:C	SCPEP1	ENSG00000121064	1.21789	2.18337e-05
Adipocyte	rs2214565:T:G	SCPEP1	ENSG00000121064	1.21789	2.18337e-05
Adipocyte	rs3094835:C:G	SCPEP1	ENSG00000121064	1.21789	2.18337e-05
Adipocyte	rs886489:T:C	SCPEP1	ENSG00000121064	1.21789	2.18337e-05
Adipocyte	rs8069848:T:A	SCPEP1	ENSG00000121064	1.21789	2.18337e-05
Adipocyte	rs2332854:A:C	SCPEP1	ENSG00000121064	1.21789	2.18337e-05
Adipocyte	rs67794111:C:T	SCPEP1	ENSG00000121064	-1.21789	2.18337e-05
Adipocyte	rs3095501:T:C	SCPEP1	ENSG00000121064	1.21789	2.18337e-05
Adipocyte	rs1986230:T:G	SCPEP1	ENSG00000121064	1.21789	2.18337e-05
Adipocyte	rs3095489:G:C	SCPEP1	ENSG00000121064	1.21789	2.18337e-05
Adipocyte	rs2107434:A:G	SCPEP1	ENSG00000121064	1.21789	2.18337e-05
Adipocyte	rs2884465:C:T	LINC02608	ENSG00000226251	1.1905	2.96015e-05
Adipocyte	rs11590242:C:T	LINC02608	ENSG00000226251	1.1905	2.96015e-05
Adipocyte	rs11590672:C:G	LINC02608	ENSG00000226251	1.1905	2.96015e-05
Adipocyte	rs2884466:G:A	LINC02608	ENSG00000226251	1.1905	2.96015e-05
Adipocyte	rs2458225:T:C	SLC28A2-AS1	ENSG00000259520	1.30323	3.06913e-05
Adipocyte	rs8039352:A:G	SLC28A2-AS1	ENSG00000259520	1.30323	3.06913e-05
Adipocyte	rs8041702:C:T	SLC28A2-AS1	ENSG00000259520	1.30323	3.06913e-05
Adipocyte	rs11639483:G:A	SLC28A2-AS1	ENSG00000259520	1.30323	3.06913e-05
Adipocyte	rs11631021:A:G	SLC28A2-AS1	ENSG00000259520	1.30323	3.06913e-05
Adipocyte	rs1706767:T:C	SLC28A2-AS1	ENSG00000259520	1.30323	3.06913e-05
Adipocyte	rs12440356:T:C	SLC28A2-AS1	ENSG00000259520	-1.30323	3.06913e-05
Adipocyte	rs1706768:T:C	SLC28A2-AS1	ENSG00000259520	1.30323	3.06913e-05
Adipocyte	rs1719235:A:G	SLC28A2-AS1	ENSG00000259520	1.30323	3.06913e-05
Adipocyte	rs1719232:A:G	SLC28A2-AS1	ENSG00000259520	1.30323	3.06913e-05
Adipocyte	rs11639349:C:T	SLC28A2-AS1	ENSG00000259520	1.30323	3.06913e-05
Adipocyte	rs1719236:C:A	SLC28A2-AS1	ENSG00000259520	1.30323	3.06913e-05
Adipocyte	rs2461705:A:G	SLC28A2-AS1	ENSG00000259520	1.30323	3.06913e-05
Adipocyte	rs1706770:T:C	SLC28A2-AS1	ENSG00000259520	1.30323	3.06913e-05
Adipocyte	rs2687511:T:C	SLC28A2-AS1	ENSG00000259520	1.30323	3.06913e-05
Adipocyte	rs7976742:A:G	ENSG00000257746	ENSG00000257746	-0.899621	3.33704e-05
Adipocyte	rs113792729:A:G	ENSG00000257746	ENSG00000257746	-0.899621	3.33704e-05
Adipocyte	rs11106975:A:C	ENSG00000257746	ENSG00000257746	-0.899621	3.33704e-05
Adipocyte	rs36053285:T:C	ENSG00000270127	ENSG00000270127	-0.878689	3.65115e-05
Adipocyte	rs2656456:A:G	FAM106A	ENSG00000273018	-0.970035	3.81066e-05
Adipocyte	rs1065541:T:C	FAM106A	ENSG00000273018	-0.970035	3.81066e-05
Adipocyte	rs2656417:T:C	FAM106A	ENSG00000273018	-0.970035	3.81066e-05
Adipocyte	rs9565509:C:T	RBM26-AS1	ENSG00000227354	1.10241	3.8921e-05
Adipocyte	rs28546558:G:A	RBM26-AS1	ENSG00000227354	1.10241	3.8921e-05
Adipocyte	rs141613433:CTTTA:C	RBM26-AS1	ENSG00000227354	1.10241	3.8921e-05
Adipocyte	rs9574433:G:A	RBM26-AS1	ENSG00000227354	1.10241	3.8921e-05
Adipocyte	rs3759438:T:G	RBM26-AS1	ENSG00000227354	1.10241	3.8921e-05
Adipocyte	rs9565508:C:G	RBM26-AS1	ENSG00000227354	1.10241	3.8921e-05
Adipocyte	rs707303:T:G	ZNF611	ENSG00000213020	0.868445	4.34296e-05
Adipocyte	rs1157502:G:T	ENSG00000266202	ENSG00000266202	-0.979897	4.9313e-05
Adipocyte	rs9646434:C:G	ENSG00000266202	ENSG00000266202	-0.979897	4.9313e-05
Adipocyte	rs34715327:T:TG	ENSG00000266202	ENSG00000266202	-0.979897	4.9313e-05
Adipocyte	rs11080380:A:G	ENSG00000266202	ENSG00000266202	-0.979897	4.9313e-05
Adipocyte	rs11657699:C:G	ENSG00000266202	ENSG00000266202	-0.979897	4.9313e-05
Adipocyte	rs2191058:T:C	ENSG00000266202	ENSG00000266202	-0.979897	4.9313e-05
Adipocyte	rs9630740:C:G	ENSG00000266202	ENSG00000266202	-0.979897	4.9313e-05
Adipocyte	rs3751972:C:A	ENSG00000266202	ENSG00000266202	-0.979897	4.9313e-05
Adipocyte	rs4795142:G:A	ENSG00000266202	ENSG00000266202	-0.979897	4.9313e-05
Adipocyte	rs4796222:A:G	ENSG00000266202	ENSG00000266202	-0.979897	4.9313e-05
Adipocyte	chr17:27926565:CT:C	ENSG00000266202	ENSG00000266202	-0.979897	4.9313e-05
Adipocyte	rs7220420:A:G	ENSG00000266202	ENSG00000266202	-0.979897	4.9313e-05
Adipocyte	rs1986311:T:G	ENSG00000266202	ENSG00000266202	-0.979897	4.9313e-05
Adipocyte	rs8078361:C:T	ENSG00000266202	ENSG00000266202	-0.979897	4.9313e-05
Adipocyte	rs11657613:T:C	ENSG00000266202	ENSG00000266202	-0.979897	4.9313e-05
Adipocyte	rs8082467:G:A	ENSG00000266202	ENSG00000266202	-0.979897	4.9313e-05
Adipocyte	rs2079714:G:A	ENSG00000266202	ENSG00000266202	-0.979897	4.9313e-05
Adipocyte	rs7310080:T:A	GNS	ENSG00000135677	0.730151	5.57399e-05
Adipocyte	rs3851608:G:A	GNS	ENSG00000135677	0.730151	5.57399e-05
Adipocyte	rs10784422:C:T	GNS	ENSG00000135677	0.730151	5.57399e-05
Adipocyte	rs10784420:A:G	GNS	ENSG00000135677	0.730151	5.57399e-05
Adipocyte	rs903178:T:G	GNS	ENSG00000135677	0.730151	5.57399e-05
Adipocyte	rs1156549:T:C	GNS	ENSG00000135677	0.730151	5.57399e-05
Adipocyte	rs1143833:C:A	GNS	ENSG00000135677	0.730151	5.57399e-05
Adipocyte	rs1350143:C:T	GNS	ENSG00000135677	0.730151	5.57399e-05
Adipocyte	rs1144421:A:G	GNS	ENSG00000135677	0.730151	5.57399e-05
Adipocyte	rs1144422:T:C	GNS	ENSG00000135677	0.730151	5.57399e-05
Adipocyte	rs7706190:T:C	TXNDC15	ENSG00000113621	1.02156	5.70069e-05
Adipocyte	rs9285933:G:A	TXNDC15	ENSG00000113621	1.02156	5.70069e-05
Adipocyte	rs10075481:A:G	TXNDC15	ENSG00000113621	1.02156	5.70069e-05
Adipocyte	rs17165405:A:G	TXNDC15	ENSG00000113621	1.02156	5.70069e-05
Adipocyte	rs9327697:G:A	TXNDC15	ENSG00000113621	1.02156	5.70069e-05
Adipocyte	rs3733897:A:G	TXNDC15	ENSG00000113621	1.02156	5.70069e-05
Adipocyte	rs78165052:C:T	TXNDC15	ENSG00000113621	1.02156	5.70069e-05
Adipocyte	rs11918156:A:T	SGO1-AS1	ENSG00000231304	1.34184	5.70069e-05
Adipocyte	rs11923928:G:A	SGO1-AS1	ENSG00000231304	1.34184	5.70069e-05
Adipocyte	rs6910530:C:T	ALDH8A1	ENSG00000118514	-0.827442	5.89532e-05
Adipocyte	rs61587957:C:T	THNSL2	ENSG00000144115	1.20957	6.1724e-05
Adipocyte	rs3215271:A:AC	THNSL2	ENSG00000144115	1.20957	6.1724e-05
Adipocyte	rs7514450:C:T	ENSG00000286231	ENSG00000286231	0.822332	7.48364e-05
Adipocyte	rs1405353:A:T	ENSG00000287352	ENSG00000287352	0.996239	7.60225e-05
Adipocyte	rs28380491:C:T	ENSG00000287352	ENSG00000287352	0.996239	7.60225e-05
Adipocyte	rs10110701:C:A	ENSG00000287352	ENSG00000287352	0.996239	7.60225e-05
Adipocyte	rs9298277:G:A	ENSG00000287352	ENSG00000287352	0.996239	7.60225e-05
Adipocyte	rs10090728:A:T	ENSG00000287352	ENSG00000287352	0.996239	7.60225e-05
Adipocyte	rs10156342:A:G	ENSG00000287352	ENSG00000287352	0.996239	7.60225e-05
Adipocyte	rs10086947:G:C	ENSG00000287352	ENSG00000287352	0.996239	7.60225e-05
Adipocyte	rs13263762:T:C	ENSG00000287352	ENSG00000287352	0.996239	7.60225e-05
Adipocyte	rs6986204:C:A	ENSG00000287352	ENSG00000287352	0.996239	7.60225e-05
Adipocyte	rs10090906:G:A	ENSG00000287352	ENSG00000287352	0.996239	7.60225e-05
Adipocyte	rs17427051:C:G	ENSG00000287352	ENSG00000287352	0.996239	7.60225e-05
Adipocyte	rs13268759:T:C	ENSG00000287352	ENSG00000287352	0.996239	7.60225e-05
Adipocyte	rs7461849:C:T	ENSG00000287352	ENSG00000287352	0.996239	7.60225e-05
Adipocyte	rs62518349:C:A	ENSG00000287352	ENSG00000287352	0.996239	7.60225e-05
Adipocyte	rs9657119:G:A	ENSG00000287352	ENSG00000287352	0.996239	7.60225e-05
Adipocyte	rs35326845:G:A	ENSG00000287352	ENSG00000287352	0.996239	7.60225e-05
Adipocyte	rs6992608:A:C	ENSG00000287352	ENSG00000287352	0.996239	7.60225e-05
Adipocyte	rs62518347:G:A	ENSG00000287352	ENSG00000287352	0.996239	7.60225e-05
Adipocyte	rs13265636:A:T	ENSG00000287352	ENSG00000287352	0.996239	7.60225e-05
Adipocyte	rs148977034:C:A	ENSG00000287352	ENSG00000287352	0.996239	7.60225e-05
Adipocyte	rs17335397:T:C	ENSG00000287352	ENSG00000287352	0.996239	7.60225e-05
Adipocyte	rs17426891:G:A	ENSG00000287352	ENSG00000287352	0.996239	7.60225e-05
Adipocyte	rs201992659:G:A	ENSG00000287352	ENSG00000287352	0.996239	7.60225e-05
Adipocyte	rs140809368:GAAC:G	ENSG00000287352	ENSG00000287352	0.996239	7.60225e-05
Adipocyte	rs148721714:A:G	ENSG00000287352	ENSG00000287352	0.996239	7.60225e-05
Adipocyte	rs28393871:G:T	ENSG00000287352	ENSG00000287352	0.996239	7.60225e-05
Adipocyte	rs10090877:C:T	ENSG00000287352	ENSG00000287352	0.996239	7.60225e-05
Adipocyte	rs6992085:A:G	ENSG00000287352	ENSG00000287352	0.996239	7.60225e-05
Adipocyte	rs1830152:G:A	ENSG00000287352	ENSG00000287352	0.996239	7.60225e-05
Adipocyte	rs28695993:T:G	ENSG00000287352	ENSG00000287352	0.996239	7.60225e-05
Adipocyte	rs62518348:A:G	ENSG00000287352	ENSG00000287352	0.996239	7.60225e-05
Adipocyte	rs206205:T:G	SCAPER	ENSG00000140386	-0.670164	8.82152e-05
Adipocyte	rs1808723:A:T	LYSMD4	ENSG00000183060	-0.992206	8.82152e-05
Adipocyte	rs921704:G:A	LYSMD4	ENSG00000183060	-0.992206	8.82152e-05
Adipocyte	rs2123927:A:G	LYSMD4	ENSG00000183060	-0.992206	8.82152e-05
Adipocyte	rs10518042:T:C	TMPRSS11D	ENSG00000153802	1.37389	8.82152e-05
Adipocyte	rs17573334:G:A	TMPRSS11D	ENSG00000153802	1.37389	8.82152e-05
Adipocyte	chr4:67644879:GA:G	TMPRSS11D	ENSG00000153802	1.37389	8.82152e-05
Adipocyte	rs3775880:G:A	TMPRSS11D	ENSG00000153802	1.37389	8.82152e-05
Adipocyte	rs72643620:C:T	TMPRSS11D	ENSG00000153802	1.37389	8.82152e-05
Adipocyte	rs141283184:CAAAG:C	TMPRSS11D	ENSG00000153802	1.37389	8.82152e-05
Adipocyte	rs10010188:C:T	TMPRSS11D	ENSG00000153802	1.37389	8.82152e-05
Adipocyte	rs72642348:T:G	TMPRSS11D	ENSG00000153802	1.37389	8.82152e-05
Adipocyte	rs146874908:AT:A	TMPRSS11D	ENSG00000153802	1.37389	8.82152e-05
Adipocyte	rs6840867:A:G	TMPRSS11D	ENSG00000153802	1.37389	8.82152e-05
Adipocyte	rs72642359:C:T	TMPRSS11D	ENSG00000153802	1.37389	8.82152e-05
Adipocyte	rs28471980:C:T	TMPRSS11D	ENSG00000153802	1.37389	8.82152e-05
Adipocyte	rs1843593:T:C	TMPRSS11D	ENSG00000153802	1.37389	8.82152e-05
Adipocyte	rs72643629:G:A	TMPRSS11D	ENSG00000153802	1.37389	8.82152e-05
Adipocyte	rs148303207:G:GTC	TMPRSS11D	ENSG00000153802	1.37389	8.82152e-05
Adipocyte	rs112089844:A:T	TMPRSS11D	ENSG00000153802	1.37389	8.82152e-05
Adipocyte	rs17633426:T:C	TMPRSS11D	ENSG00000153802	1.37389	8.82152e-05
Adipocyte	rs145250522:T:G	TMPRSS11D	ENSG00000153802	1.37389	8.82152e-05
Adipocyte	rs78566488:G:A	TMPRSS11D	ENSG00000153802	1.37389	8.82152e-05
Adipocyte	rs72643626:A:G	TMPRSS11D	ENSG00000153802	1.37389	8.82152e-05
Adipocyte	rs72643612:G:A	TMPRSS11D	ENSG00000153802	1.37389	8.82152e-05
Adipocyte	rs141197970:CTT:C	TMPRSS11D	ENSG00000153802	1.37389	8.82152e-05
Adipocyte	rs77075932:C:A	TMPRSS11D	ENSG00000153802	1.37389	8.82152e-05
Adipocyte	rs72643617:A:G	TMPRSS11D	ENSG00000153802	1.37389	8.82152e-05
Adipocyte	rs28417123:C:G	TMPRSS11D	ENSG00000153802	1.37389	8.82152e-05
Adipocyte	rs147186732:CTTCT:C	TMPRSS11D	ENSG00000153802	1.37389	8.82152e-05
Adipocyte	rs147425774:TA:T	TMPRSS11D	ENSG00000153802	1.37389	8.82152e-05
Adipocyte	rs72642390:A:G	TMPRSS11D	ENSG00000153802	1.37389	8.82152e-05
Adipocyte	rs12643686:C:T	TMPRSS11D	ENSG00000153802	1.37389	8.82152e-05
Adipocyte	rs72642367:G:A	TMPRSS11D	ENSG00000153802	1.37389	8.82152e-05
Adipocyte	rs10518040:C:G	TMPRSS11D	ENSG00000153802	1.37389	8.82152e-05
Adipocyte	rs151207676:G:A	TMPRSS11D	ENSG00000153802	1.37389	8.82152e-05
Adipocyte	rs17635222:G:C	TMPRSS11D	ENSG00000153802	1.37389	8.82152e-05
Adipocyte	rs35769895:G:C	TMPRSS11D	ENSG00000153802	1.37389	8.82152e-05
Adipocyte	rs72643616:G:A	TMPRSS11D	ENSG00000153802	1.37389	8.82152e-05
Adipocyte	rs72642371:T:C	TMPRSS11D	ENSG00000153802	1.37389	8.82152e-05
Adipocyte	rs7678366:G:A	TMPRSS11D	ENSG00000153802	1.37389	8.82152e-05
Adipocyte	rs3796715:C:T	TMPRSS11D	ENSG00000153802	1.37389	8.82152e-05
Adipocyte	rs72642389:G:T	TMPRSS11D	ENSG00000153802	1.37389	8.82152e-05
Adipocyte	rs72642387:A:T	TMPRSS11D	ENSG00000153802	1.37389	8.82152e-05
Adipocyte	rs10031451:C:T	TMPRSS11D	ENSG00000153802	1.37389	8.82152e-05
Adipocyte	rs72642346:C:T	TMPRSS11D	ENSG00000153802	1.37389	8.82152e-05
Adipocyte	rs9996278:T:C	TMPRSS11D	ENSG00000153802	1.37389	8.82152e-05
Adipocyte	rs17088553:C:T	TMPRSS11D	ENSG00000153802	1.37389	8.82152e-05
Adipocyte	rs375703178:CAA:C	TMPRSS11D	ENSG00000153802	1.37389	8.82152e-05
Adipocyte	rs12640455:C:T	TMPRSS11D	ENSG00000153802	1.37389	8.82152e-05
Adipocyte	rs72643611:T:G	TMPRSS11D	ENSG00000153802	1.37389	8.82152e-05
Adipocyte	rs11930087:C:T	TMPRSS11D	ENSG00000153802	1.37389	8.82152e-05
Adipocyte	rs111573985:C:A	TMPRSS11D	ENSG00000153802	1.37389	8.82152e-05
Adipocyte	rs1048447:A:G	TMPRSS11D	ENSG00000153802	1.37389	8.82152e-05
Adipocyte	rs10008910:A:G	TMPRSS11D	ENSG00000153802	1.37389	8.82152e-05
Adipocyte	rs148101825:G:T	TMPRSS11D	ENSG00000153802	1.37389	8.82152e-05
Adipocyte	rs72642383:C:T	TMPRSS11D	ENSG00000153802	1.37389	8.82152e-05
Adipocyte	rs72643608:C:T	TMPRSS11D	ENSG00000153802	1.37389	8.82152e-05
Adipocyte	rs111505911:C:T	TMPRSS11D	ENSG00000153802	1.37389	8.82152e-05
Adipocyte	rs1118524:C:G	TMPRSS11D	ENSG00000153802	1.37389	8.82152e-05
Adipocyte	rs28627513:G:A	TMPRSS11D	ENSG00000153802	1.37389	8.82152e-05
Adipocyte	rs28653581:T:G	TMPRSS11D	ENSG00000153802	1.37389	8.82152e-05
Adipocyte	rs78578320:G:A	TMPRSS11D	ENSG00000153802	1.37389	8.82152e-05
Adipocyte	rs72642349:T:C	TMPRSS11D	ENSG00000153802	1.37389	8.82152e-05
Adipocyte	rs10213333:A:G	TMPRSS11D	ENSG00000153802	1.37389	8.82152e-05
Adipocyte	rs113675887:GT:G	TMPRSS11D	ENSG00000153802	1.37389	8.82152e-05
Adipocyte	rs10002740:T:C	TMPRSS11D	ENSG00000153802	1.37389	8.82152e-05
Adipocyte	rs12646549:G:C	TMPRSS11D	ENSG00000153802	1.37389	8.82152e-05
Adipocyte	rs12331690:G:A	TMPRSS11D	ENSG00000153802	1.37389	8.82152e-05
Adipocyte	rs72642391:G:T	TMPRSS11D	ENSG00000153802	1.37389	8.82152e-05
Adipocyte	rs72643603:A:T	TMPRSS11D	ENSG00000153802	1.37389	8.82152e-05
Adipocyte	rs17088563:A:T	TMPRSS11D	ENSG00000153802	1.37389	8.82152e-05
Adipocyte	rs111929810:A:G	TMPRSS11D	ENSG00000153802	1.37389	8.82152e-05
Adipocyte	rs72642357:T:A	TMPRSS11D	ENSG00000153802	1.37389	8.82152e-05
Adipocyte	rs7657559:C:T	TMPRSS11D	ENSG00000153802	1.37389	8.82152e-05
Adipocyte	rs12648675:C:T	TMPRSS11D	ENSG00000153802	1.37389	8.82152e-05
Adipocyte	rs17634475:T:C	TMPRSS11D	ENSG00000153802	1.37389	8.82152e-05
Adipocyte	rs9997057:A:T	TMPRSS11D	ENSG00000153802	1.37389	8.82152e-05
Adipocyte	chr4:67684429:CT:C	TMPRSS11D	ENSG00000153802	1.37389	8.82152e-05
Adipocyte	rs12651577:G:T	TMPRSS11D	ENSG00000153802	1.37389	8.82152e-05
Adipocyte	rs28735406:G:C	TMPRSS11D	ENSG00000153802	1.37389	8.82152e-05
Adipocyte	rs28526365:T:C	TMPRSS11D	ENSG00000153802	1.37389	8.82152e-05
Adipocyte	rs72642376:G:A	TMPRSS11D	ENSG00000153802	1.37389	8.82152e-05
Adipocyte	rs2310125:G:A	LINC01504	ENSG00000225434	0.966834	8.89057e-05
Adipocyte	rs77823626:T:TCACACTA	LINC01504	ENSG00000225434	0.966834	8.89057e-05
Adipocyte	rs11143240:G:C	LINC01504	ENSG00000225434	0.966834	8.89057e-05
Adipocyte	rs12236847:G:A	LINC01504	ENSG00000225434	0.966834	8.89057e-05
Adipocyte	rs7874628:C:G	LINC01504	ENSG00000225434	0.966834	8.89057e-05
Adipocyte	rs4745182:T:C	LINC01504	ENSG00000225434	0.966834	8.89057e-05
Adipocyte	rs1534696:C:A	SNX10	ENSG00000086300	1.06754	0.000102768
Adipocyte	rs4718197:G:A	CCT6P3	ENSG00000290860	0.842471	0.000106618
Adipocyte	rs62062805:A:G	KANSL1	ENSG00000120071	1.51423	0.000109277
Adipocyte	rs10675071:A:AAGC	KCTD21-AS1	ENSG00000246174	-1.2108	0.000110156
Adipocyte	rs11237410:G:T	KCTD21-AS1	ENSG00000246174	-1.2108	0.000110156
Adipocyte	rs2156785:C:T	KCTD21-AS1	ENSG00000246174	-1.2108	0.000110156
Adipocyte	rs7101694:C:T	KCTD21-AS1	ENSG00000246174	-1.2108	0.000110156
Adipocyte	rs34083726:C:A	BANK1	ENSG00000153064	-1.1167	0.000118602
Adipocyte	rs7665905:T:A	BANK1	ENSG00000153064	-1.1167	0.000118602
Adipocyte	rs7674411:C:G	BANK1	ENSG00000153064	-1.1167	0.000118602
Adipocyte	rs4437255:T:A	BANK1	ENSG00000153064	-1.1167	0.000118602
Adipocyte	rs13130723:T:C	BANK1	ENSG00000153064	-1.1167	0.000118602
Adipocyte	rs4425378:G:C	BANK1	ENSG00000153064	-1.1167	0.000118602
Adipocyte	rs34985198:C:T	BANK1	ENSG00000153064	-1.1167	0.000118602
Adipocyte	rs28762091:C:T	BANK1	ENSG00000153064	-1.1167	0.000118602
Adipocyte	rs13130700:T:C	BANK1	ENSG00000153064	-1.1167	0.000118602
Adipocyte	rs4699251:G:C	BANK1	ENSG00000153064	-1.1167	0.000118602
Adipocyte	rs28701510:C:T	BANK1	ENSG00000153064	-1.1167	0.000118602
Adipocyte	rs1144719:T:C	BICD1	ENSG00000151746	-1.06538	0.000122246
Adipocyte	rs7976742:A:G	ENSG00000257322	ENSG00000257322	-0.907185	0.00014174
Adipocyte	rs113792729:A:G	ENSG00000257322	ENSG00000257322	-0.907185	0.00014174
Adipocyte	rs11106975:A:C	ENSG00000257322	ENSG00000257322	-0.907185	0.00014174
Adipocyte	rs9437216:A:G	MSH4	ENSG00000057468	-0.812463	0.000158905
Adipocyte	rs814882:G:C	MSH4	ENSG00000057468	-0.812463	0.000158905
Adipocyte	rs9437215:A:G	MSH4	ENSG00000057468	-0.812463	0.000158905
Adipocyte	rs814872:A:T	MSH4	ENSG00000057468	-0.812463	0.000158905
Adipocyte	rs814861:T:G	MSH4	ENSG00000057468	-0.812463	0.000158905
Adipocyte	rs1093013:G:T	MSH4	ENSG00000057468	-0.812463	0.000158905
Adipocyte	rs814871:C:G	MSH4	ENSG00000057468	-0.812463	0.000158905
Adipocyte	rs814857:T:G	MSH4	ENSG00000057468	-0.812463	0.000158905
Adipocyte	rs814875:G:A	MSH4	ENSG00000057468	-0.812463	0.000158905
Adipocyte	rs814881:T:A	MSH4	ENSG00000057468	-0.812463	0.000158905
Adipocyte	rs814868:T:C	MSH4	ENSG00000057468	-0.812463	0.000158905
Adipocyte	rs1396793:C:A	ANXA4	ENSG00000196975	0.839834	0.000158905
Adipocyte	rs79643475:A:G	ANXA4	ENSG00000196975	0.839834	0.000158905
Adipocyte	rs3907854:C:T	ANXA4	ENSG00000196975	0.839834	0.000158905
Adipocyte	rs80058278:G:A	MYEOV	ENSG00000172927	-1.10148	0.000158905
Adipocyte	rs2819562:T:C	SUMF1	ENSG00000144455	-0.889257	0.000165702
Adipocyte	rs2633855:C:T	SUMF1	ENSG00000144455	0.889257	0.000165702
Adipocyte	rs71873849:TCTCA:T	SUMF1	ENSG00000144455	0.889257	0.000165702
Adipocyte	rs2633853:T:C	SUMF1	ENSG00000144455	0.889257	0.000165702
Adipocyte	rs2819560:A:G	SUMF1	ENSG00000144455	0.889257	0.000165702
Adipocyte	rs2633852:A:G	SUMF1	ENSG00000144455	0.889257	0.000165702
Adipocyte	rs2919614:G:C	SUMF1	ENSG00000144455	0.889257	0.000165702
Adipocyte	rs13087345:C:T	SUMF1	ENSG00000144455	-0.889257	0.000165702
Adipocyte	rs2633851:T:A	SUMF1	ENSG00000144455	0.889257	0.000165702
Adipocyte	rs2633858:C:T	SUMF1	ENSG00000144455	0.889257	0.000165702
Adipocyte	rs6806036:A:C	SUMF1	ENSG00000144455	0.889257	0.000165702
Adipocyte	rs6808388:T:C	SUMF1	ENSG00000144455	0.889257	0.000165702
Adipocyte	rs6796505:C:T	SUMF1	ENSG00000144455	0.889257	0.000165702
Adipocyte	rs2633856:G:A	SUMF1	ENSG00000144455	0.889257	0.000165702
Adipocyte	rs62257881:T:C	SUMF1	ENSG00000144455	0.889257	0.000165702
Adipocyte	rs13091278:G:A	SUMF1	ENSG00000144455	-0.889257	0.000165702
Adipocyte	rs3833601:AAAGGTTTTTTT:A	SUMF1	ENSG00000144455	-0.889257	0.000165702
Adipocyte	rs2633854:G:T	SUMF1	ENSG00000144455	0.889257	0.000165702
Adipocyte	rs2819561:A:G	SUMF1	ENSG00000144455	0.889257	0.000165702
Adipocyte	rs6762654:T:C	SUMF1	ENSG00000144455	0.889257	0.000165702
Adipocyte	rs2633857:C:T	SUMF1	ENSG00000144455	0.889257	0.000165702
Adipocyte	rs2819558:G:A	SUMF1	ENSG00000144455	-0.889257	0.000165702
Adipocyte	rs138081934:T:C	SUMF1	ENSG00000144455	0.889257	0.000165702
Adipocyte	rs394650:C:A	TAF1B	ENSG00000115750	-1.1375	0.00016819
Adipocyte	rs2115781:T:C	ENSG00000272305	ENSG00000272305	1.09167	0.000170415
Adipocyte	rs2115782:G:A	ENSG00000272305	ENSG00000272305	1.09167	0.000170415
Adipocyte	rs2163167:T:C	ENSG00000272305	ENSG00000272305	1.09167	0.000170415
Adipocyte	rs7640294:C:A	ENSG00000272305	ENSG00000272305	1.09167	0.000170415
Adipocyte	rs11170631:T:C	ATP5MC2	ENSG00000135390	1.10631	0.000175568
Adipocyte	rs7970462:T:C	ATP5MC2	ENSG00000135390	1.10631	0.000175568
Adipocyte	rs4761702:T:C	LINC02412	ENSG00000258171	-0.796135	0.000188387
Adipocyte	rs7960229:T:C	LINC02412	ENSG00000258171	-0.796135	0.000188387
Adipocyte	rs56914470:TTTG:T	LINC02412	ENSG00000258171	-0.796135	0.000188387
Adipocyte	rs4761701:G:A	LINC02412	ENSG00000258171	-0.796135	0.000188387
Adipocyte	rs4113816:C:T	ENSG00000259628	ENSG00000259628	0.753252	0.000192753
Adipocyte	rs62476179:G:C	ENSG00000259628	ENSG00000259628	0.753252	0.000192753
Adipocyte	rs7785057:C:G	ENSG00000259628	ENSG00000259628	0.753252	0.000192753
Adipocyte	rs7778389:G:A	ENSG00000259628	ENSG00000259628	0.753252	0.000192753
Adipocyte	rs61380555:C:A	ENSG00000259628	ENSG00000259628	0.753252	0.000192753
Adipocyte	rs55814527:C:T	ENSG00000259628	ENSG00000259628	0.753252	0.000192753
Adipocyte	rs137864494:C:T	ENSG00000259628	ENSG00000259628	0.753252	0.000192753
Adipocyte	rs1216785:C:T	SLC16A1-AS1	ENSG00000226419	0.901143	0.0002141
Adipocyte	rs12366:G:T	LINC01291	ENSG00000204792	1.1647	0.000220689
Adipocyte	rs16827231:C:T	TIPARP	ENSG00000163659	0.996494	0.000221568
Adipocyte	rs8036234:G:A	ENSG00000291259	ENSG00000291259	-1.05992	0.00022481
Adipocyte	rs3925840:A:G	ENSG00000291259	ENSG00000291259	-1.05992	0.00022481
Adipocyte	rs28649808:C:A	ENSG00000291259	ENSG00000291259	-1.05992	0.00022481
Adipocyte	rs28609911:A:G	ENSG00000291259	ENSG00000291259	-1.05992	0.00022481
Adipocyte	rs657259:G:A	ZNF83	ENSG00000167766	-1.0291	0.000228696
Adipocyte	rs3815585:G:A	CES1P1	ENSG00000291109	0.921127	0.000241428
Adipocyte	rs71379097:T:C	CES1P1	ENSG00000291109	0.921127	0.000241428
Adipocyte	rs1897191:A:G	LRMDA	ENSG00000148655	0.934457	0.000246057
Adipocyte	rs55922628:C:A	LRMDA	ENSG00000148655	0.934457	0.000246057
Adipocyte	rs10824307:G:C	LRMDA	ENSG00000148655	0.934457	0.000246057
Adipocyte	rs17649019:G:A	LINC02210-CRHR1	ENSG00000263715	1.39684	0.000247328
Adipocyte	rs10898993:C:T	KCNE3	ENSG00000175538	-0.835166	0.000295703
Adipocyte	rs10475339:G:C	NSUN2	ENSG00000037474	-0.851669	0.000319704
Adipocyte	rs2303707:C:A	NSUN2	ENSG00000037474	-0.851669	0.000319704
Adipocyte	rs2303711:T:C	NSUN2	ENSG00000037474	-0.851669	0.000319704
Adipocyte	rs2288443:C:T	NSUN2	ENSG00000037474	-0.851669	0.000319704
Adipocyte	rs10475338:T:C	NSUN2	ENSG00000037474	-0.851669	0.000319704
Adipocyte	rs5865671:GC:G	NSUN2	ENSG00000037474	-0.851669	0.000319704
Adipocyte	rs6555403:T:C	NSUN2	ENSG00000037474	-0.851669	0.000319704
Adipocyte	rs11325322:GA:G	NSUN2	ENSG00000037474	-0.851669	0.000319704
Adipocyte	rs502272:A:T	NSUN2	ENSG00000037474	-0.851669	0.000319704
Adipocyte	rs3776432:T:C	NSUN2	ENSG00000037474	-0.851669	0.000319704
Adipocyte	rs3776446:T:C	NSUN2	ENSG00000037474	-0.851669	0.000319704
Adipocyte	rs506416:G:A	NSUN2	ENSG00000037474	-0.851669	0.000319704
Adipocyte	rs4702371:A:G	NSUN2	ENSG00000037474	-0.851669	0.000319704
Adipocyte	rs567289:A:G	NSUN2	ENSG00000037474	-0.851669	0.000319704
Adipocyte	rs3756424:A:G	NSUN2	ENSG00000037474	-0.851669	0.000319704
Adipocyte	rs720846:T:C	NSUN2	ENSG00000037474	-0.851669	0.000319704
Adipocyte	rs3217325:GAAC:G	NSUN2	ENSG00000037474	-0.851669	0.000319704
Adipocyte	rs2288446:A:G	NSUN2	ENSG00000037474	-0.851669	0.000319704
Adipocyte	rs7717596:T:C	NSUN2	ENSG00000037474	-0.851669	0.000319704
Adipocyte	rs369350953:G:GT	NSUN2	ENSG00000037474	-0.851669	0.000319704
Adipocyte	rs3822433:T:C	NSUN2	ENSG00000037474	-0.851669	0.000319704
Adipocyte	rs9929478:A:G	ENSG00000259972	ENSG00000259972	-1.15087	0.000345713
Adipocyte	rs201247214:T:A	ENSG00000259972	ENSG00000259972	-1.15087	0.000345713
Adipocyte	rs11646147:G:C	ENSG00000259972	ENSG00000259972	-1.15087	0.000345713
Adipocyte	rs11149585:G:C	ENSG00000259972	ENSG00000259972	-1.15087	0.000345713
Adipocyte	chr16:74340061:GA:G	ENSG00000259972	ENSG00000259972	-1.15087	0.000345713
Adipocyte	rs11648396:G:A	ENSG00000259972	ENSG00000259972	-1.15087	0.000345713
Adipocyte	rs7193040:C:T	ENSG00000259972	ENSG00000259972	-1.15087	0.000345713
Adipocyte	rs11646702:A:G	ENSG00000259972	ENSG00000259972	-1.15087	0.000345713
Adipocyte	rs9929390:G:A	ENSG00000259972	ENSG00000259972	-1.15087	0.000345713
Adipocyte	rs3760054:A:G	ENSG00000259972	ENSG00000259972	-1.15087	0.000345713
Adipocyte	rs9939145:T:C	ENSG00000259972	ENSG00000259972	-1.15087	0.000345713
Adipocyte	rs28550604:T:A	ENSG00000259972	ENSG00000259972	-1.15087	0.000345713
Adipocyte	rs11640132:A:G	ENSG00000259972	ENSG00000259972	-1.15087	0.000345713
Adipocyte	rs4775426:T:C	ENSG00000259675	ENSG00000259675	-1.08209	0.000376285
Adipocyte	rs1035669:C:T	EYA1	ENSG00000104313	0.929141	0.000394253
Adipocyte	rs12548349:C:T	EYA1	ENSG00000104313	0.929141	0.000394253
Adipocyte	rs1035670:C:G	EYA1	ENSG00000104313	0.929141	0.000394253
Adipocyte	rs2085114:T:A	ENTPD3-AS1	ENSG00000223797	0.830914	0.000395465
Adipocyte	rs7923693:A:G	ENSG00000228484	ENSG00000228484	0.711648	0.000401377
Adipocyte	rs4752322:A:C	ENSG00000228484	ENSG00000228484	0.711648	0.000401377
Adipocyte	rs7895830:A:G	ENSG00000228484	ENSG00000228484	0.711648	0.000401377
Adipocyte	rs7095816:T:C	ENSG00000228484	ENSG00000228484	0.711648	0.000401377
Adipocyte	rs17663387:C:G	ENSG00000228484	ENSG00000228484	0.711648	0.000401377
Adipocyte	rs11819372:A:G	ENSG00000228484	ENSG00000228484	0.711648	0.000401377
Adipocyte	rs765173:C:T	ENSG00000228484	ENSG00000228484	0.711648	0.000401377
Adipocyte	rs10885618:A:G	ENSG00000228484	ENSG00000228484	0.711648	0.000401377
Adipocyte	rs2181563:T:C	ENSG00000228484	ENSG00000228484	0.711648	0.000401377
Adipocyte	rs758585:C:A	ENSG00000228484	ENSG00000228484	0.711648	0.000401377
Adipocyte	rs4775426:T:C	ENSG00000259616	ENSG00000259616	-1.05458	0.000406523
Adipocyte	rs12648675:C:T	UBA6-DT	ENSG00000248049	1.64978	0.000414552
Adipocyte	rs7657559:C:T	UBA6-DT	ENSG00000248049	1.64978	0.000414552
Adipocyte	rs1048447:A:G	UBA6-DT	ENSG00000248049	1.64978	0.000414552
Adipocyte	rs72642391:G:T	UBA6-DT	ENSG00000248049	1.64978	0.000414552
Adipocyte	chr4:67684429:CT:C	UBA6-DT	ENSG00000248049	1.64978	0.000414552
Adipocyte	rs72642348:T:G	UBA6-DT	ENSG00000248049	1.64978	0.000414552
Adipocyte	rs12646549:G:C	UBA6-DT	ENSG00000248049	1.64978	0.000414552
Adipocyte	rs72642389:G:T	UBA6-DT	ENSG00000248049	1.64978	0.000414552
Adipocyte	rs12640455:C:T	UBA6-DT	ENSG00000248049	1.64978	0.000414552
Adipocyte	rs72642390:A:G	UBA6-DT	ENSG00000248049	1.64978	0.000414552
Adipocyte	rs72642346:C:T	UBA6-DT	ENSG00000248049	1.64978	0.000414552
Adipocyte	rs28526365:T:C	UBA6-DT	ENSG00000248049	1.64978	0.000414552
Adipocyte	rs72642349:T:C	UBA6-DT	ENSG00000248049	1.64978	0.000414552
Adipocyte	rs28735406:G:C	UBA6-DT	ENSG00000248049	1.64978	0.000414552
Adipocyte	rs72642387:A:T	UBA6-DT	ENSG00000248049	1.64978	0.000414552
Adipocyte	rs141283184:CAAAG:C	UBA6-DT	ENSG00000248049	1.64978	0.000414552
Adipocyte	rs3796715:C:T	UBA6-DT	ENSG00000248049	1.64978	0.000414552
Adipocyte	rs78578320:G:A	UBA6-DT	ENSG00000248049	1.64978	0.000414552
Adipocyte	rs12651577:G:T	UBA6-DT	ENSG00000248049	1.64978	0.000414552
Adipocyte	rs17088563:A:T	UBA6-DT	ENSG00000248049	1.64978	0.000414552
Adipocyte	rs111573985:C:A	UBA6-DT	ENSG00000248049	1.64978	0.000414552
Adipocyte	rs28471980:C:T	UBA6-DT	ENSG00000248049	1.64978	0.000414552
Adipocyte	rs28417123:C:G	UBA6-DT	ENSG00000248049	1.64978	0.000414552
Adipocyte	rs10010188:C:T	UBA6-DT	ENSG00000248049	1.64978	0.000414552
Adipocyte	rs17573334:G:A	UBA6-DT	ENSG00000248049	1.64978	0.000414552
Adipocyte	rs10002740:T:C	UBA6-DT	ENSG00000248049	1.64978	0.000414552
Adipocyte	rs7678366:G:A	UBA6-DT	ENSG00000248049	1.64978	0.000414552
Adipocyte	rs10213333:A:G	UBA6-DT	ENSG00000248049	1.64978	0.000414552
Adipocyte	rs72642376:G:A	UBA6-DT	ENSG00000248049	1.64978	0.000414552
Adipocyte	rs151207676:G:A	UBA6-DT	ENSG00000248049	1.64978	0.000414552
Adipocyte	rs17634475:T:C	UBA6-DT	ENSG00000248049	1.64978	0.000414552
Adipocyte	rs72642383:C:T	UBA6-DT	ENSG00000248049	1.64978	0.000414552
Adipocyte	rs17088553:C:T	UBA6-DT	ENSG00000248049	1.64978	0.000414552
Adipocyte	rs12331690:G:A	UBA6-DT	ENSG00000248049	1.64978	0.000414552
Adipocyte	rs148101825:G:T	UBA6-DT	ENSG00000248049	1.64978	0.000414552
Adipocyte	rs28653581:T:G	UBA6-DT	ENSG00000248049	1.64978	0.000414552
Adipocyte	rs10518040:C:G	UBA6-DT	ENSG00000248049	1.64978	0.000414552
Adipocyte	rs146874908:AT:A	UBA6-DT	ENSG00000248049	1.64978	0.000414552
Adipocyte	rs78566488:G:A	UBA6-DT	ENSG00000248049	1.64978	0.000414552
Adipocyte	rs72642357:T:A	UBA6-DT	ENSG00000248049	1.64978	0.000414552
Adipocyte	rs72642359:C:T	UBA6-DT	ENSG00000248049	1.64978	0.000414552
Adipocyte	rs72642371:T:C	UBA6-DT	ENSG00000248049	1.64978	0.000414552
Adipocyte	rs111929810:A:G	UBA6-DT	ENSG00000248049	1.64978	0.000414552
Adipocyte	rs10031451:C:T	UBA6-DT	ENSG00000248049	1.64978	0.000414552
Adipocyte	rs10008910:A:G	UBA6-DT	ENSG00000248049	1.64978	0.000414552
Adipocyte	rs1118524:C:G	UBA6-DT	ENSG00000248049	1.64978	0.000414552
Adipocyte	rs111505911:C:T	UBA6-DT	ENSG00000248049	1.64978	0.000414552
Adipocyte	rs113675887:GT:G	UBA6-DT	ENSG00000248049	1.64978	0.000414552
Adipocyte	rs77075932:C:A	UBA6-DT	ENSG00000248049	1.64978	0.000414552
Adipocyte	rs12643686:C:T	UBA6-DT	ENSG00000248049	1.64978	0.000414552
Adipocyte	rs17635222:G:C	UBA6-DT	ENSG00000248049	1.64978	0.000414552
Adipocyte	rs9997057:A:T	UBA6-DT	ENSG00000248049	1.64978	0.000414552
Adipocyte	rs9996278:T:C	UBA6-DT	ENSG00000248049	1.64978	0.000414552
Adipocyte	rs10518042:T:C	UBA6-DT	ENSG00000248049	1.64978	0.000414552
Adipocyte	rs72643626:A:G	UBA6-DT	ENSG00000248049	1.64978	0.000414552
Adipocyte	rs375703178:CAA:C	UBA6-DT	ENSG00000248049	1.64978	0.000414552
Adipocyte	rs145250522:T:G	UBA6-DT	ENSG00000248049	1.64978	0.000414552
Adipocyte	rs72643617:A:G	UBA6-DT	ENSG00000248049	1.64978	0.000414552
Adipocyte	rs147186732:CTTCT:C	UBA6-DT	ENSG00000248049	1.64978	0.000414552
Adipocyte	rs35769895:G:C	UBA6-DT	ENSG00000248049	1.64978	0.000414552
Adipocyte	rs11930087:C:T	UBA6-DT	ENSG00000248049	1.64978	0.000414552
Adipocyte	rs72643629:G:A	UBA6-DT	ENSG00000248049	1.64978	0.000414552
Adipocyte	rs112089844:A:T	UBA6-DT	ENSG00000248049	1.64978	0.000414552
Adipocyte	rs1843593:T:C	UBA6-DT	ENSG00000248049	1.64978	0.000414552
Adipocyte	rs72643620:C:T	UBA6-DT	ENSG00000248049	1.64978	0.000414552
Adipocyte	rs147425774:TA:T	UBA6-DT	ENSG00000248049	1.64978	0.000414552
Adipocyte	rs17633426:T:C	UBA6-DT	ENSG00000248049	1.64978	0.000414552
Adipocyte	chr4:67644879:GA:G	UBA6-DT	ENSG00000248049	1.64978	0.000414552
Adipocyte	rs72642367:G:A	UBA6-DT	ENSG00000248049	1.64978	0.000414552
Adipocyte	rs72643612:G:A	UBA6-DT	ENSG00000248049	1.64978	0.000414552
Adipocyte	rs72643608:C:T	UBA6-DT	ENSG00000248049	1.64978	0.000414552
Adipocyte	rs72643603:A:T	UBA6-DT	ENSG00000248049	1.64978	0.000414552
Adipocyte	rs72643616:G:A	UBA6-DT	ENSG00000248049	1.64978	0.000414552
Adipocyte	rs141197970:CTT:C	UBA6-DT	ENSG00000248049	1.64978	0.000414552
Adipocyte	rs6840867:A:G	UBA6-DT	ENSG00000248049	1.64978	0.000414552
Adipocyte	rs148303207:G:GTC	UBA6-DT	ENSG00000248049	1.64978	0.000414552
Adipocyte	rs28627513:G:A	UBA6-DT	ENSG00000248049	1.64978	0.000414552
Adipocyte	rs72643611:T:G	UBA6-DT	ENSG00000248049	1.64978	0.000414552
Adipocyte	rs3775880:G:A	UBA6-DT	ENSG00000248049	1.64978	0.000414552
Adipocyte	rs2137301:T:G	SLC25A37	ENSG00000147454	-0.940152	0.000422926
Adipocyte	rs9934565:A:T	KLHDC4	ENSG00000104731	0.928137	0.000445722
Adipocyte	rs3791847:A:T	ENSG00000229195	ENSG00000229195	1.0622	0.000476661
Adipocyte	rs10497272:T:C	ENSG00000229195	ENSG00000229195	1.0622	0.000476661
Adipocyte	rs16851178:T:C	ENSG00000229195	ENSG00000229195	1.0622	0.000476661
Adipocyte	rs4667849:C:T	ENSG00000229195	ENSG00000229195	1.0622	0.000476661
Adipocyte	rs16851176:C:T	ENSG00000229195	ENSG00000229195	1.0622	0.000476661
Adipocyte	rs77116720:ACTG:A	ENSG00000229195	ENSG00000229195	1.0622	0.000476661
Adipocyte	rs11687950:A:G	ENSG00000229195	ENSG00000229195	1.0622	0.000476661
Adipocyte	rs2288702:A:G	ENSG00000229195	ENSG00000229195	1.0622	0.000476661
Adipocyte	rs12470767:T:C	ENSG00000229195	ENSG00000229195	1.0622	0.000476661
Adipocyte	rs10930187:G:A	ENSG00000229195	ENSG00000229195	1.0622	0.000476661
Adipocyte	rs405358:T:A	LINC01060	ENSG00000249378	0.797876	0.000493608
Adipocyte	rs451526:G:A	LINC01060	ENSG00000249378	0.797876	0.000493608
Adipocyte	rs11644920:A:T	LITAF	ENSG00000189067	-0.965909	0.000496442
Adipocyte	rs57792815:T:C	LITAF	ENSG00000189067	-0.965909	0.000496442
Adipocyte	rs3784924:A:G	LITAF	ENSG00000189067	-0.965909	0.000496442
Adipocyte	rs72642371:T:C	TMPRSS11A	ENSG00000187054	1.51953	0.000505933
Adipocyte	rs11930087:C:T	TMPRSS11A	ENSG00000187054	1.51953	0.000505933
Adipocyte	rs72643629:G:A	TMPRSS11A	ENSG00000187054	1.51953	0.000505933
Adipocyte	rs10518040:C:G	TMPRSS11A	ENSG00000187054	1.51953	0.000505933
Adipocyte	rs17573334:G:A	TMPRSS11A	ENSG00000187054	1.51953	0.000505933
Adipocyte	rs10213333:A:G	TMPRSS11A	ENSG00000187054	1.51953	0.000505933
Adipocyte	rs145250522:T:G	TMPRSS11A	ENSG00000187054	1.51953	0.000505933
Adipocyte	rs111929810:A:G	TMPRSS11A	ENSG00000187054	1.51953	0.000505933
Adipocyte	rs78566488:G:A	TMPRSS11A	ENSG00000187054	1.51953	0.000505933
Adipocyte	rs12643686:C:T	TMPRSS11A	ENSG00000187054	1.51953	0.000505933
Adipocyte	rs375703178:CAA:C	TMPRSS11A	ENSG00000187054	1.51953	0.000505933
Adipocyte	rs147425774:TA:T	TMPRSS11A	ENSG00000187054	1.51953	0.000505933
Adipocyte	rs1118524:C:G	TMPRSS11A	ENSG00000187054	1.51953	0.000505933
Adipocyte	rs10010188:C:T	TMPRSS11A	ENSG00000187054	1.51953	0.000505933
Adipocyte	rs1843593:T:C	TMPRSS11A	ENSG00000187054	1.51953	0.000505933
Adipocyte	rs12651577:G:T	TMPRSS11A	ENSG00000187054	1.51953	0.000505933
Adipocyte	rs111505911:C:T	TMPRSS11A	ENSG00000187054	1.51953	0.000505933
Adipocyte	rs112089844:A:T	TMPRSS11A	ENSG00000187054	1.51953	0.000505933
Adipocyte	rs35769895:G:C	TMPRSS11A	ENSG00000187054	1.51953	0.000505933
Adipocyte	rs72643612:G:A	TMPRSS11A	ENSG00000187054	1.51953	0.000505933
Adipocyte	rs17088553:C:T	TMPRSS11A	ENSG00000187054	1.51953	0.000505933
Adipocyte	rs28653581:T:G	TMPRSS11A	ENSG00000187054	1.51953	0.000505933
Adipocyte	rs9996278:T:C	TMPRSS11A	ENSG00000187054	1.51953	0.000505933
Adipocyte	rs72642383:C:T	TMPRSS11A	ENSG00000187054	1.51953	0.000505933
Adipocyte	rs10031451:C:T	TMPRSS11A	ENSG00000187054	1.51953	0.000505933
Adipocyte	rs10518042:T:C	TMPRSS11A	ENSG00000187054	1.51953	0.000505933
Adipocyte	rs72642359:C:T	TMPRSS11A	ENSG00000187054	1.51953	0.000505933
Adipocyte	rs72643608:C:T	TMPRSS11A	ENSG00000187054	1.51953	0.000505933
Adipocyte	rs3775880:G:A	TMPRSS11A	ENSG00000187054	1.51953	0.000505933
Adipocyte	rs72643626:A:G	TMPRSS11A	ENSG00000187054	1.51953	0.000505933
Adipocyte	rs28627513:G:A	TMPRSS11A	ENSG00000187054	1.51953	0.000505933
Adipocyte	chr4:67644879:GA:G	TMPRSS11A	ENSG00000187054	1.51953	0.000505933
Adipocyte	rs72643617:A:G	TMPRSS11A	ENSG00000187054	1.51953	0.000505933
Adipocyte	rs17633426:T:C	TMPRSS11A	ENSG00000187054	1.51953	0.000505933
Adipocyte	rs141283184:CAAAG:C	TMPRSS11A	ENSG00000187054	1.51953	0.000505933
Adipocyte	rs72642349:T:C	TMPRSS11A	ENSG00000187054	1.51953	0.000505933
Adipocyte	rs151207676:G:A	TMPRSS11A	ENSG00000187054	1.51953	0.000505933
Adipocyte	rs146874908:AT:A	TMPRSS11A	ENSG00000187054	1.51953	0.000505933
Adipocyte	rs72642376:G:A	TMPRSS11A	ENSG00000187054	1.51953	0.000505933
Adipocyte	rs10008910:A:G	TMPRSS11A	ENSG00000187054	1.51953	0.000505933
Adipocyte	rs113675887:GT:G	TMPRSS11A	ENSG00000187054	1.51953	0.000505933
Adipocyte	rs12640455:C:T	TMPRSS11A	ENSG00000187054	1.51953	0.000505933
Adipocyte	rs17635222:G:C	TMPRSS11A	ENSG00000187054	1.51953	0.000505933
Adipocyte	rs148303207:G:GTC	TMPRSS11A	ENSG00000187054	1.51953	0.000505933
Adipocyte	rs6840867:A:G	TMPRSS11A	ENSG00000187054	1.51953	0.000505933
Adipocyte	rs72643611:T:G	TMPRSS11A	ENSG00000187054	1.51953	0.000505933
Adipocyte	rs72642357:T:A	TMPRSS11A	ENSG00000187054	1.51953	0.000505933
Adipocyte	rs28735406:G:C	TMPRSS11A	ENSG00000187054	1.51953	0.000505933
Adipocyte	rs77075932:C:A	TMPRSS11A	ENSG00000187054	1.51953	0.000505933
Adipocyte	rs3796715:C:T	TMPRSS11A	ENSG00000187054	1.51953	0.000505933
Adipocyte	rs147186732:CTTCT:C	TMPRSS11A	ENSG00000187054	1.51953	0.000505933
Adipocyte	rs28417123:C:G	TMPRSS11A	ENSG00000187054	1.51953	0.000505933
Adipocyte	rs72642387:A:T	TMPRSS11A	ENSG00000187054	1.51953	0.000505933
Adipocyte	rs17088563:A:T	TMPRSS11A	ENSG00000187054	1.51953	0.000505933
Adipocyte	rs17634475:T:C	TMPRSS11A	ENSG00000187054	1.51953	0.000505933
Adipocyte	rs10002740:T:C	TMPRSS11A	ENSG00000187054	1.51953	0.000505933
Adipocyte	rs141197970:CTT:C	TMPRSS11A	ENSG00000187054	1.51953	0.000505933
Adipocyte	rs72642367:G:A	TMPRSS11A	ENSG00000187054	1.51953	0.000505933
Adipocyte	rs148101825:G:T	TMPRSS11A	ENSG00000187054	1.51953	0.000505933
Adipocyte	rs78578320:G:A	TMPRSS11A	ENSG00000187054	1.51953	0.000505933
Adipocyte	rs1048447:A:G	TMPRSS11A	ENSG00000187054	1.51953	0.000505933
Adipocyte	rs72642348:T:G	TMPRSS11A	ENSG00000187054	1.51953	0.000505933
Adipocyte	rs12646549:G:C	TMPRSS11A	ENSG00000187054	1.51953	0.000505933
Adipocyte	rs9997057:A:T	TMPRSS11A	ENSG00000187054	1.51953	0.000505933
Adipocyte	rs111573985:C:A	TMPRSS11A	ENSG00000187054	1.51953	0.000505933
Adipocyte	chr4:67684429:CT:C	TMPRSS11A	ENSG00000187054	1.51953	0.000505933
Adipocyte	rs72643620:C:T	TMPRSS11A	ENSG00000187054	1.51953	0.000505933
Adipocyte	rs7678366:G:A	TMPRSS11A	ENSG00000187054	1.51953	0.000505933
Adipocyte	rs12648675:C:T	TMPRSS11A	ENSG00000187054	1.51953	0.000505933
Adipocyte	rs72643616:G:A	TMPRSS11A	ENSG00000187054	1.51953	0.000505933
Adipocyte	rs28526365:T:C	TMPRSS11A	ENSG00000187054	1.51953	0.000505933
Adipocyte	rs72643603:A:T	TMPRSS11A	ENSG00000187054	1.51953	0.000505933
Adipocyte	rs7657559:C:T	TMPRSS11A	ENSG00000187054	1.51953	0.000505933
Adipocyte	rs12331690:G:A	TMPRSS11A	ENSG00000187054	1.51953	0.000505933
Adipocyte	rs72642389:G:T	TMPRSS11A	ENSG00000187054	1.51953	0.000505933
Adipocyte	rs72642390:A:G	TMPRSS11A	ENSG00000187054	1.51953	0.000505933
Adipocyte	rs72642391:G:T	TMPRSS11A	ENSG00000187054	1.51953	0.000505933
Adipocyte	rs72642346:C:T	TMPRSS11A	ENSG00000187054	1.51953	0.000505933
Adipocyte	rs28471980:C:T	TMPRSS11A	ENSG00000187054	1.51953	0.000505933
Adipocyte	rs199508228:AG:A	ENSG00000241962	ENSG00000241962	-0.828041	0.000509277
Adipocyte	rs114438686:T:C	ENSG00000241962	ENSG00000241962	-0.828041	0.000509277
Adipocyte	rs149572649:G:T	ENSG00000241962	ENSG00000241962	-0.828041	0.000509277
Adipocyte	rs76879318:T:A	ENSG00000241962	ENSG00000241962	-0.828041	0.000509277
Adipocyte	rs9752510:A:G	ENSG00000241962	ENSG00000241962	-0.828041	0.000509277
Adipocyte	rs138503133:A:G	ENSG00000241962	ENSG00000241962	-0.828041	0.000509277
Adipocyte	rs6746969:T:C	ENSG00000241962	ENSG00000241962	-0.828041	0.000509277
Adipocyte	rs58721459:T:C	ANKRD17-DT	ENSG00000250220	0.942994	0.000509277
Adipocyte	rs11250298:C:T	LINC00200	ENSG00000229205	1.14484	0.000509277
Adipocyte	rs57148007:C:T	LINC00200	ENSG00000229205	1.14484	0.000509277
Adipocyte	rs28364741:A:G	LURAP1	ENSG00000171357	1.25409	0.000509277
Adipocyte	rs35443572:T:C	ENSG00000257252	ENSG00000257252	-1.32977	0.000509277
Adipocyte	rs35544920:T:A	ENSG00000285579	ENSG00000285579	1.35166	0.000509277
Adipocyte	rs7814274:T:C	ENSG00000285579	ENSG00000285579	1.35166	0.000509277
Adipocyte	rs12674694:A:C	ENSG00000285579	ENSG00000285579	1.35166	0.000509277
Adipocyte	rs7830515:G:A	ENSG00000285579	ENSG00000285579	1.35166	0.000509277
Adipocyte	rs7830550:C:G	ENSG00000285579	ENSG00000285579	1.35166	0.000509277
Adipocyte	rs17760766:G:A	ENSG00000285579	ENSG00000285579	1.35166	0.000509277
Adipocyte	rs6994814:G:A	ENSG00000285579	ENSG00000285579	1.35166	0.000509277
Adipocyte	rs13256250:G:T	ENSG00000285579	ENSG00000285579	1.35166	0.000509277
Adipocyte	rs12678064:C:T	ENSG00000285579	ENSG00000285579	1.35166	0.000509277
Adipocyte	rs7018381:T:C	ENSG00000285579	ENSG00000285579	1.35166	0.000509277
Adipocyte	rs13266540:C:G	ENSG00000285579	ENSG00000285579	1.35166	0.000509277
Adipocyte	rs34508469:G:A	ENSG00000285579	ENSG00000285579	1.35166	0.000509277
Adipocyte	rs36137830:C:A	ENSG00000285579	ENSG00000285579	1.35166	0.000509277
Adipocyte	rs12678084:G:T	ENSG00000285579	ENSG00000285579	1.35166	0.000509277
Adipocyte	rs78322467:G:T	ENSG00000285579	ENSG00000285579	1.35166	0.000509277
Adipocyte	rs7007450:T:C	ENSG00000285579	ENSG00000285579	1.35166	0.000509277
Adipocyte	rs6987313:T:C	ENSG00000285579	ENSG00000285579	1.35166	0.000509277
Adipocyte	rs7824514:G:A	ENSG00000285579	ENSG00000285579	1.35166	0.000509277
Adipocyte	rs34719517:C:T	ENSG00000285579	ENSG00000285579	1.35166	0.000509277
Adipocyte	rs6987007:T:C	ENSG00000285579	ENSG00000285579	1.35166	0.000509277
Adipocyte	chr8:70716433:TG:T	ENSG00000285579	ENSG00000285579	1.35166	0.000509277
Adipocyte	rs2124958:C:T	ENSG00000285579	ENSG00000285579	1.35166	0.000509277
Adipocyte	rs35621553:A:G	ENSG00000285579	ENSG00000285579	1.35166	0.000509277
Adipocyte	rs62530855:T:C	ENSG00000285579	ENSG00000285579	1.35166	0.000509277
Adipocyte	rs62530854:C:T	ENSG00000285579	ENSG00000285579	1.35166	0.000509277
Adipocyte	rs34643336:A:G	ENSG00000285579	ENSG00000285579	1.35166	0.000509277
Adipocyte	rs62508827:C:T	ENSG00000285579	ENSG00000285579	1.35166	0.000509277
Adipocyte	rs6990850:G:C	ENSG00000285579	ENSG00000285579	1.35166	0.000509277
Adipocyte	rs11991584:G:A	ENSG00000285579	ENSG00000285579	1.35166	0.000509277
Adipocyte	rs7006615:T:A	ENSG00000285579	ENSG00000285579	1.35166	0.000509277
Adipocyte	rs6987515:G:A	ENSG00000285579	ENSG00000285579	1.35166	0.000509277
Adipocyte	rs57979737:T:TC	ENSG00000285579	ENSG00000285579	1.35166	0.000509277
Adipocyte	rs144161328:T:C	ENSG00000285579	ENSG00000285579	1.35166	0.000509277
Adipocyte	rs62530853:G:A	ENSG00000285579	ENSG00000285579	1.35166	0.000509277
Adipocyte	rs1444343:G:A	ENSG00000285579	ENSG00000285579	1.35166	0.000509277
Adipocyte	rs62508826:A:G	ENSG00000285579	ENSG00000285579	1.35166	0.000509277
Adipocyte	rs13262205:C:A	ENSG00000285579	ENSG00000285579	1.35166	0.000509277
Adipocyte	rs35580034:G:A	ENSG00000285579	ENSG00000285579	1.35166	0.000509277
Adipocyte	rs7831507:C:T	ENSG00000285579	ENSG00000285579	1.35166	0.000509277
Adipocyte	rs7826483:T:G	ENSG00000285579	ENSG00000285579	1.35166	0.000509277
Adipocyte	rs62508777:G:A	ENSG00000285579	ENSG00000285579	1.35166	0.000509277
Adipocyte	rs17760050:A:T	ENSG00000285579	ENSG00000285579	1.35166	0.000509277
Adipocyte	rs71566230:CT:C	ENSG00000285579	ENSG00000285579	1.35166	0.000509277
Adipocyte	rs6980835:C:T	ENSG00000285579	ENSG00000285579	1.35166	0.000509277
Adipocyte	rs67186982:GGTCT:G	ENSG00000285579	ENSG00000285579	1.35166	0.000509277
Adipocyte	rs36196590:G:A	ENSG00000285579	ENSG00000285579	1.35166	0.000509277
Adipocyte	rs7825446:G:A	ENSG00000285579	ENSG00000285579	1.35166	0.000509277
Adipocyte	rs7001162:G:A	ENSG00000285579	ENSG00000285579	1.35166	0.000509277
Adipocyte	rs13254908:A:G	ENSG00000285579	ENSG00000285579	1.35166	0.000509277
Adipocyte	rs35805280:TAAG:T	ENSG00000285579	ENSG00000285579	1.35166	0.000509277
Adipocyte	rs7459778:G:T	ENSG00000285579	ENSG00000285579	1.35166	0.000509277
Adipocyte	rs6981149:T:A	ENSG00000285579	ENSG00000285579	1.35166	0.000509277
Adipocyte	rs10957529:G:A	ENSG00000285579	ENSG00000285579	1.35166	0.000509277
Adipocyte	rs13273718:C:T	ENSG00000285579	ENSG00000285579	1.35166	0.000509277
Adipocyte	rs7822474:C:T	ENSG00000285579	ENSG00000285579	1.35166	0.000509277
Adipocyte	chr8:70689443:AAT:A	ENSG00000285579	ENSG00000285579	1.35166	0.000509277
Adipocyte	chr8:70740573:GT:G	ENSG00000285579	ENSG00000285579	1.35166	0.000509277
Adipocyte	rs11991605:G:A	ENSG00000285579	ENSG00000285579	1.35166	0.000509277
Adipocyte	rs13256204:C:G	ENSG00000285579	ENSG00000285579	1.35166	0.000509277
Adipocyte	rs7009297:A:G	ENSG00000285579	ENSG00000285579	1.35166	0.000509277
Adipocyte	rs7014012:G:T	ENSG00000285579	ENSG00000285579	1.35166	0.000509277
Adipocyte	rs13254851:T:C	ENSG00000285579	ENSG00000285579	1.35166	0.000509277
Adipocyte	rs58127265:T:C	ENSG00000285579	ENSG00000285579	1.35166	0.000509277
Adipocyte	rs13264669:G:A	ENSG00000285579	ENSG00000285579	1.35166	0.000509277
Adipocyte	rs6998989:G:A	ENSG00000285579	ENSG00000285579	1.35166	0.000509277
Adipocyte	rs62508828:A:G	ENSG00000285579	ENSG00000285579	1.35166	0.000509277
Adipocyte	rs35564237:G:T	ENSG00000285579	ENSG00000285579	1.35166	0.000509277
Adipocyte	rs7012404:T:C	ENSG00000285579	ENSG00000285579	1.35166	0.000509277
Adipocyte	rs55865599:C:T	ENSG00000285579	ENSG00000285579	1.35166	0.000509277
Adipocyte	rs12681114:A:G	ENSG00000285579	ENSG00000285579	1.35166	0.000509277
Adipocyte	rs12679132:T:G	ENSG00000285579	ENSG00000285579	1.35166	0.000509277
Adipocyte	rs13272523:G:A	ENSG00000285579	ENSG00000285579	1.35166	0.000509277
Adipocyte	rs67454813:CCTACGTTGTTAAGCCT:C	ENSG00000285579	ENSG00000285579	1.35166	0.000509277
Adipocyte	rs13252584:A:G	ENSG00000285579	ENSG00000285579	1.35166	0.000509277
Adipocyte	rs13263047:G:A	ENSG00000285579	ENSG00000285579	1.35166	0.000509277
Adipocyte	rs35704349:A:AT	ENSG00000285579	ENSG00000285579	1.35166	0.000509277
Adipocyte	chr8:70710704:AAAC:A	ENSG00000285579	ENSG00000285579	1.35166	0.000509277
Adipocyte	rs56094661:C:T	ENSG00000285579	ENSG00000285579	1.35166	0.000509277
Adipocyte	rs35062079:C:G	ENSG00000285579	ENSG00000285579	1.35166	0.000509277
Adipocyte	rs1838393:G:A	ENSG00000285579	ENSG00000285579	1.35166	0.000509277
Adipocyte	rs56108781:A:G	ENSG00000285579	ENSG00000285579	1.35166	0.000509277
Adipocyte	rs11991273:T:C	ENSG00000285579	ENSG00000285579	1.35166	0.000509277
Adipocyte	rs56173818:A:G	ENSG00000285579	ENSG00000285579	1.35166	0.000509277
Adipocyte	rs6991329:G:A	ENSG00000285579	ENSG00000285579	1.35166	0.000509277
Adipocyte	rs56099911:T:C	ENSG00000285579	ENSG00000285579	1.35166	0.000509277
Adipocyte	rs34471605:G:A	ENSG00000285579	ENSG00000285579	1.35166	0.000509277
Adipocyte	rs36167700:T:C	ENSG00000285579	ENSG00000285579	1.35166	0.000509277
Adipocyte	rs35295900:G:C	ENSG00000285579	ENSG00000285579	1.35166	0.000509277
Adipocyte	rs34558600:G:A	ENSG00000285579	ENSG00000285579	1.35166	0.000509277
Adipocyte	rs112197088:TG:T	ENSG00000285579	ENSG00000285579	1.35166	0.000509277
Adipocyte	rs1824729:G:T	ENSG00000285579	ENSG00000285579	1.35166	0.000509277
Adipocyte	rs62508771:C:T	ENSG00000285579	ENSG00000285579	1.35166	0.000509277
Adipocyte	rs62532099:C:G	ENSG00000285579	ENSG00000285579	1.35166	0.000509277
Adipocyte	rs35378342:AATT:A	ENSG00000285579	ENSG00000285579	1.35166	0.000509277
Adipocyte	rs55855305:A:G	ENSG00000285579	ENSG00000285579	1.35166	0.000509277
Adipocyte	rs62530770:C:G	ENSG00000285579	ENSG00000285579	1.35166	0.000509277
Adipocyte	rs35074484:C:A	ENSG00000285579	ENSG00000285579	1.35166	0.000509277
Adipocyte	rs35863913:C:T	ENSG00000285579	ENSG00000285579	1.35166	0.000509277
Adipocyte	rs13256093:A:G	ENSG00000285579	ENSG00000285579	1.35166	0.000509277
Adipocyte	rs34504063:C:A	ENSG00000285579	ENSG00000285579	1.35166	0.000509277
Adipocyte	rs13258584:G:A	ENSG00000285579	ENSG00000285579	1.35166	0.000509277
Adipocyte	rs11988792:G:A	ENSG00000285579	ENSG00000285579	1.35166	0.000509277
Adipocyte	rs6999739:G:A	ENSG00000285579	ENSG00000285579	1.35166	0.000509277
Adipocyte	rs13269410:G:T	ENSG00000285579	ENSG00000285579	1.35166	0.000509277
Adipocyte	rs6998786:A:G	ENSG00000285579	ENSG00000285579	1.35166	0.000509277
Adipocyte	rs6993170:A:T	ENSG00000285579	ENSG00000285579	1.35166	0.000509277
Adipocyte	rs34270993:G:C	ENSG00000285579	ENSG00000285579	1.35166	0.000509277
Adipocyte	rs34409123:A:G	ENSG00000285579	ENSG00000285579	1.35166	0.000509277
Adipocyte	rs6985299:T:C	ENSG00000285579	ENSG00000285579	1.35166	0.000509277
Adipocyte	rs35921782:G:A	ENSG00000285579	ENSG00000285579	1.35166	0.000509277
Adipocyte	rs1156955:A:G	ENSG00000285579	ENSG00000285579	1.35166	0.000509277
Adipocyte	rs7842091:A:G	ENSG00000285579	ENSG00000285579	1.35166	0.000509277
Adipocyte	rs7842851:T:C	ENSG00000285579	ENSG00000285579	1.35166	0.000509277
Adipocyte	rs62533063:G:C	ENSG00000285579	ENSG00000285579	1.35166	0.000509277
Adipocyte	rs2290702:T:C	ENSG00000285579	ENSG00000285579	1.35166	0.000509277
Adipocyte	rs35115527:T:C	ENSG00000285579	ENSG00000285579	1.35166	0.000509277
Adipocyte	rs34162193:A:G	ENSG00000285579	ENSG00000285579	1.35166	0.000509277
Adipocyte	rs13257800:T:C	ENSG00000285579	ENSG00000285579	1.35166	0.000509277
Adipocyte	rs13273193:C:T	ENSG00000285579	ENSG00000285579	1.35166	0.000509277
Adipocyte	rs11368781:A:AG	ENSG00000285579	ENSG00000285579	1.35166	0.000509277
Adipocyte	rs143021741:T:C	ENSG00000285579	ENSG00000285579	1.35166	0.000509277
Adipocyte	rs11996338:A:C	ENSG00000285579	ENSG00000285579	1.35166	0.000509277
Adipocyte	rs35893260:C:T	ENSG00000285579	ENSG00000285579	1.35166	0.000509277
Adipocyte	rs11987511:C:T	ENSG00000285579	ENSG00000285579	1.35166	0.000509277
Adipocyte	rs34505448:A:C	ENSG00000285579	ENSG00000285579	1.35166	0.000509277
Adipocyte	rs141020749:A:C	ENSG00000285579	ENSG00000285579	1.35166	0.000509277
Adipocyte	rs36177480:G:A	ENSG00000285579	ENSG00000285579	1.35166	0.000509277
Adipocyte	rs62532069:C:A	ENSG00000285579	ENSG00000285579	1.35166	0.000509277
Adipocyte	rs35434885:T:C	ENSG00000285579	ENSG00000285579	1.35166	0.000509277
Adipocyte	rs7013657:G:A	ENSG00000285579	ENSG00000285579	1.35166	0.000509277
Adipocyte	rs62508770:C:T	ENSG00000285579	ENSG00000285579	1.35166	0.000509277
Adipocyte	rs17760497:G:A	ENSG00000285579	ENSG00000285579	1.35166	0.000509277
Adipocyte	rs7015947:A:G	ENSG00000285579	ENSG00000285579	1.35166	0.000509277
Adipocyte	rs6988495:C:T	ENSG00000285579	ENSG00000285579	1.35166	0.000509277
Adipocyte	rs6988596:G:A	ENSG00000285579	ENSG00000285579	1.35166	0.000509277
Adipocyte	rs62530856:G:A	ENSG00000285579	ENSG00000285579	1.35166	0.000509277
Adipocyte	rs6986479:C:G	ENSG00000285579	ENSG00000285579	1.35166	0.000509277
Adipocyte	rs12680988:T:G	ENSG00000285579	ENSG00000285579	1.35166	0.000509277
Adipocyte	rs58761932:G:A	ENSG00000285579	ENSG00000285579	1.35166	0.000509277
Adipocyte	rs59063330:TTTTAC:T	ENSG00000285579	ENSG00000285579	1.35166	0.000509277
Adipocyte	rs13261146:A:G	ENSG00000285579	ENSG00000285579	1.35166	0.000509277
Adipocyte	rs34227400:GA:G	ENSG00000285579	ENSG00000285579	1.35166	0.000509277
Adipocyte	rs13271442:T:C	ENSG00000285579	ENSG00000285579	1.35166	0.000509277
Adipocyte	rs10504481:T:G	ENSG00000285579	ENSG00000285579	1.35166	0.000509277
Adipocyte	rs55862702:C:A	ENSG00000285579	ENSG00000285579	1.35166	0.000509277
Adipocyte	rs56156614:C:G	ENSG00000285579	ENSG00000285579	1.35166	0.000509277
Adipocyte	rs11986334:C:T	ENSG00000285579	ENSG00000285579	1.35166	0.000509277
Adipocyte	rs62508819:T:C	ENSG00000285579	ENSG00000285579	1.35166	0.000509277
Adipocyte	rs35960437:C:G	ENSG00000285579	ENSG00000285579	1.35166	0.000509277
Adipocyte	rs9694313:A:T	ENSG00000285579	ENSG00000285579	1.35166	0.000509277
Adipocyte	rs7844868:T:C	ENSG00000285579	ENSG00000285579	1.35166	0.000509277
Adipocyte	rs35207116:G:A	ENSG00000285579	ENSG00000285579	1.35166	0.000509277
Adipocyte	rs11985375:G:A	ENSG00000285579	ENSG00000285579	1.35166	0.000509277
Adipocyte	rs13254801:T:A	ENSG00000285579	ENSG00000285579	1.35166	0.000509277
Adipocyte	rs7003123:A:G	ENSG00000285579	ENSG00000285579	1.35166	0.000509277
Adipocyte	rs6981435:T:G	ENSG00000285579	ENSG00000285579	1.35166	0.000509277
Adipocyte	rs1477945:T:G	ENSG00000285579	ENSG00000285579	1.35166	0.000509277
Adipocyte	rs1477944:C:T	ENSG00000285579	ENSG00000285579	1.35166	0.000509277
Adipocyte	rs13253842:G:A	ENSG00000285579	ENSG00000285579	1.35166	0.000509277
Adipocyte	rs201801376:C:T	ENSG00000285579	ENSG00000285579	1.35166	0.000509277
Adipocyte	rs11987148:G:A	ENSG00000285579	ENSG00000285579	1.35166	0.000509277
Adipocyte	rs17760532:C:T	ENSG00000285579	ENSG00000285579	1.35166	0.000509277
Adipocyte	rs35767277:A:G	ENSG00000285579	ENSG00000285579	1.35166	0.000509277
Adipocyte	rs111678999:G:T	ENSG00000285579	ENSG00000285579	1.35166	0.000509277
Adipocyte	rs36147116:G:C	ENSG00000285579	ENSG00000285579	1.35166	0.000509277
Adipocyte	rs36142266:G:A	ENSG00000285579	ENSG00000285579	1.35166	0.000509277
Adipocyte	rs35214141:T:C	ENSG00000285579	ENSG00000285579	1.35166	0.000509277
Adipocyte	rs35954749:T:C	ENSG00000285579	ENSG00000285579	1.35166	0.000509277
Adipocyte	rs35689708:G:A	ENSG00000285579	ENSG00000285579	1.35166	0.000509277
Adipocyte	rs1596566:A:C	ENSG00000285579	ENSG00000285579	1.35166	0.000509277
Adipocyte	rs1444339:A:G	ENSG00000285579	ENSG00000285579	1.35166	0.000509277
Adipocyte	rs3085692:A:ATAAATTC	ENSG00000285579	ENSG00000285579	1.35166	0.000509277
Adipocyte	rs1596565:C:T	ENSG00000285579	ENSG00000285579	1.35166	0.000509277
Adipocyte	rs56112621:G:A	ENSG00000285579	ENSG00000285579	1.35166	0.000509277
Adipocyte	rs754846:G:A	ENSG00000285579	ENSG00000285579	1.35166	0.000509277
Adipocyte	rs62530785:A:T	ENSG00000285579	ENSG00000285579	1.35166	0.000509277
Adipocyte	rs62530857:C:T	ENSG00000285579	ENSG00000285579	1.35166	0.000509277
Adipocyte	rs34042354:A:G	ENSG00000285579	ENSG00000285579	1.35166	0.000509277
Adipocyte	rs112823069:C:CT	ENSG00000285579	ENSG00000285579	1.35166	0.000509277
Adipocyte	rs62530826:T:C	ENSG00000285579	ENSG00000285579	1.35166	0.000509277
Adipocyte	rs11989553:A:T	ENSG00000285579	ENSG00000285579	1.35166	0.000509277
Adipocyte	rs7814648:A:G	ENSG00000285579	ENSG00000285579	1.35166	0.000509277
Adipocyte	rs7014481:A:G	ENSG00000285579	ENSG00000285579	1.35166	0.000509277
Adipocyte	rs6472538:A:G	ENSG00000285579	ENSG00000285579	1.35166	0.000509277
Adipocyte	rs60245908:GTTAAT:G	ENSG00000285579	ENSG00000285579	1.35166	0.000509277
Adipocyte	rs62510668:A:G	ENSG00000285579	ENSG00000285579	1.35166	0.000509277
Adipocyte	rs34905858:G:A	ENSG00000285579	ENSG00000285579	1.35166	0.000509277
Adipocyte	rs7017914:A:G	ENSG00000285579	ENSG00000285579	1.35166	0.000509277
Adipocyte	rs183884374:A:G	ENSG00000285579	ENSG00000285579	1.35166	0.000509277
Adipocyte	rs34675311:TA:T	ENSG00000285579	ENSG00000285579	1.35166	0.000509277
Adipocyte	rs1993862:A:G	ENSG00000285579	ENSG00000285579	1.35166	0.000509277
Adipocyte	rs35380538:G:T	ENSG00000285579	ENSG00000285579	1.35166	0.000509277
Adipocyte	rs12681420:A:G	ENSG00000285579	ENSG00000285579	1.35166	0.000509277
Adipocyte	rs56226958:C:T	ENSG00000285579	ENSG00000285579	1.35166	0.000509277
Adipocyte	rs12156043:A:G	ENSG00000285579	ENSG00000285579	1.35166	0.000509277
Adipocyte	rs56043721:A:T	ENSG00000285579	ENSG00000285579	1.35166	0.000509277
Adipocyte	rs35841748:G:C	ENSG00000285579	ENSG00000285579	1.35166	0.000509277
Adipocyte	rs3954897:A:G	ENSG00000285579	ENSG00000285579	1.35166	0.000509277
Adipocyte	rs13281739:G:C	ENSG00000285579	ENSG00000285579	1.35166	0.000509277
Adipocyte	rs9771769:G:A	ENSG00000285579	ENSG00000285579	1.35166	0.000509277
Adipocyte	rs6982838:T:C	ENSG00000285579	ENSG00000285579	1.35166	0.000509277
Adipocyte	rs7826100:G:A	ENSG00000285579	ENSG00000285579	1.35166	0.000509277
Adipocyte	rs71560435:CTTA:C	ENSG00000285579	ENSG00000285579	1.35166	0.000509277
Adipocyte	rs113175928:GGTT:G	ENSG00000285579	ENSG00000285579	1.35166	0.000509277
Adipocyte	rs11995996:A:G	ENSG00000285579	ENSG00000285579	1.35166	0.000509277
Adipocyte	rs6472539:G:C	ENSG00000285579	ENSG00000285579	1.35166	0.000509277
Adipocyte	rs34282253:A:G	ENSG00000285579	ENSG00000285579	1.35166	0.000509277
Adipocyte	rs13261712:T:C	ENSG00000285579	ENSG00000285579	1.35166	0.000509277
Adipocyte	rs11992027:A:T	ENSG00000285579	ENSG00000285579	1.35166	0.000509277
Adipocyte	rs7000647:C:A	ENSG00000285579	ENSG00000285579	1.35166	0.000509277
Adipocyte	rs35323776:C:T	ENSG00000285579	ENSG00000285579	1.35166	0.000509277
Adipocyte	rs6992879:A:T	ENSG00000285579	ENSG00000285579	1.35166	0.000509277
Adipocyte	rs6998024:T:C	ENSG00000285579	ENSG00000285579	1.35166	0.000509277
Adipocyte	rs76019839:C:T	ENSG00000285579	ENSG00000285579	1.35166	0.000509277
Adipocyte	rs62530792:T:G	ENSG00000285579	ENSG00000285579	1.35166	0.000509277
Adipocyte	rs67781030:T:G	ENSG00000285579	ENSG00000285579	1.35166	0.000509277
Adipocyte	rs4320580:C:T	ENSG00000285579	ENSG00000285579	1.35166	0.000509277
Adipocyte	rs10571492:CTT:C	ENSG00000285579	ENSG00000285579	1.35166	0.000509277
Adipocyte	rs2279128:G:T	ENSG00000285579	ENSG00000285579	1.35166	0.000509277
Adipocyte	rs34751830:G:A	ENSG00000285579	ENSG00000285579	1.35166	0.000509277
Adipocyte	rs17688313:C:T	ENSG00000285579	ENSG00000285579	1.35166	0.000509277
Adipocyte	rs35115647:A:G	ENSG00000285579	ENSG00000285579	1.35166	0.000509277
Adipocyte	rs11993453:G:C	ENSG00000285579	ENSG00000285579	1.35166	0.000509277
Adipocyte	rs7833211:T:G	ENSG00000285579	ENSG00000285579	1.35166	0.000509277
Adipocyte	rs6472543:A:G	ENSG00000285579	ENSG00000285579	1.35166	0.000509277
Adipocyte	rs1477943:G:A	ENSG00000285579	ENSG00000285579	1.35166	0.000509277
Adipocyte	rs2380687:T:G	ENSG00000285579	ENSG00000285579	1.35166	0.000509277
Adipocyte	rs13274062:G:C	ENSG00000285579	ENSG00000285579	1.35166	0.000509277
Adipocyte	rs34677078:A:G	ENSG00000285579	ENSG00000285579	1.35166	0.000509277
Adipocyte	rs77887223:G:A	ENSG00000285579	ENSG00000285579	1.35166	0.000509277
Adipocyte	rs62530779:A:G	ENSG00000285579	ENSG00000285579	1.35166	0.000509277
Adipocyte	rs6985251:T:A	ENSG00000285579	ENSG00000285579	1.35166	0.000509277
Adipocyte	rs10504480:T:C	ENSG00000285579	ENSG00000285579	1.35166	0.000509277
Adipocyte	rs34755386:GA:G	ENSG00000285579	ENSG00000285579	1.35166	0.000509277
Adipocyte	rs10957532:A:T	ENSG00000285579	ENSG00000285579	1.35166	0.000509277
Adipocyte	rs1348535:T:G	ENSG00000285579	ENSG00000285579	1.35166	0.000509277
Adipocyte	rs62532068:C:T	ENSG00000285579	ENSG00000285579	1.35166	0.000509277
Adipocyte	rs35109143:C:T	ENSG00000285579	ENSG00000285579	1.35166	0.000509277
Adipocyte	rs12680103:C:T	ENSG00000285579	ENSG00000285579	1.35166	0.000509277
Adipocyte	rs35233766:A:G	ENSG00000285579	ENSG00000285579	1.35166	0.000509277
Adipocyte	rs34315217:A:G	ENSG00000285579	ENSG00000285579	1.35166	0.000509277
Adipocyte	rs34917985:T:A	ENSG00000285579	ENSG00000285579	1.35166	0.000509277
Adipocyte	rs2380688:T:C	ENSG00000285579	ENSG00000285579	1.35166	0.000509277
Adipocyte	rs7819332:G:C	ENSG00000285579	ENSG00000285579	1.35166	0.000509277
Adipocyte	chr8:70818196:AT:A	ENSG00000285579	ENSG00000285579	1.35166	0.000509277
Adipocyte	rs6993326:C:A	ENSG00000285579	ENSG00000285579	1.35166	0.000509277
Adipocyte	rs2100908:G:A	ENSG00000285579	ENSG00000285579	1.35166	0.000509277
Adipocyte	rs34972504:T:A	ENSG00000285579	ENSG00000285579	1.35166	0.000509277
Adipocyte	rs7015035:T:C	ENSG00000285579	ENSG00000285579	1.35166	0.000509277
Adipocyte	rs11987501:A:C	ENSG00000285579	ENSG00000285579	1.35166	0.000509277
Adipocyte	rs12680166:G:C	ENSG00000285579	ENSG00000285579	1.35166	0.000509277
Adipocyte	rs1373480:T:C	ENSG00000285579	ENSG00000285579	1.35166	0.000509277
Adipocyte	rs6993115:G:C	ENSG00000285579	ENSG00000285579	1.35166	0.000509277
Adipocyte	rs12674966:C:T	ENSG00000285579	ENSG00000285579	1.35166	0.000509277
Adipocyte	rs1902614:C:T	ENSG00000285579	ENSG00000285579	1.35166	0.000509277
Adipocyte	rs34505022:AT:A	ENSG00000285579	ENSG00000285579	1.35166	0.000509277
Adipocyte	rs1457198:T:G	ENSG00000285579	ENSG00000285579	1.35166	0.000509277
Adipocyte	rs6982406:T:A	ENSG00000285579	ENSG00000285579	1.35166	0.000509277
Adipocyte	rs13274981:A:G	ENSG00000285579	ENSG00000285579	1.35166	0.000509277
Adipocyte	rs12681588:T:C	ENSG00000285579	ENSG00000285579	1.35166	0.000509277
Adipocyte	rs11993847:C:T	ENSG00000285579	ENSG00000285579	1.35166	0.000509277
Adipocyte	rs13274381:A:G	ENSG00000285579	ENSG00000285579	1.35166	0.000509277
Adipocyte	rs34711620:AT:A	ENSG00000285579	ENSG00000285579	1.35166	0.000509277
Adipocyte	rs71566234:A:ATTC	ENSG00000285579	ENSG00000285579	1.35166	0.000509277
Adipocyte	rs35931247:C:T	ENSG00000285579	ENSG00000285579	1.35166	0.000509277
Adipocyte	rs35318824:A:G	ENSG00000285579	ENSG00000285579	1.35166	0.000509277
Adipocyte	rs13269513:A:C	ENSG00000285579	ENSG00000285579	1.35166	0.000509277
Adipocyte	rs7017481:T:C	ENSG00000285579	ENSG00000285579	1.35166	0.000509277
Adipocyte	rs10448014:G:A	ENSG00000285579	ENSG00000285579	1.35166	0.000509277
Adipocyte	rs13281838:T:C	ENSG00000285579	ENSG00000285579	1.35166	0.000509277
Adipocyte	rs6990100:G:A	ENSG00000285579	ENSG00000285579	1.35166	0.000509277
Adipocyte	rs6472542:A:G	ENSG00000285579	ENSG00000285579	1.35166	0.000509277
Adipocyte	rs7844239:G:T	ENSG00000285579	ENSG00000285579	1.35166	0.000509277
Adipocyte	rs12675271:A:G	ENSG00000285579	ENSG00000285579	1.35166	0.000509277
Adipocyte	rs6994488:A:G	ENSG00000285579	ENSG00000285579	1.35166	0.000509277
Adipocyte	rs1471114:T:C	ENSG00000285579	ENSG00000285579	1.35166	0.000509277
Adipocyte	rs10504479:T:A	ENSG00000285579	ENSG00000285579	1.35166	0.000509277
Adipocyte	rs1822651:G:A	ENSG00000285579	ENSG00000285579	1.35166	0.000509277
Adipocyte	rs13252719:G:A	ENSG00000285579	ENSG00000285579	1.35166	0.000509277
Adipocyte	rs2511637:A:G	RIMS2	ENSG00000176406	1.03362	0.000548943
Adipocyte	rs2441884:C:T	RIMS2	ENSG00000176406	1.03362	0.000548943
Adipocyte	rs2441878:A:G	RIMS2	ENSG00000176406	1.03362	0.000548943
Adipocyte	rs2258277:G:A	ABR	ENSG00000159842	1.02225	0.00056075
Adipocyte	rs72643616:G:A	GNRHR	ENSG00000109163	0.979919	0.000563083
Adipocyte	rs17088553:C:T	GNRHR	ENSG00000109163	0.979919	0.000563083
Adipocyte	rs3775880:G:A	GNRHR	ENSG00000109163	0.979919	0.000563083
Adipocyte	rs28653581:T:G	GNRHR	ENSG00000109163	0.979919	0.000563083
Adipocyte	rs72643612:G:A	GNRHR	ENSG00000109163	0.979919	0.000563083
Adipocyte	rs17633426:T:C	GNRHR	ENSG00000109163	0.979919	0.000563083
Adipocyte	rs72643611:T:G	GNRHR	ENSG00000109163	0.979919	0.000563083
Adipocyte	rs28471980:C:T	GNRHR	ENSG00000109163	0.979919	0.000563083
Adipocyte	rs141197970:CTT:C	GNRHR	ENSG00000109163	0.979919	0.000563083
Adipocyte	rs72643603:A:T	GNRHR	ENSG00000109163	0.979919	0.000563083
Adipocyte	rs72642359:C:T	GNRHR	ENSG00000109163	0.979919	0.000563083
Adipocyte	rs10002740:T:C	GNRHR	ENSG00000109163	0.979919	0.000563083
Adipocyte	rs111573985:C:A	GNRHR	ENSG00000109163	0.979919	0.000563083
Adipocyte	chr4:67644879:GA:G	GNRHR	ENSG00000109163	0.979919	0.000563083
Adipocyte	rs28417123:C:G	GNRHR	ENSG00000109163	0.979919	0.000563083
Adipocyte	rs72643608:C:T	GNRHR	ENSG00000109163	0.979919	0.000563083
Adipocyte	rs113675887:GT:G	GNRHR	ENSG00000109163	0.979919	0.000563083
Adipocyte	rs17634475:T:C	GNRHR	ENSG00000109163	0.979919	0.000563083
Adipocyte	rs7657559:C:T	GNRHR	ENSG00000109163	0.979919	0.000563083
Adipocyte	rs151207676:G:A	GNRHR	ENSG00000109163	0.979919	0.000563083
Adipocyte	rs148101825:G:T	GNRHR	ENSG00000109163	0.979919	0.000563083
Adipocyte	rs72642357:T:A	GNRHR	ENSG00000109163	0.979919	0.000563083
Adipocyte	rs72642376:G:A	GNRHR	ENSG00000109163	0.979919	0.000563083
Adipocyte	rs12648675:C:T	GNRHR	ENSG00000109163	0.979919	0.000563083
Adipocyte	rs77075932:C:A	GNRHR	ENSG00000109163	0.979919	0.000563083
Adipocyte	rs12640455:C:T	GNRHR	ENSG00000109163	0.979919	0.000563083
Adipocyte	rs28735406:G:C	GNRHR	ENSG00000109163	0.979919	0.000563083
Adipocyte	rs17088563:A:T	GNRHR	ENSG00000109163	0.979919	0.000563083
Adipocyte	rs10008910:A:G	GNRHR	ENSG00000109163	0.979919	0.000563083
Adipocyte	rs12646549:G:C	GNRHR	ENSG00000109163	0.979919	0.000563083
Adipocyte	rs3796715:C:T	GNRHR	ENSG00000109163	0.979919	0.000563083
Adipocyte	rs1843593:T:C	GNRHR	ENSG00000109163	0.979919	0.000563083
Adipocyte	rs17573334:G:A	GNRHR	ENSG00000109163	0.979919	0.000563083
Adipocyte	rs78578320:G:A	GNRHR	ENSG00000109163	0.979919	0.000563083
Adipocyte	chr4:67684429:CT:C	GNRHR	ENSG00000109163	0.979919	0.000563083
Adipocyte	rs28526365:T:C	GNRHR	ENSG00000109163	0.979919	0.000563083
Adipocyte	rs72642389:G:T	GNRHR	ENSG00000109163	0.979919	0.000563083
Adipocyte	rs7678366:G:A	GNRHR	ENSG00000109163	0.979919	0.000563083
Adipocyte	rs1048447:A:G	GNRHR	ENSG00000109163	0.979919	0.000563083
Adipocyte	rs72642367:G:A	GNRHR	ENSG00000109163	0.979919	0.000563083
Adipocyte	rs12331690:G:A	GNRHR	ENSG00000109163	0.979919	0.000563083
Adipocyte	rs1118524:C:G	GNRHR	ENSG00000109163	0.979919	0.000563083
Adipocyte	rs10010188:C:T	GNRHR	ENSG00000109163	0.979919	0.000563083
Adipocyte	rs10518042:T:C	GNRHR	ENSG00000109163	0.979919	0.000563083
Adipocyte	rs72642371:T:C	GNRHR	ENSG00000109163	0.979919	0.000563083
Adipocyte	rs12643686:C:T	GNRHR	ENSG00000109163	0.979919	0.000563083
Adipocyte	rs147425774:TA:T	GNRHR	ENSG00000109163	0.979919	0.000563083
Adipocyte	rs112089844:A:T	GNRHR	ENSG00000109163	0.979919	0.000563083
Adipocyte	rs72642387:A:T	GNRHR	ENSG00000109163	0.979919	0.000563083
Adipocyte	rs12651577:G:T	GNRHR	ENSG00000109163	0.979919	0.000563083
Adipocyte	rs72642349:T:C	GNRHR	ENSG00000109163	0.979919	0.000563083
Adipocyte	rs6840867:A:G	GNRHR	ENSG00000109163	0.979919	0.000563083
Adipocyte	rs72643617:A:G	GNRHR	ENSG00000109163	0.979919	0.000563083
Adipocyte	rs35769895:G:C	GNRHR	ENSG00000109163	0.979919	0.000563083
Adipocyte	rs10213333:A:G	GNRHR	ENSG00000109163	0.979919	0.000563083
Adipocyte	rs147186732:CTTCT:C	GNRHR	ENSG00000109163	0.979919	0.000563083
Adipocyte	rs146874908:AT:A	GNRHR	ENSG00000109163	0.979919	0.000563083
Adipocyte	rs72642348:T:G	GNRHR	ENSG00000109163	0.979919	0.000563083
Adipocyte	rs17635222:G:C	GNRHR	ENSG00000109163	0.979919	0.000563083
Adipocyte	rs141283184:CAAAG:C	GNRHR	ENSG00000109163	0.979919	0.000563083
Adipocyte	rs72642391:G:T	GNRHR	ENSG00000109163	0.979919	0.000563083
Adipocyte	rs9997057:A:T	GNRHR	ENSG00000109163	0.979919	0.000563083
Adipocyte	rs10518040:C:G	GNRHR	ENSG00000109163	0.979919	0.000563083
Adipocyte	rs28627513:G:A	GNRHR	ENSG00000109163	0.979919	0.000563083
Adipocyte	rs111505911:C:T	GNRHR	ENSG00000109163	0.979919	0.000563083
Adipocyte	rs10031451:C:T	GNRHR	ENSG00000109163	0.979919	0.000563083
Adipocyte	rs72643629:G:A	GNRHR	ENSG00000109163	0.979919	0.000563083
Adipocyte	rs9996278:T:C	GNRHR	ENSG00000109163	0.979919	0.000563083
Adipocyte	rs72642390:A:G	GNRHR	ENSG00000109163	0.979919	0.000563083
Adipocyte	rs11930087:C:T	GNRHR	ENSG00000109163	0.979919	0.000563083
Adipocyte	rs111929810:A:G	GNRHR	ENSG00000109163	0.979919	0.000563083
Adipocyte	rs72643626:A:G	GNRHR	ENSG00000109163	0.979919	0.000563083
Adipocyte	rs148303207:G:GTC	GNRHR	ENSG00000109163	0.979919	0.000563083
Adipocyte	rs72642346:C:T	GNRHR	ENSG00000109163	0.979919	0.000563083
Adipocyte	rs375703178:CAA:C	GNRHR	ENSG00000109163	0.979919	0.000563083
Adipocyte	rs78566488:G:A	GNRHR	ENSG00000109163	0.979919	0.000563083
Adipocyte	rs145250522:T:G	GNRHR	ENSG00000109163	0.979919	0.000563083
Adipocyte	rs72643620:C:T	GNRHR	ENSG00000109163	0.979919	0.000563083
Adipocyte	rs72642383:C:T	GNRHR	ENSG00000109163	0.979919	0.000563083
Adipocyte	rs2248852:G:C	RSU1	ENSG00000148484	0.871604	0.00057024
Adipocyte	rs1797088:T:C	RSU1	ENSG00000148484	0.871604	0.00057024
Adipocyte	rs2603803:G:A	RSU1	ENSG00000148484	0.871604	0.00057024
Adipocyte	rs2603804:T:C	RSU1	ENSG00000148484	0.871604	0.00057024
Adipocyte	rs2007366:T:G	REELD1	ENSG00000250673	1.23814	0.000582852
Adipocyte	chr4:146135728:GT:G	REELD1	ENSG00000250673	1.23814	0.000582852
Adipocyte	rs62326764:C:T	REELD1	ENSG00000250673	1.23814	0.000582852
Adipocyte	rs11724307:C:G	REELD1	ENSG00000250673	1.23814	0.000582852
Adipocyte	rs6832576:G:A	REELD1	ENSG00000250673	1.23814	0.000582852
Adipocyte	rs4549398:G:T	REELD1	ENSG00000250673	1.23814	0.000582852
Adipocyte	rs3948408:T:C	REELD1	ENSG00000250673	1.23814	0.000582852
Adipocyte	chr4:146128242:CT:C	REELD1	ENSG00000250673	1.23814	0.000582852
Adipocyte	rs10446755:T:G	REELD1	ENSG00000250673	1.23814	0.000582852
Adipocyte	rs11725678:C:T	REELD1	ENSG00000250673	1.23814	0.000582852
Adipocyte	rs6537399:G:T	REELD1	ENSG00000250673	1.23814	0.000582852
Adipocyte	rs17756234:C:T	REELD1	ENSG00000250673	1.23814	0.000582852
Adipocyte	rs72727922:T:G	REELD1	ENSG00000250673	1.23814	0.000582852
Adipocyte	rs10000407:A:C	REELD1	ENSG00000250673	1.23814	0.000582852
Adipocyte	rs11940961:G:C	REELD1	ENSG00000250673	1.23814	0.000582852
Adipocyte	rs4835286:A:C	REELD1	ENSG00000250673	1.23814	0.000582852
Adipocyte	rs56174047:C:T	REELD1	ENSG00000250673	1.23814	0.000582852
Adipocyte	rs6537400:T:C	REELD1	ENSG00000250673	1.23814	0.000582852
Adipocyte	rs17757522:T:C	REELD1	ENSG00000250673	1.23814	0.000582852
Adipocyte	rs80102203:ATCAGTT:A	REELD1	ENSG00000250673	1.23814	0.000582852
Adipocyte	rs11721815:A:G	REELD1	ENSG00000250673	1.23814	0.000582852
Adipocyte	rs11721669:A:T	REELD1	ENSG00000250673	1.23814	0.000582852
Adipocyte	rs10446780:G:C	REELD1	ENSG00000250673	1.23814	0.000582852
Adipocyte	rs10446779:A:G	REELD1	ENSG00000250673	1.23814	0.000582852
Adipocyte	rs6856647:G:A	REELD1	ENSG00000250673	1.23814	0.000582852
Adipocyte	rs56289966:A:G	REELD1	ENSG00000250673	1.23814	0.000582852
Adipocyte	rs28393640:C:T	REELD1	ENSG00000250673	1.23814	0.000582852
Adipocyte	rs7657269:A:G	REELD1	ENSG00000250673	1.23814	0.000582852
Adipocyte	rs1864371:C:G	REELD1	ENSG00000250673	1.23814	0.000582852
Adipocyte	rs17021106:A:G	REELD1	ENSG00000250673	1.23814	0.000582852
Adipocyte	rs11729547:G:C	REELD1	ENSG00000250673	1.23814	0.000582852
Adipocyte	rs7695415:A:T	REELD1	ENSG00000250673	1.23814	0.000582852
Adipocyte	rs11728525:A:G	REELD1	ENSG00000250673	1.23814	0.000582852
Adipocyte	rs17756056:G:C	REELD1	ENSG00000250673	1.23814	0.000582852
Adipocyte	rs6838458:G:A	REELD1	ENSG00000250673	1.23814	0.000582852
Adipocyte	rs760554:A:C	CRYBB2P1	ENSG00000291087	-1.39116	0.000619868
Adipocyte	rs9624834:A:C	CRYBB2P1	ENSG00000291087	-1.39116	0.000619868
Adipocyte	rs9624836:G:T	CRYBB2P1	ENSG00000291087	-1.39116	0.000619868
Adipocyte	rs5996945:C:T	CRYBB2P1	ENSG00000291087	-1.39116	0.000619868
Adipocyte	rs5996946:T:G	CRYBB2P1	ENSG00000291087	-1.39116	0.000619868
Adipocyte	rs9624835:G:T	CRYBB2P1	ENSG00000291087	-1.39116	0.000619868
Adipocyte	rs6004675:A:C	CRYBB2P1	ENSG00000291087	-1.39116	0.000619868
Adipocyte	rs6004669:T:C	CRYBB2P1	ENSG00000291087	-1.39116	0.000619868
Adipocyte	rs6004663:T:C	CRYBB2P1	ENSG00000291087	-1.39116	0.000619868
Adipocyte	rs10678181:C:CCT	CRYBB2P1	ENSG00000291087	-1.39116	0.000619868
Adipocyte	rs997872:G:A	CRYBB2P1	ENSG00000291087	-1.39116	0.000619868
Adipocyte	rs6004671:T:G	CRYBB2P1	ENSG00000291087	-1.39116	0.000619868
Adipocyte	rs6004672:T:A	CRYBB2P1	ENSG00000291087	-1.39116	0.000619868
Adipocyte	rs6004662:G:A	CRYBB2P1	ENSG00000291087	-1.39116	0.000619868
Adipocyte	rs6519611:C:G	CRYBB2P1	ENSG00000291087	-1.39116	0.000619868
Adipocyte	rs6004673:T:C	CRYBB2P1	ENSG00000291087	-1.39116	0.000619868
Adipocyte	rs1930961:T:C	CRYBB2P1	ENSG00000291087	-1.39116	0.000619868
Adipocyte	rs7285549:A:C	CRYBB2P1	ENSG00000291087	-1.39116	0.000619868
Adipocyte	rs6004659:C:G	CRYBB2P1	ENSG00000291087	-1.39116	0.000619868
Adipocyte	rs5996940:A:G	CRYBB2P1	ENSG00000291087	-1.39116	0.000619868
Adipocyte	rs6004658:C:T	CRYBB2P1	ENSG00000291087	-1.39116	0.000619868
Adipocyte	rs6004667:G:A	CRYBB2P1	ENSG00000291087	-1.39116	0.000619868
Adipocyte	rs760555:G:A	CRYBB2P1	ENSG00000291087	-1.39116	0.000619868
Adipocyte	rs5996939:G:A	CRYBB2P1	ENSG00000291087	-1.39116	0.000619868
Adipocyte	rs6004668:G:A	CRYBB2P1	ENSG00000291087	-1.39116	0.000619868
Adipocyte	rs6004655:G:A	CRYBB2P1	ENSG00000291087	-1.39116	0.000619868
Adipocyte	rs6004657:C:T	CRYBB2P1	ENSG00000291087	-1.39116	0.000619868
Adipocyte	rs6423498:T:C	CRYBB2P1	ENSG00000291087	-1.39116	0.000619868
Adipocyte	rs997873:C:G	CRYBB2P1	ENSG00000291087	-1.39116	0.000619868
Adipocyte	rs4965320:C:T	LINS1	ENSG00000140471	-0.901112	0.000633983
Adipocyte	rs12554440:T:C	MEGF9	ENSG00000106780	-1.20659	0.000635568
Adipocyte	rs10818473:A:C	MEGF9	ENSG00000106780	-1.20659	0.000635568
Adipocyte	chr12:10978900:AAAAC:A	PRB2	ENSG00000121335	-0.878711	0.000643553
Adipocyte	rs1429435:C:G	LINC01572	ENSG00000261008	0.651083	0.000643576
Adipocyte	rs899331:C:T	TMEM11-DT	ENSG00000235530	-1.05026	0.00065194
Adipocyte	rs77601011:G:C	DNA2	ENSG00000138346	-0.936302	0.000667573
Adipocyte	rs61856473:A:G	DNA2	ENSG00000138346	-0.936302	0.000667573
Adipocyte	rs10998233:G:A	DNA2	ENSG00000138346	-0.936302	0.000667573
Adipocyte	rs11051236:G:C	DDX11	ENSG00000013573	-1.09616	0.000679117
Adipocyte	rs972560:A:G	MIR4300HG	ENSG00000245832	-1.61955	0.00070482
Adipocyte	rs10751071:C:G	MIR4300HG	ENSG00000245832	-1.61955	0.00070482
Adipocyte	rs10751072:A:G	MIR4300HG	ENSG00000245832	-1.61955	0.00070482
Adipocyte	rs972559:G:T	MIR4300HG	ENSG00000245832	-1.61955	0.00070482
Adipocyte	rs1606728:C:T	MIR4300HG	ENSG00000245832	-1.61955	0.00070482
Adipocyte	rs1606731:T:C	MIR4300HG	ENSG00000245832	-1.61955	0.00070482
Adipocyte	rs7124783:C:T	MIR4300HG	ENSG00000245832	-1.61955	0.00070482
Adipocyte	chr11:82386635:TA:T	MIR4300HG	ENSG00000245832	-1.61955	0.00070482
Adipocyte	rs4944385:G:T	MIR4300HG	ENSG00000245832	-1.61955	0.00070482
Adipocyte	rs1533869:T:C	MIR4300HG	ENSG00000245832	-1.61955	0.00070482
Adipocyte	rs7114374:G:A	MIR4300HG	ENSG00000245832	-1.61955	0.00070482
Adipocyte	rs7130132:T:C	MIR4300HG	ENSG00000245832	-1.61955	0.00070482
Adipocyte	rs7116418:T:C	MIR4300HG	ENSG00000245832	-1.61955	0.00070482
Adipocyte	rs1533868:A:T	MIR4300HG	ENSG00000245832	-1.61955	0.00070482
Adipocyte	rs1606729:T:C	MIR4300HG	ENSG00000245832	-1.61955	0.00070482
Adipocyte	rs1522690:A:G	MIR4300HG	ENSG00000245832	-1.61955	0.00070482
Adipocyte	rs6592040:C:T	MIR4300HG	ENSG00000245832	-1.61955	0.00070482
Adipocyte	rs1355973:G:T	MIR4300HG	ENSG00000245832	-1.61955	0.00070482
Adipocyte	rs1949707:G:A	MIR4300HG	ENSG00000245832	-1.61955	0.00070482
Adipocyte	rs1355974:T:C	MIR4300HG	ENSG00000245832	-1.61955	0.00070482
Adipocyte	rs1514620:G:C	MIR4300HG	ENSG00000245832	-1.61955	0.00070482
Adipocyte	rs1514615:G:A	MIR4300HG	ENSG00000245832	-1.61955	0.00070482
Adipocyte	rs1588812:T:C	MIR4300HG	ENSG00000245832	-1.61955	0.00070482
Adipocyte	rs4943863:G:C	MIR4300HG	ENSG00000245832	-1.61955	0.00070482
Adipocyte	rs1828851:G:T	MIR4300HG	ENSG00000245832	-1.61955	0.00070482
Adipocyte	rs77066898:T:A	MIR4300HG	ENSG00000245832	-1.61955	0.00070482
Adipocyte	rs2888726:G:T	MIR4300HG	ENSG00000245832	-1.61955	0.00070482
Adipocyte	rs2056058:A:G	MIR4300HG	ENSG00000245832	-1.61955	0.00070482
Adipocyte	rs1606732:T:C	MIR4300HG	ENSG00000245832	-1.61955	0.00070482
Adipocyte	rs971548:G:T	MIR4300HG	ENSG00000245832	-1.61955	0.00070482
Adipocyte	rs4944381:A:G	MIR4300HG	ENSG00000245832	-1.61955	0.00070482
Adipocyte	rs1949277:C:T	MIR4300HG	ENSG00000245832	-1.61955	0.00070482
Adipocyte	rs10751068:C:T	MIR4300HG	ENSG00000245832	-1.61955	0.00070482
Adipocyte	rs1403277:C:T	MIR4300HG	ENSG00000245832	-1.61955	0.00070482
Adipocyte	rs4015534:T:A	MIR4300HG	ENSG00000245832	-1.61955	0.00070482
Adipocyte	rs4015532:G:A	MIR4300HG	ENSG00000245832	-1.61955	0.00070482
Adipocyte	rs7129084:T:A	MIR4300HG	ENSG00000245832	-1.61955	0.00070482
Adipocyte	rs7113182:G:A	MIR4300HG	ENSG00000245832	-1.61955	0.00070482
Adipocyte	rs11233100:T:C	MIR4300HG	ENSG00000245832	-1.61955	0.00070482
Adipocyte	rs1522689:C:G	MIR4300HG	ENSG00000245832	-1.61955	0.00070482
Adipocyte	rs4343046:G:T	MIR4300HG	ENSG00000245832	-1.61955	0.00070482
Adipocyte	rs908111:T:C	MIR4300HG	ENSG00000245832	-1.61955	0.00070482
Adipocyte	rs1105236:C:T	MIR4300HG	ENSG00000245832	-1.61955	0.00070482
Adipocyte	rs6592038:G:C	MIR4300HG	ENSG00000245832	-1.61955	0.00070482
Adipocyte	rs1357345:G:A	MIR4300HG	ENSG00000245832	-1.61955	0.00070482
Adipocyte	rs2137996:C:A	MIR4300HG	ENSG00000245832	-1.61955	0.00070482
Adipocyte	rs6592032:A:G	MIR4300HG	ENSG00000245832	-1.61955	0.00070482
Adipocyte	rs1916076:C:T	MIR4300HG	ENSG00000245832	-1.61955	0.00070482
Adipocyte	rs1916077:T:A	MIR4300HG	ENSG00000245832	-1.61955	0.00070482
Adipocyte	rs2037504:T:G	MIR4300HG	ENSG00000245832	-1.61955	0.00070482
Adipocyte	rs1403275:G:T	MIR4300HG	ENSG00000245832	-1.61955	0.00070482
Adipocyte	rs1403278:G:A	MIR4300HG	ENSG00000245832	-1.61955	0.00070482
Adipocyte	rs1514622:G:A	MIR4300HG	ENSG00000245832	-1.61955	0.00070482
Adipocyte	rs1403279:C:T	MIR4300HG	ENSG00000245832	-1.61955	0.00070482
Adipocyte	rs7949305:T:C	MIR4300HG	ENSG00000245832	-1.61955	0.00070482
Adipocyte	rs3953539:G:A	MIR4300HG	ENSG00000245832	-1.61955	0.00070482
Adipocyte	rs10897967:A:T	MIR4300HG	ENSG00000245832	-1.61955	0.00070482
Adipocyte	rs1828853:G:A	MIR4300HG	ENSG00000245832	-1.61955	0.00070482
Adipocyte	rs4015531:CAT:C	MIR4300HG	ENSG00000245832	-1.61955	0.00070482
Adipocyte	rs1514610:A:G	MIR4300HG	ENSG00000245832	-1.61955	0.00070482
Adipocyte	rs1949276:C:T	MIR4300HG	ENSG00000245832	-1.61955	0.00070482
Adipocyte	rs10431160:G:A	MIR4300HG	ENSG00000245832	-1.61955	0.00070482
Adipocyte	rs1554512:G:A	MIR4300HG	ENSG00000245832	-1.61955	0.00070482
Adipocyte	rs7938625:G:A	MIR4300HG	ENSG00000245832	-1.61955	0.00070482
Adipocyte	rs990094:C:G	MIR4300HG	ENSG00000245832	-1.61955	0.00070482
Adipocyte	rs7952190:A:T	MIR4300HG	ENSG00000245832	-1.61955	0.00070482
Adipocyte	rs4412773:C:T	MIR4300HG	ENSG00000245832	-1.61955	0.00070482
Adipocyte	rs7128826:T:C	MIR4300HG	ENSG00000245832	-1.61955	0.00070482
Adipocyte	rs35333564:TG:T	MIR4300HG	ENSG00000245832	-1.61955	0.00070482
Adipocyte	rs990095:G:C	MIR4300HG	ENSG00000245832	-1.61955	0.00070482
Adipocyte	rs7112272:G:A	MIR4300HG	ENSG00000245832	-1.61955	0.00070482
Adipocyte	rs1916078:T:A	MIR4300HG	ENSG00000245832	-1.61955	0.00070482
Adipocyte	rs2159885:A:G	LINC02987	ENSG00000267575	1.17397	0.000739456
Adipocyte	rs6510333:A:G	LINC02987	ENSG00000267575	1.17397	0.000739456
Adipocyte	rs7259632:T:A	LINC02987	ENSG00000267575	1.17397	0.000739456
Adipocyte	rs8108764:T:C	LINC02987	ENSG00000267575	1.17397	0.000739456
Adipocyte	rs10426115:T:G	LINC02987	ENSG00000267575	1.17397	0.000739456
Adipocyte	rs8107238:A:G	LINC02987	ENSG00000267575	1.17397	0.000739456
Adipocyte	rs12327655:A:G	LINC02987	ENSG00000267575	1.17397	0.000739456
Adipocyte	chr19:27807186:AT:A	LINC02987	ENSG00000267575	1.17397	0.000739456
Adipocyte	rs10626523:G:GAGA	LINC02987	ENSG00000267575	1.17397	0.000739456
Adipocyte	rs4239564:A:G	LINC02987	ENSG00000267575	1.17397	0.000739456
Adipocyte	rs7259514:C:A	LINC02987	ENSG00000267575	1.17397	0.000739456
Adipocyte	rs4805673:A:G	LINC02987	ENSG00000267575	1.17397	0.000739456
Adipocyte	rs759045:T:A	LINC02987	ENSG00000267575	1.17397	0.000739456
Adipocyte	rs4239568:T:G	LINC02987	ENSG00000267575	1.17397	0.000739456
Adipocyte	rs7256910:A:G	LINC02987	ENSG00000267575	1.17397	0.000739456
Adipocyte	rs10401215:A:G	LINC02987	ENSG00000267575	1.17397	0.000739456
Adipocyte	rs7247064:G:A	LINC02987	ENSG00000267575	1.17397	0.000739456
Adipocyte	rs7254597:T:C	LINC02987	ENSG00000267575	1.17397	0.000739456
Adipocyte	rs4805674:C:T	LINC02987	ENSG00000267575	1.17397	0.000739456
Adipocyte	rs2080080:C:T	LINC02987	ENSG00000267575	1.17397	0.000739456
Adipocyte	rs12976414:A:G	LINC02987	ENSG00000267575	1.17397	0.000739456
Adipocyte	rs62062805:A:G	ARL17B	ENSG00000228696	1.59289	0.000739456
Adipocyte	rs12282742:C:T	SAA2-SAA4	ENSG00000255071	1.32889	0.000750159
Adipocyte	rs3758946:C:T	SAA2-SAA4	ENSG00000255071	1.32889	0.000750159
Adipocyte	rs75846249:C:T	SAA2-SAA4	ENSG00000255071	1.32889	0.000750159
Adipocyte	rs504781:T:C	ENSG00000259715	ENSG00000259715	0.636444	0.00076367
Adipocyte	rs35166190:ATG:A	ENSG00000259715	ENSG00000259715	0.636444	0.00076367
Adipocyte	rs51073:G:T	RGS6	ENSG00000182732	0.654016	0.00076367
Adipocyte	rs11236233:C:T	RNF169	ENSG00000166439	0.689957	0.00076367
Adipocyte	rs35503181:C:T	NEDD4	ENSG00000069869	0.799576	0.00076367
Adipocyte	rs7582582:C:T	D2HGDH	ENSG00000180902	0.801307	0.00076367
Adipocyte	rs2834578:C:T	CLIC6	ENSG00000159212	0.807852	0.00076367
Adipocyte	rs17583558:G:C	TET2	ENSG00000168769	-0.82622	0.00076367
Adipocyte	rs12196777:C:T	ENSG00000272277	ENSG00000272277	-0.870097	0.00076367
Adipocyte	rs12216003:C:G	ENSG00000272277	ENSG00000272277	-0.870097	0.00076367
Adipocyte	rs74260944:C:T	ENSG00000283031	ENSG00000283031	-0.950519	0.00076367
Adipocyte	rs79031642:G:A	HERC2P9	ENSG00000291082	-0.981869	0.00076367
Adipocyte	rs1863307:A:G	RNF150	ENSG00000170153	-0.985669	0.00076367
Adipocyte	rs1753154:G:C	SMIM8	ENSG00000111850	-0.989293	0.00076367
Adipocyte	rs181234244:A:C	SMIM8	ENSG00000111850	-0.989293	0.00076367
Adipocyte	rs12523776:T:G	SMIM8	ENSG00000111850	-0.989293	0.00076367
Adipocyte	rs367353:T:C	SMIM8	ENSG00000111850	-0.989293	0.00076367
Adipocyte	rs2474349:G:T	SMIM8	ENSG00000111850	-0.989293	0.00076367
Adipocyte	rs1753153:T:G	SMIM8	ENSG00000111850	-0.989293	0.00076367
Adipocyte	rs242283:C:T	SMIM8	ENSG00000111850	-0.989293	0.00076367
Adipocyte	rs12211594:C:A	SMIM8	ENSG00000111850	-0.989293	0.00076367
Adipocyte	rs12211685:G:A	SMIM8	ENSG00000111850	-0.989293	0.00076367
Adipocyte	rs182069688:C:T	SMIM8	ENSG00000111850	-0.989293	0.00076367
Adipocyte	rs12197520:T:C	SMIM8	ENSG00000111850	-0.989293	0.00076367
Adipocyte	rs12190280:C:T	SMIM8	ENSG00000111850	-0.989293	0.00076367
Adipocyte	rs10972359:A:C	RFX3-DT	ENSG00000232104	1.05236	0.00076367
Adipocyte	rs11150881:A:G	C17orf97	ENSG00000187624	1.06634	0.00076367
Adipocyte	rs7503725:G:T	C17orf97	ENSG00000187624	1.06634	0.00076367
Adipocyte	rs11150882:G:A	C17orf97	ENSG00000187624	1.06634	0.00076367
Adipocyte	rs7502594:T:C	C17orf97	ENSG00000187624	1.06634	0.00076367
Adipocyte	rs12640659:T:G	KCTD8	ENSG00000183783	-1.105	0.00076367
Adipocyte	rs9404981:G:A	ENSG00000272501	ENSG00000272501	1.11682	0.00076367
Adipocyte	rs10219626:G:C	LINC02406	ENSG00000258144	1.25732	0.00076367
Adipocyte	rs4768587:C:T	LINC02406	ENSG00000258144	1.25732	0.00076367
Adipocyte	rs11372875:A:AG	LINC02406	ENSG00000258144	1.25732	0.00076367
Adipocyte	rs2742484:G:A	TMEM9B-AS1	ENSG00000254860	1.47203	0.00076367
Adipocyte	rs2742485:C:G	TMEM9B-AS1	ENSG00000254860	1.47203	0.00076367
Adipocyte	rs2742478:G:C	TMEM9B-AS1	ENSG00000254860	1.47203	0.00076367
Adipocyte	rs139631962:GTTATTTTTTTT:G	TMEM9B-AS1	ENSG00000254860	1.47203	0.00076367
Adipocyte	rs2653573:C:G	TMEM9B-AS1	ENSG00000254860	1.47203	0.00076367
Adipocyte	rs2568094:A:G	TMEM9B-AS1	ENSG00000254860	1.47203	0.00076367
Adipocyte	rs2248245:G:A	TMEM9B-AS1	ENSG00000254860	1.47203	0.00076367
Adipocyte	rs2568092:C:T	TMEM9B-AS1	ENSG00000254860	1.47203	0.00076367
Adipocyte	rs2163626:A:G	TMEM9B-AS1	ENSG00000254860	1.47203	0.00076367
Adipocyte	rs2568091:C:A	TMEM9B-AS1	ENSG00000254860	1.47203	0.00076367
Adipocyte	rs11123170:C:G	PAX8-AS1	ENSG00000189223	-0.940393	0.000791071
Adipocyte	rs12129433:G:T	LRRC8B	ENSG00000197147	0.888846	0.000820519
Adipocyte	rs3112334:C:T	STMP1	ENSG00000243317	0.792692	0.00084024
Adipocyte	rs3110789:G:A	STMP1	ENSG00000243317	0.792692	0.00084024
Adipocyte	rs3110785:G:A	STMP1	ENSG00000243317	0.792692	0.00084024
Adipocyte	rs1396954:G:A	CPS1	ENSG00000021826	0.836217	0.000853251
Adipocyte	rs2287418:C:G	CPS1	ENSG00000021826	0.836217	0.000853251
Adipocyte	rs3770687:A:G	CPS1	ENSG00000021826	0.836217	0.000853251
Adipocyte	rs3214411:T:TG	CPS1	ENSG00000021826	0.836217	0.000853251
Adipocyte	rs10932334:C:T	CPS1	ENSG00000021826	0.836217	0.000853251
Adipocyte	rs3755182:T:G	CPS1	ENSG00000021826	0.836217	0.000853251
Adipocyte	rs3770691:C:A	CPS1	ENSG00000021826	0.836217	0.000853251
Adipocyte	rs4672577:A:T	CPS1	ENSG00000021826	0.836217	0.000853251
Adipocyte	rs3856347:T:C	CPS1	ENSG00000021826	0.836217	0.000853251
Adipocyte	rs2287419:C:A	CPS1	ENSG00000021826	0.836217	0.000853251
Adipocyte	rs3856349:T:C	CPS1	ENSG00000021826	0.836217	0.000853251
Adipocyte	rs3770690:C:T	CPS1	ENSG00000021826	0.836217	0.000853251
Adipocyte	rs2042049:G:C	CPS1	ENSG00000021826	0.836217	0.000853251
Adipocyte	rs62203674:T:C	CPS1	ENSG00000021826	0.836217	0.000853251
Adipocyte	rs3856346:C:T	CPS1	ENSG00000021826	0.836217	0.000853251
Adipocyte	rs3856343:A:C	CPS1	ENSG00000021826	0.836217	0.000853251
Adipocyte	rs12474078:C:T	CPS1	ENSG00000021826	0.836217	0.000853251
Adipocyte	rs2287420:C:T	CPS1	ENSG00000021826	0.836217	0.000853251
Adipocyte	rs2287417:G:T	CPS1	ENSG00000021826	0.836217	0.000853251
Adipocyte	rs12464878:T:C	CPS1	ENSG00000021826	0.836217	0.000853251
Adipocyte	rs12618926:C:T	CPS1	ENSG00000021826	0.836217	0.000853251
Adipocyte	rs3856348:A:C	CPS1	ENSG00000021826	0.836217	0.000853251
Adipocyte	rs4673533:G:C	CPS1	ENSG00000021826	0.836217	0.000853251
Adipocyte	rs6727682:C:A	CPS1	ENSG00000021826	0.836217	0.000853251
Adipocyte	rs3856345:T:C	CPS1	ENSG00000021826	0.836217	0.000853251
Adipocyte	rs62203675:C:A	CPS1	ENSG00000021826	0.836217	0.000853251
Adipocyte	rs4673532:C:A	CPS1	ENSG00000021826	0.836217	0.000853251
Adipocyte	rs75891129:A:C	CPS1	ENSG00000021826	0.836217	0.000853251
Adipocyte	rs3856340:G:T	CPS1	ENSG00000021826	0.836217	0.000853251
Adipocyte	rs4673531:A:G	CPS1	ENSG00000021826	0.836217	0.000853251
Adipocyte	rs17552879:G:A	CPS1	ENSG00000021826	0.836217	0.000853251
Adipocyte	rs2370948:T:C	CPS1	ENSG00000021826	0.836217	0.000853251
Adipocyte	rs62203672:A:G	CPS1	ENSG00000021826	0.836217	0.000853251
Adipocyte	rs62203668:T:C	CPS1	ENSG00000021826	0.836217	0.000853251
Adipocyte	rs62203673:G:T	CPS1	ENSG00000021826	0.836217	0.000853251
Adipocyte	rs62203670:C:G	CPS1	ENSG00000021826	0.836217	0.000853251
Adipocyte	rs3856344:A:G	CPS1	ENSG00000021826	0.836217	0.000853251
Adipocyte	rs3732055:A:C	CPS1	ENSG00000021826	0.836217	0.000853251
Adipocyte	rs62203669:A:G	CPS1	ENSG00000021826	0.836217	0.000853251
Adipocyte	rs134632:G:A	KREMEN1	ENSG00000183762	-0.851412	0.000884347
Adipocyte	rs2049939:G:C	KREMEN1	ENSG00000183762	-0.851412	0.000884347
Adipocyte	rs134645:A:G	KREMEN1	ENSG00000183762	-0.851412	0.000884347
Adipocyte	rs134639:A:G	KREMEN1	ENSG00000183762	-0.851412	0.000884347
Adipocyte	rs134638:G:A	KREMEN1	ENSG00000183762	-0.851412	0.000884347
Adipocyte	rs134635:T:G	KREMEN1	ENSG00000183762	-0.851412	0.000884347
Adipocyte	rs134637:C:T	KREMEN1	ENSG00000183762	-0.851412	0.000884347
Adipocyte	rs118113989:C:T	HIRA	ENSG00000100084	1.35495	0.000908023
Adipocyte	rs886881:C:G	LSM7	ENSG00000130332	-0.840274	0.000922582
Adipocyte	rs13111483:A:G	LINC02427	ENSG00000271538	-0.728779	0.000937725
Adipocyte	rs13241598:A:G	ENSG00000289177	ENSG00000289177	-0.931383	0.00095075
Adipocyte	rs12530806:A:G	ENSG00000289177	ENSG00000289177	-0.931383	0.00095075
Adipocyte	rs28441684:A:G	ENSG00000289177	ENSG00000289177	-0.931383	0.00095075
Adipocyte	rs12536410:G:A	ENSG00000289177	ENSG00000289177	-0.931383	0.00095075
Adipocyte	rs13239564:T:C	ENSG00000289177	ENSG00000289177	-0.931383	0.00095075
Adipocyte	rs62465692:T:C	ENSG00000289177	ENSG00000289177	-0.931383	0.00095075
Adipocyte	rs11028:T:C	ENSG00000289177	ENSG00000289177	-0.931383	0.00095075
Adipocyte	rs36038499:A:G	ENSG00000289177	ENSG00000289177	-0.931383	0.00095075
Adipocyte	rs3800817:T:A	ENSG00000289177	ENSG00000289177	-0.931383	0.00095075
Adipocyte	rs12698547:T:C	ENSG00000289177	ENSG00000289177	-0.931383	0.00095075
Adipocyte	rs34577323:G:C	ENSG00000289177	ENSG00000289177	-0.931383	0.00095075
Adipocyte	rs4717328:T:C	ENSG00000289177	ENSG00000289177	-0.931383	0.00095075
Adipocyte	rs4718412:T:C	ENSG00000289177	ENSG00000289177	-0.931383	0.00095075
Adipocyte	rs13231140:C:G	ENSG00000289177	ENSG00000289177	-0.931383	0.00095075
Adipocyte	rs68168107:G:A	ENSG00000289177	ENSG00000289177	-0.931383	0.00095075
Adipocyte	rs4718422:A:G	ENSG00000289177	ENSG00000289177	-0.931383	0.00095075
Adipocyte	rs10267335:G:T	ENSG00000289177	ENSG00000289177	-0.931383	0.00095075
Adipocyte	rs4717331:G:A	ENSG00000289177	ENSG00000289177	-0.931383	0.00095075
Adipocyte	rs66954441:T:C	ENSG00000289177	ENSG00000289177	-0.931383	0.00095075
Adipocyte	rs4718424:G:A	ENSG00000289177	ENSG00000289177	-0.931383	0.00095075
Adipocyte	rs28648401:T:C	ENSG00000289177	ENSG00000289177	-0.931383	0.00095075
Adipocyte	rs2901311:T:C	ENSG00000289177	ENSG00000289177	-0.931383	0.00095075
Adipocyte	rs10281796:T:C	ENSG00000289177	ENSG00000289177	-0.931383	0.00095075
Adipocyte	rs992698:G:A	PLEKHA7	ENSG00000166689	1.13178	0.000969805
Adipocyte	rs12808675:G:A	PLEKHA7	ENSG00000166689	1.13178	0.000969805
Adipocyte	rs12418132:C:T	PLEKHA7	ENSG00000166689	1.13178	0.000969805
Adipocyte	rs58759002:G:A	ERICH1	ENSG00000104714	-0.867097	0.00100747
Adipocyte	rs4665221:T:C	KLHL29	ENSG00000119771	-0.970077	0.00101326
Adipocyte	rs7763719:T:G	ENSG00000285991	ENSG00000285991	0.675621	0.00104643
Adipocyte	rs7763718:T:G	ENSG00000285991	ENSG00000285991	0.675621	0.00104643
Adipocyte	rs4766178:A:T	PARP11	ENSG00000111224	-0.84138	0.00106704
Adipocyte	rs7956655:C:A	PARP11	ENSG00000111224	-0.84138	0.00106704
Adipocyte	rs4044431:G:A	PARP11	ENSG00000111224	-0.84138	0.00106704
Adipocyte	rs10799692:C:T	NBPF3	ENSG00000142794	-0.870612	0.00108812
Adipocyte	rs2241819:A:G	CYP4V2	ENSG00000145476	-0.891381	0.00109491
Adipocyte	rs7663027:G:C	CYP4V2	ENSG00000145476	-0.891381	0.00109491
Adipocyte	rs28493693:A:T	SYNM	ENSG00000182253	-0.749763	0.00111402
Adipocyte	rs12101465:A:G	SYNM	ENSG00000182253	-0.749763	0.00111402
Adipocyte	rs10739582:T:G	C5	ENSG00000106804	0.662241	0.00115867
Adipocyte	rs10760141:G:A	C5	ENSG00000106804	0.662241	0.00115867
Adipocyte	rs7042135:C:T	C5	ENSG00000106804	0.662241	0.00115867
Adipocyte	rs10985125:G:A	C5	ENSG00000106804	0.662241	0.00115867
Adipocyte	rs10818499:T:A	C5	ENSG00000106804	0.662241	0.00115867
Adipocyte	rs10733650:C:T	C5	ENSG00000106804	0.662241	0.00115867
Adipocyte	rs7855998:C:T	C5	ENSG00000106804	0.662241	0.00115867
Adipocyte	rs4570235:T:C	C5	ENSG00000106804	0.662241	0.00115867
Adipocyte	rs10760140:C:T	C5	ENSG00000106804	0.662241	0.00115867
Adipocyte	rs25681:G:A	C5	ENSG00000106804	0.662241	0.00115867
Adipocyte	rs10760142:T:C	C5	ENSG00000106804	0.662241	0.00115867
Adipocyte	rs6478498:G:A	C5	ENSG00000106804	0.662241	0.00115867
Adipocyte	rs2300934:C:A	C5	ENSG00000106804	0.662241	0.00115867
Adipocyte	rs2416811:C:T	C5	ENSG00000106804	0.662241	0.00115867
Adipocyte	rs1323475:G:T	C5	ENSG00000106804	0.662241	0.00115867
Adipocyte	rs993247:A:G	C5	ENSG00000106804	0.662241	0.00115867
Adipocyte	rs17611:C:T	C5	ENSG00000106804	0.662241	0.00115867
Adipocyte	rs10435889:A:C	C5	ENSG00000106804	0.662241	0.00115867
Adipocyte	rs10818502:C:T	C5	ENSG00000106804	0.662241	0.00115867
Adipocyte	rs589151:C:T	PEX14	ENSG00000142655	0.669357	0.00116789
Adipocyte	rs604369:C:A	PEX14	ENSG00000142655	0.669357	0.00116789
Adipocyte	rs66500181:T:C	WHAMM	ENSG00000156232	0.836375	0.00117962
Adipocyte	rs12902902:T:C	PIGB	ENSG00000069943	0.970613	0.00123419
Adipocyte	rs6675125:T:C	NOS1AP	ENSG00000198929	0.709945	0.00123511
Adipocyte	rs3927638:G:A	NOS1AP	ENSG00000198929	0.709945	0.00123511
Adipocyte	rs1591619:T:C	NOS1AP	ENSG00000198929	0.709945	0.00123511
Adipocyte	rs7412698:C:T	NOS1AP	ENSG00000198929	0.709945	0.00123511
Adipocyte	rs4269752:T:C	NOS1AP	ENSG00000198929	0.709945	0.00123511
Adipocyte	rs6427662:A:G	NOS1AP	ENSG00000198929	0.709945	0.00123511
Adipocyte	rs1591618:G:C	NOS1AP	ENSG00000198929	0.709945	0.00123511
Adipocyte	rs5005248:T:A	NOS1AP	ENSG00000198929	0.709945	0.00123511
Adipocyte	rs4526593:G:A	NOS1AP	ENSG00000198929	0.709945	0.00123511
Adipocyte	rs4442351:C:T	NOS1AP	ENSG00000198929	0.709945	0.00123511
Adipocyte	rs3927640:G:A	NOS1AP	ENSG00000198929	0.709945	0.00123511
Adipocyte	rs3927639:G:A	NOS1AP	ENSG00000198929	0.709945	0.00123511
Adipocyte	rs3927642:A:G	NOS1AP	ENSG00000198929	0.709945	0.00123511
Adipocyte	rs1591615:A:T	NOS1AP	ENSG00000198929	0.709945	0.00123511
Adipocyte	rs7523617:T:C	NOS1AP	ENSG00000198929	0.709945	0.00123511
Adipocyte	rs10800336:G:C	NOS1AP	ENSG00000198929	0.709945	0.00123511
Adipocyte	rs4445433:G:A	NOS1AP	ENSG00000198929	0.709945	0.00123511
Adipocyte	rs6679592:G:C	NOS1AP	ENSG00000198929	0.709945	0.00123511
Adipocyte	rs6674995:T:C	NOS1AP	ENSG00000198929	0.709945	0.00123511
Adipocyte	rs1415254:C:G	NOS1AP	ENSG00000198929	0.709945	0.00123511
Adipocyte	rs10918825:T:G	NOS1AP	ENSG00000198929	0.709945	0.00123511
Adipocyte	rs4557942:G:A	NOS1AP	ENSG00000198929	0.709945	0.00123511
Adipocyte	rs1538019:A:G	NOS1AP	ENSG00000198929	0.709945	0.00123511
Adipocyte	rs4409625:C:G	NOS1AP	ENSG00000198929	0.709945	0.00123511
Adipocyte	rs6427663:A:G	NOS1AP	ENSG00000198929	0.709945	0.00123511
Adipocyte	rs1591614:T:C	NOS1AP	ENSG00000198929	0.709945	0.00123511
Adipocyte	rs6704393:C:T	NOS1AP	ENSG00000198929	0.709945	0.00123511
Adipocyte	rs10753765:A:G	NOS1AP	ENSG00000198929	0.709945	0.00123511
Adipocyte	rs6679693:G:A	NOS1AP	ENSG00000198929	0.709945	0.00123511
Adipocyte	rs6660161:C:T	NOS1AP	ENSG00000198929	0.709945	0.00123511
Adipocyte	rs7523798:A:G	NOS1AP	ENSG00000198929	0.709945	0.00123511
Adipocyte	rs10918823:T:C	NOS1AP	ENSG00000198929	0.709945	0.00123511
Adipocyte	rs6673884:T:A	NOS1AP	ENSG00000198929	0.709945	0.00123511
Adipocyte	rs4585960:T:A	NOS1AP	ENSG00000198929	0.709945	0.00123511
Adipocyte	rs10152266:G:A	SAXO2	ENSG00000188659	1.4305	0.00124144
Adipocyte	rs72660908:C:G	RHD	ENSG00000187010	-0.843021	0.00126826
Adipocyte	rs111941366:C:T	RHD	ENSG00000187010	-0.843021	0.00126826
Adipocyte	rs55794721:G:A	RHD	ENSG00000187010	-0.843021	0.00126826
Adipocyte	chr1:25386842:AACACAC:A	RHD	ENSG00000187010	-0.843021	0.00126826
Adipocyte	rs193260460:G:T	RPS27L	ENSG00000185088	-1.05347	0.00126877
Adipocyte	rs10111971:G:A	RBIS	ENSG00000176731	0.901354	0.00130464
Adipocyte	rs1553016:C:T	RBIS	ENSG00000176731	0.901354	0.00130464
Adipocyte	rs1816083:T:C	ENSG00000290073	ENSG00000290073	0.558761	0.00132708
Adipocyte	rs1816084:T:C	ENSG00000290073	ENSG00000290073	0.558761	0.00132708
Adipocyte	rs1816085:A:G	ENSG00000290073	ENSG00000290073	0.558761	0.00132708
Adipocyte	rs58353754:C:G	TPK1	ENSG00000196511	-0.721593	0.00132708
Adipocyte	rs28836325:C:T	TPK1	ENSG00000196511	-0.721593	0.00132708
Adipocyte	rs75110780:T:C	LINC02789	ENSG00000231718	-1.04457	0.00135182
Adipocyte	rs79949075:AGAT:A	LINC02789	ENSG00000231718	-1.04457	0.00135182
Adipocyte	rs55974811:G:A	LINC02789	ENSG00000231718	-1.04457	0.00135182
Adipocyte	rs11147932:G:T	CCDC122	ENSG00000151773	1.18918	0.00135697
Adipocyte	rs12869521:A:G	CCDC122	ENSG00000151773	1.18918	0.00135697
Adipocyte	rs12869355:C:A	CCDC122	ENSG00000151773	1.18918	0.00135697
Adipocyte	rs12867732:C:A	CCDC122	ENSG00000151773	1.18918	0.00135697
Adipocyte	rs8056241:G:A	CPNE2	ENSG00000140848	-0.683246	0.00139583
Adipocyte	rs12597571:G:A	CPNE2	ENSG00000140848	-0.683246	0.00139583
Adipocyte	rs75774622:G:A	ZNF534	ENSG00000198633	1.18322	0.00141854
Adipocyte	rs9722481:G:A	ZDHHC21	ENSG00000175893	0.853818	0.00148336
Adipocyte	rs35908333:C:G	MRPL19	ENSG00000115364	0.862208	0.00148336
Adipocyte	rs1859710:T:C	MRPL19	ENSG00000115364	0.862208	0.00148336
Adipocyte	rs55998105:T:G	MRPL19	ENSG00000115364	0.862208	0.00148336
Adipocyte	rs533359257:A:G	DTX2P1-UPK3BP1-PMS2P11	ENSG00000265479	0.889778	0.00148336
Adipocyte	rs7989004:C:G	URAD	ENSG00000183463	-0.923288	0.00148336
Adipocyte	rs9579139:G:T	URAD	ENSG00000183463	-0.923288	0.00148336
Adipocyte	rs9581957:C:T	URAD	ENSG00000183463	-0.923288	0.00148336
Adipocyte	rs12429062:A:C	URAD	ENSG00000183463	-0.923288	0.00148336
Adipocyte	rs60118961:T:C	PIK3R4	ENSG00000196455	0.945567	0.00148336
Adipocyte	rs2403296:G:A	PIK3R4	ENSG00000196455	0.945567	0.00148336
Adipocyte	rs78100996:G:C	PIK3R4	ENSG00000196455	0.945567	0.00148336
Adipocyte	rs6805710:G:T	PIK3R4	ENSG00000196455	0.945567	0.00148336
Adipocyte	rs6774009:G:A	PIK3R4	ENSG00000196455	0.945567	0.00148336
Adipocyte	rs1979518:C:G	PIK3R4	ENSG00000196455	0.945567	0.00148336
Adipocyte	rs79961338:T:C	NUTM2B-AS1	ENSG00000225484	-1.15006	0.00148336
Adipocyte	rs62062805:A:G	KANSL1-AS1	ENSG00000214401	1.28911	0.00148336
Adipocyte	rs659529:T:A	COLCA2	ENSG00000214290	-1.33792	0.00150846
Adipocyte	rs568038:G:T	COLCA2	ENSG00000214290	-1.33792	0.00150846
Adipocyte	rs35654198:AG:A	COLCA2	ENSG00000214290	-1.33792	0.00150846
Adipocyte	rs674230:A:G	COLCA2	ENSG00000214290	-1.33792	0.00150846
Adipocyte	rs867370:T:A	UBE2Q2P2	ENSG00000290945	0.897196	0.00150985
Adipocyte	rs1174546:T:C	UBE2Q2P2	ENSG00000290945	0.897196	0.00150985
Adipocyte	rs867371:A:T	UBE2Q2P2	ENSG00000290945	0.897196	0.00150985
Adipocyte	rs9958799:G:C	ZNF519	ENSG00000175322	0.966124	0.00150985
Adipocyte	rs12146030:G:A	METTL25B	ENSG00000143303	0.900874	0.00152168
Adipocyte	rs14528:T:C	PPIE	ENSG00000084072	1.2884	0.00153501
Adipocyte	rs12547624:A:C	ADRA1A	ENSG00000120907	-0.830244	0.00154609
Adipocyte	rs36074842:T:C	ENSG00000285517	ENSG00000285517	1.12271	0.00156848
Adipocyte	rs7955804:C:G	ENSG00000285517	ENSG00000285517	1.12271	0.00156848
Adipocyte	rs6487928:G:A	ENSG00000285517	ENSG00000285517	1.12271	0.00156848
Adipocyte	rs10843804:T:C	ENSG00000285517	ENSG00000285517	1.12271	0.00156848
Adipocyte	rs74704397:CTTTT:C	ENSG00000285517	ENSG00000285517	1.12271	0.00156848
Adipocyte	rs35133495:C:T	ENSG00000285517	ENSG00000285517	1.12271	0.00156848
Adipocyte	rs10843817:A:C	ENSG00000285517	ENSG00000285517	1.12271	0.00156848
Adipocyte	rs2241828:C:T	ENSG00000285517	ENSG00000285517	1.12271	0.00156848
Adipocyte	rs10843813:C:A	ENSG00000285517	ENSG00000285517	1.12271	0.00156848
Adipocyte	rs2289302:T:C	ENSG00000285517	ENSG00000285517	1.12271	0.00156848
Adipocyte	rs10843815:C:T	ENSG00000285517	ENSG00000285517	1.12271	0.00156848
Adipocyte	rs10771756:G:A	ENSG00000285517	ENSG00000285517	1.12271	0.00156848
Adipocyte	rs10743729:T:C	ENSG00000285517	ENSG00000285517	1.12271	0.00156848
Adipocyte	rs10771757:C:T	ENSG00000285517	ENSG00000285517	1.12271	0.00156848
Adipocyte	rs10843814:G:C	ENSG00000285517	ENSG00000285517	1.12271	0.00156848
Adipocyte	rs10444423:T:G	ENSG00000285517	ENSG00000285517	1.12271	0.00156848
Adipocyte	rs7979718:T:C	ENSG00000285517	ENSG00000285517	1.12271	0.00156848
Adipocyte	rs10771745:A:C	ENSG00000285517	ENSG00000285517	1.12271	0.00156848
Adipocyte	rs11051027:T:C	ENSG00000285517	ENSG00000285517	1.12271	0.00156848
Adipocyte	rs7966063:T:C	ENSG00000285517	ENSG00000285517	1.12271	0.00156848
Adipocyte	rs11051008:A:T	ENSG00000285517	ENSG00000285517	1.12271	0.00156848
Adipocyte	rs12809355:G:C	ENSG00000285517	ENSG00000285517	1.12271	0.00156848
Adipocyte	rs4335626:A:G	ENSG00000285517	ENSG00000285517	1.12271	0.00156848
Adipocyte	rs72725395:G:A	ENSG00000259345	ENSG00000259345	0.895356	0.00159184
Adipocyte	rs1889471:C:T	RAET1E-AS1	ENSG00000268592	0.78675	0.00161389
Adipocyte	rs1889472:T:A	RAET1E-AS1	ENSG00000268592	0.78675	0.00161389
Adipocyte	rs9322225:G:C	RAET1E-AS1	ENSG00000268592	0.78675	0.00161389
Adipocyte	rs10411505:T:C	ENSG00000291130	ENSG00000291130	-0.943494	0.00163753
Adipocyte	rs6944601:A:T	AUTS2	ENSG00000158321	0.655126	0.00165291
Adipocyte	rs4517088:G:A	ADAM32	ENSG00000197140	0.753286	0.00166748
Adipocyte	rs4269506:A:G	ADAM32	ENSG00000197140	0.753286	0.00166748
Adipocyte	rs59118660:C:T	ADAM32	ENSG00000197140	0.753286	0.00166748
Adipocyte	rs9403865:T:C	SAMD5	ENSG00000203727	-0.65784	0.00168816
Adipocyte	rs9373527:A:G	SAMD5	ENSG00000203727	-0.65784	0.00168816
Adipocyte	rs9846072:T:A	PDCD6IP-DT	ENSG00000271643	0.933273	0.00169777
Adipocyte	rs6765231:C:T	PDCD6IP-DT	ENSG00000271643	0.933273	0.00169777
Adipocyte	rs12488167:T:C	PDCD6IP-DT	ENSG00000271643	0.933273	0.00169777
Adipocyte	rs7626555:G:A	PDCD6IP-DT	ENSG00000271643	0.933273	0.00169777
Adipocyte	rs10979709:G:C	TMEM245	ENSG00000106771	0.71032	0.0017455
Adipocyte	rs11979058:G:A	TRIM4	ENSG00000146833	-1.07814	0.00175175
Adipocyte	chr4:423150:GT:G	ENSG00000281016	ENSG00000281016	-0.627476	0.00176917
Adipocyte	rs10110997:C:G	ENSG00000253363	ENSG00000253363	-0.925684	0.00176917
Adipocyte	rs3015773:A:G	ENSG00000253363	ENSG00000253363	-0.925684	0.00176917
Adipocyte	rs2970655:A:G	ENSG00000253363	ENSG00000253363	-0.925684	0.00176917
Adipocyte	rs3015772:G:A	ENSG00000253363	ENSG00000253363	-0.925684	0.00176917
Adipocyte	rs2860377:G:T	ENSG00000253363	ENSG00000253363	-0.925684	0.00176917
Adipocyte	rs2970657:T:G	ENSG00000253363	ENSG00000253363	-0.925684	0.00176917
Adipocyte	rs2970652:C:G	ENSG00000253363	ENSG00000253363	-0.925684	0.00176917
Adipocyte	rs2970654:T:A	ENSG00000253363	ENSG00000253363	-0.925684	0.00176917
Adipocyte	rs3015774:A:G	ENSG00000253363	ENSG00000253363	-0.925684	0.00176917
Adipocyte	rs2970651:G:C	ENSG00000253363	ENSG00000253363	-0.925684	0.00176917
Adipocyte	rs2970653:C:T	ENSG00000253363	ENSG00000253363	-0.925684	0.00176917
Adipocyte	rs2058812:C:G	NMRAL1	ENSG00000153406	-0.814174	0.00177508
Adipocyte	rs809835:T:C	LINC02853	ENSG00000259245	1.32353	0.00179536
Adipocyte	rs789879:C:A	LINC02853	ENSG00000259245	1.32353	0.00179536
Adipocyte	rs789866:C:G	LINC02853	ENSG00000259245	1.32353	0.00179536
Adipocyte	rs789865:A:C	LINC02853	ENSG00000259245	1.32353	0.00179536
Adipocyte	rs3032966:TAACTG:T	LINC02853	ENSG00000259245	1.32353	0.00179536
Adipocyte	rs789871:A:T	LINC02853	ENSG00000259245	1.32353	0.00179536
Adipocyte	rs10169565:A:T	TLK1	ENSG00000198586	1.52818	0.00179875
Adipocyte	rs139379609:AT:A	TLK1	ENSG00000198586	1.52818	0.00179875
Adipocyte	rs10193428:G:T	TLK1	ENSG00000198586	1.52818	0.00179875
Adipocyte	rs16859221:C:T	TLK1	ENSG00000198586	1.52818	0.00179875
Adipocyte	chr2:171230028:TA:T	TLK1	ENSG00000198586	1.52818	0.00179875
Adipocyte	rs28761317:T:C	TLK1	ENSG00000198586	1.52818	0.00179875
Adipocyte	rs13430050:T:C	TLK1	ENSG00000198586	1.52818	0.00179875
Adipocyte	rs10179563:A:G	TLK1	ENSG00000198586	1.52818	0.00179875
Adipocyte	rs58470363:T:C	TLK1	ENSG00000198586	1.52818	0.00179875
Adipocyte	rs12104490:A:T	TLK1	ENSG00000198586	1.52818	0.00179875
Adipocyte	rs200155318:A:G	TLK1	ENSG00000198586	1.52818	0.00179875
Adipocyte	rs61553554:G:A	TLK1	ENSG00000198586	1.52818	0.00179875
Adipocyte	rs10203429:G:T	TLK1	ENSG00000198586	1.52818	0.00179875
Adipocyte	rs28648794:C:T	TLK1	ENSG00000198586	1.52818	0.00179875
Adipocyte	rs13413830:G:A	TLK1	ENSG00000198586	1.52818	0.00179875
Adipocyte	rs111704648:A:G	TLK1	ENSG00000198586	1.52818	0.00179875
Adipocyte	rs139873555:ATT:A	TLK1	ENSG00000198586	1.52818	0.00179875
Adipocyte	rs28695385:G:A	TLK1	ENSG00000198586	1.52818	0.00179875
Adipocyte	chr2:171227076:C:CTGTT	TLK1	ENSG00000198586	1.52818	0.00179875
Adipocyte	rs13420514:C:T	TLK1	ENSG00000198586	1.52818	0.00179875
Adipocyte	rs28822687:A:G	TLK1	ENSG00000198586	1.52818	0.00179875
Adipocyte	rs12476502:C:A	TLK1	ENSG00000198586	1.52818	0.00179875
Adipocyte	rs10188041:C:T	TLK1	ENSG00000198586	1.52818	0.00179875
Adipocyte	rs10179755:A:G	TLK1	ENSG00000198586	1.52818	0.00179875
Adipocyte	rs12475659:G:T	TLK1	ENSG00000198586	1.52818	0.00179875
Adipocyte	rs56912378:C:T	TLK1	ENSG00000198586	1.52818	0.00179875
Adipocyte	rs13391119:A:G	TLK1	ENSG00000198586	1.52818	0.00179875
Adipocyte	rs13391878:A:G	TLK1	ENSG00000198586	1.52818	0.00179875
Adipocyte	rs13382841:T:C	TLK1	ENSG00000198586	1.52818	0.00179875
Adipocyte	rs10200190:C:T	TLK1	ENSG00000198586	1.52818	0.00179875
Adipocyte	rs13420362:G:A	TLK1	ENSG00000198586	1.52818	0.00179875
Adipocyte	rs13423781:G:A	TLK1	ENSG00000198586	1.52818	0.00179875
Adipocyte	rs75343266:T:A	TLK1	ENSG00000198586	1.52818	0.00179875
Adipocyte	rs28804212:T:C	TLK1	ENSG00000198586	1.52818	0.00179875
Adipocyte	rs13420513:C:T	TLK1	ENSG00000198586	1.52818	0.00179875
Adipocyte	rs10203448:C:T	TLK1	ENSG00000198586	1.52818	0.00179875
Adipocyte	rs28510750:T:C	TLK1	ENSG00000198586	1.52818	0.00179875
Adipocyte	rs56157144:T:C	ENSG00000285932	ENSG00000285932	0.986599	0.00181151
Adipocyte	rs2530623:G:A	ENSG00000225703	ENSG00000225703	-1.15478	0.00181151
Adipocyte	rs61347654:A:T	ENSG00000225703	ENSG00000225703	-1.15478	0.00181151
Adipocyte	rs36036189:T:C	ENSG00000225703	ENSG00000225703	-1.15478	0.00181151
Adipocyte	rs7792176:T:C	ENSG00000225703	ENSG00000225703	-1.15478	0.00181151
Adipocyte	rs7807098:T:C	ENSG00000225703	ENSG00000225703	-1.15478	0.00181151
Adipocyte	rs56055561:G:C	ENSG00000225703	ENSG00000225703	-1.15478	0.00181151
Adipocyte	rs11761665:A:G	ENSG00000225703	ENSG00000225703	-1.15478	0.00181151
Adipocyte	rs62473744:A:G	ENSG00000225703	ENSG00000225703	-1.15478	0.00181151
Adipocyte	rs57054892:G:C	ENSG00000225703	ENSG00000225703	-1.15478	0.00181151
Adipocyte	rs823075:C:T	PM20D1	ENSG00000162877	1.07881	0.00184253
Adipocyte	rs708727:G:A	PM20D1	ENSG00000162877	1.07881	0.00184253
Adipocyte	rs823074:T:C	PM20D1	ENSG00000162877	1.07881	0.00184253
Adipocyte	rs7109060:A:G	ACER3	ENSG00000078124	0.973424	0.00185476
Adipocyte	rs1973714:A:G	ACER3	ENSG00000078124	0.973424	0.00185476
Adipocyte	rs1209467082:C:T	ENSG00000290569	ENSG00000290569	-1.15457	0.00185505
Adipocyte	rs10907367:G:A	ENSG00000290569	ENSG00000290569	-1.15457	0.00185505
Adipocyte	rs111546759:C:G	ENSG00000290569	ENSG00000290569	-1.15457	0.00185505
Adipocyte	rs199745170:G:A	ENSG00000290569	ENSG00000290569	-1.15457	0.00185505
Adipocyte	rs12270146:A:G	ENSG00000260877	ENSG00000260877	-1.03443	0.00186693
Adipocyte	rs57859057:G:A	ENSG00000257526	ENSG00000257526	-0.903332	0.00186742
Adipocyte	rs73979198:C:T	COX10-DT	ENSG00000236088	0.936217	0.00187556
Adipocyte	rs10733593:G:A	INIP	ENSG00000148153	-0.808491	0.00192286
Adipocyte	rs11196150:G:A	ENSG00000233547	ENSG00000233547	-1.28936	0.00192356
Adipocyte	rs9705837:A:C	ENSG00000286895	ENSG00000286895	1.18159	0.0019618
Adipocyte	rs11172672:T:C	LINC02388	ENSG00000257259	1.05604	0.00199026
Adipocyte	rs11172673:T:C	LINC02388	ENSG00000257259	1.05604	0.00199026
Adipocyte	rs1512837:G:A	LINC02388	ENSG00000257259	1.05604	0.00199026
Adipocyte	rs7305677:G:A	LINC02388	ENSG00000257259	1.05604	0.00199026
Adipocyte	rs28561413:A:G	LINC02388	ENSG00000257259	1.05604	0.00199026
Adipocyte	rs7313339:T:A	LINC02388	ENSG00000257259	1.05604	0.00199026
Adipocyte	rs1512838:G:C	LINC02388	ENSG00000257259	1.05604	0.00199026
Adipocyte	rs12296751:C:T	LINC02388	ENSG00000257259	1.05604	0.00199026
Adipocyte	rs4760237:C:A	LINC02388	ENSG00000257259	1.05604	0.00199026
Adipocyte	rs10877144:A:G	LINC02388	ENSG00000257259	1.05604	0.00199026
Adipocyte	rs28575760:A:G	LINC02388	ENSG00000257259	1.05604	0.00199026
Adipocyte	rs10877148:A:G	LINC02388	ENSG00000257259	1.05604	0.00199026
Adipocyte	rs7965526:A:G	LINC02388	ENSG00000257259	1.05604	0.00199026
Adipocyte	chr12:58600566:A:AT	LINC02388	ENSG00000257259	1.05604	0.00199026
Adipocyte	rs10783912:C:T	LINC02388	ENSG00000257259	1.05604	0.00199026
Adipocyte	rs2048583:G:A	LINC02388	ENSG00000257259	1.05604	0.00199026
Adipocyte	rs4760137:C:T	LINC02388	ENSG00000257259	1.05604	0.00199026
Adipocyte	rs7305641:A:C	LINC02388	ENSG00000257259	1.05604	0.00199026
Adipocyte	rs12308199:G:A	LINC02388	ENSG00000257259	1.05604	0.00199026
Adipocyte	rs28448543:G:A	LINC02388	ENSG00000257259	1.05604	0.00199026
Adipocyte	rs6581204:A:G	LINC02388	ENSG00000257259	1.05604	0.00199026
Adipocyte	rs1858461:T:C	LINC02388	ENSG00000257259	1.05604	0.00199026
Adipocyte	rs10877145:T:A	LINC02388	ENSG00000257259	1.05604	0.00199026
Adipocyte	rs10877149:A:C	LINC02388	ENSG00000257259	1.05604	0.00199026
Adipocyte	rs3914245:A:C	LINC02388	ENSG00000257259	1.05604	0.00199026
Adipocyte	rs10877146:T:C	LINC02388	ENSG00000257259	1.05604	0.00199026
Adipocyte	rs7959910:C:G	LINC02388	ENSG00000257259	1.05604	0.00199026
Adipocyte	rs7299125:A:T	LINC02388	ENSG00000257259	1.05604	0.00199026
Adipocyte	rs10161070:T:G	LINC02388	ENSG00000257259	1.05604	0.00199026
Adipocyte	rs10877151:C:T	LINC02388	ENSG00000257259	1.05604	0.00199026
Adipocyte	rs10877150:C:T	LINC02388	ENSG00000257259	1.05604	0.00199026
Adipocyte	rs28676440:T:C	LINC02388	ENSG00000257259	1.05604	0.00199026
Adipocyte	rs3847697:T:C	LINC02388	ENSG00000257259	1.05604	0.00199026
Adipocyte	rs10160916:G:A	LINC02388	ENSG00000257259	1.05604	0.00199026
Adipocyte	rs4453275:A:G	LINC02388	ENSG00000257259	1.05604	0.00199026
Adipocyte	rs7965933:T:A	LINC02388	ENSG00000257259	1.05604	0.00199026
Adipocyte	rs3847695:C:T	LINC02388	ENSG00000257259	1.05604	0.00199026
Adipocyte	rs7299768:C:G	LINC02388	ENSG00000257259	1.05604	0.00199026
Adipocyte	rs4760136:G:C	LINC02388	ENSG00000257259	1.05604	0.00199026
Adipocyte	rs7305385:A:G	LINC02388	ENSG00000257259	1.05604	0.00199026
Adipocyte	rs12370895:T:A	LINC02388	ENSG00000257259	1.05604	0.00199026
Adipocyte	rs12524018:A:G	MTCH1	ENSG00000137409	1.10154	0.00199502
Adipocyte	rs56379637:CAG:C	ZNF586	ENSG00000083828	-0.931727	0.00205915
Adipocyte	rs2278291:T:C	ZNF586	ENSG00000083828	-0.931727	0.00205915
Adipocyte	rs72530696:TG:T	ZNF586	ENSG00000083828	-0.931727	0.00205915
Adipocyte	rs11882310:C:G	ZNF586	ENSG00000083828	-0.931727	0.00205915
Adipocyte	rs61092010:C:G	ZNF586	ENSG00000083828	-0.931727	0.00205915
Adipocyte	rs11883263:G:A	ZNF586	ENSG00000083828	-0.931727	0.00205915
Adipocyte	rs1864225:G:A	ZNF586	ENSG00000083828	-0.931727	0.00205915
Adipocyte	rs4574484:A:C	WFS1	ENSG00000109501	-1.57634	0.0022021
Adipocyte	rs226515:A:G	NUP50-DT	ENSG00000226328	1.16871	0.00231675
Adipocyte	rs735369:G:C	ENSG00000287146	ENSG00000287146	1.03153	0.00235111
Adipocyte	rs3761407:C:A	ENSG00000287146	ENSG00000287146	1.03153	0.00235111
Adipocyte	rs1543402:A:G	PLCB1	ENSG00000182621	1.00736	0.00237171
Adipocyte	rs66529641:ACT:A	SCAMP5	ENSG00000198794	-0.756713	0.00240926
Adipocyte	rs7934977:T:G	ALG8	ENSG00000159063	-0.835011	0.00243601
Adipocyte	rs1468513:T:G	ABCA10	ENSG00000154263	1.06687	0.00249101
Adipocyte	rs6720375:G:C	C2orf27A	ENSG00000287151	0.943108	0.00252466
Adipocyte	rs10879945:T:C	GLIPR1L2	ENSG00000180481	-1.13304	0.0025399
Adipocyte	rs7137366:C:A	GLIPR1L2	ENSG00000180481	-1.13304	0.0025399
Adipocyte	rs2209457:G:A	CEPT1	ENSG00000134255	0.937705	0.00255495
Adipocyte	rs3784576:C:A	DUOX1	ENSG00000137857	-0.970388	0.00259406
Adipocyte	rs35953728:C:T	INTS4P1	ENSG00000290545	-0.827049	0.0026159
Adipocyte	rs62101300:G:A	FHOD3	ENSG00000134775	-0.951005	0.00264374
Adipocyte	rs60129405:G:A	FHOD3	ENSG00000134775	-0.951005	0.00264374
Adipocyte	rs60331744:G:C	FHOD3	ENSG00000134775	-0.951005	0.00264374
Adipocyte	rs58514159:T:C	FHOD3	ENSG00000134775	-0.951005	0.00264374
Adipocyte	rs11206109:C:T	ECHDC2	ENSG00000121310	0.616838	0.00269812
Adipocyte	rs2404210:G:A	ECHDC2	ENSG00000121310	0.616838	0.00269812
Adipocyte	rs2198015:G:A	SUCLG2-DT	ENSG00000241316	-1.16831	0.00275786
Adipocyte	rs6788874:T:A	SUCLG2-DT	ENSG00000241316	-1.16831	0.00275786
Adipocyte	rs13091275:G:A	SUCLG2-DT	ENSG00000241316	-1.16831	0.00275786
Adipocyte	rs13076100:C:T	SUCLG2-DT	ENSG00000241316	-1.16831	0.00275786
Adipocyte	rs2218796:C:T	SUCLG2-DT	ENSG00000241316	-1.16831	0.00275786
Adipocyte	rs6778266:C:T	SUCLG2-DT	ENSG00000241316	-1.16831	0.00275786
Adipocyte	rs6797460:G:A	SUCLG2-DT	ENSG00000241316	-1.16831	0.00275786
Adipocyte	rs13083820:A:T	SUCLG2-DT	ENSG00000241316	-1.16831	0.00275786
Adipocyte	rs13069251:G:A	SUCLG2-DT	ENSG00000241316	-1.16831	0.00275786
Adipocyte	rs13069212:A:G	SUCLG2-DT	ENSG00000241316	-1.16831	0.00275786
Adipocyte	rs7575628:A:G	KCNK12	ENSG00000184261	0.890297	0.00283444
Adipocyte	rs4953445:C:T	KCNK12	ENSG00000184261	0.890297	0.00283444
Adipocyte	rs7024839:C:G	KANK1	ENSG00000107104	-0.812151	0.00283759
Adipocyte	rs145597497:A:G	LRGUK	ENSG00000155530	-0.868185	0.00290023
Adipocyte	rs12435602:C:T	ENSG00000258744	ENSG00000258744	-0.83789	0.00299507
Adipocyte	rs4916378:C:T	FMO3	ENSG00000007933	-1.34025	0.00305332
Adipocyte	rs60994255:G:A	ZNF718	ENSG00000250312	0.872332	0.00306162
Adipocyte	rs189525069:A:G	CLN8-AS1	ENSG00000253982	1.13235	0.00311397
Adipocyte	rs75583325:T:C	FBXL18	ENSG00000155034	-1.19546	0.00318911
Adipocyte	rs113626522:G:C	FBXL18	ENSG00000155034	-1.19546	0.00318911
Adipocyte	rs9294961:T:A	SMOC2	ENSG00000112562	-0.880119	0.00330659
Adipocyte	rs9294963:T:C	SMOC2	ENSG00000112562	-0.880119	0.00330659
Adipocyte	rs2444303:C:T	CCDC32	ENSG00000128891	1.26316	0.00333753
Adipocyte	rs4732637:C:A	ZNF395	ENSG00000186918	-0.857476	0.00338638
Adipocyte	rs4732638:G:A	ZNF395	ENSG00000186918	-0.857476	0.00338638
Adipocyte	rs4732852:A:G	ZNF395	ENSG00000186918	-0.857476	0.00338638
Adipocyte	rs4732851:G:A	ZNF395	ENSG00000186918	-0.857476	0.00338638
Adipocyte	rs17058985:G:A	ZNF395	ENSG00000186918	-0.857476	0.00338638
Adipocyte	rs60950192:C:T	ZNF395	ENSG00000186918	-0.857476	0.00338638
Adipocyte	rs4732850:G:A	ZNF395	ENSG00000186918	-0.857476	0.00338638
Adipocyte	rs79876944:C:T	MRPS9	ENSG00000135972	0.935908	0.00339475
Adipocyte	rs62505067:C:T	ZNF783	ENSG00000204946	-1.14926	0.00340554
Adipocyte	rs144330029:G:A	ZNF783	ENSG00000204946	-1.14926	0.00340554
Adipocyte	rs139063836:TTA:T	CKMT2-AS1	ENSG00000247572	-1.82878	0.00341029
Adipocyte	rs418819:G:A	ENSG00000283913	ENSG00000283913	0.826623	0.00341809
Adipocyte	rs2913142:A:G	ENSG00000283913	ENSG00000283913	0.826623	0.00341809
Adipocyte	rs7133802:A:G	MGST1	ENSG00000008394	-0.81205	0.00365828
Adipocyte	rs12351832:C:T	TLE1-DT	ENSG00000233926	0.97046	0.00367023
Adipocyte	rs62151564:A:G	ALMS1P1	ENSG00000290727	1.08231	0.0036768
Adipocyte	rs62149659:C:T	ALMS1P1	ENSG00000290727	1.08231	0.0036768
Adipocyte	rs62149630:C:G	ALMS1P1	ENSG00000290727	1.08231	0.0036768
Adipocyte	rs62151562:T:G	ALMS1P1	ENSG00000290727	1.08231	0.0036768
Adipocyte	rs494897:C:A	BHMT	ENSG00000145692	0.799078	0.00370991
Adipocyte	rs562487:G:A	BHMT	ENSG00000145692	0.799078	0.00370991
Adipocyte	rs619100:C:G	BHMT	ENSG00000145692	0.799078	0.00370991
Adipocyte	rs35639243:TAAG:T	BHMT	ENSG00000145692	0.799078	0.00370991
Adipocyte	rs651852:C:T	BHMT	ENSG00000145692	0.799078	0.00370991
Adipocyte	rs12067776:G:A	CCDC18-AS1	ENSG00000223745	0.641678	0.00374606
Adipocyte	rs11164967:T:G	CCDC18-AS1	ENSG00000223745	0.641678	0.00374606
Adipocyte	rs12744280:A:G	CCDC18-AS1	ENSG00000223745	0.641678	0.00374606
Adipocyte	rs72763111:G:A	HDDC3	ENSG00000184508	-0.756816	0.00375993
Adipocyte	rs11073975:G:A	HDDC3	ENSG00000184508	-0.756816	0.00375993
Adipocyte	rs4309240:T:C	ETFRF1	ENSG00000205707	0.739471	0.00377981
Adipocyte	rs10842518:G:T	ETFRF1	ENSG00000205707	0.739471	0.00377981
Adipocyte	rs34527025:T:G	ETFRF1	ENSG00000205707	0.739471	0.00377981
Adipocyte	rs6487464:C:T	ETFRF1	ENSG00000205707	0.739471	0.00377981
Adipocyte	rs4397950:G:C	ETFRF1	ENSG00000205707	0.739471	0.00377981
Adipocyte	rs11047915:G:A	ETFRF1	ENSG00000205707	0.739471	0.00377981
Adipocyte	rs12226937:C:T	ETFRF1	ENSG00000205707	0.739471	0.00377981
Adipocyte	rs10505980:C:T	ETFRF1	ENSG00000205707	0.739471	0.00377981
Adipocyte	rs282056:A:G	HFM1	ENSG00000162669	-1.00057	0.00398508
Adipocyte	rs28367597:C:G	HCG27	ENSG00000206344	0.548815	0.00398516
Adipocyte	rs7754903:G:T	HCG27	ENSG00000206344	0.548815	0.00398516
Adipocyte	rs28367591:G:A	HCG27	ENSG00000206344	0.548815	0.00398516
Adipocyte	rs12110912:C:A	HCG27	ENSG00000206344	0.548815	0.00398516
Adipocyte	rs6598990:T:C	ENSG00000233290	ENSG00000233290	-0.951222	0.00421914
Adipocyte	rs1988454:G:A	ENSG00000233290	ENSG00000233290	0.951222	0.00421914
Adipocyte	rs6422130:T:C	ENSG00000233290	ENSG00000233290	-0.951222	0.00421914
Adipocyte	rs12030340:T:A	ENSG00000233290	ENSG00000233290	0.951222	0.00421914
Adipocyte	rs2209700:C:T	ENSG00000233290	ENSG00000233290	-0.951222	0.00421914
Adipocyte	rs1159669:T:C	ENSG00000233290	ENSG00000233290	-0.951222	0.00421914
Adipocyte	rs2209696:C:T	ENSG00000233290	ENSG00000233290	-0.951222	0.00421914
Adipocyte	rs10897526:T:C	PPP2R5B	ENSG00000068971	0.789677	0.00421945
Adipocyte	rs575325:A:G	NAPG	ENSG00000134265	-0.672309	0.00426017
Adipocyte	rs6789860:T:C	IQCB1	ENSG00000173226	0.817394	0.00440466
Adipocyte	rs9877946:G:A	IQCB1	ENSG00000173226	0.817394	0.00440466
Adipocyte	rs56201969:T:TC	IQCB1	ENSG00000173226	0.817394	0.00440466
Adipocyte	chr3:121803524:AT:A	IQCB1	ENSG00000173226	0.817394	0.00440466
Adipocyte	rs1920323:T:A	IQCB1	ENSG00000173226	0.817394	0.00440466
Adipocyte	rs6438665:T:C	IQCB1	ENSG00000173226	0.817394	0.00440466
Adipocyte	rs6793073:T:C	IQCB1	ENSG00000173226	0.817394	0.00440466
Adipocyte	rs6780316:G:A	IQCB1	ENSG00000173226	0.817394	0.00440466
Adipocyte	rs9882971:G:A	IQCB1	ENSG00000173226	0.817394	0.00440466
Adipocyte	rs9834039:G:C	IQCB1	ENSG00000173226	0.817394	0.00440466
Adipocyte	rs6797347:C:T	IQCB1	ENSG00000173226	0.817394	0.00440466
Adipocyte	rs4642169:A:G	IQCB1	ENSG00000173226	0.817394	0.00440466
Adipocyte	rs6438679:G:A	IQCB1	ENSG00000173226	0.817394	0.00440466
Adipocyte	rs11716027:C:A	IQCB1	ENSG00000173226	0.817394	0.00440466
Adipocyte	rs9824198:T:C	IQCB1	ENSG00000173226	0.817394	0.00440466
Adipocyte	rs2331964:T:C	IQCB1	ENSG00000173226	0.817394	0.00440466
Adipocyte	rs1920296:A:C	IQCB1	ENSG00000173226	0.817394	0.00440466
Adipocyte	rs7642353:C:T	IQCB1	ENSG00000173226	0.817394	0.00440466
Adipocyte	rs1920321:A:T	IQCB1	ENSG00000173226	0.817394	0.00440466
Adipocyte	rs4676744:A:G	IQCB1	ENSG00000173226	0.817394	0.00440466
Adipocyte	rs34244477:G:GC	IQCB1	ENSG00000173226	0.817394	0.00440466
Adipocyte	rs1135750:C:G	IQCB1	ENSG00000173226	0.817394	0.00440466
Adipocyte	rs6438664:T:C	IQCB1	ENSG00000173226	0.817394	0.00440466
Adipocyte	rs13096164:A:C	IQCB1	ENSG00000173226	0.817394	0.00440466
Adipocyte	rs7632786:G:A	IQCB1	ENSG00000173226	0.817394	0.00440466
Adipocyte	rs13075144:T:C	IQCB1	ENSG00000173226	0.817394	0.00440466
Adipocyte	rs6808500:A:G	IQCB1	ENSG00000173226	0.817394	0.00440466
Adipocyte	rs3934935:T:C	IQCB1	ENSG00000173226	0.817394	0.00440466
Adipocyte	rs11708697:T:A	IQCB1	ENSG00000173226	0.817394	0.00440466
Adipocyte	rs6438669:G:A	IQCB1	ENSG00000173226	0.817394	0.00440466
Adipocyte	rs6795182:A:G	IQCB1	ENSG00000173226	0.817394	0.00440466
Adipocyte	chr3:121824822:GA:G	IQCB1	ENSG00000173226	0.817394	0.00440466
Adipocyte	rs12695416:A:G	IQCB1	ENSG00000173226	0.817394	0.00440466
Adipocyte	rs7642303:G:T	IQCB1	ENSG00000173226	0.817394	0.00440466
Adipocyte	rs4645167:C:T	IQCB1	ENSG00000173226	0.817394	0.00440466
Adipocyte	rs6438678:C:T	IQCB1	ENSG00000173226	0.817394	0.00440466
Adipocyte	rs6781604:T:C	IQCB1	ENSG00000173226	0.817394	0.00440466
Adipocyte	rs4676745:C:T	IQCB1	ENSG00000173226	0.817394	0.00440466
Adipocyte	rs9854539:G:A	IQCB1	ENSG00000173226	0.817394	0.00440466
[truncated: 13,940 more rows]

## Sheet: Table S27
Table S27. Replication rates of the cell-type level cis-eQTL mappings in SAT RNA-seq cohorts.
Group	Replication rate	Cohort
All adipocyte cis-eQTLs	70.8%	AdipoExpress (bulk)
All ASPC cis-eQTLs	63.9%	AdipoExpress (bulk)
All endothelial cis-eQTLs	58.3%	AdipoExpress (bulk)
All macrophage cis-eQTLs	72.3%	AdipoExpress (bulk)
Adipocyte-specific cis-eQTLs	42.9%	AdipoExpress (bulk)
ASPC-specific cis-eQTLs	10.3%	AdipoExpress (bulk)
Endothelial-specific cis-eQTLs	9.2%	AdipoExpress (bulk)
Macrophage-specific cis-eQTLs	9.8%	AdipoExpress (bulk)
Cell-type shared cis-eQTLs	70.0%	AdipoExpress (bulk)
All adipocyte cis-eQTLs	41.1%	GTEx (bulk)
All ASPC cis-eQTLs	34.4%	GTEx (bulk)
All endothelial cis-eQTLs	36.3%	GTEx (bulk)
All macrophage cis-eQTLs	36.7%	GTEx (bulk)
Adipocyte-specific cis-eQTLs	39.3%	GTEx (bulk)
ASPC-specific cis-eQTLs	27.1%	GTEx (bulk)
Endothelial-specific cis-eQTLs	30.5%	GTEx (bulk)
Macrophage-specific cis-eQTLs	30.4%	GTEx (bulk)
Cell-type shared cis-eQTLs	65.0%	GTEx (bulk)
All adipocyte cis-eQTLs	40.3%	RYSA (snRNA-seq)
All ASPC cis-eQTLs	29.5%	RYSA (snRNA-seq)
All endothelial cis-eQTLs	34.8%	RYSA (snRNA-seq)
All macrophage cis-eQTLs	33.3%	RYSA (snRNA-seq)
Adipocyte-specific cis-eQTLs	37.7%	RYSA (snRNA-seq)
ASPC-specific cis-eQTLs	13.8%	RYSA (snRNA-seq)
Endothelial-specific cis-eQTLs	27.6%	RYSA (snRNA-seq)
Macrophage-specific cis-eQTLs	26.4%	RYSA (snRNA-seq)
Cell-type shared cis-eQTLs	85.0%	RYSA (snRNA-seq)

## Sheet: Table S28
Table S28. Differences in significance and effect allele frequency in Mexicans between the cis-eQTLs replicating in SAT bulk tissue versus cell-type level mappings.
Group	MeasurementA	GTEx (bulk RNA-seq) (Mean ± SD in Mexicans)	RYSA (snRNA-seq) (Mean ± SD in Mexicans)	Wilcoxon p-value
All ASPC cis-eQTLs	Effect allele frequency in Mexicans	0.34 ± 0.173	0.34 ± 0.173	0.00321376
All Adipocyte cis-eQTLs	Effect allele frequency in Mexicans	0.341 ± 0.168	0.341 ± 0.168	1.05484e-08
All Endothelial cis-eQTLs	Effect allele frequency in Mexicans	0.351 ± 0.162	0.351 ± 0.162	0.0134716
All Macrophage cis-eQTLs	Effect allele frequency in Mexicans	0.364 ± 0.184	0.364 ± 0.184	0.000289987
ASPC specific cis-eQTLs	Effect allele frequency in Mexicans	0.338 ± 0.184	0.338 ± 0.184	0.00931242
Adipocyte specific cis-eQTLs	Effect allele frequency in Mexicans	0.341 ± 0.17	0.341 ± 0.17	6.08904e-08
Endothelial specific cis-eQTLs	Effect allele frequency in Mexicans	0.348 ± 0.158	0.348 ± 0.158	0.0368886
Macrophage specific cis-eQTLs	Effect allele frequency in Mexicans	0.368 ± 0.186	0.368 ± 0.186	0.00397061
All ASPC cis-eQTLs	FDR in Mexicans	0.037 ± 0.033	0.037 ± 0.033	0.00090548
All Adipocyte cis-eQTLs	FDR in Mexicans	0.034 ± 0.034	0.034 ± 0.034	0.00763618
All Endothelial cis-eQTLs	FDR in Mexicans	0.039 ± 0.031	0.039 ± 0.031	0.168829
All Macrophage cis-eQTLs	FDR in Mexicans	0.036 ± 0.03	0.036 ± 0.03	0.0110443
ASPC specific cis-eQTLs	FDR in Mexicans	0.043 ± 0.032	0.043 ± 0.032	0.0611669
Adipocyte specific cis-eQTLs	FDR in Mexicans	0.039 ± 0.034	0.039 ± 0.034	0.01735
Endothelial specific cis-eQTLs	FDR in Mexicans	0.045 ± 0.031	0.045 ± 0.031	0.606681
Macrophage specific cis-eQTLs	FDR in Mexicans	0.042 ± 0.03	0.042 ± 0.03	0.0145097
A: FDR indicates Benjamini-Hochberg adjusted p-value in Mexicans for the cis-eQTL.
ASPC indicates adipose stem and precursor cells and SD standard deviation.

## Sheet: Table S29
Table S29. List of cell-type level eGenes that are regulated by cis regional lipid GWAS variants with allele frequency differences between Mexicans and Finns over 10%.
OutcomeA	Cell-type	Gene name	Gene ID
HDL-C	ASPC	ACYP2	ENSG00000170634
HDL-C	ASPC	CDSN	ENSG00000204539
HDL-C	ASPC	DPF2	ENSG00000133884
HDL-C	ASPC	ENSG00000272305	ENSG00000272305
HDL-C	ASPC	ENSG00000286619	ENSG00000286619
HDL-C	ASPC	KPNA2	ENSG00000182481
HDL-C	ASPC	LINC01572	ENSG00000261008
HDL-C	ASPC	PACS2	ENSG00000179364
HDL-C	ASPC	PPA1	ENSG00000180817
HDL-C	ASPC	PROCR	ENSG00000101000
HDL-C	ASPC	PSORS1C1	ENSG00000204540
HDL-C	ASPC	RPS27L	ENSG00000185088
HDL-C	ASPC	YPEL3	ENSG00000090238
HDL-C	Adipocyte	ABCA10	ENSG00000154263
HDL-C	Adipocyte	ACYP2	ENSG00000170634
HDL-C	Adipocyte	ADAM10	ENSG00000137845
HDL-C	Adipocyte	ATP5MC2	ENSG00000135390
HDL-C	Adipocyte	BANK1	ENSG00000153064
HDL-C	Adipocyte	CCDC12	ENSG00000160799
HDL-C	Adipocyte	CEP68	ENSG00000011523
HDL-C	Adipocyte	CIAPIN1	ENSG00000005194
HDL-C	Adipocyte	CPNE2	ENSG00000140848
HDL-C	Adipocyte	ENSG00000232930	ENSG00000232930
HDL-C	Adipocyte	ENSG00000251309	ENSG00000251309
HDL-C	Adipocyte	ENSG00000255520	ENSG00000255520
HDL-C	Adipocyte	ENSG00000259530	ENSG00000259530
HDL-C	Adipocyte	ENSG00000259616	ENSG00000259616
HDL-C	Adipocyte	ENSG00000259675	ENSG00000259675
HDL-C	Adipocyte	ENSG00000272305	ENSG00000272305
HDL-C	Adipocyte	ENSG00000286231	ENSG00000286231
HDL-C	Adipocyte	ENSG00000286619	ENSG00000286619
HDL-C	Adipocyte	ENSG00000286655	ENSG00000286655
HDL-C	Adipocyte	ERI1	ENSG00000104626
HDL-C	Adipocyte	EYA1	ENSG00000104313
HDL-C	Adipocyte	FRMD8	ENSG00000126391
HDL-C	Adipocyte	GSTM2	ENSG00000213366
HDL-C	Adipocyte	GSTM5	ENSG00000134201
HDL-C	Adipocyte	HCG27	ENSG00000206344
HDL-C	Adipocyte	LINC01013	ENSG00000228495
HDL-C	Adipocyte	LSM2	ENSG00000204392
HDL-C	Adipocyte	MFAP3	ENSG00000037749
HDL-C	Adipocyte	MICB-DT	ENSG00000286940
HDL-C	Adipocyte	PM20D1	ENSG00000162877
HDL-C	Adipocyte	SH3YL1	ENSG00000035115
HDL-C	Adipocyte	TBKBP1	ENSG00000198933
HDL-C	Adipocyte	TET2	ENSG00000168769
HDL-C	Adipocyte	TIPARP	ENSG00000163659
HDL-C	Adipocyte	TNKS	ENSG00000173273
HDL-C	Adipocyte	UHRF1BP1	ENSG00000065060
HDL-C	Adipocyte	USP36	ENSG00000055483
HDL-C	Adipocyte	WDR6	ENSG00000178252
HDL-C	Adipocyte	ZC3H12C	ENSG00000149289
HDL-C	Endothelial	DHX8	ENSG00000067596
HDL-C	Endothelial	ENSG00000253775	ENSG00000253775
HDL-C	Endothelial	ENSG00000272305	ENSG00000272305
HDL-C	Endothelial	ENSG00000286619	ENSG00000286619
HDL-C	Endothelial	ENSG00000288587	ENSG00000288587
HDL-C	Endothelial	GLT8D1	ENSG00000016864
HDL-C	Endothelial	HLA-DRB5	ENSG00000198502
HDL-C	Endothelial	HLA-DRB6	ENSG00000290878
HDL-C	Endothelial	IGHMBP2	ENSG00000132740
HDL-C	Endothelial	PM20D1	ENSG00000162877
HDL-C	Endothelial	PPP1R13L	ENSG00000104881
HDL-C	Endothelial	RBM6	ENSG00000004534
HDL-C	Endothelial	RNF214	ENSG00000167257
HDL-C	Endothelial	ZNF436	ENSG00000125945
HDL-C	Macrophage	CSAD	ENSG00000139631
HDL-C	Macrophage	CSNK1E	ENSG00000213923
HDL-C	Macrophage	ENSG00000272305	ENSG00000272305
HDL-C	Macrophage	ENSG00000286619	ENSG00000286619
HDL-C	Macrophage	FADS1	ENSG00000149485
HDL-C	Macrophage	HLA-DQA2	ENSG00000237541
HDL-C	Macrophage	HLA-DRB6	ENSG00000290878
HDL-C	Macrophage	LILRB2	ENSG00000131042
HDL-C	Macrophage	NPAS3	ENSG00000151322
HDL-C	Macrophage	PEX6	ENSG00000124587
HDL-C	Macrophage	RSPRY1	ENSG00000159579
HDL-C	Macrophage	SIDT2	ENSG00000149577
HDL-C	Macrophage	TBKBP1	ENSG00000198933
HDL-C	Macrophage	TTC39B	ENSG00000155158
HDL-C	Macrophage	ZNF696	ENSG00000185730
TC	ASPC	ANKDD1B	ENSG00000189045
TC	ASPC	CASP8	ENSG00000064012
TC	ASPC	CDSN	ENSG00000204539
TC	ASPC	CLK2	ENSG00000176444
TC	ASPC	ENSG00000233547	ENSG00000233547
TC	ASPC	ENSG00000253347	ENSG00000253347
TC	ASPC	GRIK2	ENSG00000164418
TC	ASPC	HLA-V	ENSG00000290710
TC	ASPC	KPNA2	ENSG00000182481
TC	ASPC	LINC01572	ENSG00000261008
TC	ASPC	MICB-DT	ENSG00000286940
TC	ASPC	PSORS1C1	ENSG00000204540
TC	ASPC	RHD	ENSG00000187010
TC	Adipocyte	ABCA10	ENSG00000154263
TC	Adipocyte	ABCA9	ENSG00000154258
TC	Adipocyte	ACAD10	ENSG00000111271
TC	Adipocyte	ANXA4	ENSG00000196975
TC	Adipocyte	ENSG00000228044	ENSG00000228044
TC	Adipocyte	ENSG00000233547	ENSG00000233547
TC	Adipocyte	ENSG00000258744	ENSG00000258744
TC	Adipocyte	GRIK2	ENSG00000164418
TC	Adipocyte	GSTM2	ENSG00000213366
TC	Adipocyte	GSTM5	ENSG00000134201
TC	Adipocyte	HBS1L	ENSG00000112339
TC	Adipocyte	HCG27	ENSG00000206344
TC	Adipocyte	KPNA4	ENSG00000186432
TC	Adipocyte	LDHC	ENSG00000166796
TC	Adipocyte	LINC01572	ENSG00000261008
TC	Adipocyte	MICB-DT	ENSG00000286940
TC	Adipocyte	NAA38	ENSG00000183011
TC	Adipocyte	PEX14	ENSG00000142655
TC	Adipocyte	RABGGTA	ENSG00000100949
TC	Adipocyte	RHD	ENSG00000187010
TC	Adipocyte	SCAMP5	ENSG00000198794
TC	Adipocyte	SLC22A1	ENSG00000175003
TC	Adipocyte	SYPL2	ENSG00000143028
TC	Adipocyte	TNKS	ENSG00000173273
TC	Adipocyte	UHRF1BP1	ENSG00000065060
TC	Adipocyte	ZKSCAN1	ENSG00000106261
TC	Adipocyte	ZRANB3	ENSG00000121988
TC	Endothelial	ENSG00000233005	ENSG00000233005
TC	Endothelial	ENSG00000272501	ENSG00000272501
TC	Endothelial	ENSG00000288587	ENSG00000288587
TC	Endothelial	GLT8D1	ENSG00000016864
TC	Endothelial	HLA-DRB5	ENSG00000198502
TC	Endothelial	HLA-DRB6	ENSG00000290878
TC	Endothelial	HLA-V	ENSG00000290710
TC	Endothelial	HSD17B13	ENSG00000170509
TC	Endothelial	LINC01572	ENSG00000261008
TC	Endothelial	NOTCH4	ENSG00000204301
TC	Endothelial	PPP1R13L	ENSG00000104881
TC	Endothelial	PSORS1C1	ENSG00000204540
TC	Endothelial	RHD	ENSG00000187010
TC	Endothelial	RNF214	ENSG00000167257
TC	Macrophage	AIF1	ENSG00000204472
TC	Macrophage	ARPC2	ENSG00000163466
TC	Macrophage	B3GNT2	ENSG00000170340
TC	Macrophage	FADS1	ENSG00000149485
TC	Macrophage	HADHA	ENSG00000084754
TC	Macrophage	HLA-DQA2	ENSG00000237541
TC	Macrophage	HLA-DRB6	ENSG00000290878
TC	Macrophage	HLA-V	ENSG00000290710
TC	Macrophage	LILRB2	ENSG00000131042
TC	Macrophage	MAPK3	ENSG00000102882
TC	Macrophage	MMP24	ENSG00000125966
TC	Macrophage	PPCDC	ENSG00000138621
TC	Macrophage	RBM39	ENSG00000131051
TC	Macrophage	RHD	ENSG00000187010
TC	Macrophage	SDCBP	ENSG00000137575
TC	Macrophage	SIDT2	ENSG00000149577
TC	Macrophage	TBKBP1	ENSG00000198933
TC	Macrophage	TTC39B	ENSG00000155158
TC	Macrophage	VPS52	ENSG00000223501
TGs	ASPC	APOA1-AS	ENSG00000235910
TGs	ASPC	CASP8	ENSG00000064012
TGs	ASPC	CDSN	ENSG00000204539
TGs	ASPC	CRTC1	ENSG00000105662
TGs	ASPC	DPF2	ENSG00000133884
TGs	ASPC	ENSG00000272305	ENSG00000272305
TGs	ASPC	ENSG00000284606	ENSG00000284606
TGs	ASPC	GPR180	ENSG00000152749
TGs	ASPC	HLA-V	ENSG00000290710
TGs	ASPC	KPNA2	ENSG00000182481
TGs	ASPC	MYO19	ENSG00000278259
TGs	ASPC	PSORS1C1	ENSG00000204540
TGs	ASPC	YPEL3	ENSG00000090238
TGs	Adipocyte	ACAD10	ENSG00000111271
TGs	Adipocyte	CCDC32	ENSG00000128891
TGs	Adipocyte	CEP68	ENSG00000011523
TGs	Adipocyte	CERS4	ENSG00000090661
TGs	Adipocyte	CTDSP1	ENSG00000144579
TGs	Adipocyte	CYP26B1	ENSG00000003137
TGs	Adipocyte	DSCAML1	ENSG00000177103
TGs	Adipocyte	ENSG00000255520	ENSG00000255520
TGs	Adipocyte	ENSG00000259530	ENSG00000259530
TGs	Adipocyte	ENSG00000259536	ENSG00000259536
TGs	Adipocyte	ENSG00000259616	ENSG00000259616
TGs	Adipocyte	ENSG00000259675	ENSG00000259675
TGs	Adipocyte	ENSG00000272305	ENSG00000272305
TGs	Adipocyte	ENSG00000284606	ENSG00000284606
TGs	Adipocyte	ENSG00000286231	ENSG00000286231
TGs	Adipocyte	ENSG00000288587	ENSG00000288587
TGs	Adipocyte	ERI1	ENSG00000104626
TGs	Adipocyte	EYA1	ENSG00000104313
TGs	Adipocyte	FAM85B	ENSG00000253893
TGs	Adipocyte	GPR180	ENSG00000152749
TGs	Adipocyte	HCG27	ENSG00000206344
TGs	Adipocyte	HTT-AS	ENSG00000251075
TGs	Adipocyte	KREMEN1	ENSG00000183762
TGs	Adipocyte	LSM2	ENSG00000204392
TGs	Adipocyte	MEGF9	ENSG00000106780
TGs	Adipocyte	MICB-DT	ENSG00000286940
TGs	Adipocyte	NMRAL1	ENSG00000153406
TGs	Adipocyte	NPC1	ENSG00000141458
TGs	Adipocyte	RMC1	ENSG00000141452
TGs	Adipocyte	SH3YL1	ENSG00000035115
TGs	Adipocyte	SLC22A1	ENSG00000175003
TGs	Adipocyte	TBKBP1	ENSG00000198933
TGs	Adipocyte	TIPARP	ENSG00000163659
TGs	Adipocyte	TNKS	ENSG00000173273
TGs	Adipocyte	YEATS4	ENSG00000127337
TGs	Endothelial	DHX8	ENSG00000067596
TGs	Endothelial	ENSG00000253775	ENSG00000253775
TGs	Endothelial	ENSG00000272305	ENSG00000272305
TGs	Endothelial	ENSG00000288587	ENSG00000288587
TGs	Endothelial	HLA-DRB5	ENSG00000198502
TGs	Endothelial	HLA-DRB6	ENSG00000290878
TGs	Endothelial	HLA-V	ENSG00000290710
TGs	Endothelial	HSD17B13	ENSG00000170509
TGs	Endothelial	IGHMBP2	ENSG00000132740
TGs	Endothelial	LINC00938	ENSG00000273015
TGs	Endothelial	NOTCH4	ENSG00000204301
TGs	Endothelial	PSORS1C1	ENSG00000204540
TGs	Endothelial	RNF214	ENSG00000167257
TGs	Endothelial	SH2B3	ENSG00000111252
TGs	Macrophage	AIF1	ENSG00000204472
TGs	Macrophage	CSNK1E	ENSG00000213923
TGs	Macrophage	ENSG00000257764	ENSG00000257764
TGs	Macrophage	ENSG00000272305	ENSG00000272305
TGs	Macrophage	FADS1	ENSG00000149485
TGs	Macrophage	HLA-DQA2	ENSG00000237541
TGs	Macrophage	HLA-DRB6	ENSG00000290878
TGs	Macrophage	RAB1A	ENSG00000138069
TGs	Macrophage	SDCBP	ENSG00000137575
TGs	Macrophage	SIDT2	ENSG00000149577
TGs	Macrophage	TBKBP1	ENSG00000198933
TGs	Macrophage	TTC39B	ENSG00000155158
TGs	Macrophage	VPS52	ENSG00000223501
A: Abbreviations for GWAS outcomes are as follows: TGs indicates serum triglycerides, HDL-C serum high-density lipoprotein (HDL) cholesterol, and TC serum total cholesterol.
ASPC indicates adipose stem and precursor cells.

## Sheet: Table S30
Table S30. Ancestry-stratified cell-type level cis-eQTL variants colocalize with lipid GWAS variants.
OutcomeA	Cell-type	Gene name	Gene ID	PPH4B	# variants tested	Lead colocalized variant	Risk allele	Risk allele frequency in Mexicans	Risk allele frequency in gnomAD Admixed Americans	Risk allele frequency in Finns	Risk allele frequency in gnomAD non-Finnish Europeans
HDL-C	ASPC	PPA1	ENSG00000180817	0.721467	2243	rs12774848	C	0.161	0.226784	0.4283	0.347985
HDL-C	ASPC	YPEL3	ENSG00000090238	0.860927	579	rs11901	G	0.3021	0.351638	0.4203	0.448374
HDL-C	ASPC	YPEL3	ENSG00000090238	0.860927	579	rs4787486	T	0.3046	0.360612	0.4386	0.449089
HDL-C	ASPC	YPEL3	ENSG00000090238	0.860927	579	rs4788197	A	0.3058	0.363541	0.4386	0.447844
HDL-C	ASPC	YPEL3	ENSG00000090238	0.860927	579	rs4788202	T	0.3049	0.360998	0.4386	0.44889
HDL-C	Adipocyte	ACYP2	ENSG00000170634	0.505168	2590	rs10183655	C	0.732	0.664982	0.4496	0.592965
HDL-C	Adipocyte	CEP68	ENSG00000011523	0.918661	1580	rs2249105	A	0.6846	0.632652	0.6852	0.626759
HDL-C	Adipocyte	ENSG00000259530	ENSG00000259530	0.838345	1865	rs4775426	T	0.6344	0.537438	0.4422	0.43711
HDL-C	Adipocyte	ENSG00000259616	ENSG00000259616	0.992513	2691	rs4775426	T	0.6344	0.537438	0.4422	0.43711
HDL-C	Adipocyte	ENSG00000259675	ENSG00000259675	0.991929	2027	rs4775426	T	0.6344	0.537438	0.4422	0.43711
HDL-C	Adipocyte	ENSG00000286655	ENSG00000286655	0.869199	1838	rs1952256	G	0.3017	0.27924	0.4148	0.340963
HDL-C	Adipocyte	ERI1	ENSG00000104626	0.59545	2798	rs4841132	A	0.2863	0.164311	0.1646	0.087174
HDL-C	Adipocyte	HCG27	ENSG00000206344	0.614462	7091	rs4947249	G	0.2707	0.289887	0.4356	0.357704
HDL-C	Adipocyte	MFAP3	ENSG00000037749	0.844548	2184	rs11167657	A	0.8191	0.690583	0.6207	0.633167
HDL-C	Adipocyte	MFAP3	ENSG00000037749	0.844548	2184	rs1438588	G	0.8162	0.682163	0.6205	0.629144
HDL-C	Adipocyte	TET2	ENSG00000168769	0.994308	1435	rs9884482	C	0.4877	0.402907	0.3837	0.393267
HDL-C	Adipocyte	TIPARP	ENSG00000163659	0.990458	1278	rs9817452	G	0.591	0.603787	0.6954	0.599971
HDL-C	Adipocyte	UHRF1BP1	ENSG00000065060	0.609335	1065	rs2744944	A	0.2403	0.374326	0.3714	0.366724
HDL-C	Adipocyte	WDR6	ENSG00000178252	0.613744	347	rs12497850	T	0.8498	0.723353	0.6925	0.636756
HDL-C	Adipocyte	WDR6	ENSG00000178252	0.613744	347	rs6788650	C	0.8509	0.72565	0.6925	0.63697
HDL-C	Adipocyte	ZC3H12C	ENSG00000149289	0.86728	1512	rs7128556	A	0.7699	0.756957	0.5614	0.697144
HDL-C	Endothelial	ENSG00000253775	ENSG00000253775	0.61248	2224	rs15285	C	0.777	0.70181	0.7412	0.708008
HDL-C	Macrophage	CSNK1E	ENSG00000213923	0.58816	1196	rs133015	C	0.5331	0.520973	0.6037	0.56373
HDL-C	Macrophage	CSNK1E	ENSG00000213923	0.58816	1196	rs2277844	A	0.5283	0.511825	0.6037	0.563327
HDL-C	Macrophage	HLA-DQA2	ENSG00000237541	0.561641	7687	rs9274656	T	0.5256	0.693149	0.7174	0.818142
HDL-C	Macrophage	NPAS3	ENSG00000151322	0.999992	3947	rs1955512	G	0.1862	0.347447	0.4143	0.43356
HDL-C	Macrophage	PEX6	ENSG00000124587	0.621744	1360	rs3805953	C	0.7192	0.565605	0.5201	0.463976
HDL-C	Macrophage	PEX6	ENSG00000124587	0.621744	1360	rs9296406	T	0.7182	0.562106	0.52	0.462876
TC	ASPC	CLK2	ENSG00000176444	0.759788	761	rs4745	A	0.6938	0.616163	0.4895	0.473387
TC	ASPC	ENSG00000233547	ENSG00000233547	0.543846	1163	rs7094463	G	0.5555	0.592927	0.4523	0.53955
TC	Adipocyte	SCAMP5	ENSG00000198794	0.562725	1140	rs4886632	T	0.3761	0.43415	0.4323	0.536075
TC	Macrophage	B3GNT2	ENSG00000170340	0.569601	1562	rs360804	G	0.6588	0.685712	0.6095	0.680962
TC	Macrophage	MAPK3	ENSG00000102882	0.695042	564	rs55875685	C	0.1766	0.291076	0.305	0.358393
TGs	ASPC	MYO19	ENSG00000278259	0.576278	1233	rs1109442	C	0.6074	0.511067	0.4446	0.471563
TGs	ASPC	MYO19	ENSG00000278259	0.576278	1233	rs2306589	T	0.6109	0.519614	0.4448	0.471956
TGs	ASPC	YPEL3	ENSG00000090238	0.880663	579	rs4283241	A	0.3089	0.375213	0.4205	0.449063
TGs	Adipocyte	CEP68	ENSG00000011523	0.870578	1580	rs74181299	T	0.6782	0.614542	0.6771	0.607582
TGs	Adipocyte	CYP26B1	ENSG00000003137	0.900816	1006	rs1400684	A	0.5159	0.442844	0.3708	0.326019
TGs	Adipocyte	ENSG00000259530	ENSG00000259530	0.973065	1865	rs2245899	A	0.6245	0.515283	0.4395	0.431068
TGs	Adipocyte	ENSG00000259616	ENSG00000259616	0.949914	2691	rs2245899	A	0.6245	0.515283	0.4395	0.431068
TGs	Adipocyte	ENSG00000259675	ENSG00000259675	0.979788	2027	rs2245899	A	0.6245	0.515283	0.4395	0.431068
TGs	Adipocyte	ENSG00000284606	ENSG00000284606	0.553899	1144	rs2921061	A	0.2138	0.352136	0.4203	0.543637
TGs	Adipocyte	ENSG00000284606	ENSG00000284606	0.553899	1144	rs2980766	T	0.2138	0.351433	0.4203	0.543752
TGs	Adipocyte	GPR180	ENSG00000152749	0.994429	1734	rs6492721	T	0.6337	0.481576	0.3876	0.319682
TGs	Adipocyte	MEGF9	ENSG00000106780	0.884844	1033	rs10984997	A	0.8195	0.74498	0.7596	0.699497
TGs	Adipocyte	TBKBP1	ENSG00000198933	0.682621	1491	rs10775406	G	0.8657	0.781039	0.7468	0.743454
TGs	Adipocyte	TIPARP	ENSG00000163659	0.990483	1278	rs56406311	C	0.585	0.586469	0.6952	0.599526
TGs	Adipocyte	TIPARP	ENSG00000163659	0.990483	1278	rs9817452	G	0.591	0.603787	0.6954	0.599971
TGs	Endothelial	ENSG00000253775	ENSG00000253775	0.61248	2224	rs326	A	0.7723	0.691354	0.7405	0.700903
TGs	Endothelial	SH2B3	ENSG00000111252	0.552499	937	rs112796910	G	0.6527	0.711473	0.7734	0.771208
TGs	Endothelial	SH2B3	ENSG00000111252	0.552499	937	rs7311058	C	0.6539	0.713487	0.7734	0.771473
TGs	Macrophage	CSNK1E	ENSG00000213923	0.536476	1196	rs133015	C	0.5331	0.520973	0.6037	0.56373
TGs	Macrophage	TTC39B	ENSG00000155158	0.93888	2215	rs10810374	C	0.3785	0.278403	0.247	0.246794
A: Abbreviations for GWAS outcomes are as follows: TGs indicates serum triglycerides, HDL-C serum high-density lipoprotein (HDL) cholesterol, and TC serum total cholesterol.
B: Posterior probability of GWAS SNP and cell-type level cis-eQTL variant colocalization (H4) in the gene region.

## Sheet: Table S31
Table S31. CYP26B1 temporally co-clusters with seven other known adipogenesis genes in its expression trajectory over a 14-day primary human preadipocyte differentiation.
Cluster	Gene name	Gene ID	Cluster assignment probability
1	CFD	ENSG00000197766	0.9089
1	EBF1	ENSG00000164330	0.9651
1	FOXO1	ENSG00000150907	0.9608
1	LPIN1	ENSG00000134324	0.9239
1	NDN	ENSG00000182636	0.9703
1	PPARG	ENSG00000132170	0.9146
1	PPARGC1A	ENSG00000109819	0.966
1	RBL2	ENSG00000103479	0.9703
1	RXRA	ENSG00000186350	0.9267
1	SP1	ENSG00000185591	0.9703
1	STAT2	ENSG00000170581	0.8841
1	STAT5A	ENSG00000126561	0.9651
1	STAT5B	ENSG00000173757	0.9656
2	CEBPB	ENSG00000172216	0.9256
2	DDIT3	ENSG00000175197	0.8036
2	EGR2	ENSG00000122877	0.9357
2	FRZB	ENSG00000162998	0.9401
2	GDF10	ENSG00000266524	0.7962
2	IGF1	ENSG00000017427	0.9208
2	IL6	ENSG00000136244	0.8651
2	KLF5	ENSG00000102554	0.8425
2	LEP	ENSG00000174697	0.9359
2	LIPE	ENSG00000079435	0.7906
2	LPIN2	ENSG00000101577	0.9073
2	PCK2	ENSG00000100889	0.8495
2	PNPLA3	ENSG00000100344	0.9348
2	SCD	ENSG00000099194	0.9355
2	SFRP4	ENSG00000106483	0.9348
2	SLC2A4	ENSG00000181856	0.9401
2	SPOCK1	ENSG00000152377	0.1961
2	TRIB3	ENSG00000101255	0.9215
2	UCP1	ENSG00000109424	0.9401
2	WWTR1	ENSG00000018408	0.9097
3	AHR	ENSG00000106546	0.9715
3	BMP2	ENSG00000125845	0.9763
3	CDKN1A	ENSG00000124762	0.9242
3	CELF1	ENSG00000149187	0.9242
3	DVL1	ENSG00000107404	0.9763
3	E2F1	ENSG00000101412	0.9763
3	E2F4	ENSG00000205250	0.9763
3	FOXC2	ENSG00000176692	0.9763
3	GATA2	ENSG00000179348	0.9763
3	HIF1A	ENSG00000100644	0.9659
3	LIF	ENSG00000128342	0.9763
3	RBL1	ENSG00000080839	0.9763
3	SERPINE1	ENSG00000106366	0.9763
3	SOCS3	ENSG00000184557	0.9763
3	TGFB1	ENSG00000105329	0.6788
3	WNT5B	ENSG00000111186	0.9763
4	ASIP	ENSG00000101440	0.3633
4	BMP3	ENSG00000152785	0.6278
4	CEBPD	ENSG00000221869	0.6377
4	IRS4	ENSG00000133124	0.6778
4	KLF6	ENSG00000067082	0.6215
4	NAMPT	ENSG00000105835	0.2889
4	NCOA2	ENSG00000140396	0.1072
4	NR3C1	ENSG00000113580	0.0842
4	NRIP1	ENSG00000180530	0.6775
4	RORA	ENSG00000069667	0.1284
4	SREBF1	ENSG00000072310	0.2558
5	CTNNB1	ENSG00000168036	0.2923
5	DLK1	ENSG00000185559	0.7888
5	IRS3P	ENSG00000184414	0.8332
5	LIFR	ENSG00000113594	0.776
5	MEF2B	ENSG00000213999	0.8433
5	MIXL1	ENSG00000185155	0.8433
5	WNT1	ENSG00000125084	0.5764
6	BMP1	ENSG00000168487	0.5675
6	BSCL2	ENSG00000168000	0.5857
6	KLF7	ENSG00000118263	0.4623
6	MEF2D	ENSG00000116604	0.5595
6	PTGIS	ENSG00000124212	0.4441
6	SMAD3	ENSG00000166949	0.5788
6	SOCS1	ENSG00000185338	0.6069
6	TWIST1	ENSG00000122691	0.4809
7	BMP4	ENSG00000125378	0.6608
7	KLF15	ENSG00000163884	0.6229
7	LPIN3	ENSG00000132793	0.65
7	NCOA1	ENSG00000084676	0.5252
7	NR1H3	ENSG00000025434	0.6833
7	PLIN2	ENSG00000147872	0.4757
7	PPARA	ENSG00000186951	0.6076
7	STAT6	ENSG00000166888	0.6608
8	CISD1	ENSG00000122873	0.8852
8	FAS	ENSG00000026103	0.8642
8	FZD1	ENSG00000157240	0.8852
8	GADD45B	ENSG00000099860	0.7991
8	GATA3	ENSG00000107485	0.8852
8	ID3	ENSG00000117318	0.3046
8	IRS1	ENSG00000169047	0.8852
8	MBNL1	ENSG00000152601	0.7293
8	NCOR1	ENSG00000141027	0.8367
8	NR2F1	ENSG00000175745	0.8802
8	PPARD	ENSG00000112033	0.1785
8	PRLR	ENSG00000113494	0.3727
8	RB1	ENSG00000139687	0.7585
8	STAT1	ENSG00000115415	0.8342
8	ZMPSTE24	ENSG00000084073	0.8852
9	ADIPOQ	ENSG00000181092	0.9434
9	AGPAT2	ENSG00000169692	0.869
9	AGT	ENSG00000135744	0.9436
9	CEBPA	ENSG00000245848	0.9439
9	CNTFR	ENSG00000122756	0.9346
9	CREB1	ENSG00000118260	0.2631
9	EPAS1	ENSG00000116016	0.9324
9	GADD45A	ENSG00000116717	0.8981
9	IRS2	ENSG00000185950	0.9481
9	LPL	ENSG00000175445	0.8212
9	MEF2A	ENSG00000068305	0.9329
9	MEF2C	ENSG00000081189	0.9376
9	PCK1	ENSG00000124253	0.9336
9	PLIN1	ENSG00000166819	0.9152
9	RARA	ENSG00000131759	0.8047
9	RXRG	ENSG00000143171	0.9481
9	STAT3	ENSG00000168610	0.9406
10	CYP26B1	ENSG00000003137	0.963
10	GTF3A	ENSG00000122034	0.9287
10	HMGA1	ENSG00000137309	0.9582
10	HNF1A	ENSG00000135100	0.9582
10	IL6ST	ENSG00000134352	0.8618
10	LMNA	ENSG00000160789	0.8954
10	MIF	ENSG00000240972	0.963
10	NCOR2	ENSG00000196498	0.9499
11	TNF	ENSG00000232810	0.9828
11	WNT10B	ENSG00000169884	0.9828
